# Supplementary material for: Serum Anti-14-3-3 Zeta Autoantibody as a Biomarker for Predicting Hepatocarcinogenesis
Source: Front Oncol. 2021 Oct 15;11:733680. doi: 10.3389/fonc.2021.733680 (PMC8555665; doi:10.3389/fonc.2021.733680)
Supplement: Supplementary file 1 [file DataSheet_1.zip]

Archive with 15 entries (9 files):
- Raw data/
- Raw data/raw data for figure 1/
- Raw data/raw data for figure 1/identified proteins.xlsx
- Raw data/raw data for figure 1/proteins area.xlsx
- Raw data/raw data for figure 2/
- Raw data/raw data for figure 2/GO-bp.xlsx
- Raw data/raw data for figure 2/GO-cc.xlsx
- Raw data/raw data for figure 2/GO-mf.xlsx
- Raw data/raw data for figure 3/
- Raw data/raw data for figure 3/Kegg.xlsx
- Raw data/raw data for figure 4/
- Raw data/raw data for figure 4/raw data of serum series.docx
- Raw data/raw data for figure 4/serum series of AFPú¿-ú⌐HCC.xlsx
- Raw data/raw data for figure 5-7 and table 1-2/
- Raw data/raw data for figure 5-7 and table 1-2/Clinical data and results of ELISA.xlsx
