# Supplementary material for: Serum Anti-14-3-3 Zeta Autoantibody as a Biomarker for Predicting Hepatocarcinogenesis
Source: Front Oncol. 2021 Oct 15;11:733680. doi: 10.3389/fonc.2021.733680 (PMC8555665; doi:10.3389/fonc.2021.733680)
Supplement: Supplementary file 1 [file DataSheet_1.zip › Raw data/raw data for figure 1/identified proteins.xlsx]

## Sheet: ID
N	Unused	Total	%Cov	%Cov(50)	%Cov(95)	Accession	Name	Species	Peptides(95%)
1	204.95	204.95	44.91	41.2	39.58	XP_016873759.1	neuroblast differentiation-associated protein AHNAK isoform X1 [Homo sapiens]	Homo sapiens	123
2	164.32	164.32	52.61	50.42	47.75	XP_011521840.1	fatty acid synthase isoform X1 [Homo sapiens]	Homo sapiens	188
3	135.43	135.43	25.9	23.45	21.96	NP_000375.3	apolipoprotein B-100 precursor [Homo sapiens]	Homo sapiens	90
4	115.45	115.5	81.61	80.46	76.03	NP_000468.1	serum albumin preproprotein [Homo sapiens]	Homo sapiens	272
5	114.46	114.54	43.01	41.49	37.63	NP_001447.2	filamin-A isoform 1 [Homo sapiens]	Homo sapiens	78
6	110.28	110.28	41.43	39.39	37.04	NP_002464.1	myosin-9 [Homo sapiens]	Homo sapiens	77
7	108.26	108.25	61.15	58.17	51.89	NP_001356185.1	carbamoyl-phosphate synthase [ammonia], mitochondrial isoform d [Homo sapiens]	1.35619e+06	124
8	98.8	98.8	36.8	36.05	35.06	NP_006280.3	talin-1 [Homo sapiens]	Homo sapiens	76
9	98.73	98.72	36.88	33.45	28.58	XP_006717312.1	spectrin alpha chain, non-erythrocytic 1 isoform X6 [Homo sapiens]	Homo sapiens	61
10	98.02	98.03	19.97	17.8	15.82	NP_001367.2	cytoplasmic dynein 1 heavy chain 1 [Homo sapiens]	Homo sapiens	56
11	97.18	97.18	21.2	18.48	16.11	NP_008835.5	DNA-dependent protein kinase catalytic subunit isoform 1 [Homo sapiens]	Homo sapiens	57
12	96.54	96.54	38.37	35.83	31.9	XP_016860270.1	spectrin beta chain, non-erythrocytic 1 isoform X1 [Homo sapiens]	Homo sapiens	60
13	91.11	94.56	38.28	35.51	32.24	NP_001157789.1	filamin-B isoform 1 [Homo sapiens]	Homo sapiens	64
14	77.22	77.22	40.53	36.32	33.31	NP_000055.2	complement C3 preproprotein [Homo sapiens]	Homo sapiens	73
15	74.38	74.38	46.96	45.5	41.93	XP_006719119.1	alpha-2-macroglobulin isoform X1 [Homo sapiens]	Homo sapiens	59
16	73.27	73.27	50.81	47.07	46.2	NP_003290.1	endoplasmin precursor [Homo sapiens]	Homo sapiens	70
17	71.29	71.29	35.22	34.69	32.3	NP_004850.1	clathrin heavy chain 1 isoform 1 [Homo sapiens]	Homo sapiens	50
18	67.82	67.82	59.7	56.91	53.59	XP_016882820.1	alpha-actinin-4 isoform X3 [Homo sapiens]	Homo sapiens	50
19	67.14	67.14	32.77	32.77	32.77	NP_001352542.1	ribosome-binding protein 1 isoform 1 [Homo sapiens]	Homo sapiens	43
20	65.54	65.54	26.71	24.54	23.1	NP_002017.1	fibronectin isoform 3 preproprotein [Homo sapiens]	Homo sapiens	53
21	62.22	66.23	59.12	58.43	55.52	NP_031381.2	heat shock protein HSP 90-beta isoform a [Homo sapiens]	Homo sapiens	59
22	57.25	57.76	75.04	73.3	73.12	NP_955472.1	60 kDa heat shock protein, mitochondrial [Homo sapiens]	Homo sapiens	130
23	56.98	57.06	80.53	78.13	74.93	NP_001092.1	actin, cytoplasmic 1 [Homo sapiens]	Homo sapiens	157
24	55.09	55.09	30.68	29.19	25.92	NP_001229752.1	complement C4-B-like preproprotein [Homo sapiens]	Homo sapiens	45
25	54.91	54.92	62.01	60.04	58.78	NP_005262.1	glutamate dehydrogenase 1, mitochondrial isoform a precursor [Homo sapiens]	Homo sapiens	79
26	53.41	53.41	53.6	50.25	47.77	NP_009057.1	transitional endoplasmic reticulum ATPase isoform 1 [Homo sapiens]	Homo sapiens	33
27	52.98	52.99	52.72	50.91	49.65	XP_024308119.1	long-chain-fatty-acid--CoA ligase 4 isoform X2 [Homo sapiens]	Homo sapiens	38
28	52.67	52.69	46.62	44.99	42.77	NP_001952.1	elongation factor 2 [Homo sapiens]	Homo sapiens	55
29	52.3	52.3	57.74	56.88	50.43	NP_001054.2	serotransferrin isoform 1 precursor [Homo sapiens]	Homo sapiens	41
30	51.12	51.14	63.91	61.62	58.45	NP_001020366.1	liver carboxylesterase 1 isoform a precursor [Homo sapiens]	Homo sapiens	66
31	50.44	50.44	34.73	33.21	27.13	XP_016859436.1	aldehyde oxidase isoform X3 [Homo sapiens]	Homo sapiens	33
32	50.3	50.34	63.32	63.32	63.32	XP_005266431.1	plastin-2 isoform X1 [Homo sapiens]	Homo sapiens	49
33	49.81	49.82	75.06	74.83	71.46	NP_006079.1	tubulin beta-4B chain [Homo sapiens]	Homo sapiens	58
34	49.22	49.23	51.07	50.92	48.32	NP_005338.1	endoplasmic reticulum chaperone BiP precursor [Homo sapiens]	Homo sapiens	67
35	48.51	48.54	57.81	53.25	50.35	NP_001957.2	peroxisomal bifunctional enzyme isoform 1 [Homo sapiens]	Homo sapiens	41
36	47.94	47.96	40.37	39.03	37.37	NP_938149.2	neutral alpha-glucosidase AB isoform 3 precursor [Homo sapiens]	Homo sapiens	39
37	47.89	47.93	74.74	74.74	74.74	NP_000021.1	serine--pyruvate aminotransferase [Homo sapiens]	Homo sapiens	68
38	47.16	47.19	38.46	36.93	32.17	XP_016873361.1	pyruvate carboxylase, mitochondrial isoform X1 [Homo sapiens]	Homo sapiens	34
39	46.66	46.68	75.06	75.06	74.82	NP_004334.1	calreticulin precursor [Homo sapiens]	Homo sapiens	89
40	46.5	46.57	29.46	27.17	24.38	NP_006624.2	ras GTPase-activating-like protein IQGAP2 isoform 1 [Homo sapiens]	Homo sapiens	35
41	46.24	46.25	49.87	47.05	46.03	XP_024308018.1	aconitate hydratase, mitochondrial isoform X1 [Homo sapiens]	Homo sapiens	37
42	45.75	45.81	60.39	60.39	58.87	NP_001393.1	elongation factor 1-alpha 1 [Homo sapiens]	Homo sapiens	74
43	45.37	45.4	32.82	30.3	28.92	NP_000177.2	complement factor H isoform a precursor [Homo sapiens]	Homo sapiens	31
44	45.22	45.27	28.52	26.73	22.71	XP_016858606.1	leucine-rich PPR motif-containing protein, mitochondrial isoform X3 [Homo sapiens]	Homo sapiens	28
45	45.09	45.11	42.2	42.07	39.71	NP_000173.2	trifunctional enzyme subunit alpha, mitochondrial precursor [Homo sapiens]	Homo sapiens	43
46	44.39	44.39	45.74	45.58	42.02	NP_004902.1	protein disulfide-isomerase A4 isofrom 2 precursor [Homo sapiens]	Homo sapiens	37
47	44.08	44.09	51.9	48.37	44.43	NP_000405.1	peroxisomal multifunctional enzyme type 2 isoform 2 [Homo sapiens]	Homo sapiens	38
48	44.04	44.06	57.31	56.36	54.65	NP_001743.1	catalase [Homo sapiens]	Homo sapiens	38
49	43.67	43.7	47.13	47.13	46.96	XP_011532967.1	calnexin isoform X2 [Homo sapiens]	Homo sapiens	37
50	43.56	43.59	65.16	60.63	58.46	NP_000909.2	protein disulfide-isomerase precursor [Homo sapiens]	Homo sapiens	50
51	43.55	43.59	69.46	66.87	63.87	NP_000680.2	retinal dehydrogenase 1 [Homo sapiens]	Homo sapiens	57
52	43.48	43.5	61.94	59.96	56.37	XP_016859676.1	bifunctional purine biosynthesis protein PURH isoform X1 [Homo sapiens]	Homo sapiens	26
53	43.3	43.39	36.58	36.48	35.16	XP_016885270.1	ubiquitin-like modifier-activating enzyme 1 isoform X5 [Homo sapiens]	Homo sapiens	37
54	42.9	42.96	32.26	31.07	31.07	XP_016880177.1	ATP-citrate synthase isoform X2 [Homo sapiens]	Homo sapiens	36
55	42.86	42.89	47.01	42.57	39.8	XP_024309093.1	cytosolic 10-formyltetrahydrofolate dehydrogenase isoform X1 [Homo sapiens]	Homo sapiens	28
56	42.74	42.8	62.72	60.36	57.4	XP_005262724.1	UDP-glucose 6-dehydrogenase isoform X1 [Homo sapiens]	Homo sapiens	26
57	42.37	42.39	48.53	48.35	46.45	NP_872423.3	acyl-coenzyme A synthetase ACSM2B, mitochondrial [Homo sapiens]	Homo sapiens	26
58	41.66	41.67	51.41	50	46.64	XP_011519972.1	pyruvate kinase PKM isoform X3 [Homo sapiens]	Homo sapiens	41
59	41.39	41.4	31.45	25.9	21.9	NP_004362.2	coatomer subunit alpha isoform 2 [Homo sapiens]	Homo sapiens	27
60	41.27	41.32	9.036	8.72	7.909	XP_016856611.1	basement membrane-specific heparan sulfate proteoglycan core protein isoform X4 [Homo sapiens]	Homo sapiens	24
61	40.51	40.53	27.59	25.58	19.49	XP_006712699.1	UDP-glucose:glycoprotein glucosyltransferase 1 isoform X3 [Homo sapiens]	Homo sapiens	26
62	40.48	40.53	73.87	72.27	68	NP_000659.2	all-trans-retinol dehydrogenase [NAD(+)] ADH1B isoform 1 [Homo sapiens]	NAD(+)	52
63	40.32	40.33	62.57	62.38	61.25	NP_001677.2	ATP synthase subunit beta, mitochondrial precursor [Homo sapiens]	Homo sapiens	56
64	39.94	42.86	26.86	24.44	19.31	NP_003861.1	ras GTPase-activating-like protein IQGAP1 [Homo sapiens]	Homo sapiens	23
65	39.78	39.81	32.72	29.63	26.9	NP_054706.1	vinculin isoform meta-VCL [Homo sapiens]	Homo sapiens	20
66	39.66	43.82	51.86	45.98	43.5	XP_011541100.1	heat shock cognate 71 kDa protein isoform X1 [Homo sapiens]	Homo sapiens	45
67	39.65	39.68	65.01	63.59	56.5	XP_016871560.1	rab GDP dissociation inhibitor beta isoform X1 [Homo sapiens]	Homo sapiens	27
68	39.35	39.37	32.13	30.53	29.63	XP_016872586.1	hypoxia up-regulated protein 1 isoform X2 [Homo sapiens]	Homo sapiens	27
69	38.65	38.66	66.96	66.37	64.01	XP_016877580.1	annexin A2 isoform X1 [Homo sapiens]	Homo sapiens	36
70	38.49	38.54	13.57	11.02	9.225	XP_011508876.1	collagen alpha-3(VI) chain isoform X1 [Homo sapiens]	Homo sapiens	21
71	38.31	38.37	31.6	29.97	28.56	NP_001287714.1	microsomal triglyceride transfer protein large subunit isoform 2 [Homo sapiens]	Homo sapiens	24
72	38.27	38.29	36.39	36.39	34.67	XP_016863376.1	long-chain-fatty-acid--CoA ligase 1 isoform X1 [Homo sapiens]	Homo sapiens	29
73	37.91	37.92	53.5	48.6	43.18	NP_001377.1	dihydropyrimidinase-related protein 2 isoform 2 [Homo sapiens]	Homo sapiens	22
74	37.79	38.86	40.8	38.88	38.73	NP_004125.3	stress-70 protein, mitochondrial precursor [Homo sapiens]	Homo sapiens	37
75	37.51	37.59	54.95	53.19	50.99	NP_001278092.1	epoxide hydrolase 1 [Homo sapiens]	Homo sapiens	47
76	37.4	37.65	13.3	7.927	4.63	XP_006716651.1	plectin isoform X4 [Homo sapiens]	Homo sapiens	19
77	37.25	37.26	41.07	36.31	32.5	NP_002145.3	heat shock 70 kDa protein 4 [Homo sapiens]	Homo sapiens	24
78	37.09	56.65	48.18	46.66	45.96	XP_011535020.1	heat shock protein HSP 90-alpha isoform X1 [Homo sapiens]	Homo sapiens	60
79	36.99	37.05	40.03	38.22	38.22	NP_002941.1	dolichyl-diphosphooligosaccharide--protein glycosyltransferase subunit 1 precursor [Homo sapiens]	Homo sapiens	21
80	36.95	36.97	54.63	52.49	52.31	NP_002624.2	phosphoglucomutase-1 isoform 1 [Homo sapiens]	Homo sapiens	23
81	36.9	37.24	49.18	48.89	42.35	NP_001146.2	annexin A6 isoform 1 [Homo sapiens]	Homo sapiens	30
82	36.74	36.78	62.06	59.95	59.25	NP_000010.1	acetyl-CoA acetyltransferase, mitochondrial precursor [Homo sapiens]	Homo sapiens	40
83	36.54	37.28	63.44	61.51	53.77	NP_000681.2	aldehyde dehydrogenase, mitochondrial isoform 1 precursor [Homo sapiens]	Homo sapiens	41
84	36.19	36.27	69.4	67.18	62.08	NP_006073.2	tubulin alpha-1B chain [Homo sapiens]	Homo sapiens	48
85	35.92	36.02	66.48	63.74	63.74	NP_000026.2	fructose-bisphosphate aldolase B [Homo sapiens]	Homo sapiens	66
86	35.32	35.35	54.34	51.83	48.36	NP_056991.2	cytosol aminopeptidase [Homo sapiens]	Homo sapiens	22
87	35.25	35.28	61.5	54.42	48.67	NP_002159.2	isocitrate dehydrogenase [NADP], mitochondrial isoform 1 precursor [Homo sapiens]	NADP	39
88	35.19	35.21	35.94	33.8	32.62	NP_005947.3	C-1-tetrahydrofolate synthase, cytoplasmic isoform 1 [Homo sapiens]	Homo sapiens	26
89	34.98	35.05	51.46	49.27	45.99	NP_006576.2	T-complex protein 1 subunit theta isoform 1 [Homo sapiens]	Homo sapiens	19
90	34.94	35.04	64.54	63.12	58.87	NP_001473.1	glycine amidinotransferase, mitochondrial isoform 1 precursor [Homo sapiens]	Homo sapiens	50
91	34.91	34.97	45.03	44.85	43.04	NP_004037.1	ATP synthase subunit alpha, mitochondrial isoform a precursor [Homo sapiens]	Homo sapiens	35
92	34.85	35.13	73.13	71.34	69.85	NP_002037.2	glyceraldehyde-3-phosphate dehydrogenase isoform 1 [Homo sapiens]	Homo sapiens	56
93	34.63	38.47	68.92	68.67	66.17	NP_001293101.1	all-trans-retinol dehydrogenase [NAD(+)] ADH4 isoform 1 [Homo sapiens]	NAD(+)	46
94	34.4	34.5	49.9	49.9	46.73	NP_005304.3	protein disulfide-isomerase A3 precursor [Homo sapiens]	Homo sapiens	36
95	34.18	34.25	42.92	38.5	37.02	NP_001257376.1	very long-chain specific acyl-CoA dehydrogenase, mitochondrial isoform 3 [Homo sapiens]	Homo sapiens	37
96	33.94	33.98	60.71	59.6	57.4	NP_068656.2	fibrinogen gamma chain isoform gamma-B precursor [Homo sapiens]	Homo sapiens	29
97	33.64	33.7	37.9	30.93	27.27	NP_002854.3	glycogen phosphorylase, liver form isoform 1 [Homo sapiens]	Homo sapiens	20
98	33.6	33.67	50.53	50.11	46.95	NP_060705.2	cytosolic non-specific dipeptidase isoform 1 [Homo sapiens]	Homo sapiens	25
99	33.3	33.32	25.26	21.16	18.06	NP_004437.2	bifunctional glutamate/proline--tRNA ligase [Homo sapiens]	Homo sapiens	22
100	33.3	33.31	55.4	52.8	47.6	XP_011520703.1	4-aminobutyrate aminotransferase, mitochondrial isoform X1 [Homo sapiens]	Homo sapiens	22
101	33.15	33.17	39.23	37.23	34.71	XP_016860272.1	signal transducer and activator of transcription 1-alpha/beta isoform X1 [Homo sapiens]	Homo sapiens	24
102	33.01	33.03	51.37	44.61	44.24	NP_002970.2	non-specific lipid-transfer protein isoform 1 precursor [Homo sapiens]	Homo sapiens	24
103	32.52	32.54	66.36	66.13	58.06	NP_001419.1	alpha-enolase isoform 1 [Homo sapiens]	Homo sapiens	89
104	32.45	32.47	43.44	43.25	41.49	NP_001188306.1	alpha-aminoadipic semialdehyde dehydrogenase isoform 2 [Homo sapiens]	Homo sapiens	22
105	32.41	32.42	21.54	20.81	18.7	NP_060918.2	cullin-associated NEDD8-dissociated protein 1 isoform 1 [Homo sapiens]	Homo sapiens	17
106	32.32	35.25	48.8	48.43	45.49	NP_870986.1	pyruvate kinase PKLR isoform 2 [Homo sapiens]	Homo sapiens	30
107	32.23	32.27	46.6	46.36	46.36	NP_001900.1	cathepsin D preproprotein [Homo sapiens]	Homo sapiens	44
108	32.1	32.13	50	48.14	46.05	NP_954657.1	keratin, type I cytoskeletal 18 [Homo sapiens]	Homo sapiens	25
109	31.97	32.03	59.71	57.55	54.44	NP_000282.1	phosphoglycerate kinase 1 [Homo sapiens]	Homo sapiens	35
110	31.9	31.99	28.23	26.76	26.76	NP_057535.1	coatomer subunit beta [Homo sapiens]	Homo sapiens	18
111	31.67	31.8	31.95	29.13	26.21	XP_011516190.1	cytoplasmic aconitate hydratase isoform X1 [Homo sapiens]	Homo sapiens	21
112	31.25	40.46	52.26	48.36	48.36	NP_005337.2	heat shock 70 kDa protein 1B [Homo sapiens]	Homo sapiens	33
113	31.23	31.28	6.643	5.722	5.065	XP_016874792.1	prolow-density lipoprotein receptor-related protein 1 isoform X1 [Homo sapiens]	Homo sapiens	17
114	31.23	31.28	37.76	36.3	32.65	NP_078836.1	acyl-CoA synthetase short-chain family member 3, mitochondrial isoform 1 precursor [Homo sapiens]	Homo sapiens	19
115	31.2	31.24	38.26	36.78	33.17	NP_001460.1	X-ray repair cross-complementing protein 6 isoform 1 [Homo sapiens]	Homo sapiens	17
116	31.19	31.21	61.83	61.54	61.54	NP_005909.2	malate dehydrogenase, mitochondrial isoform 1 precursor [Homo sapiens]	Homo sapiens	33
117	31.08	31.12	42.36	39.87	30.4	NP_006816.2	cytoskeleton-associated protein 4 [Homo sapiens]	Homo sapiens	15
118	30.93	30.98	44.55	40.91	39.85	NP_004026.2	peroxisomal acyl-coenzyme A oxidase 1 isoform a [Homo sapiens]	Homo sapiens	35
119	30.9	31.35	35.82	32.53	27.25	NP_055205.2	staphylococcal nuclease domain-containing protein 1 [Homo sapiens]	Homo sapiens	20
120	30.7	30.73	66.56	60.94	60.94	NP_001145.1	annexin A5 [Homo sapiens]	Homo sapiens	22
121	30.56	30.57	48.41	48.18	48.18	NP_005733.1	protein disulfide-isomerase A6 isoform d precursor [Homo sapiens]	Homo sapiens	33
122	30.44	30.56	38.71	34.32	31.1	NP_005042.1	glutamine--tRNA ligase isoform a [Homo sapiens]	Homo sapiens	20
123	30.37	30.42	41.61	41.41	38.1	NP_002264.1	keratin, type II cytoskeletal 8 isoform 2 [Homo sapiens]	Homo sapiens	21
124	29.84	29.9	69.72	69.72	69.72	NP_000549.1	hemoglobin subunit alpha [Homo sapiens]	Homo sapiens	102
125	29.8	29.86	46.82	46.61	46.61	NP_003935.2	methanethiol oxidase isoform 1 [Homo sapiens]	Homo sapiens	20
126	29.53	29.56	97.28	97.28	96.6	NP_000509.1	hemoglobin subunit beta [Homo sapiens]	Homo sapiens	112
127	29.31	29.32	58.73	58.49	58.49	NP_001598.1	3-ketoacyl-CoA thiolase, peroxisomal isoform a [Homo sapiens]	Homo sapiens	27
128	29.29	29.41	41.96	41.96	37.5	XP_016867152.1	calcium-binding mitochondrial carrier protein Aralar2 isoform X2 [Homo sapiens]	Homo sapiens	23
129	29.2	29.44	25.5	23.79	23.08	XP_016856850.1	sodium/potassium-transporting ATPase subunit alpha-1 isoform X1 [Homo sapiens]	Homo sapiens	20
130	29.2	29.23	58.84	58.35	53.51	NP_002070.1	aspartate aminotransferase, cytoplasmic [Homo sapiens]	Homo sapiens	30
131	28.89	28.91	47.05	46.64	43.38	NP_005132.2	fibrinogen beta chain isoform 1 preproprotein [Homo sapiens]	Homo sapiens	18
132	28.88	28.91	24.43	24.34	22.79	NP_002262.4	importin-5 [Homo sapiens]	Homo sapiens	17
133	28.87	28.92	42.02	42.02	40.66	NP_004159.2	succinate dehydrogenase [ubiquinone] flavoprotein subunit, mitochondrial isoform 1 [Homo sapiens]	4159.2	24
134	28.7	28.8	70.27	70.27	70.27	NP_001019636.1	superoxide dismutase [Mn], mitochondrial isoform A precursor [Homo sapiens]	Mn	49
135	28.63	28.68	69.58	69.58	65.73	NP_001152759.1	triosephosphate isomerase isoform 2 [Homo sapiens]	Homo sapiens	27
136	28.6	54.08	42.94	40.13	33.49	XP_016877212.1	alpha-actinin-1 isoform X4 [Homo sapiens]	Homo sapiens	37
137	28.51	28.58	41.87	38.75	36.25	NP_004554.3	phosphoenolpyruvate carboxykinase [GTP], mitochondrial isoform 1 precursor [Homo sapiens]	GTP	28
138	28.18	28.2	26.93	26.93	25.47	XP_011527330.1	protein-glutamine gamma-glutamyltransferase 2 isoform X1 [Homo sapiens]	Homo sapiens	17
139	28.15	28.16	44.05	42.63	42.63	NP_733844.1	delta-1-pyrroline-5-carboxylate dehydrogenase, mitochondrial isoform a precursor [Homo sapiens]	Homo sapiens	27
140	28.04	28.14	46.9	46.68	44.69	XP_024308599.1	trifunctional enzyme subunit beta, mitochondrial isoform X3 [Homo sapiens]	Homo sapiens	37
141	27.89	27.93	54.88	53.02	52.79	NP_002071.2	aspartate aminotransferase, mitochondrial isoform 1 precursor [Homo sapiens]	Homo sapiens	27
142	27.86	27.89	46.54	42.03	41.87	XP_016873006.1	triokinase/FMN cyclase isoform X2 [Homo sapiens]	Homo sapiens	26
143	27.83	27.88	26.7	24.22	21.82	XP_016864782.1	NAD(P) transhydrogenase, mitochondrial isoform X1 [Homo sapiens]	Homo sapiens	30
144	27.36	27.38	29.74	29.74	27.8	NP_689508.3	threonine--tRNA ligase, cytoplasmic isoform 1 [Homo sapiens]	Homo sapiens	14
145	27.29	27.44	37.98	34.98	33.05	XP_006717563.1	vimentin isoform X1 [Homo sapiens]	Homo sapiens	21
146	27.1	27.79	23.63	20.5	17.1	XP_005270614.1	glycogen debranching enzyme isoform X1 [Homo sapiens]	Homo sapiens	18
147	27.1	27.31	43.49	38.9	37.43	NP_005989.3	T-complex protein 1 subunit gamma isoform a [Homo sapiens]	Homo sapiens	19
148	27.07	27.09	65.54	63.38	56	NP_697021.1	aldo-keto reductase family 1 member A1 [Homo sapiens]	Homo sapiens	20
149	26.93	26.94	36.3	35.83	35.83	NP_000959.2	60S ribosomal protein L4 [Homo sapiens]	Homo sapiens	22
150	26.9	26.94	29.07	27.71	23.34	NP_733821.1	lamin isoform A [Homo sapiens]	Homo sapiens	17
151	26.89	26.92	23.72	19.05	15.97	XP_005249419.1	valine--tRNA ligase isoform X1 [Homo sapiens]	Homo sapiens	14
152	26.82	26.83	23.92	18.72	17.82	XP_011536704.1	sarcoplasmic/endoplasmic reticulum calcium ATPase 2 isoform X1 [Homo sapiens]	Homo sapiens	17
153	26.81	28.78	25.63	25.63	24.49	NP_057212.1	coatomer subunit gamma-1 [Homo sapiens]	Homo sapiens	16
154	26.63	26.7	49.02	48.82	47.24	NP_005509.1	hydroxymethylglutaryl-CoA synthase, mitochondrial isoform 1 precursor [Homo sapiens]	Homo sapiens	42
155	26.45	26.57	18.93	16.59	13.81	XP_016869298.1	collagen alpha-1(XIV) chain isoform X1 [Homo sapiens]	Homo sapiens	20
156	26.39	27.48	45.67	42.32	35.43	NP_006750.3	UTP--glucose-1-phosphate uridylyltransferase isoform a [Homo sapiens]	Homo sapiens	24
157	26.14	26.17	29.64	26.23	25.96	NP_066964.1	X-ray repair cross-complementing protein 5 [Homo sapiens]	Homo sapiens	30
158	26.05	26.05	41.42	40.27	40.27	NP_001395.1	elongation factor 1-gamma [Homo sapiens]	Homo sapiens	20
159	25.91	26	58.19	57.93	57.93	NP_006102.2	3-ketoacyl-CoA thiolase, mitochondrial [Homo sapiens]	Homo sapiens	38
160	25.89	25.95	35.53	35.53	29.7	NP_008825.4	dimethylaniline monooxygenase [N-oxide-forming] 3 isoform a [Homo sapiens]	N-oxide-forming	18
161	25.86	25.92	37.52	37.35	35.85	XP_011525056.1	glucose-6-phosphate isomerase isoform X1 [Homo sapiens]	Homo sapiens	29
162	25.86	25.89	52.7	44.19	44.19	NP_001944.1	thymidine phosphorylase isoform 1 precursor [Homo sapiens]	Homo sapiens	19
163	25.71	25.73	37.75	36.49	33.99	NP_001171485.1	propionyl-CoA carboxylase beta chain, mitochondrial isoform 2 precursor [Homo sapiens]	Homo sapiens	16
164	25.67	25.71	60.27	60.27	57.57	NP_060015.1	hydroxyacid oxidase 1 [Homo sapiens]	Homo sapiens	35
165	25.63	25.66	48.52	47.93	47.93	NP_001121100.1	fructose-1,6-bisphosphatase 1 [Homo sapiens]	Homo sapiens	19
166	25.58	25.6	72.07	69.31	68.97	NP_004083.3	enoyl-CoA hydratase, mitochondrial [Homo sapiens]	Homo sapiens	28
167	25.48	25.61	27.32	24.57	18.86	NP_061936.3	echinoderm microtubule-associated protein-like 4 isoform a [Homo sapiens]	Homo sapiens	17
168	25.46	25.73	57.59	57.59	51.27	NP_064695.3	aldo-keto reductase family 1 member B10 [Homo sapiens]	Homo sapiens	22
169	25.41	25.49	25.77	21.41	19.06	NP_663782.2	AP-1 complex subunit beta-1 isoform b [Homo sapiens]	Homo sapiens	14
170	25.38	25.43	34.46	34.29	32.85	XP_016876104.1	propionyl-CoA carboxylase alpha chain, mitochondrial isoform X9 [Homo sapiens]	Homo sapiens	19
171	25.33	25.38	49.75	48.03	45.57	NP_005134.1	haptoglobin isoform 1 preproprotein [Homo sapiens]	Homo sapiens	19
172	25.3	25.34	71.02	70.67	70.32	XP_016865312.1	voltage-dependent anion-selective channel protein 1 isoform X1 [Homo sapiens]	Homo sapiens	24
173	25.28	25.44	28.45	24.05	17.3	NP_002532.2	2-oxoglutarate dehydrogenase, mitochondrial isoform 1 precursor [Homo sapiens]	Homo sapiens	15
174	25.24	25.3	45.69	45.69	45.49	NP_000134.2	fumarate hydratase, mitochondrial [Homo sapiens]	Homo sapiens	30
175	25.2	25.25	47.48	45.61	37.2	NP_006422.1	T-complex protein 1 subunit beta isoform 1 [Homo sapiens]	Homo sapiens	15
176	25.19	25.3	23.52	23.52	22.6	NP_002256.2	importin subunit beta-1 isoform 1 [Homo sapiens]	Homo sapiens	16
177	25.18	25.24	67.82	67.82	57.1	NP_006089.1	receptor of activated protein C kinase 1 [Homo sapiens]	Homo sapiens	20
178	25.16	25.21	38.1	38.1	38.1	NP_006812.3	acyl-coenzyme A thioesterase 2, mitochondrial isoform 1 [Homo sapiens]	Homo sapiens	17
179	25.14	25.17	44.02	44.02	41.87	NP_005712.1	actin-related protein 3 isoform 1 [Homo sapiens]	Homo sapiens	19
180	25.13	25.19	30.24	25.17	22.74	NP_001894.2	catenin alpha-1 isoform 1 [Homo sapiens]	Homo sapiens	15
181	25.11	25.24	35.76	31.67	28.03	NP_002878.2	arginine--tRNA ligase, cytoplasmic [Homo sapiens]	Homo sapiens	14
182	25.05	25.13	41.41	36.66	34.7	NP_000886.1	leukotriene A-4 hydrolase isoform 1 [Homo sapiens]	Homo sapiens	19
183	25.03	25.16	24.01	22.92	20.06	NP_060530.3	isoleucine--tRNA ligase, mitochondrial precursor [Homo sapiens]	Homo sapiens	16
184	25.03	25.15	45.81	39.16	39.16	NP_001407.1	eukaryotic initiation factor 4A-I isoform 1 [Homo sapiens]	Homo sapiens	17
185	24.97	25.56	49.13	48.94	43.91	XP_011516104.1	aldehyde dehydrogenase X, mitochondrial isoform X1 [Homo sapiens]	Homo sapiens	22
186	24.87	24.89	44.86	42.06	36.45	NP_005580.1	methylmalonate-semialdehyde dehydrogenase [acylating], mitochondrial isoform 1 precursor [Homo sapiens]	5580.1	18
187	24.86	24.89	43.26	39.14	36.61	NP_002942.2	dolichyl-diphosphooligosaccharide--protein glycosyltransferase subunit 2 isoform 1 precursor [Homo sapiens]	Homo sapiens	16
188	24.7	25.17	24.84	21.37	17.51	XP_024308601.1	vigilin isoform X1 [Homo sapiens]	Homo sapiens	15
189	24.55	24.71	72.73	71.52	70.91	NP_066953.1	peptidyl-prolyl cis-trans isomerase A isoform 1 [Homo sapiens]	Homo sapiens	57
190	24.52	24.66	42.14	36.78	33.83	NP_036205.1	T-complex protein 1 subunit epsilon isoform a [Homo sapiens]	Homo sapiens	16
191	24.52	24.54	44.37	44.37	41.28	NP_003357.2	cytochrome b-c1 complex subunit 2, mitochondrial precursor [Homo sapiens]	Homo sapiens	13
192	24.44	24.57	57.97	55.49	53.3	NP_908932.1	fructose-bisphosphate aldolase A isoform 1 [Homo sapiens]	Homo sapiens	23
193	24.33	24.45	53.68	53.68	53.68	XP_016880252.1	prohibitin isoform X1 [Homo sapiens]	Homo sapiens	17
194	24.33	24.43	66.96	63.39	58.48	NP_004896.1	peroxiredoxin-6 [Homo sapiens]	Homo sapiens	39
195	24.07	24.07	28.67	28.5	27.51	XP_011539528.1	D-3-phosphoglycerate dehydrogenase isoform X1 [Homo sapiens]	Homo sapiens	16
196	24.02	24.07	61.49	56.31	47.07	XP_016880447.1	serine hydroxymethyltransferase, cytosolic isoform X2 [Homo sapiens]	Homo sapiens	16
197	23.76	23.78	39.58	37.5	37.5	XP_016883198.1	adenosylhomocysteinase isoform X2 [Homo sapiens]	Homo sapiens	15
198	23.74	23.74	31.68	29.04	28.88	NP_001298186.1	prothrombin isoform 2 [Homo sapiens]	Homo sapiens	13
199	23.69	23.73	41.83	41.59	41.59	NP_065392.1	adipocyte plasma membrane-associated protein [Homo sapiens]	Homo sapiens	19
200	23.64	23.75	35.43	35.25	27.52	NP_110379.2	T-complex protein 1 subunit alpha isoform a [Homo sapiens]	Homo sapiens	14
201	23.52	23.58	66.27	59.61	58.82	NP_006752.1	14-3-3 protein epsilon [Homo sapiens]	Homo sapiens	20
202	23.43	23.53	26.71	22.82	17.67	XP_024301881.1	endoplasmic reticulum aminopeptidase 1 isoform X1 [Homo sapiens]	Homo sapiens	13
203	23.42	23.47	46.17	43.78	41.15	NP_115679.2	hydroxysteroid dehydrogenase-like protein 2 isoform 1 [Homo sapiens]	Homo sapiens	24
204	23.37	23.39	31.92	29.4	25.63	XP_005250918.1	polyadenylate-binding protein 1 isoform X1 [Homo sapiens]	Homo sapiens	17
205	23.23	23.32	24.28	22.85	17.11	NP_004757.1	coatomer subunit beta' [Homo sapiens]	Homo sapiens	11
206	23.19	23.2	55.93	55.93	55.59	NP_003818.2	alpha-soluble NSF attachment protein [Homo sapiens]	Homo sapiens	14
207	23.16	23.21	37.48	32.04	30.68	NP_001346945.1	glucose-6-phosphate 1-dehydrogenase isoform b [Homo sapiens]	Homo sapiens	12
208	23.16	23.19	46.64	45.01	35.85	NP_005737.1	nicotinamide phosphoribosyltransferase precursor [Homo sapiens]	Homo sapiens	12
209	23.13	23.14	49.68	46.65	44.71	XP_016870157.1	heterogeneous nuclear ribonucleoprotein K isoform X2 [Homo sapiens]	Homo sapiens	13
210	23.09	23.1	33.49	33.33	31.73	XP_011527739.1	formimidoyltransferase-cyclodeaminase isoform X5 [Homo sapiens]	Homo sapiens	21
211	23.07	23.08	36.98	34.19	34.19	NP_059488.2	cytochrome P450 3A4 isoform 1 [Homo sapiens]	Homo sapiens	18
212	23.03	23.03	36.67	35.06	32.38	NP_003860.3	cocaine esterase isoform 1 precursor [Homo sapiens]	Homo sapiens	13
213	23.01	23.03	36.23	34.71	28.85	XP_016882334.1	nucleobindin-1 isoform X1 [Homo sapiens]	Homo sapiens	12
214	22.93	25.03	55.56	52.66	50.97	NP_005887.2	isocitrate dehydrogenase [NADP] cytoplasmic [Homo sapiens]	NADP	32
215	22.9	23	39.59	35.92	34.29	NP_000762.2	cytochrome P450 2C9 precursor [Homo sapiens]	Homo sapiens	13
216	22.78	22.88	64.09	61.3	55.73	NP_001344.2	aldo-keto reductase family 1 member C1 [Homo sapiens]	Homo sapiens	37
217	22.78	22.85	37.67	37.4	37.4	NP_998776.1	phosphate carrier protein, mitochondrial isoform b precursor [Homo sapiens]	Homo sapiens	16
218	22.67	22.71	57.24	56.9	56.57	NP_003303.2	thiosulfate sulfurtransferase [Homo sapiens]	Homo sapiens	35
219	22.64	22.91	52.31	47.98	47.69	XP_011516911.1	annexin A1 isoform X2 [Homo sapiens]	Homo sapiens	20
220	22.56	22.63	22.68	22.68	21.31	NP_002331.3	lanosterol synthase isoform 1 [Homo sapiens]	Homo sapiens	14
221	22.52	22.58	10.92	9.342	8.333	XP_024309294.1	microtubule-associated protein 4 isoform X11 [Homo sapiens]	Homo sapiens	14
222	22.46	22.51	70.11	66.67	66.67	NP_004484.1	3-hydroxyacyl-CoA dehydrogenase type-2 isoform 1 [Homo sapiens]	Homo sapiens	18
223	22.43	22.48	27.38	24.07	16.53	NP_001596.2	alanine--tRNA ligase, cytoplasmic [Homo sapiens]	Homo sapiens	11
224	22.37	22.42	66.43	66.06	66.06	NP_001748.1	carbonyl reductase [NADPH] 1 isoform 1 [Homo sapiens]	NADPH	20
225	22.37	22.39	38.29	37.9	36.57	XP_024307370.1	glucosidase 2 subunit beta isoform X3 [Homo sapiens]	Homo sapiens	21
226	22.3	22.31	37.35	37.16	34.63	NP_006504.2	serine--tRNA ligase, cytoplasmic isoform a [Homo sapiens]	Homo sapiens	14
227	22.3	22.31	59.17	59.17	56.06	NP_066952.1	inorganic pyrophosphatase [Homo sapiens]	Homo sapiens	16
228	22.26	23.4	25.44	22.84	21.38	NP_004784.2	lon protease homolog, mitochondrial isoform 1 precursor [Homo sapiens]	Homo sapiens	19
229	22.23	22.37	32.64	32.64	30.74	NP_000231.1	amine oxidase [flavin-containing] A isoform 1 [Homo sapiens]	231.1	13
230	22.22	22.45	32.62	31.23	24	NP_064601.3	aminopeptidase B isoform a [Homo sapiens]	Homo sapiens	16
231	22.19	22.24	39.27	36.63	36.63	NP_059830.1	WD repeat-containing protein 1 isoform 1 [Homo sapiens]	Homo sapiens	16
232	22.13	25.59	62.31	58.26	48.29	XP_024308603.1	annexin A4 isoform X1 [Homo sapiens]	Homo sapiens	18
233	22.13	22.19	15.66	14.25	12.45	XP_016876774.1	kinectin isoform X9 [Homo sapiens]	Homo sapiens	12
234	22.12	22.13	34.04	28.83	28.83	NP_003676.2	far upstream element-binding protein 2 isoform 1 [Homo sapiens]	Homo sapiens	20
235	22.03	22.08	21.16	21.16	18.73	NP_001349691.1	exportin-2 isoform 3 [Homo sapiens]	Homo sapiens	13
236	22	22.4	58.43	46.74	43.6	XP_016869748.1	perilipin-2 isoform X1 [Homo sapiens]	Homo sapiens	13
237	21.96	34.41	44.44	42.86	41.75	NP_005023.2	plastin-3 isoform 1 [Homo sapiens]	Homo sapiens	24
238	21.93	22.04	49.24	49.24	49.24	XP_016873595.1	ribonuclease inhibitor isoform X1 [Homo sapiens]	Homo sapiens	16
239	21.86	23.09	39.05	39.05	36.84	NP_055040.2	serine/threonine-protein phosphatase 2A 65 kDa regulatory subunit A alpha isoform isoform 1 [Homo sapiens]	Homo sapiens	16
240	21.65	21.69	24.96	24.47	24.47	NP_665811.1	apoptosis-inducing factor 1, mitochondrial isoform AIF-exB precursor [Homo sapiens]	Homo sapiens	13
241	21.62	21.71	53.18	53.18	51.31	NP_001304947.1	apolipoprotein A-I isoform 1 preproprotein [Homo sapiens]	Homo sapiens	21
242	21.59	21.64	50.83	49.17	45.83	NP_003356.2	cytochrome b-c1 complex subunit 1, mitochondrial precursor [Homo sapiens]	Homo sapiens	17
243	21.51	21.54	25.5	25.5	23.93	XP_024307258.1	interleukin enhancer-binding factor 3 isoform X4 [Homo sapiens]	Homo sapiens	13
244	21.45	21.83	16.98	15.1	15.03	XP_011515262.1	5-oxoprolinase isoform X1 [Homo sapiens]	Homo sapiens	13
245	21.44	21.52	36.84	34.74	30.74	NP_006358.1	adenylyl cyclase-associated protein 1 isoform a [Homo sapiens]	Homo sapiens	20
246	21.43	21.49	37.66	37.48	35.7	NP_071415.1	methylcrotonoyl-CoA carboxylase beta chain, mitochondrial isoform 1 precursor [Homo sapiens]	Homo sapiens	15
247	21.41	21.47	21.86	20.68	18.85	NP_001701.2	complement factor B preproprotein [Homo sapiens]	Homo sapiens	12
248	21.29	21.32	46.73	44.86	44.63	NP_542165.1	spliceosome RNA helicase DDX39B [Homo sapiens]	Homo sapiens	14
249	21.24	21.31	49.77	44.68	44.44	NP_003839.2	succinate--CoA ligase [GDP-forming] subunit beta, mitochondrial isoform 2 precursor [Homo sapiens]	GDP-forming	17
250	21.23	21.26	59.32	58.98	55.59	XP_016855856.1	quinone oxidoreductase isoform X2 [Homo sapiens]	Homo sapiens	21
251	21.17	21.26	33.4	31.47	31.47	NP_000687.3	4-trimethylaminobutyraldehyde dehydrogenase isoform 1 [Homo sapiens]	Homo sapiens	18
252	21.16	21.2	49.53	49.21	47	NP_001289620.1	apolipoprotein E isoform b precursor [Homo sapiens]	Homo sapiens	16
253	21.13	21.16	50	43.65	39.34	NP_006182.2	proliferation-associated protein 2G4 [Homo sapiens]	Homo sapiens	15
254	21.06	21.1	42.46	38	38	XP_024305475.1	tryptophan--tRNA ligase, cytoplasmic isoform X1 [Homo sapiens]	Homo sapiens	13
255	21	21.03	37.78	37.56	33.78	NP_067022.1	sulfide:quinone oxidoreductase, mitochondrial [Homo sapiens]	Homo sapiens	20
256	20.99	21.01	68.71	62.95	62.95	NP_015565.1	NADH-cytochrome b5 reductase 3 isoform 2 [Homo sapiens]	Homo sapiens	15
257	20.95	21.04	28.05	26.29	25.07	XP_006713947.1	mitochondrial proton/calcium exchanger protein isoform X1 [Homo sapiens]	Homo sapiens	15
258	20.8	20.81	19.47	19.37	16.4	XP_016861224.1	ceruloplasmin isoform X6 [Homo sapiens]	Homo sapiens	11
259	20.71	26.68	35.83	32.08	28.47	NP_976251.1	long-chain-fatty-acid--CoA ligase 3 [Homo sapiens]	Homo sapiens	18
260	20.7	20.87	30.3	23.16	23.16	NP_037506.2	programmed cell death 6-interacting protein isoform 1 [Homo sapiens]	Homo sapiens	13
261	20.7	20.75	61.57	61.57	61.57	XP_006716588.1	elongation factor 1-delta isoform X4 [Homo sapiens]	Homo sapiens	16
262	20.68	21.52	11.23	7.076	5.316	NP_006827.1	eIF-2-alpha kinase activator GCN1 [Homo sapiens]	Homo sapiens	10
263	20.66	20.73	36.7	36.7	28.82	NP_002796.4	26S proteasome regulatory subunit 8 isoform 1 [Homo sapiens]	Homo sapiens	13
264	20.58	20.7	26.88	22.42	16.32	NP_006301.3	puromycin-sensitive aminopeptidase isoform 1 [Homo sapiens]	Homo sapiens	13
265	20.5	20.54	65.83	65.33	55.78	NP_859048.1	peroxiredoxin-1 [Homo sapiens]	Homo sapiens	23
266	20.45	23.14	23.32	21.81	19.2	NP_006377.2	probable ATP-dependent RNA helicase DDX17 isoform 1 [Homo sapiens]	Homo sapiens	14
267	20.4	20.44	28.57	28.26	28.26	NP_068657.1	fibrinogen alpha chain isoform alpha precursor [Homo sapiens]	Homo sapiens	19
268	20.33	20.84	78.07	72.73	71.66	NP_002558.1	phosphatidylethanolamine-binding protein 1 [Homo sapiens]	Homo sapiens	28
269	20.27	20.39	55.72	55.42	55.42	NP_005557.1	L-lactate dehydrogenase A chain isoform 1 [Homo sapiens]	Homo sapiens	28
270	20.21	20.33	60.91	60.91	55.76	NP_001231367.1	arginase-1 isoform 1 [Homo sapiens]	Homo sapiens	25
271	20.17	20.24	47.87	47.56	44.51	NP_036335.1	glyoxylate reductase/hydroxypyruvate reductase [Homo sapiens]	Homo sapiens	25
272	20.1	20.11	22.06	21.11	21.11	XP_005257251.1	lysosomal alpha-glucosidase isoform X1 [Homo sapiens]	Homo sapiens	17
273	20.06	20.08	22.68	19.58	17.18	NP_005372.2	nucleolin [Homo sapiens]	Homo sapiens	14
274	20.05	20.15	53.83	42.58	39.23	XP_016876859.1	alpha-1-antitrypsin isoform X1 [Homo sapiens]	Homo sapiens	30
275	20.04	20.15	17.64	14.48	12.41	NP_570850.2	dynamin-like 120 kDa protein, mitochondrial isoform 8 [Homo sapiens]	Homo sapiens	10
276	20.04	20.13	27.1	23.63	18.92	NP_059447.2	major vault protein isoform 1 [Homo sapiens]	Homo sapiens	14
277	20	20.12	25.81	21.03	19.74	XP_011513903.1	eukaryotic translation initiation factor 3 subunit B isoform X2 [Homo sapiens]	Homo sapiens	12
278	19.92	19.98	53.33	49.28	49.28	NP_000033.2	beta-2-glycoprotein 1 precursor [Homo sapiens]	Homo sapiens	13
279	19.87	19.96	52.36	52.36	42.47	NP_000178.2	homogentisate 1,2-dioxygenase [Homo sapiens]	Homo sapiens	19
280	19.87	19.9	31.47	31.47	31.47	NP_001020114.1	argininosuccinate lyase isoform 1 [Homo sapiens]	Homo sapiens	12
281	19.79	20.27	20.26	18.3	15.69	NP_009032.2	sarcosine dehydrogenase, mitochondrial precursor [Homo sapiens]	Homo sapiens	10
282	19.75	19.9	25.54	25.54	16.31	XP_016858354.1	GDH/6PGL endoplasmic bifunctional protein isoform X2 [Homo sapiens]	Homo sapiens	11
283	19.7	19.72	34.28	34.08	34.08	NP_001191236.1	vitamin D-binding protein isoform 3 precursor [Homo sapiens]	Homo sapiens	15
284	19.65	19.67	25.07	24.14	21.37	XP_016858683.1	MICOS complex subunit MIC60 isoform X1 [Homo sapiens]	Homo sapiens	12
285	19.61	19.65	28.73	28.42	27.17	NP_006112.3	keratin, type II cytoskeletal 1 [Homo sapiens]	Homo sapiens	15
286	19.55	19.61	52.9	49.87	49.87	NP_005882.2	acetyl-CoA acetyltransferase, cytosolic isoform 1 [Homo sapiens]	Homo sapiens	12
287	19.53	19.62	51.34	49.33	45.97	NP_001143.2	ADP/ATP translocase 2 [Homo sapiens]	Homo sapiens	21
288	19.46	21.65	26.85	26.56	26.56	NP_057376.2	heat shock protein 75 kDa, mitochondrial isoform 1 precursor [Homo sapiens]	Homo sapiens	17
289	19.25	19.31	57.61	57.2	48.15	NP_001243731.1	40S ribosomal protein S3 isoform 1 [Homo sapiens]	Homo sapiens	13
290	19.22	19.29	26.14	26.14	20.63	NP_001317518.1	carnitine O-palmitoyltransferase 2, mitochondrial isoform 2 precursor [Homo sapiens]	Homo sapiens	16
291	19.21	19.27	19.03	17.32	14.33	NP_003238.2	thrombospondin-2 precursor [Homo sapiens]	Homo sapiens	14
292	19.19	19.31	56.55	53.16	45.39	NP_000008.1	short-chain specific acyl-CoA dehydrogenase, mitochondrial isoform 1 precursor [Homo sapiens]	Homo sapiens	18
293	19.18	21.56	48.81	37.1	34.52	NP_005403.2	serine hydroxymethyltransferase, mitochondrial isoform 1 precursor [Homo sapiens]	Homo sapiens	17
294	19.18	19.23	21.89	20.68	17.53	NP_009058.2	villin-1 [Homo sapiens]	Homo sapiens	11
295	19.17	19.21	55.69	51.76	47.06	NP_001976.1	electron transfer flavoprotein subunit beta isoform 1 [Homo sapiens]	Homo sapiens	21
296	19.12	19.21	54.74	50.18	50.18	NP_036269.1	N(G),N(G)-dimethylarginine dimethylaminohydrolase 1 isoform 1 [Homo sapiens]	Homo sapiens	14
297	19.1	19.17	44.15	44.15	31.1	NP_001138303.1	prohibitin-2 isoform 1 [Homo sapiens]	Homo sapiens	13
298	19.07	19.11	52.79	51.91	51.91	NP_001302465.1	pyruvate dehydrogenase E1 component subunit beta, mitochondrial isoform 3 [Homo sapiens]	Homo sapiens	15
299	19.04	21.16	35.62	31.35	31.35	NP_006421.2	T-complex protein 1 subunit delta isoform a [Homo sapiens]	Homo sapiens	14
300	19.03	19.16	68.67	68.67	68.67	NP_005498.1	cofilin-1 [Homo sapiens]	Homo sapiens	22
301	19.01	19.11	34.87	32.17	30.59	XP_011532356.1	transketolase isoform X1 [Homo sapiens]	Homo sapiens	19
302	18.99	19.02	45.11	45.11	45.11	NP_444505.1	60S acidic ribosomal protein P0 [Homo sapiens]	Homo sapiens	13
303	18.96	19	45.63	45.35	38.31	NP_002061.1	guanine nucleotide-binding protein G(i) subunit alpha-2 isoform 1 [Homo sapiens]	Homo sapiens	11
304	18.94	20.64	29.5	29.5	26.73	NP_055121.1	tRNA-splicing ligase RtcB homolog [Homo sapiens]	Homo sapiens	16
305	18.91	20.64	33.84	32.32	32.32	XP_016873515.1	26S proteasome regulatory subunit 6A isoform X1 [Homo sapiens]	Homo sapiens	13
306	18.8	18.85	41.77	35.5	32.03	NP_000604.1	hemopexin precursor [Homo sapiens]	Homo sapiens	14
307	18.72	18.79	54.86	52.43	46.18	NP_004090.4	erythrocyte band 7 integral membrane protein isoform a [Homo sapiens]	Homo sapiens	11
308	18.66	18.68	74.63	66.34	66.34	NP_001531.1	heat shock protein beta-1 [Homo sapiens]	Homo sapiens	18
309	18.62	18.67	47.46	47.46	43.05	NP_002286.2	40S ribosomal protein SA isoform 1 [Homo sapiens]	Homo sapiens	11
310	18.55	18.59	28.92	21.93	21.74	NP_001065.2	UDP-glucuronosyltransferase 2B7 isoform 1 precursor [Homo sapiens]	Homo sapiens	11
311	18.54	18.84	38.4	38.4	37.87	XP_011539348.1	aflatoxin B1 aldehyde reductase member 3 isoform X1 [Homo sapiens]	Homo sapiens	14
312	18.5	18.59	48.15	47.78	44.44	XP_011518263.1	mitochondrial carrier homolog 2 isoform X3 [Homo sapiens]	Homo sapiens	14
313	18.5	18.58	17.89	14.17	13.44	XP_011519775.1	aminopeptidase N isoform X1 [Homo sapiens]	Homo sapiens	10
314	18.47	18.51	28.87	28.87	25.77	NP_000020.1	angiotensinogen preproprotein [Homo sapiens]	Homo sapiens	12
315	18.31	18.36	60.63	60.24	57.48	NP_002620.1	phosphoglycerate mutase 1 isoform 1 [Homo sapiens]	Homo sapiens	15
316	18.24	18.33	31.94	30.54	25.95	NP_001340.2	aspartate--tRNA ligase, cytoplasmic isoform 1 [Homo sapiens]	Homo sapiens	11
317	18.23	18.24	32.33	32.33	32.33	NP_000382.3	tripeptidyl-peptidase 1 preproprotein [Homo sapiens]	Homo sapiens	12
318	18.22	18.23	59.46	54.05	49.25	NP_000117.1	electron transfer flavoprotein subunit alpha, mitochondrial isoform a [Homo sapiens]	Homo sapiens	17
319	18.16	18.21	38.98	36.83	35.22	XP_011532668.1	multifunctional protein ADE2 isoform X1 [Homo sapiens]	Homo sapiens	10
320	18.16	18.16	25.72	23.26	19.7	XP_024303292.1	gelsolin isoform X5 [Homo sapiens]	Homo sapiens	11
321	18.13	18.18	37.73	29.86	29.86	NP_110437.2	thioredoxin domain-containing protein 5 isoform 1 precursor [Homo sapiens]	Homo sapiens	13
322	18.11	18.2	34.51	31.43	31.43	NP_003312.3	elongation factor Tu, mitochondrial isoform 1 precursor [Homo sapiens]	Homo sapiens	13
323	18.09	18.2	66.29	65.54	62.17	NP_001018146.1	NME1-NME2 protein [Homo sapiens]	Homo sapiens	14
324	18.08	18.16	33.16	26.2	24.6	XP_016865668.1	heterogeneous nuclear ribonucleoprotein Q isoform X5 [Homo sapiens]	Homo sapiens	11
325	18.07	18.12	32.51	32.51	32.51	NP_002622.2	6-phosphogluconate dehydrogenase, decarboxylating isoform 1 [Homo sapiens]	Homo sapiens	11
326	18.07	18.07	34.84	32.45	32.45	XP_005249241.1	serpin B9 isoform X1 [Homo sapiens]	Homo sapiens	10
327	18.02	34.1	73.47	72.15	68.7	NP_001604.1	actin, aortic smooth muscle [Homo sapiens]	Homo sapiens	56
328	18	18.13	22.69	22.69	19.61	XP_011543594.1	calpain-1 catalytic subunit isoform X1 [Homo sapiens]	Homo sapiens	13
329	18	18	41.67	41.67	41.67	NP_057392.1	UMP-CMP kinase isoform a [Homo sapiens]	Homo sapiens	11
330	17.88	17.95	28.42	26.6	26.6	NP_003650.1	alkyldihydroxyacetonephosphate synthase, peroxisomal precursor [Homo sapiens]	Homo sapiens	13
331	17.86	17.9	56.07	55.65	55.65	NP_002809.2	proteasome activator complex subunit 2 [Homo sapiens]	Homo sapiens	17
332	17.84	18.75	20.28	20.28	18.76	NP_001303969.1	beta-galactosidase isoform d precursor [Homo sapiens]	Homo sapiens	11
333	17.76	17.78	48.88	48.13	48.13	NP_004640.4	glutamine amidotransferase-like class 1 domain-containing protein 3A, mitochondrial isoform 1 precursor [Homo sapiens]	Homo sapiens	14
334	17.73	17.79	26.77	22.54	22.54	XP_005261192.1	ATP-dependent 6-phosphofructokinase, liver type isoform X3 [Homo sapiens]	Homo sapiens	15
335	17.72	17.79	20.3	17.78	16.28	XP_024307077.1	transcription intermediary factor 1-beta isoform X1 [Homo sapiens]	Homo sapiens	11
336	17.69	17.74	43.6	43.2	36.4	NP_788955.1	proteasome activator complex subunit 1 isoform 2 [Homo sapiens]	Homo sapiens	13
337	17.66	17.72	17.78	14.89	10.87	XP_016875507.1	early endosome antigen 1 isoform X2 [Homo sapiens]	Homo sapiens	11
338	17.61	17.7	39.75	39.13	39.13	NP_073591.2	sideroflexin-1 isoform 1 [Homo sapiens]	Homo sapiens	11
339	17.6	17.69	29.14	29.14	24.16	NP_000349.1	transforming growth factor-beta-induced protein ig-h3 precursor [Homo sapiens]	Homo sapiens	13
340	17.55	17.64	41.74	38.38	38.38	NP_003095.2	sorbitol dehydrogenase [Homo sapiens]	Homo sapiens	20
341	17.54	17.61	27.88	27.74	27.74	NP_006477.3	fibulin-1 isoform D precursor [Homo sapiens]	Homo sapiens	15
342	17.54	17.57	50.36	50	50	NP_064587.1	omega-amidase NIT2 [Homo sapiens]	Homo sapiens	11
343	17.52	17.59	10.19	9.259	7.606	NP_937887.2	eukaryotic translation initiation factor 4 gamma 1 isoform 2 [Homo sapiens]	Homo sapiens	10
344	17.5	17.65	87.4	82.68	82.68	NP_001434.1	fatty acid-binding protein, liver [Homo sapiens]	Homo sapiens	69
345	17.45	18.57	11.93	9.136	9.012	NP_002284.3	laminin subunit gamma-1 precursor [Homo sapiens]	Homo sapiens	10
346	17.44	17.52	30.57	28.73	24.31	NP_006420.1	T-complex protein 1 subunit eta isoform a [Homo sapiens]	Homo sapiens	11
347	17.38	17.48	20.57	20.25	19	NP_001489.1	glutamate--cysteine ligase catalytic subunit isoform a [Homo sapiens]	Homo sapiens	15
348	17.36	17.42	27.37	22.15	20.91	NP_004997.4	NADH-ubiquinone oxidoreductase 75 kDa subunit, mitochondrial isoform 1 precursor [Homo sapiens]	Homo sapiens	11
349	17.29	17.4	36.11	34.44	30.28	NP_002703.1	protein phosphatase 1 regulatory subunit 7 isoform 1 [Homo sapiens]	Homo sapiens	11
350	17.27	17.39	49.24	48.94	42.86	NP_036344.2	prostaglandin reductase 1 isoform 1 [Homo sapiens]	Homo sapiens	15
351	17.23	17.35	28.22	22.35	19.51	NP_003671.1	tyrosine--tRNA ligase, cytoplasmic [Homo sapiens]	Homo sapiens	9
352	17.19	17.27	18.92	17.72	17.72	NP_003472.2	ubiquitin carboxyl-terminal hydrolase 5 isoform 2 [Homo sapiens]	Homo sapiens	12
353	17.18	17.29	38.83	38.83	30.96	NP_005713.1	actin-related protein 2 isoform b [Homo sapiens]	Homo sapiens	20
354	17.16	17.31	48.45	42.72	39.86	XP_024305640.1	fumarylacetoacetase isoform X1 [Homo sapiens]	Homo sapiens	13
355	17.16	17.27	31.9	31.9	31.9	XP_006711341.1	glutamine synthetase isoform X1 [Homo sapiens]	Homo sapiens	11
356	17.12	17.16	33.9	26.78	25.09	NP_006786.2	EH domain-containing protein 1 isoform 1 [Homo sapiens]	Homo sapiens	10
357	17.04	17.13	21.04	21.04	19.54	NP_000120.2	coagulation factor XIII A chain precursor [Homo sapiens]	Homo sapiens	11
358	17.02	17.06	25.07	22.08	22.08	NP_000149.4	1,4-alpha-glucan-branching enzyme [Homo sapiens]	Homo sapiens	11
359	16.95	17.27	23.64	22.3	19.52	NP_114032.2	heterogeneous nuclear ribonucleoprotein U isoform a [Homo sapiens]	Homo sapiens	13
360	16.93	19	31.46	27.87	27.87	XP_011536627.1	keratin, type II cytoskeletal 7 isoform X1 [Homo sapiens]	Homo sapiens	11
361	16.89	33.78	15.89	14.47	12.35	XP_016880171.1	myosin-10 isoform X6 [Homo sapiens]	Homo sapiens	23
362	16.87	16.98	40	40	36.83	NP_004085.1	eukaryotic translation initiation factor 2 subunit 1 [Homo sapiens]	Homo sapiens	13
363	16.86	16.97	27.83	26.38	20.58	NP_036386.1	bile acyl-CoA synthetase isoform 1 precursor [Homo sapiens]	Homo sapiens	11
364	16.84	16.99	28.1	23.69	16.67	NP_060760.2	phosphoglucomutase-2 [Homo sapiens]	Homo sapiens	9
365	16.79	18.17	54.17	45.83	45.83	NP_000933.1	peptidyl-prolyl cis-trans isomerase B precursor [Homo sapiens]	Homo sapiens	19
366	16.77	16.87	22.92	21.31	20.15	NP_001303701.1	glycine--tRNA ligase isoform 2 [Homo sapiens]	Homo sapiens	9
367	16.76	17.05	27.63	24.44	22.74	NP_001063.2	UDP-glucuronosyltransferase 1-6 isoform 1 precursor [Homo sapiens]	Homo sapiens	14
368	16.75	16.89	20.39	14.83	12.78	NP_000101.2	dihydropyrimidine dehydrogenase [NADP(+)] isoform 1 [Homo sapiens]	NADP(+)	9
369	16.74	16.86	38.09	35.83	32.08	XP_005259655.1	polypyrimidine tract-binding protein 1 isoform X2 [Homo sapiens]	Homo sapiens	25
370	16.63	16.71	47.75	45.79	45.79	NP_038470.1	stomatin-like protein 2, mitochondrial isoform a [Homo sapiens]	Homo sapiens	10
371	16.61	16.68	35.76	35.76	35.45	XP_011512637.1	leukocyte elastase inhibitor isoform X2 [Homo sapiens]	Homo sapiens	10
372	16.54	16.56	41.43	41.43	32.54	NP_001276681.1	dihydrolipoyl dehydrogenase, mitochondrial isoform 4 [Homo sapiens]	Homo sapiens	11
373	16.44	16.66	20.14	20.14	18.9	XP_016885035.1	moesin isoform X3 [Homo sapiens]	Homo sapiens	13
374	16.42	16.56	30	30	26.08	NP_005561.1	protein ERGIC-53 precursor [Homo sapiens]	Homo sapiens	13
375	16.42	16.45	61.07	60.66	57.38	NP_057370.1	L-xylulose reductase isoform 1 [Homo sapiens]	Homo sapiens	17
376	16.4	16.43	53.45	51.29	50.86	NP_037543.1	adenylate kinase 2, mitochondrial isoform b [Homo sapiens]	Homo sapiens	13
377	16.38	16.62	30.99	26.36	19.17	NP_056289.2	deoxynucleoside triphosphate triphosphohydrolase SAMHD1 isoform 1 [Homo sapiens]	Homo sapiens	9
378	16.34	16.72	44.42	41.62	39.34	NP_996667.2	enoyl-CoA delta isomerase 2, mitochondrial isoform 2 [Homo sapiens]	Homo sapiens	13
379	16.34	16.42	29.52	29.52	22.49	NP_001303260.1	ABHD14A-ACY1 readthrough (NMD candidate) [Homo sapiens]	Homo sapiens	12
380	16.29	17.4	29.48	28.25	24.12	NP_001356068.1	aldehyde dehydrogenase family 3 member A2 isoform 2 [Homo sapiens]	Homo sapiens	10
381	16.27	16.41	23.65	22.29	22.29	XP_016875845.1	periostin isoform X2 [Homo sapiens]	Homo sapiens	12
382	16.22	16.35	48.38	43.36	37.46	XP_024302839.1	cathepsin B isoform X1 [Homo sapiens]	Homo sapiens	15
383	16.22	16.24	65.89	59.3	55.81	NP_036220.1	6-phosphogluconolactonase [Homo sapiens]	Homo sapiens	10
384	16.2	16.32	24.2	24.2	20.45	XP_016876417.1	protein transport protein Sec23A isoform X3 [Homo sapiens]	Homo sapiens	11
385	16.14	16.23	28.57	25.35	25.15	XP_024305322.1	ERO1-like protein alpha isoform X1 [Homo sapiens]	Homo sapiens	12
386	16.1	16.14	22.43	19.73	18.24	NP_004930.1	ATP-dependent RNA helicase DDX1 [Homo sapiens]	Homo sapiens	12
387	16.1	16.14	41.52	41.52	38.06	NP_000261.2	purine nucleoside phosphorylase [Homo sapiens]	Homo sapiens	10
388	16.1	16.11	39.34	36.29	36.29	NP_006087.2	protein NDRG1 isoform 1 [Homo sapiens]	Homo sapiens	10
389	16.08	16.08	42.75	36.13	35.88	NP_006364.2	synaptic vesicle membrane protein VAT-1 homolog [Homo sapiens]	Homo sapiens	12
390	16.05	18.06	36.11	32.74	32.74	XP_016885013.1	amine oxidase [flavin-containing] B isoform X1 [Homo sapiens]	1.6885e+07	13
391	16	16	28.95	28.95	28.95	NP_002606.3	pigment epithelium-derived factor isoform 1 precursor [Homo sapiens]	Homo sapiens	14
392	15.99	16.04	52.37	47.95	47.95	NP_066949.2	3-mercaptopyruvate sulfurtransferase isoform 1 [Homo sapiens]	Homo sapiens	12
393	15.95	16.03	23.54	23.54	21.66	NP_000775.1	sterol 26-hydroxylase, mitochondrial precursor [Homo sapiens]	Homo sapiens	10
394	15.95	16.01	31.76	29.83	27.9	NP_004068.2	citrate synthase, mitochondrial precursor [Homo sapiens]	Homo sapiens	13
395	15.92	15.92	36.61	36.61	36.61	NP_689953.1	3-hydroxyisobutyrate dehydrogenase, mitochondrial precursor [Homo sapiens]	Homo sapiens	12
396	15.87	15.96	36.29	36.29	35.89	NP_705935.1	tropomyosin alpha-3 chain isoform Tpm3.1cy [Homo sapiens]	Homo sapiens	11
397	15.84	15.87	60.66	56.28	56.28	NP_002023.2	ferritin heavy chain [Homo sapiens]	Homo sapiens	14
398	15.77	15.8	38.11	38.11	38.11	NP_060979.2	leucine-rich repeat-containing protein 59 [Homo sapiens]	Homo sapiens	8
399	15.72	15.81	23.96	22.57	20.25	NP_001922.2	dihydrolipoyllysine-residue acetyltransferase component of pyruvate dehydrogenase complex, mitochondrial isoform 2 precursor [Homo sapiens]	Homo sapiens	9
400	15.65	15.7	42.05	34.87	30.77	XP_024307176.1	delta(3,5)-Delta(2,4)-dienoyl-CoA isomerase, mitochondrial isoform X1 [Homo sapiens]	Homo sapiens	11
401	15.64	17.81	15.56	13.16	12.39	NP_003237.2	thrombospondin-1 precursor [Homo sapiens]	Homo sapiens	13
402	15.63	15.83	19.22	14.88	11.14	NP_064502.9	leucine--tRNA ligase, cytoplasmic isoform 1 [Homo sapiens]	Homo sapiens	9
403	15.62	15.75	18.27	18.27	14.55	XP_006714459.1	general vesicular transport factor p115 isoform X1 [Homo sapiens]	Homo sapiens	10
404	15.6	15.93	12.88	12.45	8.9	NP_003741.1	eukaryotic translation initiation factor 3 subunit A [Homo sapiens]	Homo sapiens	14
405	15.56	15.65	38.48	36.62	36.62	NP_660202.3	nicotinate phosphoribosyltransferase isoform 1 [Homo sapiens]	Homo sapiens	18
406	15.54	15.58	32.64	32.64	32.41	NP_001600.1	short/branched chain specific acyl-CoA dehydrogenase, mitochondrial isoform 1 precursor [Homo sapiens]	Homo sapiens	13
407	15.51	17.6	52.03	52.03	52.03	NP_006397.1	peroxiredoxin-4 precursor [Homo sapiens]	Homo sapiens	12
408	15.45	15.53	31.65	31.19	25	XP_024302778.1	septin-7 isoform X5 [Homo sapiens]	Homo sapiens	12
409	15.44	15.81	22.66	20.4	19.26	XP_016859291.1	glutamine--fructose-6-phosphate aminotransferase [isomerizing] 1 isoform X2 [Homo sapiens]	1.68593e+07	13
410	15.42	15.56	48.05	48.05	48.05	NP_006784.1	thioredoxin-dependent peroxide reductase, mitochondrial isoform a precursor [Homo sapiens]	Homo sapiens	21
411	15.38	15.46	40.44	40.44	34.9	XP_024308693.1	septin-2 isoform X3 [Homo sapiens]	Homo sapiens	10
412	15.35	15.4	36.83	36.83	35.03	NP_005908.1	malate dehydrogenase, cytoplasmic isoform MDH1 [Homo sapiens]	Homo sapiens	14
413	15.31	15.36	23.82	23.53	20.29	NP_001354491.1	NADPH--cytochrome P450 reductase [Homo sapiens]	Homo sapiens	14
414	15.29	15.55	40.27	33.26	29.19	NP_001078880.1	NAD kinase 2, mitochondrial isoform 1 [Homo sapiens]	Homo sapiens	12
415	15.25	15.29	19.57	16.51	15.31	NP_079272.4	elongation factor G, mitochondrial isoform 2 [Homo sapiens]	Homo sapiens	8
416	15.24	20.57	59.18	55.1	51.02	XP_024303034.1	14-3-3 protein zeta/delta isoform X1 [Homo sapiens]	Homo sapiens	25
417	15.23	15.29	16.93	15.74	12.48	XP_011527828.1	trifunctional purine biosynthetic protein adenosine-3 isoform X1 [Homo sapiens]	Homo sapiens	9
418	15.21	15.34	18.78	18.78	14.78	NP_004981.2	methionine--tRNA ligase, cytoplasmic [Homo sapiens]	Homo sapiens	10
419	15.18	15.25	40.15	37.88	37.88	NP_000997.1	40S ribosomal protein S3a isoform 1 [Homo sapiens]	Homo sapiens	12
420	15.17	15.24	32.93	32.93	29.94	NP_002291.1	L-lactate dehydrogenase B chain isoform LDHB [Homo sapiens]	Homo sapiens	8
421	15.17	15.2	22.56	22.56	19.96	XP_011544016.1	coronin-1A isoform X2 [Homo sapiens]	Homo sapiens	8
422	15.14	15.37	65.12	64.19	55.81	NP_057406.2	ras-related protein Rab-14 [Homo sapiens]	Homo sapiens	11
423	15.11	15.16	30.39	27.21	24.26	NP_003133.1	lupus La protein [Homo sapiens]	Homo sapiens	8
424	15.08	15.12	43.4	42.45	42.45	NP_542380.1	DNA-(apurinic or apyrimidinic site) lyase [Homo sapiens]	Homo sapiens	18
425	15.07	15.22	19.1	19.1	13.31	XP_011518231.1	AP-2 complex subunit alpha-2 isoform X1 [Homo sapiens]	Homo sapiens	9
426	15.07	15.12	15.74	14.48	12.17	NP_002798.2	26S proteasome non-ATPase regulatory subunit 1 isoform 1 [Homo sapiens]	Homo sapiens	30
427	15.05	15.17	21.57	18.14	17	NP_001739.3	calpain-2 catalytic subunit isoform 1 [Homo sapiens]	Homo sapiens	9
428	15.05	15.11	20.81	14.89	12.43	NP_001609.2	poly [ADP-ribose] polymerase 1 [Homo sapiens]	ADP-ribose	9
429	15.04	15.17	34.76	32.75	30.98	NP_001166926.1	pyruvate dehydrogenase E1 component subunit alpha, somatic form, mitochondrial isoform 3 precursor [Homo sapiens]	Homo sapiens	12
430	14.98	19.84	25.74	20.28	16.01	NP_002853.2	glycogen phosphorylase, brain form [Homo sapiens]	Homo sapiens	11
431	14.97	15	30.94	24.49	21.55	NP_006810.1	stress-induced-phosphoprotein 1 isoform b [Homo sapiens]	Homo sapiens	10
432	14.96	15.02	30.63	30.38	25.32	NP_000420.1	S-adenosylmethionine synthase isoform type-1 [Homo sapiens]	Homo sapiens	11
433	14.84	14.91	39.54	39.54	36.88	NP_000998.1	40S ribosomal protein S4, X isoform [Homo sapiens]	Homo sapiens	10
434	14.73	14.75	27.05	27.05	26.78	NP_001229971.1	HLA class I histocompatibility antigen, Cw-1 alpha chain precursor [Homo sapiens]	Homo sapiens	13
435	14.68	14.76	24.82	20.7	18.94	XP_005265562.1	peroxisomal acyl-coenzyme A oxidase 2 isoform X1 [Homo sapiens]	Homo sapiens	9
436	14.65	14.71	15.13	11.68	11.68	NP_056107.1	extended synaptotagmin-1 isoform 2 [Homo sapiens]	Homo sapiens	9
437	14.62	16.57	24.13	20.33	14.71	XP_005269798.1	annexin A11 isoform X1 [Homo sapiens]	Homo sapiens	10
438	14.61	14.74	84.29	84.29	74.29	NP_005013.1	profilin-1 [Homo sapiens]	Homo sapiens	34
439	14.56	15.37	25.26	22.7	20.65	NP_005564.1	lamin-B1 isoform 1 [Homo sapiens]	Homo sapiens	12
440	14.53	14.64	33.96	28.61	28.61	NP_006351.2	eukaryotic translation initiation factor 3 subunit M isoform 1 [Homo sapiens]	Homo sapiens	10
441	14.45	14.58	17.13	13.91	13.91	NP_004512.1	kinesin-1 heavy chain [Homo sapiens]	Homo sapiens	10
442	14.45	14.57	90.6	90.6	90.6	NP_008819.1	calmodulin-1 isoform 2 [Homo sapiens]	Homo sapiens	24
443	14.41	14.42	55.9	52.17	51.55	NP_006347.1	ATP synthase subunit d, mitochondrial isoform a [Homo sapiens]	Homo sapiens	12
444	14.34	14.39	38.65	33.78	33.78	NP_478059.1	phosphoserine aminotransferase isoform 1 [Homo sapiens]	Homo sapiens	12
445	14.3	14.4	47.83	47.83	47.83	NP_004628.4	ras-related protein Rab-7a [Homo sapiens]	Homo sapiens	12
446	14.25	14.28	44.83	40.23	36.78	NP_006808.1	endoplasmic reticulum resident protein 29 isoform 1 precursor [Homo sapiens]	Homo sapiens	17
447	14.19	14.35	41.1	38.48	32.72	NP_958505.1	prolargin precursor [Homo sapiens]	Homo sapiens	10
448	14.18	14.24	63.9	58.09	58.09	NP_001279.2	chloride intracellular channel protein 1 [Homo sapiens]	Homo sapiens	15
449	14.17	16.31	31.73	30.19	25.77	NP_002121.4	hydroxymethylglutaryl-CoA synthase, cytoplasmic isoform 1 [Homo sapiens]	Homo sapiens	11
450	14.15	14.25	43.14	43.14	38.56	XP_011540530.1	F-actin-capping protein subunit beta isoform X1 [Homo sapiens]	Homo sapiens	10
451	14.14	14.15	13.64	11.62	11.49	XP_016868139.1	caldesmon isoform X1 [Homo sapiens]	Homo sapiens	12
452	14.13	14.13	35.88	35.55	35.55	XP_005267105.1	ethylmalonyl-CoA decarboxylase isoform X1 [Homo sapiens]	Homo sapiens	10
453	14.12	16.48	37.13	37.13	33.53	NP_789845.1	inorganic pyrophosphatase 2, mitochondrial isoform 1 precursor [Homo sapiens]	Homo sapiens	10
454	14.11	14.11	48.04	48.04	47.55	NP_004300.1	rho GDP-dissociation inhibitor 1 isoform a [Homo sapiens]	Homo sapiens	8
455	14.07	14.08	22	22	21.82	XP_016861839.1	inosine-5'-monophosphate dehydrogenase 2 isoform X3 [Homo sapiens]	Homo sapiens	8
456	14.05	14.09	43.91	40.71	34.29	NP_057226.1	very-long-chain 3-oxoacyl-CoA reductase [Homo sapiens]	Homo sapiens	9
457	14.05	14.05	26.77	20.69	20.69	XP_024307251.1	heterogeneous nuclear ribonucleoprotein L isoform X5 [Homo sapiens]	Homo sapiens	7
458	14.04	14.05	34.79	27.42	27.42	NP_005808.3	perilipin-3 isoform 1 [Homo sapiens]	Homo sapiens	11
459	14.03	14.09	32.94	27.01	21.09	NP_002806.2	26S proteasome non-ATPase regulatory subunit 11 [Homo sapiens]	Homo sapiens	12
460	14.02	14.02	34.4	31.2	31.2	NP_005960.1	nucleosome assembly protein 1-like 4 [Homo sapiens]	Homo sapiens	9
461	14	14	50.48	50.48	50	NP_000843.1	glutathione S-transferase P [Homo sapiens]	Homo sapiens	16
462	14	14	19.18	19.18	18.98	NP_001684.2	V-type proton ATPase subunit B, brain isoform [Homo sapiens]	Homo sapiens	8
463	13.99	14.1	25.95	21.8	20.54	NP_001970.2	bifunctional epoxide hydrolase 2 isoform a [Homo sapiens]	Homo sapiens	10
464	13.97	14.06	12.36	10.08	6.85	NP_001348.2	ATP-dependent RNA helicase A [Homo sapiens]	Homo sapiens	6
465	13.96	14.02	36.69	36.29	36.29	NP_000962.2	60S ribosomal protein L7 isoform 1 [Homo sapiens]	Homo sapiens	12
466	13.94	14.06	24.58	24.39	22.53	XP_024303090.1	copine-3 isoform X1 [Homo sapiens]	Homo sapiens	11
467	13.92	13.96	35.52	35.14	28.57	XP_024305019.1	17-beta-hydroxysteroid dehydrogenase type 6 isoform X2 [Homo sapiens]	Homo sapiens	9
468	13.89	13.92	27.38	27.08	27.08	NP_000182.2	hydroxymethylglutaryl-CoA lyase, mitochondrial isoform 1 precursor [Homo sapiens]	Homo sapiens	7
469	13.87	14.1	76.35	68.47	48.28	NP_000572.2	glutathione peroxidase 1 isoform 1 [Homo sapiens]	Homo sapiens	10
470	13.84	13.96	30.79	30.51	30.51	NP_000522.3	ornithine carbamoyltransferase, mitochondrial precursor [Homo sapiens]	Homo sapiens	13
471	13.84	13.92	38.83	38.56	31.65	NP_002808.3	26S proteasome non-ATPase regulatory subunit 13 isoform 1 [Homo sapiens]	Homo sapiens	9
472	13.83	13.86	23.67	20.8	20.8	NP_006342.2	mitochondrial import inner membrane translocase subunit TIM44 [Homo sapiens]	Homo sapiens	8
473	13.81	15.6	27.91	22.55	20.7	NP_644670.1	EH domain-containing protein 4 [Homo sapiens]	Homo sapiens	9
474	13.8	13.82	28.61	28.61	28.61	NP_000662.3	alcohol dehydrogenase class-3 [Homo sapiens]	Homo sapiens	10
475	13.77	13.89	31.5	31.28	28.41	NP_001272972.1	medium-chain specific acyl-CoA dehydrogenase, mitochondrial isoform d precursor [Homo sapiens]	Homo sapiens	12
476	13.73	13.87	43.85	43.85	40	NP_000058.1	carbonic anhydrase 2 isoform 1 [Homo sapiens]	Homo sapiens	10
477	13.73	13.81	58.87	58.51	55.67	XP_011533256.1	S-formylglutathione hydrolase isoform X1 [Homo sapiens]	Homo sapiens	11
478	13.73	13.75	32.6	32.36	32.36	XP_011528524.1	beta-ureidopropionase isoform X1 [Homo sapiens]	Homo sapiens	12
479	13.71	23.41	42.95	40.27	36.02	NP_001484.1	rab GDP dissociation inhibitor alpha [Homo sapiens]	Homo sapiens	13
480	13.7	13.9	19.59	13.18	13.18	XP_024303864.1	delta-1-pyrroline-5-carboxylate synthase isoform X2 [Homo sapiens]	Homo sapiens	9
481	13.7	13.85	35.71	28.1	25.71	NP_001185784.1	cytochrome P450 2C8 isoform b [Homo sapiens]	Homo sapiens	9
482	13.69	13.75	52.91	52.91	52.91	XP_016883527.1	tumor protein D54 isoform X2 [Homo sapiens]	Homo sapiens	12
483	13.67	13.81	16.33	16.21	13.69	NP_060676.2	vacuolar protein sorting-associated protein 35 [Homo sapiens]	Homo sapiens	10
484	13.6	13.68	22.19	15.92	15.92	XP_024303182.1	carnitine O-acetyltransferase isoform X2 [Homo sapiens]	Homo sapiens	8
485	13.59	13.63	28.86	28.86	28.86	NP_877420.1	thioredoxin reductase 1, cytoplasmic isoform 1 [Homo sapiens]	Homo sapiens	10
486	13.57	15.73	38.48	38.48	37.88	NP_000022.3	delta-aminolevulinic acid dehydratase isoform b [Homo sapiens]	Homo sapiens	12
487	13.54	13.64	40	36.76	34.12	NP_996531.1	citramalyl-CoA lyase, mitochondrial precursor [Homo sapiens]	Homo sapiens	10
488	13.5	13.57	39	33.2	26.14	NP_004823.1	glutathione S-transferase omega-1 isoform 1 [Homo sapiens]	Homo sapiens	9
489	13.48	13.53	32.9	27.89	25.49	NP_002005.1	peptidyl-prolyl cis-trans isomerase FKBP4 [Homo sapiens]	Homo sapiens	8
490	13.46	13.55	22.8	22.8	22.8	XP_024308976.1	kynureninase isoform X1 [Homo sapiens]	Homo sapiens	8
491	13.45	15.27	39.47	38.93	36.53	NP_001095940.1	alcohol dehydrogenase 6 isoform 1 [Homo sapiens]	Homo sapiens	13
492	13.45	13.64	20.89	18.74	17.51	NP_000172.2	beta-glucuronidase isoform 1 precursor [Homo sapiens]	Homo sapiens	10
493	13.44	14.48	24.73	24.73	20.9	NP_060401.2	tetratricopeptide repeat protein 38 [Homo sapiens]	Homo sapiens	7
494	13.44	13.5	42.51	39.14	36.39	NP_996759.1	serine/threonine-protein phosphatase PP1-beta catalytic subunit isoform 1 [Homo sapiens]	Homo sapiens	9
495	13.44	13.48	33.59	30.53	30.53	NP_002141.2	4-hydroxyphenylpyruvate dioxygenase isoform 1 [Homo sapiens]	Homo sapiens	10
496	13.43	13.55	24.52	22.26	15.48	NP_003636.2	very long-chain acyl-CoA synthetase isoform 1 [Homo sapiens]	Homo sapiens	8
497	13.41	13.62	49.24	49.24	41.95	NP_066272.1	PDZ and LIM domain protein 1 [Homo sapiens]	Homo sapiens	9
498	13.39	13.48	63.52	57.79	50.82	NP_000311.2	dihydropteridine reductase isoform 1 [Homo sapiens]	Homo sapiens	10
499	13.38	29.72	68.8	68.53	62.93	NP_000660.1	alcohol dehydrogenase 1C [Homo sapiens]	Homo sapiens	29
500	13.34	13.38	36.53	33.58	33.58	NP_060140.2	ubiquitin thioesterase OTUB1 [Homo sapiens]	Homo sapiens	7
501	13.32	15.91	23.54	19.21	14.62	XP_016875852.1	heat shock protein 105 kDa isoform X4 [Homo sapiens]	Homo sapiens	10
502	13.32	15.44	9.729	7.664	6.884	XP_006712164.1	CAD protein isoform X1 [Homo sapiens]	Homo sapiens	11
503	13.29	13.41	22	18.71	16.43	XP_011511867.1	peroxisomal acyl-coenzyme A oxidase 3 isoform X1 [Homo sapiens]	Homo sapiens	7
504	13.26	13.99	37.12	34.85	29.55	NP_037473.3	obg-like ATPase 1 isoform 1 [Homo sapiens]	Homo sapiens	9
505	13.26	13.33	41.72	36.2	34.05	XP_016868637.1	2,4-dienoyl-CoA reductase, mitochondrial isoform X2 [Homo sapiens]	Homo sapiens	24
506	13.25	13.32	47.67	47.67	43.52	NP_001655.1	transforming protein RhoA isoform 1 precursor [Homo sapiens]	Homo sapiens	9
507	13.22	13.79	31.23	31.23	24.93	NP_001124384.1	protein SGT1 homolog isoform B [Homo sapiens]	Homo sapiens	8
508	13.2	13.38	38.19	38.19	38.19	XP_016859549.1	ketohexokinase isoform X4 [Homo sapiens]	Homo sapiens	12
509	13.19	13.34	23.65	23.46	18.81	NP_690905.1	copine-1 isoform a [Homo sapiens]	Homo sapiens	9
510	13.14	13.18	34.15	33.54	33.23	XP_016883607.1	eukaryotic translation initiation factor 2 subunit 2 isoform X1 [Homo sapiens]	Homo sapiens	7
511	13.13	18.42	51.84	47.76	45.71	NP_006817.1	14-3-3 protein theta [Homo sapiens]	Homo sapiens	15
512	13.1	13.17	40.13	40.13	36.99	NP_057058.2	lambda-crystallin homolog isoform 1 [Homo sapiens]	Homo sapiens	15
513	13.09	13.13	29.6	29.28	29.28	XP_016883446.1	NSFL1 cofactor p47 isoform X6 [Homo sapiens]	Homo sapiens	7
514	13.05	13.13	29.97	29.97	28.17	XP_024306176.1	sulfotransferase 1A1 isoform X2 [Homo sapiens]	Homo sapiens	13
515	13.05	13.1	33.44	30.49	27.87	NP_057327.2	NADH-cytochrome b5 reductase 1 [Homo sapiens]	Homo sapiens	7
516	13.04	13.12	28.89	21.28	18.07	NP_002044.2	guanylate-binding protein 1 [Homo sapiens]	Homo sapiens	8
517	13.04	13.08	55.63	47.68	47.68	NP_524147.2	myosin light polypeptide 6 isoform 2 [Homo sapiens]	Homo sapiens	8
518	13.03	13.08	40.28	39.93	39.93	NP_658985.2	NAD(P)H-hydrate epimerase precursor [Homo sapiens]	Homo sapiens	8
519	13.02	13.18	35.56	35.56	31.67	NP_620407.1	mitogen-activated protein kinase 1 [Homo sapiens]	Homo sapiens	8
520	13	13.05	29.31	27.19	23.64	NP_001076.2	alpha-1-antichymotrypsin precursor [Homo sapiens]	Homo sapiens	7
521	12.91	13.08	42.68	42.68	42.68	NP_005318.4	hydroxyacyl-coenzyme A dehydrogenase, mitochondrial isoform 2 precursor [Homo sapiens]	Homo sapiens	11
522	12.9	13.14	14.29	11.68	10.02	XP_005255375.1	nodal modulator 3 isoform X1 [Homo sapiens]	Homo sapiens	9
523	12.89	12.98	19.33	14.48	12.43	NP_000079.2	collagen alpha-1(I) chain preproprotein [Homo sapiens]	Homo sapiens	18
524	12.87	13.07	13.68	10.64	9.446	XP_024303737.1	hexokinase-1 isoform X1 [Homo sapiens]	Homo sapiens	7
525	12.87	12.98	39.08	39.08	37.07	XP_011531425.1	macrophage-capping protein isoform X1 [Homo sapiens]	Homo sapiens	13
526	12.87	12.94	28.13	25.72	18.75	NP_001351981.1	antithrombin-III isoform 2 [Homo sapiens]	Homo sapiens	7
527	12.87	12.91	21.01	19.89	17.07	XP_011507652.1	dimethylaniline monooxygenase [N-oxide-forming] 5 isoform X1 [Homo sapiens]	N-oxide-forming	8
528	12.86	12.9	31.58	31.58	31.58	NP_003158.2	bile salt sulfotransferase [Homo sapiens]	Homo sapiens	15
529	12.85	12.92	58.96	40.09	40.09	NP_002856.1	ras-related protein Rab-2A isoform a [Homo sapiens]	Homo sapiens	8
530	12.84	12.89	53.4	53.4	53.4	NP_000704.1	flavin reductase (NADPH) [Homo sapiens]	Homo sapiens	10
531	12.82	13.82	12.49	12.49	8.653	NP_003743.1	eukaryotic translation initiation factor 3 subunit C isoform a [Homo sapiens]	Homo sapiens	7
532	12.76	14.86	28.65	27.21	21.08	XP_024302855.1	dihydropyrimidinase isoform X1 [Homo sapiens]	Homo sapiens	8
533	12.75	12.86	40.32	39.92	39.92	NP_002783.1	proteasome subunit alpha type-7 [Homo sapiens]	Homo sapiens	7
534	12.74	12.84	47.47	31.46	31.46	NP_006187.2	poly(rC)-binding protein 1 [Homo sapiens]	Homo sapiens	12
535	12.74	12.84	63.64	63.64	63.64	NP_000445.1	superoxide dismutase [Cu-Zn] [Homo sapiens]	Cu-Zn	15
536	12.68	12.72	42.91	37.16	33.33	NP_003115.1	sepiapterin reductase [Homo sapiens]	Homo sapiens	9
537	12.66	16.97	54.55	54.04	53.54	NP_005800.3	peroxiredoxin-2 [Homo sapiens]	Homo sapiens	17
538	12.62	13.23	19.76	18.7	17.65	XP_016873887.1	fermitin family homolog 3 isoform X2 [Homo sapiens]	Homo sapiens	9
539	12.61	12.78	40.4	37.71	31.65	NP_000960.2	60S ribosomal protein L5 [Homo sapiens]	Homo sapiens	8
540	12.56	12.7	44.15	44.15	43.77	NP_954654.1	nucleophosmin isoform 2 [Homo sapiens]	Homo sapiens	33
541	12.52	12.56	53.05	53.05	49.3	NP_001688.1	ATP synthase subunit O, mitochondrial precursor [Homo sapiens]	Homo sapiens	12
542	12.51	12.59	49.75	49.75	45.73	NP_003555.1	transgelin-2 isoform b [Homo sapiens]	Homo sapiens	14
543	12.49	12.53	26.27	26.27	19.49	NP_001406.1	eukaryotic translation initiation factor 2 subunit 3 [Homo sapiens]	Homo sapiens	6
544	12.42	12.66	20.56	20.39	20.39	NP_055635.3	mitochondrial import receptor subunit TOM70 [Homo sapiens]	Homo sapiens	8
545	12.42	12.54	14.54	14.54	14.41	NP_596867.1	integrin beta-1 isoform 1A precursor [Homo sapiens]	Homo sapiens	11
546	12.4	12.49	16.13	14.77	11.21	NP_005678.3	phenylalanine--tRNA ligase beta subunit [Homo sapiens]	Homo sapiens	6
547	12.39	12.42	17.98	16.44	14.04	NP_002387.1	NAD-dependent malic enzyme, mitochondrial isoform 1 precursor [Homo sapiens]	Homo sapiens	6
548	12.38	12.49	38.34	35.33	23.56	NP_002794.1	26S proteasome regulatory subunit 7 isoform 1 [Homo sapiens]	Homo sapiens	10
549	12.36	12.48	50.88	50.88	46.9	NP_057001.1	glutathione S-transferase kappa 1 isoform a [Homo sapiens]	Homo sapiens	10
550	12.36	12.39	23.63	20.57	16.19	NP_683758.1	sorting nexin-1 isoform b [Homo sapiens]	Homo sapiens	6
551	12.34	12.37	33.24	33.24	25.88	NP_005264.2	guanine nucleotide-binding protein G(I)/G(S)/G(T) subunit beta-2 [Homo sapiens]	Homo sapiens	7
552	12.33	12.36	35.71	35.37	31.29	NP_003366.2	voltage-dependent anion-selective channel protein 2 isoform 2 [Homo sapiens]	Homo sapiens	7
553	12.32	12.39	32.57	27.39	25.29	NP_000628.2	glutathione reductase, mitochondrial isoform 1 precursor [Homo sapiens]	Homo sapiens	9
554	12.3	12.44	17.34	13.84	12.16	XP_016872709.1	carnitine O-palmitoyltransferase 1, liver isoform isoform X3 [Homo sapiens]	Homo sapiens	7
555	12.29	22.17	48.63	47.53	45.33	XP_011522858.1	fructose-bisphosphate aldolase C isoform X1 [Homo sapiens]	Homo sapiens	20
556	12.28	12.39	7.074	5.798	5.798	XP_024308850.1	tensin-1 isoform X14 [Homo sapiens]	Homo sapiens	8
557	12.26	12.36	47.25	47.25	42.66	NP_000185.1	hypoxanthine-guanine phosphoribosyltransferase [Homo sapiens]	Homo sapiens	6
558	12.25	12.35	18.35	17.09	16.88	NP_001309424.1	glutathione synthetase [Homo sapiens]	Homo sapiens	7
559	12.25	12.34	41.26	41.26	41.26	NP_006127.1	F-actin-capping protein subunit alpha-2 [Homo sapiens]	Homo sapiens	7
560	12.23	12.33	23.27	23.27	21.07	NP_003869.1	gamma-glutamyl hydrolase precursor [Homo sapiens]	Homo sapiens	8
561	12.22	12.73	21.83	19.72	16.9	NP_006631.2	septin-9 isoform c [Homo sapiens]	Homo sapiens	8
562	12.22	12.32	20.19	16.53	12.4	NP_954659.1	matrin-3 isoform a [Homo sapiens]	Homo sapiens	7
563	12.22	12.29	62.62	51.4	51.4	NP_036226.2	peroxiredoxin-5, mitochondrial isoform L precursor [Homo sapiens]	Homo sapiens	18
564	12.14	12.2	21.66	20.04	18.42	NP_005142.1	ubiquitin carboxyl-terminal hydrolase 14 isoform a [Homo sapiens]	Homo sapiens	9
565	12.13	12.28	43.1	40.89	38.42	NP_001704.2	betaine--homocysteine S-methyltransferase 1 [Homo sapiens]	Homo sapiens	17
566	12.12	12.13	18.96	17.5	17.5	NP_001681.2	V-type proton ATPase catalytic subunit A [Homo sapiens]	Homo sapiens	8
567	12.04	12.12	49.4	49.4	46.61	NP_112496.1	haloacid dehalogenase-like hydrolase domain-containing protein 3 [Homo sapiens]	Homo sapiens	9
568	12.04	12.05	23.41	23.22	18.73	NP_001136067.1	prolyl 4-hydroxylase subunit alpha-1 isoform 2 precursor [Homo sapiens]	Homo sapiens	7
569	12.02	12.02	22.3	18.46	18.46	XP_005266757.1	asparagine--tRNA ligase, cytoplasmic isoform X1 [Homo sapiens]	Homo sapiens	9
570	12.01	12.24	16.37	16.37	9.706	NP_000161.2	glycine dehydrogenase (decarboxylating), mitochondrial precursor [Homo sapiens]	Homo sapiens	8
571	12.01	12.01	24.56	24.3	22.28	NP_808592.2	acid ceramidase isoform a preproprotein [Homo sapiens]	Homo sapiens	7
572	12.01	12.01	25.2	25.2	21.14	NP_003923.2	hsc70-interacting protein isoform 1 [Homo sapiens]	Homo sapiens	6
573	12	17.11	56.1	50	47.97	XP_016883528.1	14-3-3 protein beta/alpha isoform X1 [Homo sapiens]	Homo sapiens	11
574	12	12	48.43	42.6	42.6	NP_982289.1	adenylate kinase 4, mitochondrial isoform a [Homo sapiens]	Homo sapiens	6
575	12	12	86.09	84.35	84.35	NP_000995.1	60S acidic ribosomal protein P2 [Homo sapiens]	Homo sapiens	9
576	12	12	40.66	40.66	40.66	XP_016872002.1	phenazine biosynthesis-like domain-containing protein isoform X2 [Homo sapiens]	Homo sapiens	6
577	12	12	21.43	21.18	21.18	NP_006391.1	dynactin subunit 2 isoform 1 [Homo sapiens]	Homo sapiens	8
578	12	12	11.46	11.46	11.46	NP_004791.1	transmembrane 9 superfamily member 2 precursor [Homo sapiens]	Homo sapiens	6
579	11.99	14.04	72.79	60.54	60.54	NP_000175.1	hemoglobin subunit gamma-2 [Homo sapiens]	Homo sapiens	12
580	11.94	12.1	23.94	20.56	13.38	NP_002334.2	lactotransferrin isoform 1 preproprotein [Homo sapiens]	Homo sapiens	10
581	11.9	11.99	21.27	21.27	21.27	NP_038347.2	glutathione hydrolase 1 proenzyme precursor [Homo sapiens]	Homo sapiens	12
582	11.82	11.91	34.44	34.44	34.44	NP_002781.2	proteasome subunit alpha type-5 isoform 1 [Homo sapiens]	Homo sapiens	11
583	11.8	11.91	36.32	36.32	36.32	NP_000598.2	alpha-1-acid glycoprotein 1 precursor [Homo sapiens]	Homo sapiens	7
584	11.79	11.84	18.45	14.93	12.3	XP_006710865.2	ATP-binding cassette sub-family D member 3 isoform X1 [Homo sapiens]	Homo sapiens	8
585	11.78	11.89	36.02	35.75	27.42	XP_024302397.1	actin-related protein 2/3 complex subunit 1B isoform X1 [Homo sapiens]	Homo sapiens	11
586	11.76	11.91	34.45	28.47	21.77	XP_024304524.1	serpin H1 isoform X1 [Homo sapiens]	Homo sapiens	7
587	11.75	11.8	20.08	20.08	20.08	NP_005497.1	lysosome membrane protein 2 isoform 1 precursor [Homo sapiens]	Homo sapiens	9
588	11.74	12.05	9.226	5.84	4.867	NP_003283.2	nucleoprotein TPR [Homo sapiens]	Homo sapiens	10
589	11.71	11.78	19.09	19.09	19.09	XP_011528436.1	glutathione hydrolase 5 proenzyme isoform X4 [Homo sapiens]	Homo sapiens	8
590	11.68	11.76	43.27	42.79	38.46	XP_011507757.1	hepatoma-derived growth factor isoform X1 [Homo sapiens]	Homo sapiens	11
591	11.68	11.74	27.8	27.8	27.8	NP_005527.1	inositol monophosphatase 1 isoform 1 [Homo sapiens]	Homo sapiens	6
592	11.67	11.73	39.58	29.86	29.86	NP_002124.1	heme oxygenase 1 [Homo sapiens]	Homo sapiens	6
593	11.62	11.66	31.98	31.98	31.98	NP_056284.1	protein NipSnap homolog 3A isoform 1 [Homo sapiens]	Homo sapiens	6
594	11.59	11.67	42.91	38.18	32.43	NP_964011.2	glycine N-acyltransferase isoform a [Homo sapiens]	Homo sapiens	7
595	11.58	11.65	46.27	46.27	38.31	NP_003177.2	transgelin [Homo sapiens]	Homo sapiens	9
596	11.56	11.63	12.07	8.734	6.968	NP_004960.2	insulin-degrading enzyme isoform 1 [Homo sapiens]	Homo sapiens	7
597	11.51	11.65	27	23.15	23.15	NP_006746.1	transaldolase [Homo sapiens]	Homo sapiens	8
598	11.5	11.64	22.74	18.54	18.54	NP_001924.2	dihydrolipoyllysine-residue succinyltransferase component of 2-oxoglutarate dehydrogenase complex, mitochondrial isoform 1 precursor [Homo sapiens]	Homo sapiens	9
599	11.49	11.62	39.58	39.58	33.57	NP_002442.2	S-methyl-5'-thioadenosine phosphorylase [Homo sapiens]	Homo sapiens	7
600	11.44	11.51	21.16	21.16	21.16	XP_024307215.1	ferritin light chain isoform X1 [Homo sapiens]	Homo sapiens	22
601	11.42	11.62	17.2	17.2	13.86	NP_006293.2	mannosyl-oligosaccharide glucosidase isoform 1 [Homo sapiens]	Homo sapiens	14
602	11.4	11.44	30.34	30.34	30.34	XP_016878590.1	nicotinate-nucleotide pyrophosphorylase [carboxylating] isoform X2 [Homo sapiens]	1.68786e+07	8
603	11.38	11.42	31.01	25.98	25.98	NP_004243.1	Na(+)/H(+) exchange regulatory cofactor NHE-RF1 [Homo sapiens]	Homo sapiens	8
604	11.36	11.4	34.78	34.78	34.78	NP_056461.1	ras-related protein Rap-1b isoform 1 precursor [Homo sapiens]	Homo sapiens	6
605	11.35	11.51	35.05	30.21	30.21	NP_001278933.1	beta-hexosaminidase subunit beta isoform 2 [Homo sapiens]	Homo sapiens	9
606	11.35	11.48	43.79	36.55	36.55	XP_024303418.1	protein SET isoform X3 [Homo sapiens]	Homo sapiens	8
607	11.28	11.33	28.57	28.57	28.57	NP_005317.2	hydroxyacylglutathione hydrolase, mitochondrial isoform 1 precursor [Homo sapiens]	Homo sapiens	6
608	11.27	11.34	55.09	54.63	54.63	NP_006316.1	GTP-binding nuclear protein Ran isoform 1 [Homo sapiens]	Homo sapiens	8
609	11.24	11.51	23.71	21.65	14.43	NP_848927.2	protein LYRIC isoform 1 [Homo sapiens]	Homo sapiens	6
610	11.24	11.32	30.98	28.53	28.53	XP_016885213.1	biglycan isoform X1 [Homo sapiens]	Homo sapiens	12
611	11.24	11.29	33.44	33.44	29.94	NP_060810.2	serine/threonine-protein phosphatase CPPED1 isoform a [Homo sapiens]	Homo sapiens	6
612	11.24	11.29	17.5	17.32	17.32	NP_001618.2	CD166 antigen isoform 1 precursor [Homo sapiens]	Homo sapiens	7
613	11.23	11.4	34.27	26.57	26.34	NP_057086.2	saccharopine dehydrogenase-like oxidoreductase [Homo sapiens]	Homo sapiens	10
614	11.21	11.29	10.43	8.972	8.129	XP_005254127.1	tripeptidyl-peptidase 2 isoform X1 [Homo sapiens]	Homo sapiens	8
615	11.18	11.35	66.67	66.67	62.88	NP_001007.2	40S ribosomal protein S12 [Homo sapiens]	Homo sapiens	10
616	11.16	21.99	22.95	17.29	17.18	XP_016879773.1	AP-2 complex subunit beta isoform X4 [Homo sapiens]	Homo sapiens	12
617	11.16	11.21	37.02	36.54	36.06	NP_001003.1	40S ribosomal protein S8 [Homo sapiens]	Homo sapiens	7
618	11.11	13.42	30.65	30.65	26.21	NP_003281.1	tropomyosin alpha-4 chain isoform Tpm4.2cy [Homo sapiens]	Homo sapiens	10
619	11.09	11.13	25.78	19.76	19.76	NP_004957.1	heterogeneous nuclear ribonucleoprotein F [Homo sapiens]	Homo sapiens	7
620	11.08	11.27	39.94	35.6	33.13	NP_006140.1	galectin-4 [Homo sapiens]	Homo sapiens	13
621	11.08	11.14	19.51	19.51	17.45	XP_005247472.1	histidine-rich glycoprotein isoform X1 [Homo sapiens]	Homo sapiens	7
622	11.06	11.21	12.63	11.41	8.7	XP_016872457.1	protein transport protein Sec24C isoform X3 [Homo sapiens]	Homo sapiens	8
623	11.05	11.16	24.24	24.04	17.17	NP_570602.2	alpha-1B-glycoprotein precursor [Homo sapiens]	Homo sapiens	6
624	11.03	11.08	19.03	17.61	15.59	NP_000753.3	cytochrome P450 2A6 precursor [Homo sapiens]	Homo sapiens	6
625	11	11.06	21.27	21.27	21.27	NP_057479.2	very-long-chain (3R)-3-hydroxyacyl-CoA dehydratase 3 [Homo sapiens]	Homo sapiens	8
626	10.99	12.89	10.93	9.003	9.003	NP_075408.1	dynactin subunit 1 isoform 2 [Homo sapiens]	Homo sapiens	7
627	10.99	11.03	9.792	8.319	8.319	XP_024305046.1	scavenger receptor cysteine-rich type 1 protein M130 isoform X1 [Homo sapiens]	Homo sapiens	6
628	10.98	11.1	16.98	15.46	15.46	NP_002769.1	prosaposin isoform a preproprotein [Homo sapiens]	Homo sapiens	8
629	10.97	13.29	12.82	10.86	9.98	XP_016883303.1	protein GNAS isoform X3 [Homo sapiens]	Homo sapiens	7
630	10.95	13.06	35.04	34.53	34.53	XP_016874827.1	nucleosome assembly protein 1-like 1 isoform X1 [Homo sapiens]	Homo sapiens	8
631	10.94	10.98	25.21	25.21	25.21	NP_005267.2	glycerol-3-phosphate dehydrogenase [NAD(+)], cytoplasmic isoform 1 [Homo sapiens]	NAD(+)	6
632	10.89	11.02	37.5	33.72	31.69	NP_060037.4	N-acetyl-D-glucosamine kinase isoform 1 [Homo sapiens]	Homo sapiens	7
633	10.87	11.03	17.41	17.41	17.41	NP_031389.3	non-POU domain-containing octamer-binding protein isoform 1 [Homo sapiens]	Homo sapiens	7
634	10.86	11.02	74.58	70.34	70.34	NP_001346.1	D-dopachrome decarboxylase [Homo sapiens]	Homo sapiens	15
635	10.86	10.99	13.46	11.7	9.434	NP_001349.2	pre-mRNA-splicing factor ATP-dependent RNA helicase DHX15 [Homo sapiens]	Homo sapiens	6
636	10.85	10.98	16.45	14.47	14.47	NP_005207.2	dolichyl-diphosphooligosaccharide--protein glycosyltransferase 48 kDa subunit precursor [Homo sapiens]	Homo sapiens	7
637	10.85	10.9	14.14	14.14	14.14	XP_016857543.1	splicing factor, proline- and glutamine-rich isoform X1 [Homo sapiens]	Homo sapiens	12
638	10.84	10.88	47.26	47.26	47.26	XP_024304747.1	rho GDP-dissociation inhibitor 2 isoform X1 [Homo sapiens]	Homo sapiens	6
639	10.8	10.87	37.65	33.02	26.23	XP_024302948.1	protein FAM49B isoform X1 [Homo sapiens]	Homo sapiens	7
640	10.8	10.84	37.35	37.04	37.04	NP_004550.2	nuclease-sensitive element-binding protein 1 [Homo sapiens]	Homo sapiens	9
641	10.79	11.01	14.11	12.5	8.199	NP_006169.2	vesicle-fusing ATPase [Homo sapiens]	Homo sapiens	5
642	10.75	10.89	32.65	27.51	24.16	NP_002797.4	26S proteasome regulatory subunit 10B isoform 1 [Homo sapiens]	Homo sapiens	7
643	10.74	10.84	28.84	28.84	23.64	NP_149061.1	haloacid dehalogenase-like hydrolase domain-containing 5 isoform 2 precursor [Homo sapiens]	Homo sapiens	7
644	10.72	10.85	33.78	27.7	25.68	XP_016870218.1	argininosuccinate synthase isoform X2 [Homo sapiens]	Homo sapiens	8
645	10.72	10.76	50.42	50.42	50.42	NP_000147.1	guanidinoacetate N-methyltransferase isoform a [Homo sapiens]	Homo sapiens	8
646	10.68	10.74	23.83	21.24	19.43	XP_011509255.1	3-hydroxyisobutyryl-CoA hydrolase, mitochondrial isoform X1 [Homo sapiens]	Homo sapiens	9
647	10.65	10.8	20.14	20.14	20.14	NP_004721.1	eukaryotic peptide chain release factor subunit 1 isoform 1 [Homo sapiens]	Homo sapiens	7
648	10.64	10.71	16.46	12.97	10.22	XP_024306664.1	signal transducer and activator of transcription 3 isoform X5 [Homo sapiens]	Homo sapiens	7
649	10.61	10.71	19.74	19.53	17.81	XP_016871652.1	annexin A7 isoform X2 [Homo sapiens]	Homo sapiens	6
650	10.54	10.63	6.504	5.967	5.072	NP_001726.2	complement C5 isoform 1 preproprotein [Homo sapiens]	Homo sapiens	6
651	10.51	10.54	11.07	8.168	7.099	XP_024306448.1	clustered mitochondria protein homolog isoform X5 [Homo sapiens]	Homo sapiens	7
652	10.49	10.53	29.72	23.26	19.38	NP_002144.1	estradiol 17-beta-dehydrogenase 2 [Homo sapiens]	Homo sapiens	7
653	10.47	10.53	30.25	30.25	27.45	NP_963835.1	protein NDRG2 isoform b [Homo sapiens]	Homo sapiens	8
654	10.45	10.48	28.84	22.33	22.33	XP_024305109.1	high mobility group protein B1 isoform X1 [Homo sapiens]	Homo sapiens	11
655	10.42	11.41	33.33	33.33	29.79	NP_057113.1	dehydrogenase/reductase SDR family member 7 isoform 1 precursor [Homo sapiens]	Homo sapiens	7
656	10.4	10.43	21.14	21.14	21.14	NP_005479.1	target of Myb protein 1 isoform 1 [Homo sapiens]	Homo sapiens	9
657	10.38	10.48	34.78	29.43	26.09	XP_024308245.1	regucalcin isoform X1 [Homo sapiens]	Homo sapiens	6
658	10.38	10.44	28.8	28.8	26	XP_016871779.1	ATP synthase subunit gamma, mitochondrial isoform X1 [Homo sapiens]	Homo sapiens	6
659	10.36	10.51	32.89	32.89	28.89	XP_005249091.1	glutathione S-transferase A1 isoform X1 [Homo sapiens]	Homo sapiens	15
660	10.36	10.39	22.68	22.68	22.68	XP_024309842.1	farnesyl pyrophosphate synthase isoform X2 [Homo sapiens]	Homo sapiens	14
661	10.33	18.79	45.2	42.72	32.51	NP_001809.3	aldo-keto reductase family 1 member C4 [Homo sapiens]	Homo sapiens	38
662	10.32	10.74	18.11	15.35	15.35	NP_004452.1	phenylalanine--tRNA ligase alpha subunit [Homo sapiens]	Homo sapiens	6
663	10.3	10.4	27.56	27.56	27.56	NP_055814.1	ras-related protein Rab-21 [Homo sapiens]	Homo sapiens	9
664	10.29	10.32	23.65	23.65	20.61	XP_024302635.1	biliverdin reductase A isoform X1 [Homo sapiens]	Homo sapiens	5
665	10.28	10.31	16.43	15.42	15.42	NP_003267.1	thymopoietin isoform alpha [Homo sapiens]	Homo sapiens	9
666	10.27	10.48	19.38	19.38	16.28	NP_060592.2	aspartate--tRNA ligase, mitochondrial isoform 1 [Homo sapiens]	Homo sapiens	11
667	10.24	10.26	21.83	21.83	17.9	NP_663314.1	programmed cell death protein 4 isoform 2 [Homo sapiens]	Homo sapiens	5
668	10.22	10.24	58.79	58.79	54.55	NP_000967.1	60S ribosomal protein L12 [Homo sapiens]	Homo sapiens	7
669	10.2	10.3	17.6	16.4	13.6	NP_001027466.1	plasma protease C1 inhibitor precursor [Homo sapiens]	Homo sapiens	6
670	10.2	10.22	51.32	42.33	42.33	XP_005263481.1	protein/nucleic acid deglycase DJ-1 isoform X1 [Homo sapiens]	Homo sapiens	10
671	10.2	10.22	45.21	39.85	36.02	NP_001729.1	carbonic anhydrase 1 isoform a [Homo sapiens]	Homo sapiens	12
672	10.2	10.21	32.7	32.7	32.7	NP_061485.1	ras-related C3 botulinum toxin substrate 1 isoform Rac1b [Homo sapiens]	Homo sapiens	8
673	10.19	10.29	16.98	16.81	15.61	NP_065761.1	leucine-rich repeat-containing protein 47 [Homo sapiens]	Homo sapiens	6
674	10.16	10.27	48.55	48.13	44.4	NP_002784.1	proteasome subunit beta type-1 [Homo sapiens]	Homo sapiens	11
675	10.15	10.24	18.4	18.4	13.89	NP_001646.2	coatomer subunit delta isoform 1 [Homo sapiens]	Homo sapiens	6
676	10.12	10.24	36.56	36.56	36.02	NP_620308.1	diablo homolog, mitochondrial isoform 2 [Homo sapiens]	Homo sapiens	6
677	10.1	11.39	17.98	17.98	16.29	NP_002800.2	26S proteasome non-ATPase regulatory subunit 3 [Homo sapiens]	Homo sapiens	7
678	10.09	10.1	49.84	33.97	26.03	XP_011541084.1	ester hydrolase C11orf54 isoform X1 [Homo sapiens]	Homo sapiens	9
679	10.09	10.09	28.99	21.3	21.3	NP_002336.1	lumican precursor [Homo sapiens]	Homo sapiens	6
680	10.08	10.08	36.87	26.27	25.81	NP_009035.3	60S ribosomal protein L10a [Homo sapiens]	Homo sapiens	6
681	10.07	10.09	18.59	11.83	11.83	NP_002717.3	prolyl endopeptidase [Homo sapiens]	Homo sapiens	6
682	10.04	10.09	13.88	12.52	10.26	XP_016865162.1	neurolysin, mitochondrial isoform X3 [Homo sapiens]	Homo sapiens	5
683	10.04	10.05	38.89	38.89	38.89	NP_000476.1	adenine phosphoribosyltransferase isoform a [Homo sapiens]	Homo sapiens	7
684	10.02	10.03	25.16	22.67	22.67	XP_005259353.1	calpain small subunit 1 isoform X1 [Homo sapiens]	Homo sapiens	8
685	10.02	10.03	24.23	21.43	21.43	NP_000145.1	galactokinase [Homo sapiens]	Homo sapiens	7
686	10.02	10.02	23.31	21.05	20.68	NP_000963.1	60S ribosomal protein L7a [Homo sapiens]	Homo sapiens	7
687	10.01	10.02	29.52	29.52	29.52	NP_067026.3	signal recognition particle receptor subunit beta [Homo sapiens]	Homo sapiens	11
688	10.01	10.01	10.31	9.441	7.418	NP_006382.1	importin-7 [Homo sapiens]	Homo sapiens	5
689	10.01	10.01	21	21	21	NP_001814.2	creatine kinase B-type isoform 1 [Homo sapiens]	Homo sapiens	8
690	10.01	10.01	16.11	16.11	16.11	NP_006829.1	methionine aminopeptidase 2 isoform 1 [Homo sapiens]	Homo sapiens	6
691	10	39.5	52.17	51.99	48.18	XP_016878412.1	acyl-coenzyme A synthetase ACSM2A, mitochondrial isoform X1 [Homo sapiens]	Homo sapiens	27
692	10	11.82	47.56	47.56	47.56	NP_066944.1	elongation factor 1-beta [Homo sapiens]	Homo sapiens	7
693	10	10.04	5.223	3.986	3.986	XP_005264764.1	peroxidasin homolog isoform X1 [Homo sapiens]	Homo sapiens	5
694	10	10	31.23	29.25	29.25	NP_039234.1	chloride intracellular channel protein 4 [Homo sapiens]	Homo sapiens	9
695	10	10	25.26	23.21	23.21	NP_997403.1	reticulon-4 isoform D [Homo sapiens]	Homo sapiens	7
696	10	10	40.11	39.56	39.56	NP_055070.1	protein canopy homolog 2 isoform 1 precursor [Homo sapiens]	Homo sapiens	5
697	10	10	31.97	31.56	31.56	NP_054752.3	methyltransferase-like protein 7A precursor [Homo sapiens]	Homo sapiens	5
698	10	10	47.47	46.84	46.84	NP_004291.1	low molecular weight phosphotyrosine protein phosphatase isoform c [Homo sapiens]	Homo sapiens	6
699	10	10	70.41	70.41	70.41	NP_000091.1	cystatin-B [Homo sapiens]	Homo sapiens	7
700	10	10	12.17	12.17	12.17	XP_016879511.1	insulin-like growth factor 2 mRNA-binding protein 1 isoform X2 [Homo sapiens]	Homo sapiens	6
701	10	10	39.53	39.53	39.53	NP_291024.1	myosin regulatory light chain 12B [Homo sapiens]	Homo sapiens	6
702	10	10	24.9	24.9	24.9	NP_006139.1	LIM and SH3 domain protein 1 isoform a [Homo sapiens]	Homo sapiens	10
703	10	10	14.34	14.34	14.34	NP_000777.1	lanosterol 14-alpha demethylase isoform 1 precursor [Homo sapiens]	Homo sapiens	6
704	9.99	10.2	37.24	34.48	29.66	NP_001308413.1	40S ribosomal protein S19 isoform 1 [Homo sapiens]	Homo sapiens	5
705	9.98	10.17	9.824	8.942	8.942	NP_056138.1	E3 UFM1-protein ligase 1 [Homo sapiens]	Homo sapiens	6
706	9.97	10.06	37.91	37.91	29.67	NP_006001.5	mesencephalic astrocyte-derived neurotrophic factor precursor [Homo sapiens]	Homo sapiens	5
707	9.93	10.01	38.6	36.26	36.26	NP_001018171.1	serum paraoxonase/arylesterase 2 isoform 2 [Homo sapiens]	Homo sapiens	7
708	9.92	10	47.51	43.65	43.65	XP_024304740.1	ADP-ribosylation factor 3 isoform X1 [Homo sapiens]	Homo sapiens	8
709	9.9	11.64	11.62	11.62	11.62	XP_011518845.1	dynamin-1-like protein isoform X1 [Homo sapiens]	Homo sapiens	8
710	9.87	9.98	29.55	29.55	26.89	NP_004542.1	NADH dehydrogenase [ubiquinone] iron-sulfur protein 3, mitochondrial precursor [Homo sapiens]	4542.1	6
711	9.85	10.12	11.42	10.36	8.985	NP_002207.2	inter-alpha-trypsin inhibitor heavy chain H2 precursor [Homo sapiens]	Homo sapiens	6
712	9.82	9.91	26.1	26.1	26.1	NP_006296.1	acidic leucine-rich nuclear phosphoprotein 32 family member A [Homo sapiens]	Homo sapiens	10
713	9.78	9.86	48.57	43.81	42.86	NP_003320.2	thioredoxin isoform 1 [Homo sapiens]	Homo sapiens	13
714	9.75	9.99	25.6	21.37	14.92	XP_024307741.1	double-stranded RNA-binding protein Staufen homolog 1 isoform X5 [Homo sapiens]	Homo sapiens	5
715	9.74	9.91	33.49	27.27	27.27	XP_011537334.1	malectin isoform X1 [Homo sapiens]	Homo sapiens	6
716	9.72	9.86	25.4	25.4	23.28	NP_919223.1	heterogeneous nuclear ribonucleoprotein A3 isoform a [Homo sapiens]	Homo sapiens	10
717	9.71	9.9	13.81	10.41	10.41	NP_001839.2	collagen alpha-1(VI) chain precursor [Homo sapiens]	Homo sapiens	7
718	9.7	9.74	22.15	22.15	22.15	XP_024305679.1	isocitrate dehydrogenase [NAD] subunit alpha, mitochondrial isoform X1 [Homo sapiens]	NAD	8
719	9.69	9.75	32.66	30.64	30.64	NP_003840.2	succinate--CoA ligase [ADP/GDP-forming] subunit alpha, mitochondrial precursor [Homo sapiens]	ADP/GDP-forming	16
720	9.68	9.76	18.56	18.56	16.01	NP_054782.2	drebrin-like protein isoform a [Homo sapiens]	Homo sapiens	5
721	9.65	9.83	18.18	14.65	14.65	NP_569710.2	dipeptidyl peptidase 3 isoform 1 [Homo sapiens]	Homo sapiens	8
722	9.65	9.71	35.35	23.25	23.25	XP_024308707.1	fumarylacetoacetate hydrolase domain-containing protein 2A isoform X3 [Homo sapiens]	Homo sapiens	5
723	9.64	9.79	57.04	57.04	57.04	NP_002296.1	galectin-1 [Homo sapiens]	Homo sapiens	8
724	9.62	9.68	48.89	48.89	48.89	NP_001012.1	40S ribosomal protein S17 [Homo sapiens]	Homo sapiens	10
725	9.6	9.73	34.8	27.75	27.75	NP_057366.2	GTP:AMP phosphotransferase AK3, mitochondrial isoform a [Homo sapiens]	Homo sapiens	10
726	9.57	9.75	50.98	50.98	50.98	NP_002148.1	10 kDa heat shock protein, mitochondrial [Homo sapiens]	Homo sapiens	10
727	9.55	9.62	26.15	23.97	20.1	XP_024308525.1	EGF-containing fibulin-like extracellular matrix protein 1 isoform X3 [Homo sapiens]	Homo sapiens	5
728	9.54	9.64	26.74	26.74	22.84	NP_061819.2	sialic acid synthase [Homo sapiens]	Homo sapiens	7
729	9.53	9.63	18.09	16.13	13.6	XP_024309271.1	acylamino-acid-releasing enzyme isoform X7 [Homo sapiens]	Homo sapiens	9
730	9.52	9.59	27.53	27.53	27.53	NP_001010867.1	putative transferase CAF17, mitochondrial isoform 1 precursor [Homo sapiens]	Homo sapiens	5
731	9.51	10.63	14.65	10.24	10.24	NP_002799.3	26S proteasome non-ATPase regulatory subunit 2 isoform 1 [Homo sapiens]	Homo sapiens	7
732	9.5	9.75	30.97	20.58	13.94	NP_001341233.1	phenylalanine-4-hydroxylase [Homo sapiens]	Homo sapiens	6
733	9.5	9.68	27.87	25.57	25.57	NP_001121093.1	UDP-glucose 4-epimerase [Homo sapiens]	Homo sapiens	6
734	9.49	9.66	27.93	27.65	27.65	NP_057390.1	dnaJ homolog subfamily B member 11 precursor [Homo sapiens]	Homo sapiens	7
735	9.47	9.73	30.11	27.51	23.05	NP_683877.1	proteasome subunit alpha type-1 isoform 1 [Homo sapiens]	Homo sapiens	6
736	9.47	9.59	27.55	21.72	20.07	NP_733936.1	succinate-semialdehyde dehydrogenase, mitochondrial isoform 1 precursor [Homo sapiens]	Homo sapiens	9
737	9.45	9.69	31.75	27.01	27.01	NP_150254.1	60S ribosomal protein L13 isoform 1 [Homo sapiens]	Homo sapiens	7
738	9.42	10.01	47.88	41.82	16.36	XP_016862501.1	D-beta-hydroxybutyrate dehydrogenase, mitochondrial isoform X3 [Homo sapiens]	Homo sapiens	5
739	9.41	9.47	29.81	29.49	26.92	XP_016864325.1	aminoacyl tRNA synthase complex-interacting multifunctional protein 1 isoform X1 [Homo sapiens]	Homo sapiens	6
740	9.4	9.46	13.9	11.37	11.37	XP_016884387.1	ran GTPase-activating protein 1 isoform X5 [Homo sapiens]	Homo sapiens	5
741	9.4	9.46	11.88	11.88	11.88	NP_057381.3	prenylcysteine oxidase 1 precursor [Homo sapiens]	Homo sapiens	5
742	9.39	9.44	39.11	38.71	33.06	NP_001034702.1	isoamyl acetate-hydrolyzing esterase 1 homolog isoform a precursor [Homo sapiens]	Homo sapiens	6
743	9.37	13.19	27.63	19.88	15.06	NP_001184223.1	dihydropyrimidinase-related protein 3 isoform 1 [Homo sapiens]	Homo sapiens	10
744	9.37	9.77	12.91	9.645	8.794	XP_011541109.1	dolichyl-diphosphooligosaccharide--protein glycosyltransferase subunit STT3A isoform X1 [Homo sapiens]	Homo sapiens	8
745	9.35	9.45	22.85	18.54	18.54	NP_001910.2	enoyl-CoA delta isomerase 1, mitochondrial isoform 1 precursor [Homo sapiens]	Homo sapiens	6
746	9.34	9.56	31.34	31.34	29.19	NP_001692.1	bile acid-CoA:amino acid N-acyltransferase [Homo sapiens]	Homo sapiens	10
747	9.34	9.43	32.26	24.57	21.84	NP_036561.1	SEC14-like protein 2 isoform 1 [Homo sapiens]	Homo sapiens	5
748	9.33	9.53	22.25	20.16	17.02	NP_055139.4	alpha-methylacyl-CoA racemase isoform 1 [Homo sapiens]	Homo sapiens	7
749	9.33	9.46	33.86	33.86	33.86	XP_006711329.1	mitochondrial pyruvate carrier 2 isoform X1 [Homo sapiens]	Homo sapiens	6
750	9.29	9.35	47.62	47.62	47.62	NP_057543.2	marginal zone B- and B1-cell-specific protein precursor [Homo sapiens]	Homo sapiens	5
751	9.27	9.49	5.327	3.649	3.188	XP_024303298.1	tenascin isoform X1 [Homo sapiens]	Homo sapiens	6
752	9.25	9.51	12.82	9.584	6.813	NP_004936.2	dynamin-2 isoform 3 [Homo sapiens]	Homo sapiens	5
753	9.23	9.74	14.6	10.06	8.22	NP_055423.1	cytoplasmic FMR1-interacting protein 1 isoform a [Homo sapiens]	Homo sapiens	7
754	9.22	9.28	16.1	15.91	15.91	NP_073572.2	Golgi resident protein GCP60 [Homo sapiens]	Homo sapiens	5
755	9.21	9.37	11.08	9.88	9.88	NP_569712.2	collagen alpha-1(XVIII) chain isoform 2 preproprotein [Homo sapiens]	Homo sapiens	14
756	9.18	9.25	17.11	11.35	11.18	XP_011538436.1	xaa-Pro aminopeptidase 1 isoform X2 [Homo sapiens]	Homo sapiens	6
757	9.15	9.25	21.97	21.97	21.97	XP_016861016.1	protein TFG isoform X2 [Homo sapiens]	Homo sapiens	8
758	9.13	9.3	22.91	21.48	19.09	NP_001308619.1	basic leucine zipper and W2 domain-containing protein 1 isoform 1 [Homo sapiens]	Homo sapiens	5
759	9.12	9.18	52.82	52.82	48.21	NP_006658.1	membrane-associated progesterone receptor component 1 isoform 1 [Homo sapiens]	Homo sapiens	8
760	9.08	9.2	23.9	23.9	23.58	NP_057110.3	retinol dehydrogenase 11 isoform 1 precursor [Homo sapiens]	Homo sapiens	5
761	9.07	9.22	22.29	17.64	17.64	NP_000752.2	cytochrome P450 1A2 [Homo sapiens]	Homo sapiens	6
762	9.07	9.13	30.4	30.4	30.4	YP_003024029.1	cytochrome c oxidase subunit II (mitochondrion) [Homo sapiens]	Homo sapiens	7
763	9.06	9.22	24.1	21.28	21.28	NP_004506.2	interleukin enhancer-binding factor 2 isoform 1 [Homo sapiens]	Homo sapiens	7
764	9.04	9.23	61.11	55.56	54.76	NP_005331.1	histidine triad nucleotide-binding protein 1 [Homo sapiens]	Homo sapiens	9
765	8.97	9.03	21.75	21.75	21.75	NP_002426.1	mannose-6-phosphate isomerase isoform 1 [Homo sapiens]	Homo sapiens	6
766	8.95	9.13	10.98	10.98	10.84	NP_001073027.1	heterogeneous nuclear ribonucleoprotein U-like protein 2 [Homo sapiens]	Homo sapiens	7
767	8.95	9.03	46.94	46.94	32.65	NP_852133.1	eukaryotic translation initiation factor 6 isoform a [Homo sapiens]	Homo sapiens	6
768	8.94	9	7.778	4.593	4.593	NP_001335874.1	ATP-dependent translocase ABCB1 isoform 1 [Homo sapiens]	Homo sapiens	5
769	8.93	9.06	51.89	51.89	51.42	XP_011511263.1	protein CDV3 homolog isoform X4 [Homo sapiens]	Homo sapiens	6
770	8.92	9.35	22.33	17.37	14.5	NP_067010.3	cytochrome P450 4F11 precursor [Homo sapiens]	Homo sapiens	7
771	8.9	8.96	15.04	15.04	15.04	NP_000192.2	intercellular adhesion molecule 1 precursor [Homo sapiens]	Homo sapiens	7
772	8.88	9.2	29.29	29.29	29.29	NP_002991.2	succinate dehydrogenase [ubiquinone] iron-sulfur subunit, mitochondrial precursor [Homo sapiens]	2991.2	10
773	8.87	9.06	10.21	8.782	8.782	NP_002206.2	inter-alpha-trypsin inhibitor heavy chain H1 isoform a preproprotein [Homo sapiens]	Homo sapiens	5
774	8.84	11.87	24.95	24.95	22.6	XP_011529620.1	septin-6 isoform X3 [Homo sapiens]	Homo sapiens	11
775	8.83	8.9	42.47	42.47	37.63	XP_024306401.1	eukaryotic translation initiation factor 5A-1 isoform X3 [Homo sapiens]	Homo sapiens	7
776	8.82	8.9	9.498	7.032	7.032	XP_016864961.1	alpha-mannosidase 2 isoform X1 [Homo sapiens]	Homo sapiens	6
777	8.81	8.99	24.42	20.57	17.22	NP_055629.1	26S proteasome non-ATPase regulatory subunit 6 isoform 2 [Homo sapiens]	Homo sapiens	6
778	8.81	8.89	16.11	16.11	11.48	NP_001305754.1	beta-hexosaminidase subunit alpha isoform 1 precursor [Homo sapiens]	Homo sapiens	6
779	8.78	8.92	24.18	16.01	16.01	XP_024305325.1	heterogeneous nuclear ribonucleoproteins C1/C2 isoform X1 [Homo sapiens]	Homo sapiens	5
780	8.77	8.88	26.98	26.98	26.98	NP_004153.2	ras-related protein Rab-5A isoform 1 [Homo sapiens]	Homo sapiens	5
781	8.77	8.84	8.227	7.803	5.004	NP_852478.1	integrin alpha-1 precursor [Homo sapiens]	Homo sapiens	4
782	8.76	8.85	32.82	28.21	16.15	NP_057602.2	peroxisomal sarcosine oxidase [Homo sapiens]	Homo sapiens	7
783	8.76	8.84	8.288	5.887	4.88	XP_024310155.1	protein diaphanous homolog 1 isoform X4 [Homo sapiens]	Homo sapiens	5
784	8.75	8.81	9.247	8.065	8.065	NP_002209.2	inter-alpha-trypsin inhibitor heavy chain H4 isoform 1 precursor [Homo sapiens]	Homo sapiens	8
785	8.74	9.19	33.01	30.38	22.73	NP_006494.1	26S proteasome regulatory subunit 6B isoform 1 [Homo sapiens]	Homo sapiens	8
786	8.74	8.87	26.83	26.83	24.04	NP_036272.2	mitochondrial dicarboxylate carrier isoform 2 [Homo sapiens]	Homo sapiens	5
787	8.67	8.72	29.93	26.76	26.76	NP_003625.2	protein NipSnap homolog 1 isoform 1 [Homo sapiens]	Homo sapiens	11
788	8.66	10.76	31	31	26	NP_057215.3	ras-related protein Rab-10 [Homo sapiens]	Homo sapiens	7
789	8.66	8.74	20.13	18.13	12.67	XP_005249200.1	methylmalonyl-CoA mutase, mitochondrial isoform X1 [Homo sapiens]	Homo sapiens	8
790	8.65	10.46	37.16	34.44	26.28	NP_001317398.1	coatomer subunit epsilon isoform d [Homo sapiens]	Homo sapiens	8
791	8.65	8.7	5.738	5.738	5.738	NP_056988.3	eukaryotic translation initiation factor 5B [Homo sapiens]	Homo sapiens	5
792	8.64	9.24	23.1	23.1	14.17	XP_011523286.1	cAMP-dependent protein kinase type I-alpha regulatory subunit isoform X1 [Homo sapiens]	Homo sapiens	5
793	8.63	8.76	31.11	24.44	24.44	NP_000840.2	glutathione S-transferase Mu 3 [Homo sapiens]	Homo sapiens	5
794	8.63	8.69	31.08	31.08	20.61	XP_005270566.1	cystathionine gamma-lyase isoform X1 [Homo sapiens]	Homo sapiens	4
795	8.62	8.74	32.83	32.83	32.83	XP_024301903.1	endoplasmic reticulum-Golgi intermediate compartment protein 1 isoform X5 [Homo sapiens]	Homo sapiens	5
796	8.59	8.63	26.33	21.67	16	NP_835236.2	17-beta-hydroxysteroid dehydrogenase 13 isoform A precursor [Homo sapiens]	Homo sapiens	4
797	8.58	45.74	71.91	71.46	70.11	NP_001060.1	tubulin beta-2A chain isoform 1 [Homo sapiens]	Homo sapiens	52
798	8.58	8.77	26.73	23.02	21.53	XP_011532244.1	cAMP-dependent protein kinase type II-alpha regulatory subunit isoform X1 [Homo sapiens]	Homo sapiens	8
799	8.58	8.62	16.1	16.1	14.08	XP_016885820.1	cytochrome P450 2D6 [Homo sapiens]	Homo sapiens	5
800	8.56	8.6	60.43	53.24	53.24	NP_001243225.1	immunoglobulin lambda-like polypeptide 5 isoform 2 [Homo sapiens]	Homo sapiens	23
801	8.53	8.73	23.3	17.32	15.46	XP_024306610.1	26S proteasome non-ATPase regulatory subunit 12 isoform X1 [Homo sapiens]	Homo sapiens	5
802	8.53	8.58	12.62	12.62	11.39	NP_000584.2	antigen peptide transporter 1 isoform 1 [Homo sapiens]	Homo sapiens	7
803	8.53	8.57	50.73	50.73	46.34	NP_001129673.1	isochorismatase domain-containing protein 2 isoform 1 [Homo sapiens]	Homo sapiens	7
804	8.52	8.64	19.58	14.9	14.73	NP_443188.2	acyl-coenzyme A synthetase ACSM1, mitochondrial [Homo sapiens]	Homo sapiens	5
805	8.49	9.5	8.138	5.956	5.117	XP_006711537.1	receptor-type tyrosine-protein phosphatase C isoform X3 [Homo sapiens]	Homo sapiens	6
806	8.48	12.21	37.87	31.61	23.16	XP_016876959.1	26S proteasome regulatory subunit 4 isoform X1 [Homo sapiens]	Homo sapiens	6
807	8.47	8.61	15.59	8.776	7.737	NP_037523.2	dimethylglycine dehydrogenase, mitochondrial precursor [Homo sapiens]	Homo sapiens	5
808	8.47	8.58	23.96	23.96	23.96	NP_057111.1	endoribonuclease LACTB2 [Homo sapiens]	Homo sapiens	6
809	8.47	8.52	23.6	19.46	10.97	XP_024304265.1	integrin-linked protein kinase isoform X1 [Homo sapiens]	Homo sapiens	6
810	8.45	8.49	20.71	18.62	14.02	NP_000629.3	vitronectin precursor [Homo sapiens]	Homo sapiens	6
811	8.44	8.5	38.73	31.11	26.35	NP_001210.1	calumenin isoform a precursor [Homo sapiens]	Homo sapiens	10
812	8.44	8.48	48.91	48.37	38.04	NP_006699.2	lactoylglutathione lyase [Homo sapiens]	Homo sapiens	5
813	8.42	43.37	56.09	51.43	51.43	NP_036216.2	glutamate dehydrogenase 2, mitochondrial precursor [Homo sapiens]	Homo sapiens	55
814	8.39	8.43	37.1	37.1	37.1	NP_009294.1	catechol O-methyltransferase isoform S-COMT [Homo sapiens]	Homo sapiens	6
815	8.37	12	30.64	27.3	27.3	NP_003680.2	aflatoxin B1 aldehyde reductase member 2 isoform 1 [Homo sapiens]	Homo sapiens	8
816	8.35	8.46	14.29	14.29	14.29	XP_024304561.1	lysophospholipid acyltransferase 5 isoform X1 [Homo sapiens]	Homo sapiens	6
817	8.35	8.39	31.2	31.2	22.4	NP_443077.1	corrinoid adenosyltransferase precursor [Homo sapiens]	Homo sapiens	5
818	8.33	8.37	6.344	5.861	4.169	NP_874365.3	protein scribble homolog isoform a [Homo sapiens]	Homo sapiens	4
819	8.3	8.54	18.88	17.15	12.91	NP_000769.2	cytochrome P450 4A11 isoform 1 [Homo sapiens]	Homo sapiens	6
820	8.3	8.41	30.36	29.76	25	NP_005709.1	actin-related protein 2/3 complex subunit 4 isoform a [Homo sapiens]	Homo sapiens	4
821	8.29	8.32	19.58	17.25	14.69	XP_011525954.1	hsp90 co-chaperone Cdc37 isoform X1 [Homo sapiens]	Homo sapiens	8
822	8.27	8.3	33.85	29.19	29.19	NP_899195.1	protein SEC13 homolog isoform 1 [Homo sapiens]	Homo sapiens	5
823	8.25	8.36	28.03	25	25	NP_006160.1	nicotinamide N-methyltransferase [Homo sapiens]	Homo sapiens	5
824	8.25	8.27	27.68	24.57	24.57	XP_024310087.1	glucosamine-6-phosphate isomerase 1 isoform X2 [Homo sapiens]	Homo sapiens	6
825	8.22	13.31	40.65	40.65	38.62	NP_003396.1	14-3-3 protein eta [Homo sapiens]	Homo sapiens	10
826	8.21	22.42	67.8	63.47	61.61	NP_003730.4	aldo-keto reductase family 1 member C3 isoform 1 [Homo sapiens]	Homo sapiens	42
827	8.2	8.23	43.33	43.33	43.33	NP_004246.2	cytochrome c oxidase subunit 5A, mitochondrial precursor [Homo sapiens]	Homo sapiens	6
828	8.19	8.58	10.55	6.629	5.882	XP_024308894.1	exportin-1 isoform X1 [Homo sapiens]	Homo sapiens	5
829	8.17	8.59	13.01	10.16	8.302	NP_002547.1	oxysterol-binding protein 1 [Homo sapiens]	Homo sapiens	5
830	8.17	8.19	17.72	17.72	17.72	XP_024304288.1	rho GTPase-activating protein 1 isoform X1 [Homo sapiens]	Homo sapiens	5
831	8.16	8.25	24.31	15.47	13.54	NP_006712.2	adenosine kinase isoform b [Homo sapiens]	Homo sapiens	6
832	8.16	8.18	47.94	43.3	38.66	NP_001002.1	40S ribosomal protein S7 [Homo sapiens]	Homo sapiens	6
833	8.15	11.59	36.71	33.42	24.3	NP_005902.1	S-adenosylmethionine synthase isoform type-2 [Homo sapiens]	Homo sapiens	9
834	8.15	8.42	9.078	5.721	3.877	XP_024304324.1	nuclear mitotic apparatus protein 1 isoform X3 [Homo sapiens]	Homo sapiens	5
835	8.15	8.26	2.603	1.795	1.503	XP_024308090.1	E3 ubiquitin-protein ligase HUWE1 isoform X9 [Homo sapiens]	Homo sapiens	4
836	8.14	8.8	15.63	13.23	8.617	NP_000176.2	heparin cofactor 2 precursor [Homo sapiens]	Homo sapiens	5
837	8.14	8.26	26.11	25.07	19.58	XP_016876164.1	dnaJ homolog subfamily C member 3 isoform X4 [Homo sapiens]	Homo sapiens	4
838	8.14	8.16	20.31	17.81	17.81	NP_003746.2	eukaryotic translation initiation factor 3 subunit G [Homo sapiens]	Homo sapiens	4
839	8.13	8.25	8.923	8.923	8.923	NP_061176.4	probable 2-oxoglutarate dehydrogenase E1 component DHKTD1, mitochondrial [Homo sapiens]	Homo sapiens	7
840	8.12	8.14	18.44	11.35	11.35	NP_057175.1	eukaryotic translation initiation factor 3 subunit L isoform 1 [Homo sapiens]	Homo sapiens	5
841	8.12	8.13	3.802	3.802	2.743	NP_001352825.1	nascent polypeptide-associated complex subunit alpha isoform d [Homo sapiens]	Homo sapiens	6
842	8.09	8.1	21.18	20.91	18.23	XP_011528060.1	pyridoxal kinase isoform X2 [Homo sapiens]	Homo sapiens	6
843	8.08	8.22	33.63	33.63	33.63	NP_001630.1	serum amyloid P-component precursor [Homo sapiens]	Homo sapiens	9
844	8.08	8.09	21.54	19.38	15.38	NP_612453.1	BTB/POZ domain-containing protein KCTD12 [Homo sapiens]	Homo sapiens	4
845	8.07	8.08	32.14	23.21	22.77	NP_002004.1	peptidyl-prolyl cis-trans isomerase FKBP3 [Homo sapiens]	Homo sapiens	4
846	8.06	8.76	51.32	46.05	31.58	NP_003339.1	ubiquitin-conjugating enzyme E2 N [Homo sapiens]	Homo sapiens	5
847	8.06	8.08	31.56	26.24	26.24	NP_001203.1	complement component 1 Q subcomponent-binding protein, mitochondrial precursor [Homo sapiens]	Homo sapiens	8
848	8.06	8.07	10.6	7.651	7.651	NP_000241.1	myeloperoxidase precursor [Homo sapiens]	Homo sapiens	4
849	8.06	8.07	15.98	15.98	13.17	NP_003841.1	succinate--CoA ligase [ADP-forming] subunit beta, mitochondrial precursor [Homo sapiens]	ADP-forming	4
850	8.05	8.05	18.55	14.46	14.46	NP_055199.1	isobutyryl-CoA dehydrogenase, mitochondrial [Homo sapiens]	Homo sapiens	4
851	8.04	8.04	17.56	15.63	15.63	XP_011528282.1	adenylosuccinate lyase isoform X5 [Homo sapiens]	Homo sapiens	4
852	8.02	8.11	28.77	24.66	20	NP_055398.1	LIM and cysteine-rich domains protein 1 isoform 1 [Homo sapiens]	Homo sapiens	4
853	8.02	8.03	33.61	29.46	29.46	NP_932070.1	BH3-interacting domain death agonist isoform 1 [Homo sapiens]	Homo sapiens	10
854	8.01	8.24	4.358	3.357	1.708	NP_004376.2	versican core protein isoform 1 precursor [Homo sapiens]	Homo sapiens	5
855	8.01	8.02	29.13	29.13	29.13	NP_061984.2	HLA class II histocompatibility antigen, DR alpha chain precursor [Homo sapiens]	Homo sapiens	8
856	8.01	8.01	33.93	33.93	24.4	NP_001678.1	ATP synthase subunit delta, mitochondrial precursor [Homo sapiens]	Homo sapiens	7
857	8.01	8.01	10.04	8.955	8.955	XP_024302924.1	aspartyl/asparaginyl beta-hydroxylase isoform X24 [Homo sapiens]	Homo sapiens	4
858	8	9.8	37.38	32.04	32.04	NP_067075.1	ras-related protein Rab-18 isoform 1 [Homo sapiens]	Homo sapiens	8
859	8	8.2	17.55	17.55	14.48	NP_598010.1	decorin isoform a preproprotein [Homo sapiens]	Homo sapiens	4
860	8	8.01	23.3	19.9	15.97	XP_005247161.1	arylacetamide deacetylase isoform X1 [Homo sapiens]	Homo sapiens	7
861	8	8.01	9.621	9.475	9.475	NP_775083.1	calpastatin isoform b [Homo sapiens]	Homo sapiens	4
862	8	8.01	19.32	17.36	17.36	NP_002865.1	UV excision repair protein RAD23 homolog B isoform 1 [Homo sapiens]	Homo sapiens	4
863	8	8	6.367	5.841	5.023	NP_001837.2	collagen alpha-2(IV) chain preproprotein [Homo sapiens]	Homo sapiens	5
864	8	8	27.3	27.3	27.3	XP_024307058.1	thioredoxin-like protein 1 isoform X2 [Homo sapiens]	Homo sapiens	5
865	8	8	48.08	48.08	36.54	NP_002945.1	ubiquitin-40S ribosomal protein S27a precursor [Homo sapiens]	Homo sapiens	7
866	8	8	27.51	27.18	22.65	NP_002706.1	serine/threonine-protein phosphatase 2A catalytic subunit alpha isoform isoform 1 [Homo sapiens]	Homo sapiens	5
867	8	8	47.62	47.62	47.62	NP_000362.1	transthyretin precursor [Homo sapiens]	Homo sapiens	5
868	8	8	12.88	12.88	12.88	XP_024303388.1	Na(+)/H(+) exchange regulatory cofactor NHE-RF3 isoform X3 [Homo sapiens]	Homo sapiens	7
869	8	8	11.47	11.47	11.47	XP_011514639.1	peroxisomal carnitine O-octanoyltransferase isoform X1 [Homo sapiens]	Homo sapiens	4
870	8	8	44.57	44.02	44.02	XP_006720301.1	glucosamine 6-phosphate N-acetyltransferase isoform X1 [Homo sapiens]	Homo sapiens	6
871	8	8	16.71	16.71	16.71	NP_079348.1	prostaglandin E synthase 2 isoform 1 [Homo sapiens]	Homo sapiens	4
872	8	8	12.93	12.74	12.74	NP_060297.1	serine--tRNA ligase, mitochondrial isoform b precursor [Homo sapiens]	Homo sapiens	5
873	8	8	37.04	30.69	30.69	NP_057071.2	heme-binding protein 1 [Homo sapiens]	Homo sapiens	4
874	8	8	22.81	22.37	22.37	NP_004613.1	translin isoform 1 [Homo sapiens]	Homo sapiens	4
875	8	8	24	19.6	19.6	NP_002297.2	galectin-3 isoform 1 [Homo sapiens]	Homo sapiens	4
876	8	8	34.07	33.33	33.33	NP_001352869.1	retinol-binding protein 1 isoform d [Homo sapiens]	Homo sapiens	6
877	8	8	29.25	25.94	25.94	NP_001243284.1	ubiquitin-conjugating enzyme E2 L3 isoform 4 [Homo sapiens]	Homo sapiens	6
878	8	8	33.33	30.56	30.56	NP_001001795.1	UPF0598 protein C8orf82 [Homo sapiens]	Homo sapiens	4
879	8	8	25.29	25.29	25.29	NP_872590.1	proliferating cell nuclear antigen [Homo sapiens]	Homo sapiens	10
880	8	8	47.89	47.89	47.89	NP_064628.1	mitochondrial import receptor subunit TOM22 homolog [Homo sapiens]	Homo sapiens	4
881	8	8	20.44	20.44	20.44	NP_061882.2	toll-interacting protein isoform 1 [Homo sapiens]	Homo sapiens	5
882	8	8	27.59	27.59	27.59	NP_002780.1	proteasome subunit alpha type-4 isoform 1 [Homo sapiens]	Homo sapiens	5
883	7.96	8.09	20.37	20.37	20.37	NP_958434.1	calponin-2 isoform b [Homo sapiens]	Homo sapiens	6
884	7.93	8.07	19.86	19.86	19.52	NP_861420.1	corticosteroid 11-beta-dehydrogenase isozyme 1 [Homo sapiens]	Homo sapiens	7
885	7.92	10	25.79	25.79	25.79	XP_016857913.1	F-actin-capping protein subunit alpha-1 isoform X1 [Homo sapiens]	Homo sapiens	6
886	7.92	8	10.08	10.08	10.08	NP_055577.1	delta(24)-sterol reductase precursor [Homo sapiens]	Homo sapiens	7
887	7.89	7.99	16.04	16.04	16.04	NP_000364.1	uridine 5'-monophosphate synthase [Homo sapiens]	Homo sapiens	5
888	7.88	8.19	30.33	28	21.67	NP_690601.1	actin-related protein 2/3 complex subunit 2 [Homo sapiens]	Homo sapiens	5
889	7.87	8.16	23.45	23.45	17.23	NP_001029025.1	60S ribosomal protein L3 isoform b [Homo sapiens]	Homo sapiens	9
890	7.86	8.09	9.585	8.584	8.584	XP_016859292.1	vitamin K-dependent gamma-carboxylase isoform X2 [Homo sapiens]	Homo sapiens	5
891	7.85	7.92	8.892	8.892	8.892	XP_016862911.1	GMP synthase [glutamine-hydrolyzing] isoform X2 [Homo sapiens]	1.68629e+07	4
892	7.83	7.97	15.51	14.02	14.02	XP_005274578.1	arylsulfatase E isoform X4 [Homo sapiens]	Homo sapiens	5
893	7.83	7.97	29.11	28.77	28.77	NP_008826.1	histamine N-methyltransferase isoform 1 [Homo sapiens]	Homo sapiens	11
894	7.82	7.96	18.78	18.78	18.78	NP_689648.2	probable imidazolonepropionase [Homo sapiens]	Homo sapiens	5
895	7.82	7.94	13.95	13.95	11.8	NP_938405.1	ras GTPase-activating protein-binding protein 1 [Homo sapiens]	Homo sapiens	5
896	7.81	8	18.74	16.5	16.5	NP_077728.3	NADPH:adrenodoxin oxidoreductase, mitochondrial isoform 1 precursor [Homo sapiens]	Homo sapiens	6
897	7.8	12.02	25.4	25.08	21.54	XP_016878023.2	tropomyosin alpha-1 chain isoform X1 [Homo sapiens]	Homo sapiens	7
898	7.8	7.92	17.29	14.87	13.01	NP_066301.1	beta-1-syntrophin [Homo sapiens]	Homo sapiens	6
899	7.8	7.85	26.64	26.64	26.64	NP_057123.1	RNA transcription, translation and transport factor protein [Homo sapiens]	Homo sapiens	4
900	7.77	8.48	27.06	27.06	26.61	NP_000552.2	glutathione S-transferase Mu 1 isoform 1 [Homo sapiens]	Homo sapiens	8
901	7.74	8.05	28.63	28.63	22.98	NP_687033.1	proteasome subunit alpha type-3 isoform 2 [Homo sapiens]	Homo sapiens	5
902	7.74	7.86	44.75	42.92	42.92	NP_054861.2	ADP-sugar pyrophosphatase isoform 1 [Homo sapiens]	Homo sapiens	7
903	7.73	8.21	14.52	13.62	11.04	XP_024307098.1	acetolactate synthase-like protein isoform X1 [Homo sapiens]	Homo sapiens	4
904	7.73	7.84	29.3	23.44	23.44	NP_001679.2	ATP synthase F(0) complex subunit B1, mitochondrial precursor [Homo sapiens]	Homo sapiens	8
905	7.72	7.83	34.2	33.68	30.05	NP_004069.1	cysteine and glycine-rich protein 1 isoform 1 [Homo sapiens]	Homo sapiens	4
906	7.69	8	33.43	29.78	17.13	NP_006807.1	vesicular integral-membrane protein VIP36 precursor [Homo sapiens]	Homo sapiens	5
907	7.67	7.76	18.65	12.43	10.83	XP_005262729.1	protein NOXP20 isoform X1 [Homo sapiens]	Homo sapiens	4
908	7.64	8.15	25.77	19.29	18.15	NP_004444.2	electron transfer flavoprotein-ubiquinone oxidoreductase, mitochondrial isoform 1 precursor [Homo sapiens]	Homo sapiens	8
909	7.63	7.73	21.5	21.5	15.89	XP_011515571.1	GDP-L-fucose synthase isoform X1 [Homo sapiens]	Homo sapiens	4
910	7.62	7.7	29.19	29.19	29.19	NP_004081.1	dual specificity protein phosphatase 3 [Homo sapiens]	Homo sapiens	4
911	7.57	7.73	27.07	27.07	27.07	XP_024302840.1	cytochrome c1, heme protein, mitochondrial isoform X2 [Homo sapiens]	Homo sapiens	6
912	7.57	7.66	18.99	15.31	15.31	XP_011515548.1	squalene monooxygenase isoform X1 [Homo sapiens]	Homo sapiens	5
913	7.56	7.87	6.167	4.797	4.154	XP_024306305.1	pre-mRNA-processing-splicing factor 8 isoform X1 [Homo sapiens]	Homo sapiens	7
914	7.55	7.67	20.33	20.33	18.69	XP_024305526.1	ectonucleoside triphosphate diphosphohydrolase 5 isoform X1 [Homo sapiens]	Homo sapiens	6
915	7.55	7.64	58.16	58.16	58.16	XP_011524137.1	cytochrome b5 isoform X1 [Homo sapiens]	Homo sapiens	5
916	7.55	7.64	46.49	46.49	46.49	NP_003013.1	SH3 domain-binding glutamic acid-rich-like protein [Homo sapiens]	Homo sapiens	4
917	7.53	7.81	10.09	7.105	5.526	NP_001914.3	DNA damage-binding protein 1 [Homo sapiens]	Homo sapiens	5
918	7.52	9	28.35	27.84	23.71	NP_001308633.1	40S ribosomal protein S9 isoform a [Homo sapiens]	Homo sapiens	7
919	7.52	7.63	26.1	21.96	17.05	NP_056455.3	plasminogen activator inhibitor 1 RNA-binding protein isoform 4 [Homo sapiens]	Homo sapiens	6
920	7.51	8.76	41.26	41.26	41.26	NP_006311.3	membrane-associated progesterone receptor component 2 [Homo sapiens]	Homo sapiens	8
921	7.51	7.59	31.45	30.19	30.19	NP_001257419.1	60S ribosomal protein L18 isoform 2 [Homo sapiens]	Homo sapiens	6
922	7.5	7.66	10.84	8.589	8.589	NP_065174.1	coronin-1B [Homo sapiens]	Homo sapiens	4
923	7.48	7.57	62.28	62.28	56.14	NP_002956.1	protein S100-A9 [Homo sapiens]	Homo sapiens	8
924	7.45	7.59	26.37	22.95	17.81	NP_065715.1	peroxisomal 2,4-dienoyl-CoA reductase [Homo sapiens]	Homo sapiens	5
925	7.43	7.59	32.89	20.27	20.27	NP_000378.1	mitochondrial carnitine/acylcarnitine carrier protein [Homo sapiens]	Homo sapiens	5
926	7.43	7.56	7.055	4.908	4.218	NP_036565.2	splicing factor 3B subunit 1 isoform 1 [Homo sapiens]	Homo sapiens	4
927	7.42	7.54	24.05	9.516	9.516	NP_036392.2	2-hydroxyacyl-CoA lyase 1 isoform a [Homo sapiens]	Homo sapiens	4
928	7.42	7.53	28.86	28.86	23.38	NP_002785.1	proteasome subunit beta type-2 isoform 1 [Homo sapiens]	Homo sapiens	7
929	7.42	7.5	36.1	31.71	31.71	NP_055135.1	heme-binding protein 2 isoform 2 [Homo sapiens]	Homo sapiens	5
930	7.4	7.66	10.58	7.621	5.758	NP_057295.2	protein transport protein Sec31A isoform 2 [Homo sapiens]	Homo sapiens	6
931	7.4	7.48	16.87	14.2	14.2	NP_005326.3	hematopoietic lineage cell-specific protein isoform 1 [Homo sapiens]	Homo sapiens	4
932	7.39	7.53	20.38	18.61	16.1	NP_031372.2	opioid growth factor receptor [Homo sapiens]	Homo sapiens	4
933	7.38	7.57	45.95	45.95	45.95	XP_024302219.1	protein-L-isoaspartate(D-aspartate) O-methyltransferase isoform X2 [Homo sapiens]	Homo sapiens	6
934	7.37	7.5	41.01	40.55	34.56	XP_016855533.1	3'(2'),5'-bisphosphate nucleotidase 1 isoform X9 [Homo sapiens]	Homo sapiens	6
935	7.34	7.5	19.32	19.32	19.32	NP_079034.3	agmatinase, mitochondrial precursor [Homo sapiens]	Homo sapiens	4
936	7.34	7.49	33.33	32.56	32.56	NP_001853.2	cytochrome c oxidase subunit 5B, mitochondrial precursor [Homo sapiens]	Homo sapiens	5
937	7.31	7.52	28.86	25.5	19.8	NP_001176.1	zinc-alpha-2-glycoprotein precursor [Homo sapiens]	Homo sapiens	4
938	7.31	7.5	12.23	12.23	10.72	XP_005273309.1	C4b-binding protein alpha chain isoform X1 [Homo sapiens]	Homo sapiens	4
939	7.3	9.48	17.76	15.57	15.57	NP_055555.1	eukaryotic initiation factor 4A-III [Homo sapiens]	Homo sapiens	6
940	7.3	7.39	6.908	6.908	5.632	NP_001322.1	catenin delta-1 isoform 1B [Homo sapiens]	Homo sapiens	4
941	7.28	13.46	44.16	40.69	38.17	NP_003699.3	retinol dehydrogenase 16 isoform 1 [Homo sapiens]	Homo sapiens	10
942	7.28	7.49	17.23	15.38	15.38	NP_004978.2	LIM and senescent cell antigen-like-containing domain protein 1 isoform b [Homo sapiens]	Homo sapiens	4
943	7.27	7.39	34.66	34.66	27.84	NP_660183.1	apoptosis-associated speck-like protein containing a CARD isoform b [Homo sapiens]	Homo sapiens	4
944	7.26	7.55	19.67	17.33	14.05	NP_079491.2	tRNA pseudouridine synthase A isoform 1 [Homo sapiens]	Homo sapiens	4
945	7.26	7.4	23.4	23.4	17.82	XP_024302232.1	serpin B6 isoform X4 [Homo sapiens]	Homo sapiens	5
946	7.26	7.34	16.86	16.86	16.57	NP_036243.1	activator of 90 kDa heat shock protein ATPase homolog 1 isoform 1 [Homo sapiens]	Homo sapiens	5
947	7.25	7.38	15.27	15.27	15.27	NP_056345.3	Golgi reassembly-stacking protein 2 isoform 1 [Homo sapiens]	Homo sapiens	4
948	7.25	7.36	32.97	32.43	32.43	XP_016856535.1	calcyclin-binding protein isoform X1 [Homo sapiens]	Homo sapiens	6
949	7.25	7.35	14.1	11.22	9.295	XP_005257400.1	keratin, type I cytoskeletal 10 isoform X1 [Homo sapiens]	Homo sapiens	6
950	7.22	7.34	18.03	18.03	17.75	NP_112738.1	heterogeneous nuclear ribonucleoprotein D0 isoform a [Homo sapiens]	Homo sapiens	9
951	7.22	7.31	14.6	14.6	10.55	NP_003079.1	fascin [Homo sapiens]	Homo sapiens	4
952	7.21	7.33	18.73	18.73	13.19	NP_000146.2	galactose-1-phosphate uridylyltransferase isoform 1 [Homo sapiens]	Homo sapiens	4
953	7.2	7.34	36.96	29.89	26.63	NP_001356487.1	60S ribosomal protein L17 isoform a [Homo sapiens]	Homo sapiens	5
954	7.19	7.49	6.756	4.196	2.602	XP_016880043.1	acetyl-CoA carboxylase 1 isoform X2 [Homo sapiens]	Homo sapiens	4
955	7.18	7.32	9.24	9.24	9.24	NP_008878.3	signal recognition particle subunit SRP72 isoform 1 [Homo sapiens]	Homo sapiens	5
956	7.17	7.33	16.08	14.17	8.599	NP_005572.2	basal cell adhesion molecule isoform 1 precursor [Homo sapiens]	Homo sapiens	4
957	7.16	7.33	26.32	26.32	26.32	NP_072045.1	40S ribosomal protein S18 [Homo sapiens]	Homo sapiens	4
958	7.15	7.69	16.26	14.82	10.22	XP_006720073.1	fermitin family homolog 2 isoform X3 [Homo sapiens]	Homo sapiens	4
959	7.15	7.37	29.9	29.55	18.56	XP_011522163.1	asialoglycoprotein receptor 1 isoform X1 [Homo sapiens]	Homo sapiens	5
960	7.14	7.42	28.06	22.09	12.84	NP_060368.2	mitochondrial amidoxime reducing component 2 isoform a precursor [Homo sapiens]	Homo sapiens	4
961	7.11	7.38	9.671	6.893	5.556	NP_004238.3	116 kDa U5 small nuclear ribonucleoprotein component isoform a [Homo sapiens]	Homo sapiens	4
962	7.1	7.24	40.65	40.65	36.99	NP_002782.1	proteasome subunit alpha type-6 isoform a [Homo sapiens]	Homo sapiens	13
963	7.07	21.17	92.52	84.35	78.23	NP_000510.1	hemoglobin subunit delta [Homo sapiens]	Homo sapiens	52
964	7.06	7.17	17.02	17.02	14.5	XP_006718510.1	src substrate cortactin isoform X1 [Homo sapiens]	Homo sapiens	7
965	6.99	7.41	36.73	36.33	28.98	XP_024309876.1	OCIA domain-containing protein 1 isoform X2 [Homo sapiens]	Homo sapiens	6
966	6.96	7.14	21.99	21.99	21.99	NP_037364.1	programmed cell death protein 6 isoform 1 [Homo sapiens]	Homo sapiens	4
967	6.95	7.73	36.66	32.26	20.82	XP_016867599.1	heterogeneous nuclear ribonucleoproteins A2/B1 isoform X2 [Homo sapiens]	Homo sapiens	6
968	6.95	7.26	5.357	5.357	2.61	NP_002429.1	macrophage mannose receptor 1 precursor [Homo sapiens]	Homo sapiens	3
969	6.94	7.19	10.93	9.677	9.677	XP_011543794.1	glycerol kinase isoform X3 [Homo sapiens]	Homo sapiens	4
970	6.93	7.03	16.77	13.98	13.98	NP_001095886.1	kininogen-1 isoform 1 precursor [Homo sapiens]	Homo sapiens	7
971	6.92	7.1	19.15	19.15	19.15	NP_000437.3	serum paraoxonase/arylesterase 1 precursor [Homo sapiens]	Homo sapiens	6
972	6.91	6.98	14.79	14.79	14.79	NP_005975.1	tricarboxylate transport protein, mitochondrial isoform a precursor [Homo sapiens]	Homo sapiens	4
973	6.89	7.09	10.07	8.105	6.928	XP_005246428.1	dipeptidyl peptidase 4 isoform X1 [Homo sapiens]	Homo sapiens	4
974	6.88	8.82	19.33	19.33	13.09	NP_002099.1	histidine ammonia-lyase isoform 1 [Homo sapiens]	Homo sapiens	6
975	6.86	7.02	16.38	16.38	16.38	NP_002943.2	40S ribosomal protein S2 [Homo sapiens]	Homo sapiens	4
976	6.84	7.94	24.54	24.54	17.85	NP_000764.1	cytochrome P450 2E1 precursor [Homo sapiens]	Homo sapiens	8
977	6.83	7.1	10.39	10.39	8.553	NP_003225.2	transferrin receptor protein 1 isoform 1 [Homo sapiens]	Homo sapiens	5
978	6.82	15.9	54.36	47.99	41.95	NP_001142.2	ADP/ATP translocase 1 [Homo sapiens]	Homo sapiens	15
979	6.82	7.02	10.64	9.929	7.376	NP_001724.4	complement C1r subcomponent isoform 1 preproprotein [Homo sapiens]	Homo sapiens	4
980	6.82	6.92	36.26	36.26	30.77	XP_016871749.1	ADP-ribosylation factor-like protein 3 isoform X1 [Homo sapiens]	Homo sapiens	5
981	6.82	6.89	18.47	18.47	18.47	NP_076424.1	DDRGK domain-containing protein 1 [Homo sapiens]	Homo sapiens	4
982	6.81	6.93	30.94	30.94	24.1	NP_000361.1	alpha-tocopherol transfer protein [Homo sapiens]	Homo sapiens	5
983	6.81	6.88	24.3	23.83	23.83	NP_006004.3	60S ribosomal protein L10 isoform a [Homo sapiens]	Homo sapiens	5
984	6.8	6.87	13.84	13.84	13.84	NP_004319.1	mitochondrial chaperone BCS1 isoform a [Homo sapiens]	Homo sapiens	5
985	6.79	6.86	38.55	38.55	38.55	XP_016868449.1	acyl-protein thioesterase 1 isoform X4 [Homo sapiens]	Homo sapiens	6
986	6.75	7.02	39.46	30.61	30.61	NP_001027459.1	ubiquitin-conjugating enzyme E2 variant 1 isoform d [Homo sapiens]	Homo sapiens	4
987	6.74	6.84	12.11	7.849	6.88	XP_024310061.1	protein transport protein Sec24D isoform X2 [Homo sapiens]	Homo sapiens	4
988	6.73	14.8	25.38	24.81	24.81	NP_066962.2	UDP-glucuronosyltransferase 2B4 isoform 1 precursor [Homo sapiens]	Homo sapiens	10
989	6.72	8.87	90.35	89.47	89.47	NP_000994.1	60S acidic ribosomal protein P1 isoform 1 [Homo sapiens]	Homo sapiens	9
990	6.71	6.79	15.97	15.77	12.77	XP_006716347.1	clusterin isoform X1 [Homo sapiens]	Homo sapiens	6
991	6.7	6.77	26.73	23.1	19.8	NP_005198.1	crk-like protein [Homo sapiens]	Homo sapiens	5
992	6.69	6.75	14.71	10.03	8.858	NP_000080.2	collagen alpha-2(I) chain precursor [Homo sapiens]	Homo sapiens	10
993	6.68	6.76	12.91	12.91	11.71	XP_024306396.1	far upstream element-binding protein 1 isoform X5 [Homo sapiens]	Homo sapiens	6
994	6.64	6.8	39.6	29.53	29.53	NP_981946.1	stathmin isoform a [Homo sapiens]	Homo sapiens	4
995	6.63	6.68	36.44	36.44	36.44	NP_665807.1	myotrophin [Homo sapiens]	Homo sapiens	4
996	6.62	6.83	13.85	13.69	12.24	NP_054768.2	acyl-CoA dehydrogenase family member 9, mitochondrial [Homo sapiens]	Homo sapiens	6
997	6.62	6.78	15.31	15.31	13.78	XP_024307073.1	SUMO-activating enzyme subunit 2 isoform X5 [Homo sapiens]	Homo sapiens	4
998	6.62	6.67	33.46	30.11	19.33	NP_940991.1	basigin isoform 2 precursor [Homo sapiens]	Homo sapiens	4
999	6.62	6.67	20.18	16.67	16.67	NP_620156.1	aldose 1-epimerase [Homo sapiens]	Homo sapiens	5
1000	6.61	6.7	29.8	24.14	14.29	NP_055866.1	endoplasmic reticulum resident protein 44 precursor [Homo sapiens]	Homo sapiens	5
1001	6.61	6.66	14.79	14.79	14.79	XP_005245266.1	NADH dehydrogenase [ubiquinone] iron-sulfur protein 2, mitochondrial isoform X1 [Homo sapiens]	5.24527e+06	4
1002	6.59	6.65	32.3	32.3	26.07	NP_150644.1	60S ribosomal protein L8 [Homo sapiens]	Homo sapiens	6
1003	6.57	6.62	16.81	16.81	13.27	NP_055567.2	signal peptidase complex subunit 2 [Homo sapiens]	Homo sapiens	4
1004	6.56	6.61	29.82	28.44	20.18	NP_004209.2	ras-related protein Rab-11B [Homo sapiens]	Homo sapiens	6
1005	6.54	6.6	6.579	6.491	4.561	XP_024304761.1	plasma membrane calcium-transporting ATPase 1 isoform X6 [Homo sapiens]	Homo sapiens	4
1006	6.52	7.1	17.88	16.9	14.54	NP_002100.2	histidine--tRNA ligase, cytoplasmic isoform 1 [Homo sapiens]	Homo sapiens	6
1007	6.49	6.62	16.84	14.6	12.58	NP_000276.2	xaa-Pro dipeptidase isoform 1 [Homo sapiens]	Homo sapiens	5
1008	6.48	6.72	11.56	11.39	10.05	NP_005539.1	lysine--tRNA ligase isoform 2 [Homo sapiens]	Homo sapiens	4
1009	6.48	6.52	9.64	9.64	9.64	XP_011515603.1	gasdermin-D isoform X1 [Homo sapiens]	Homo sapiens	5
1010	6.45	6.59	17.09	17.09	10.64	NP_003745.1	eukaryotic translation initiation factor 3 subunit F [Homo sapiens]	Homo sapiens	3
1011	6.45	6.49	19.03	19.03	19.03	NP_002075.2	glutathione peroxidase 3 isoform 1 precursor [Homo sapiens]	Homo sapiens	5
1012	6.44	6.48	15.38	15.38	11.94	NP_004993.1	NADH dehydrogenase [ubiquinone] 1 alpha subcomplex subunit 9, mitochondrial precursor [Homo sapiens]	4993.1	3
1013	6.41	6.94	26.29	23.14	16.29	NP_009109.3	serine-threonine kinase receptor-associated protein [Homo sapiens]	Homo sapiens	5
1014	6.4	6.56	57.69	44.23	44.23	NP_065438.1	acyl-CoA-binding protein isoform 1 [Homo sapiens]	Homo sapiens	8
1015	6.4	6.44	56.95	56.29	39.74	NP_005608.1	40S ribosomal protein S14 [Homo sapiens]	Homo sapiens	6
1016	6.39	6.53	11.97	10.79	7.763	NP_009145.1	translocation protein SEC63 homolog [Homo sapiens]	Homo sapiens	3
1017	6.38	6.42	6.145	6.145	6.145	NP_004384.5	dystroglycan preproprotein [Homo sapiens]	Homo sapiens	4
1018	6.37	6.48	3.359	3.029	3.029	XP_016866343.1	laminin subunit alpha-4 isoform X2 [Homo sapiens]	Homo sapiens	4
1019	6.36	6.84	23.36	19.26	19.26	NP_689850.2	methyltransferase-like protein 7B precursor [Homo sapiens]	Homo sapiens	6
1020	6.36	6.48	29.49	29.49	26.5	NP_002778.1	proteasome subunit alpha type-2 [Homo sapiens]	Homo sapiens	4
1021	6.34	8.84	23.3	23.3	23.3	NP_001624.1	protein AMBP preproprotein [Homo sapiens]	Homo sapiens	6
1022	6.34	6.46	22.74	22.74	20.22	NP_036557.1	ras suppressor protein 1 isoform 1 [Homo sapiens]	Homo sapiens	4
1023	6.33	6.37	43.23	35.48	35.48	NP_665735.1	microsomal glutathione S-transferase 1 isoform a [Homo sapiens]	Homo sapiens	10
1024	6.31	6.35	17.23	17.23	13.83	NP_078849.1	damage-control phosphatase ARMT1 isoform a [Homo sapiens]	Homo sapiens	4
1025	6.3	6.6	25.07	22.67	12.27	XP_011511551.1	ruvB-like 1 isoform X5 [Homo sapiens]	Homo sapiens	3
1026	6.3	6.5	20.53	20.53	20.53	NP_001167576.1	monocyte differentiation antigen CD14 precursor [Homo sapiens]	Homo sapiens	7
1027	6.27	6.3	23.01	20.55	20.55	NP_001410.2	ELAV-like protein 1 [Homo sapiens]	Homo sapiens	6
1028	6.26	6.54	31.27	28.91	24.48	XP_024302826.1	erlin-2 isoform X1 [Homo sapiens]	Homo sapiens	6
1029	6.23	6.42	20.58	17.04	12.39	XP_016868887.2	eukaryotic translation initiation factor 3 subunit E isoform X1 [Homo sapiens]	Homo sapiens	4
1030	6.22	8.23	17.65	14.08	11.23	NP_444295.1	ubiquilin-1 isoform 2 [Homo sapiens]	Homo sapiens	5
1031	6.22	6.25	30.69	27.06	27.06	NP_078969.3	enoyl-CoA hydratase domain-containing protein 3, mitochondrial precursor [Homo sapiens]	Homo sapiens	5
1032	6.22	6.25	17.24	13.1	11.49	NP_004059.2	AP-2 complex subunit mu isoform a [Homo sapiens]	Homo sapiens	3
1033	6.21	6.31	38.27	22.22	22.22	NP_004729.1	vesicle-associated membrane protein-associated protein B/C isoform 1 [Homo sapiens]	Homo sapiens	4
1034	6.21	6.25	10.55	10.55	5.78	XP_024304473.1	cysteine--tRNA ligase, cytoplasmic isoform X7 [Homo sapiens]	Homo sapiens	3
1035	6.2	6.22	14.29	14.29	10.71	XP_024308591.1	mannose-1-phosphate guanyltransferase alpha isoform X1 [Homo sapiens]	Homo sapiens	3
1036	6.19	8.27	14.79	11.09	9.763	XP_005272537.1	heterogeneous nuclear ribonucleoprotein M isoform X4 [Homo sapiens]	Homo sapiens	6
1037	6.18	6.2	31.21	31.21	25.43	NP_006271.1	translocon-associated protein subunit delta isoform 2 precursor [Homo sapiens]	Homo sapiens	4
1038	6.17	6.19	7.397	5.572	4.515	NP_060555.2	importin-9 [Homo sapiens]	Homo sapiens	3
1039	6.17	6.19	14.95	14.95	9.684	NP_037368.1	ataxin-10 isoform 1 [Homo sapiens]	Homo sapiens	3
1040	6.17	6.19	20.36	20.36	20.36	XP_016856545.1	glutamate--cysteine ligase regulatory subunit isoform X1 [Homo sapiens]	Homo sapiens	4
1041	6.16	48.2	74.1	72.52	69.14	NP_821133.1	tubulin beta chain isoform b [Homo sapiens]	Homo sapiens	55
1042	6.16	13.15	19.04	17.32	15.78	NP_002897.1	radixin isoform 2 [Homo sapiens]	Homo sapiens	12
1043	6.16	6.9	45.77	45.77	41.29	XP_005269436.1	peptidyl-prolyl cis-trans isomerase F, mitochondrial isoform X1 [Homo sapiens]	Homo sapiens	6
1044	6.16	6.29	7.656	7.656	7.656	NP_055045.2	signal recognition particle subunit SRP68 isoform 1 [Homo sapiens]	Homo sapiens	4
1045	6.16	6.18	53.28	53.28	45.99	NP_005827.1	2-iminobutanoate/2-iminopropanoate deaminase [Homo sapiens]	Homo sapiens	7
1046	6.14	6.28	22.57	22.22	13.54	XP_016875271.1	60S ribosomal protein L6 isoform X1 [Homo sapiens]	Homo sapiens	5
1047	6.14	6.27	16.34	16.1	11.46	XP_016880190.1	platelet-activating factor acetylhydrolase IB subunit alpha isoform X2 [Homo sapiens]	Homo sapiens	4
1048	6.13	6.15	7.504	7.504	6.279	XP_024304468.1	phosphatidylinositol-binding clathrin assembly protein isoform X11 [Homo sapiens]	Homo sapiens	4
1049	6.12	6.27	20.18	17.84	17.84	XP_024306762.1	mitochondrial 2-oxoglutarate/malate carrier protein isoform X1 [Homo sapiens]	Homo sapiens	6
1050	6.12	6.14	7.723	7.013	7.013	XP_024305442.1	double-stranded RNA-specific adenosine deaminase isoform X1 [Homo sapiens]	Homo sapiens	6
1051	6.12	6.14	41.79	41.79	34.33	XP_024303208.1	adenylate kinase isoenzyme 1 isoform X3 [Homo sapiens]	Homo sapiens	3
1052	6.11	6.16	64.23	57.66	45.26	XP_024303472.1	histidine triad nucleotide-binding protein 2, mitochondrial isoform X3 [Homo sapiens]	Homo sapiens	4
1053	6.11	6.13	16.74	16.74	9.031	NP_055449.1	protein phosphatase 1F [Homo sapiens]	Homo sapiens	3
1054	6.1	6.23	14.32	12.35	10.25	NP_000292.1	plasminogen isoform 1 precursor [Homo sapiens]	Homo sapiens	6
1055	6.1	6.11	25.74	19.85	16.18	XP_016884464.1	mitochondrial glutamate carrier 2 isoform X4 [Homo sapiens]	Homo sapiens	3
1056	6.1	6.11	29.84	29.84	29.84	XP_016873208.1	rho-related GTP-binding protein RhoG isoform X1 [Homo sapiens]	Homo sapiens	4
1057	6.09	6.44	11.06	9.104	6.303	XP_011527210.1	acetyl-coenzyme A synthetase, cytoplasmic isoform X5 [Homo sapiens]	Homo sapiens	3
1058	6.08	33.11	66.67	63.2	59.2	NP_000658.1	alcohol dehydrogenase 1A [Homo sapiens]	Homo sapiens	39
1059	6.08	8.12	17.98	12.16	10.79	XP_011513391.1	insulin-like growth factor 2 mRNA-binding protein 3 isoform X1 [Homo sapiens]	Homo sapiens	4
1060	6.08	6.09	35.2	35.2	30.73	NP_060739.2	1,2-dihydroxy-3-keto-5-methylthiopentene dioxygenase isoform 1 [Homo sapiens]	Homo sapiens	4
1061	6.06	6.45	22.11	22.11	22.11	NP_060911.2	peroxisomal trans-2-enoyl-CoA reductase [Homo sapiens]	Homo sapiens	5
1062	6.06	6.07	30.46	29.8	29.14	NP_001008.1	40S ribosomal protein S13 [Homo sapiens]	Homo sapiens	5
1063	6.06	6.07	14.91	14.91	12.47	NP_647601.1	myc box-dependent-interacting protein 1 isoform 10 [Homo sapiens]	Homo sapiens	3
1064	6.05	6.06	19.03	19.03	15.57	XP_024306546.1	glyoxalase domain-containing protein 4 isoform X1 [Homo sapiens]	Homo sapiens	3
1065	6.04	6.05	39.05	30.48	21.9	NP_378669.1	60S ribosomal protein L36 [Homo sapiens]	Homo sapiens	5
1066	6.04	6.05	46.09	46.09	40.87	NP_000980.1	60S ribosomal protein L30 [Homo sapiens]	Homo sapiens	6
1067	6.04	6.04	49.48	34.02	34.02	NP_004076.1	mitochondrial import inner membrane translocase subunit Tim8 A isoform 1 [Homo sapiens]	Homo sapiens	3
1068	6.03	6.03	19.64	14.8	12.39	NP_002892.1	reticulocalbin-1 precursor [Homo sapiens]	Homo sapiens	3
1069	6.02	9.44	38.67	27.07	27.07	NP_114366.1	poly(rC)-binding protein 2 isoform b [Homo sapiens]	Homo sapiens	9
1070	6.02	6.35	25.99	22.7	19.41	NP_058431.2	adapter molecule crk isoform a [Homo sapiens]	Homo sapiens	5
1071	6.02	6.03	29.7	25.45	25.45	XP_016874205.1	prostaglandin E synthase 3 isoform X1 [Homo sapiens]	Homo sapiens	3
1072	6.01	7.19	22.12	22.12	22.12	NP_002330.1	lymphocyte-specific protein 1 isoform 1 [Homo sapiens]	Homo sapiens	4
1073	6.01	6.26	28.8	24	24	NP_001019.1	40S ribosomal protein S25 [Homo sapiens]	Homo sapiens	6
1074	6.01	6.05	9.187	4.435	4.435	XP_016856807.1	helicase MOV-10 isoform X2 [Homo sapiens]	Homo sapiens	3
1075	6.01	6.02	26.06	23.03	23.03	NP_001191020.1	40S ribosomal protein S10 [Homo sapiens]	Homo sapiens	3
1076	6.01	6.01	14.93	12.54	12.54	XP_024308254.1	nuclear migration protein nudC isoform X4 [Homo sapiens]	Homo sapiens	3
1077	6.01	6.01	4.392	3.446	3.446	XP_011543627.1	182 kDa tankyrase-1-binding protein isoform X2 [Homo sapiens]	Homo sapiens	3
1078	6.01	6.01	49.65	40.43	40.43	NP_783313.1	NADH dehydrogenase [ubiquinone] 1 alpha subcomplex subunit 11 isoform 1 [Homo sapiens]	783313	3
1079	6.01	6.01	24.52	15.71	15.71	NP_055049.1	estradiol 17-beta-dehydrogenase 8 [Homo sapiens]	Homo sapiens	3
1080	6.01	6.01	22.94	17.89	17.89	NP_006261.1	ras-related protein R-Ras [Homo sapiens]	Homo sapiens	3
1081	6	16.16	34.64	28.01	24.57	NP_001958.2	eukaryotic initiation factor 4A-II [Homo sapiens]	Homo sapiens	10
1082	6	6	21.29	15.66	15.66	NP_001001.2	40S ribosomal protein S6 [Homo sapiens]	Homo sapiens	3
1083	6	6	20.65	20.65	18.12	NP_683720.2	proteasome subunit beta type-8 isoform E2 precursor [Homo sapiens]	Homo sapiens	4
1084	6	6	22.27	21.83	21.83	NP_002563.1	platelet-activating factor acetylhydrolase IB subunit beta isoform a [Homo sapiens]	Homo sapiens	3
1085	6	6	10.47	8.686	8.686	XP_016884213.1	apolipoprotein L2 isoform X2 [Homo sapiens]	Homo sapiens	3
1086	6	6	19.55	19.09	19.09	XP_016881271.1	NADH dehydrogenase [ubiquinone] flavoprotein 2, mitochondrial isoform X1 [Homo sapiens]	1.68813e+07	3
1087	6	6	14.57	12.32	12.32	XP_016880400.1	ethanolamine-phosphate cytidylyltransferase isoform X3 [Homo sapiens]	Homo sapiens	3
1088	6	6	19.49	16.1	16.1	XP_016872264.1	peroxiredoxin-like 2A isoform X1 [Homo sapiens]	Homo sapiens	3
1089	6	6	17.51	17.12	17.12	XP_016865579.1	HLA class II histocompatibility antigen gamma chain isoform X2 [Homo sapiens]	Homo sapiens	3
1090	6	6	13.72	13.72	13.47	XP_011522642.1	2',3'-cyclic-nucleotide 3'-phosphodiesterase isoform X1 [Homo sapiens]	Homo sapiens	3
1091	6	6	23.33	23.33	23.33	NP_116139.1	protein ABHD14B isoform 1 [Homo sapiens]	Homo sapiens	3
1092	6	6	14.56	14.56	14.56	NP_071441.1	fructosamine-3-kinase [Homo sapiens]	Homo sapiens	3
1093	6	6	52.63	51.58	51.58	NP_067000.1	U6 snRNA-associated Sm-like protein LSm2 [Homo sapiens]	Homo sapiens	4
1094	6	6	44.88	44.88	44.88	NP_005787.1	nuclear transport factor 2 [Homo sapiens]	Homo sapiens	5
1095	6	6	16.57	12.86	12.86	NP_002813.3	twinfilin-1 isoform 2 [Homo sapiens]	Homo sapiens	3
1096	6	6	11.43	11.17	11.17	NP_002757.2	phosphoribosyl pyrophosphate synthase-associated protein 1 isoform 1 [Homo sapiens]	Homo sapiens	3
1097	6	6	14.52	14.19	14.19	NP_001668.1	sodium/potassium-transporting ATPase subunit beta-1 [Homo sapiens]	Homo sapiens	3
1098	6	6	20	19.58	19.58	NP_000844.2	glutathione S-transferase theta-1 isoform a [Homo sapiens]	Homo sapiens	3
1099	6	6	10.84	10.84	10.84	XP_024308122.1	four and a half LIM domains protein 1 isoform X2 [Homo sapiens]	Homo sapiens	3
1100	6	6	7.075	7.075	7.075	XP_024305989.1	RNA-binding protein FUS isoform X2 [Homo sapiens]	Homo sapiens	3
1101	6	6	11.73	11.73	11.73	XP_016882635.1	endophilin-A2 isoform X1 [Homo sapiens]	Homo sapiens	4
1102	6	6	8.5	8.5	8.5	XP_016877104.1	signal recognition particle 54 kDa protein isoform X3 [Homo sapiens]	Homo sapiens	3
1103	6	6	17.86	17.86	17.86	XP_016876215.1	ubiquitin carboxyl-terminal hydrolase isozyme L3 isoform X5 [Homo sapiens]	Homo sapiens	4
1104	6	6	11.82	11.82	11.82	XP_011526480.1	small glutamine-rich tetratricopeptide repeat-containing protein alpha isoform X1 [Homo sapiens]	Homo sapiens	4
1105	6	6	9.043	9.043	9.043	XP_011523602.1	bifunctional coenzyme A synthase isoform X1 [Homo sapiens]	Homo sapiens	5
1106	6	6	25.76	25.76	25.76	XP_011518794.1	CD81 antigen isoform X1 [Homo sapiens]	Homo sapiens	6
1107	6	6	12.89	12.89	12.89	NP_787082.1	ribose-phosphate pyrophosphokinase 3 [Homo sapiens]	Homo sapiens	4
1108	6	6	20.13	20.13	20.13	NP_612461.1	dehydrogenase/reductase SDR family member 1 [Homo sapiens]	Homo sapiens	3
1109	6	6	31.18	31.18	31.18	NP_112576.1	SH3 domain-binding glutamic acid-rich-like protein 3 [Homo sapiens]	Homo sapiens	4
1110	6	6	9.624	9.624	9.624	NP_060941.2	zinc finger CCCH domain-containing protein 15 [Homo sapiens]	Homo sapiens	3
1111	6	6	18.06	18.06	18.06	NP_058642.1	junctional adhesion molecule A isoform 1 precursor [Homo sapiens]	Homo sapiens	3
1112	6	6	14.77	14.77	14.77	NP_057132.2	isochorismatase domain-containing protein 1 [Homo sapiens]	Homo sapiens	3
1113	6	6	22.67	22.67	22.67	NP_056997.1	thioredoxin domain-containing protein 12 precursor [Homo sapiens]	Homo sapiens	4
1114	6	6	6.861	6.861	6.861	NP_056417.2	torsin-1A-interacting protein 1 isoform 2 [Homo sapiens]	Homo sapiens	3
1115	6	6	36.84	36.84	36.84	NP_036590.1	mitochondrial import inner membrane translocase subunit Tim13 [Homo sapiens]	Homo sapiens	4
1116	6	6	12.39	12.39	12.39	NP_005689.2	secretory carrier-associated membrane protein 3 isoform 1 [Homo sapiens]	Homo sapiens	3
1117	6	6	17.81	17.81	17.81	NP_005312.1	histone H1.4 [Homo sapiens]	Homo sapiens	3
1118	6	6	31.75	31.75	31.75	NP_004166.1	small nuclear ribonucleoprotein Sm D3 [Homo sapiens]	Homo sapiens	4
1119	6	6	9.021	9.021	9.021	NP_002259.1	importin subunit alpha-3 [Homo sapiens]	Homo sapiens	4
1120	6	6	39.81	39.81	39.81	NP_001676.2	ATP synthase-coupling factor 6, mitochondrial isoform a precursor [Homo sapiens]	Homo sapiens	4
1121	6	6	21.14	21.14	21.14	NP_001654.1	ADP-ribosylation factor 6 [Homo sapiens]	Homo sapiens	3
1122	5.96	6.17	18.55	17.2	15.32	XP_005268883.1	heterogeneous nuclear ribonucleoprotein A1 isoform X1 [Homo sapiens]	Homo sapiens	8
1123	5.93	6.09	22.63	22.63	17.88	XP_011528354.1	phosphatidylinositol transfer protein beta isoform isoform X1 [Homo sapiens]	Homo sapiens	3
1124	5.93	6.05	23.57	23.57	13.06	NP_071933.2	ubiquitin-like-conjugating enzyme ATG3 isoform 1 [Homo sapiens]	Homo sapiens	3
1125	5.92	6	14.94	13.16	13.16	NP_005821.2	28S ribosomal protein S31, mitochondrial [Homo sapiens]	Homo sapiens	3
1126	5.92	6	19.11	19.11	14.39	XP_016880775.1	secernin-2 isoform X2 [Homo sapiens]	Homo sapiens	3
1127	5.92	6	21.7	21.7	21.7	XP_016861133.1	programmed cell death protein 10 isoform X1 [Homo sapiens]	Homo sapiens	3
1128	5.91	6.2	34.92	34.52	24.21	XP_011531032.1	3-hydroxyanthranilate 3,4-dioxygenase isoform X4 [Homo sapiens]	Homo sapiens	5
1129	5.91	6.07	6.258	6.128	4.824	NP_060225.4	tRNA (cytosine(34)-C(5))-methyltransferase isoform 1 [Homo sapiens]	Homo sapiens	3
1130	5.89	6.11	12.87	12.87	10.64	NP_689413.1	sorting nexin-5 isoform a [Homo sapiens]	Homo sapiens	4
1131	5.87	6.02	12.96	12.96	10.32	XP_011539840.1	endophilin-B1 isoform X2 [Homo sapiens]	Homo sapiens	3
1132	5.86	5.96	8.857	8.857	7.857	XP_006724064.1	integrin beta-2 isoform X1 [Homo sapiens]	Homo sapiens	4
1133	5.85	5.96	7.373	7.373	7.373	NP_061156.1	N-acylneuraminate cytidylyltransferase [Homo sapiens]	Homo sapiens	3
1134	5.84	6.02	42.59	41.67	40.74	NP_463460.1	peptidyl-prolyl cis-trans isomerase FKBP1A isoform a [Homo sapiens]	Homo sapiens	4
1135	5.83	6.11	15.84	14.18	9.945	NP_055416.2	EH domain-containing protein 2 [Homo sapiens]	Homo sapiens	4
1136	5.82	15.19	19.62	19.62	19.62	NP_066307.1	UDP-glucuronosyltransferase 1-9 precursor [Homo sapiens]	Homo sapiens	12
1137	5.81	8.17	19.23	19.23	13.85	XP_016865647.1	flotillin-1 isoform X3 [Homo sapiens]	Homo sapiens	4
1138	5.8	6	36.3	36.3	36.3	NP_001011.1	40S ribosomal protein S16 isoform 1 [Homo sapiens]	Homo sapiens	12
1139	5.8	5.89	44.1	24.84	24.84	NP_060377.1	ragulator complex protein LAMTOR1 [Homo sapiens]	Homo sapiens	3
1140	5.79	5.99	11.06	11.06	11.06	XP_011535796.1	lysosome-associated membrane glycoprotein 1 isoform X1 [Homo sapiens]	Homo sapiens	5
1141	5.78	5.98	22.37	17.25	17.25	XP_024305466.1	28S ribosomal protein S29, mitochondrial isoform X2 [Homo sapiens]	Homo sapiens	4
1142	5.78	5.96	26.72	26.72	21.86	XP_006714454.1	carbonyl reductase family member 4 isoform X1 [Homo sapiens]	Homo sapiens	3
1143	5.78	5.9	5.678	2.681	2.603	XP_005256615.1	protein flightless-1 homolog isoform X3 [Homo sapiens]	Homo sapiens	3
1144	5.77	6.04	6.531	2.978	1.515	XP_024309305.1	myosin light chain kinase, smooth muscle isoform X3 [Homo sapiens]	Homo sapiens	3
1145	5.77	5.93	21.24	15.93	11.95	NP_001687.1	V-type proton ATPase subunit E 1 isoform a [Homo sapiens]	Homo sapiens	3
1146	5.77	5.89	15.34	15.34	15.34	NP_076943.1	telomerase RNA component interacting RNase isoform 1 [Homo sapiens]	Homo sapiens	3
1147	5.74	5.85	21.14	20.57	20.57	XP_024305924.1	cytochrome c oxidase subunit 4 isoform 1, mitochondrial isoform X1 [Homo sapiens]	Homo sapiens	3
1148	5.74	5.85	14.39	14.39	14.39	XP_016857907.1	acidic leucine-rich nuclear phosphoprotein 32 family member E isoform X2 [Homo sapiens]	Homo sapiens	3
1149	5.73	5.93	27.02	17.17	11.11	NP_000473.2	apolipoprotein A-IV precursor [Homo sapiens]	Homo sapiens	4
1150	5.71	5.87	44.35	44.35	36.52	NP_001020.2	40S ribosomal protein S26 [Homo sapiens]	Homo sapiens	4
1151	5.71	5.84	18.3	18.3	18.3	NP_000301.1	palmitoyl-protein thioesterase 1 isoform 1 precursor [Homo sapiens]	Homo sapiens	3
1152	5.7	5.8	20.83	20.83	20.83	NP_001020092.1	60S ribosomal protein L9 [Homo sapiens]	Homo sapiens	3
1153	5.67	5.92	20.21	17.73	11.34	NP_036232.2	aspartyl aminopeptidase isoform c [Homo sapiens]	Homo sapiens	4
1154	5.66	6.47	20.57	20.57	14.29	XP_011534327.1	2-oxoisovalerate dehydrogenase subunit beta, mitochondrial isoform X4 [Homo sapiens]	Homo sapiens	4
1155	5.66	5.81	13.44	13.44	11.62	NP_001309899.1	ornithine aminotransferase, mitochondrial isoform 1 precursor [Homo sapiens]	Homo sapiens	4
1156	5.66	5.77	9.714	9.714	9.714	NP_002803.2	26S proteasome non-ATPase regulatory subunit 8 [Homo sapiens]	Homo sapiens	3
1157	5.64	5.77	7.895	6.421	5.158	NP_036387.2	5'-3' exoribonuclease 2 isoform 2 [Homo sapiens]	Homo sapiens	4
1158	5.63	5.88	28.19	27.93	26.33	NP_005727.1	alpha-centractin [Homo sapiens]	Homo sapiens	5
1159	5.62	5.74	14.44	12.22	12.22	NP_068806.2	mannose-1-phosphate guanyltransferase beta isoform 2 [Homo sapiens]	Homo sapiens	3
1160	5.6	5.9	37.01	37.01	37.01	XP_016864476.1	activated RNA polymerase II transcriptional coactivator p15 isoform X1 [Homo sapiens]	Homo sapiens	4
1161	5.59	5.7	34.88	34.88	34.88	NP_003124.1	signal recognition particle 9 kDa protein isoform 2 [Homo sapiens]	Homo sapiens	3
1162	5.59	5.68	10.04	10.04	10.04	NP_055422.1	UBX domain-containing protein 4 [Homo sapiens]	Homo sapiens	6
1163	5.57	5.73	6.878	6.878	5.227	XP_024308566.1	glycerol-3-phosphate dehydrogenase, mitochondrial isoform X1 [Homo sapiens]	Homo sapiens	3
1164	5.55	5.87	27.35	27.35	19.18	NP_620164.1	carboxymethylenebutenolidase homolog [Homo sapiens]	Homo sapiens	4
1165	5.54	5.93	21.62	21.62	15.41	NP_006400.2	actin-related protein 2/3 complex subunit 1A isoform 1 [Homo sapiens]	Homo sapiens	4
1166	5.52	5.72	11.51	11.51	11.51	NP_066284.2	dehydrogenase/reductase SDR family member 4 isoform 1 [Homo sapiens]	Homo sapiens	3
1167	5.49	10.36	9.877	8.951	6.584	XP_011524859.1	AP-2 complex subunit alpha-1 isoform X2 [Homo sapiens]	Homo sapiens	5
1168	5.49	5.8	16.6	14.26	14.26	XP_024309618.1	xylulose kinase isoform X9 [Homo sapiens]	Homo sapiens	6
1169	5.49	5.71	21.85	21.85	12.76	NP_002386.1	NADP-dependent malic enzyme [Homo sapiens]	Homo sapiens	5
1170	5.49	5.6	18.94	18.94	18.94	XP_011520057.1	regulator of microtubule dynamics protein 3 isoform X1 [Homo sapiens]	Homo sapiens	3
1171	5.48	32.22	65.85	63.62	58.26	NP_005991.1	tubulin alpha-4A chain isoform 1 [Homo sapiens]	Homo sapiens	35
1172	5.46	5.55	51.9	51.9	50.63	NP_001288662.1	cytochrome c oxidase assembly factor 6 homolog isoform 3 [Homo sapiens]	Homo sapiens	3
1173	5.46	5.55	6.341	6.341	6.341	NP_002067.1	N-acetylglucosamine-6-sulfatase precursor [Homo sapiens]	Homo sapiens	4
1174	5.45	5.68	11.57	8.954	4.041	NP_038203.2	isoleucine--tRNA ligase, cytoplasmic [Homo sapiens]	Homo sapiens	4
1175	5.44	5.61	34.29	34.29	33.57	NP_000969.1	60S ribosomal protein L23 [Homo sapiens]	Homo sapiens	4
1176	5.42	5.79	16.94	14.39	8.817	NP_892116.2	eukaryotic translation initiation factor 5 [Homo sapiens]	Homo sapiens	3
1177	5.42	5.55	3.126	1.915	1.563	XP_005272733.1	probable ubiquitin carboxyl-terminal hydrolase FAF-X isoform X2 [Homo sapiens]	Homo sapiens	3
1178	5.42	5.52	17.85	12.46	12.46	NP_001001563.2	mitochondrial import inner membrane translocase subunit TIM50 isoform 1 [Homo sapiens]	Homo sapiens	3
1179	5.41	5.54	13.85	8.216	8.216	XP_016877144.1	L-2-hydroxyglutarate dehydrogenase, mitochondrial isoform X2 [Homo sapiens]	Homo sapiens	3
1180	5.4	5.5	22.46	22.46	22.46	XP_011512864.1	major histocompatibility complex, class II, DR beta 5 isoform X1 [Homo sapiens]	Homo sapiens	5
1181	5.4	5.49	15.35	15.35	15.35	NP_003964.3	60S ribosomal protein L14 [Homo sapiens]	Homo sapiens	4
1182	5.39	7.93	37.05	26.34	26.34	NP_112485.1	acylpyruvase FAHD1, mitochondrial isoform 2 [Homo sapiens]	Homo sapiens	6
1183	5.39	5.57	18.8	18.8	12.77	NP_003744.1	eukaryotic translation initiation factor 3 subunit D [Homo sapiens]	Homo sapiens	6
1184	5.39	5.48	23.73	23.73	23.73	NP_003409.1	cellular nucleic acid-binding protein isoform 3 [Homo sapiens]	Homo sapiens	3
1185	5.38	5.5	17.55	12.91	12.91	NP_003123.2	spermidine synthase [Homo sapiens]	Homo sapiens	3
1186	5.37	5.53	7.403	5.359	2.32	XP_016867690.1	laminin subunit beta-1 isoform X1 [Homo sapiens]	Homo sapiens	4
1187	5.37	5.47	7.879	6.465	6.465	XP_024306573.1	alpha-2-antiplasmin isoform X1 [Homo sapiens]	Homo sapiens	3
1188	5.37	5.47	11.44	11.19	11.19	XP_005246300.1	glutathione S-transferase LANCL1 isoform X1 [Homo sapiens]	Homo sapiens	3
1189	5.36	5.54	43.24	42.34	42.34	NP_006285.1	cytochrome b-c1 complex subunit 7 isoform 1 [Homo sapiens]	Homo sapiens	4
1190	5.36	5.48	38.52	38.52	38.52	XP_005254606.1	beta-2-microglobulin isoform X1 [Homo sapiens]	Homo sapiens	4
1191	5.35	5.7	14.52	14.52	12.5	XP_011515295.1	alanine aminotransferase 1 isoform X1 [Homo sapiens]	Homo sapiens	5
1192	5.34	5.47	59.04	57.83	57.83	NP_001015.1	40S ribosomal protein S21 [Homo sapiens]	Homo sapiens	9
1193	5.33	5.58	15.29	12.06	9.118	NP_006136.1	dnaJ homolog subfamily B member 1 isoform 1 [Homo sapiens]	Homo sapiens	3
1194	5.33	5.5	8.135	6.902	4.93	NP_036558.3	splicing factor 3B subunit 3 [Homo sapiens]	Homo sapiens	4
1195	5.33	5.45	39.71	39.71	36.03	NP_001336851.1	60S ribosomal protein L27 [Homo sapiens]	Homo sapiens	4
1196	5.31	9.62	36.11	36.11	36.11	NP_001651.1	ADP-ribosylation factor 4 [Homo sapiens]	Homo sapiens	6
1197	5.31	5.47	20.47	16.08	10.23	XP_016882225.1	protein arginine N-methyltransferase 1 isoform X2 [Homo sapiens]	Homo sapiens	3
1198	5.3	5.41	28.87	28.87	28.87	NP_002957.1	protein S100-A10 [Homo sapiens]	Homo sapiens	4
1199	5.28	5.48	4.644	3.143	1.923	XP_005264642.1	dysferlin isoform X2 [Homo sapiens]	Homo sapiens	3
1200	5.28	5.44	9.375	9.233	6.108	XP_011510298.1	cullin-3 isoform X4 [Homo sapiens]	Homo sapiens	3
1201	5.28	5.42	29.33	22.67	22.67	XP_005249096.1	histone H2B type 1-D isoform X1 [Homo sapiens]	Homo sapiens	5
1202	5.26	5.39	17.16	17.16	17.16	XP_011526998.1	microtubule-associated protein RP/EB family member 1 isoform X1 [Homo sapiens]	Homo sapiens	4
1203	5.25	11.1	23.83	21.83	18.04	NP_005511.1	heterogeneous nuclear ribonucleoprotein H isoform a [Homo sapiens]	Homo sapiens	7
1204	5.25	5.58	14.29	12.7	12.7	NP_055317.1	pre-mRNA-processing factor 19 [Homo sapiens]	Homo sapiens	5
1205	5.25	5.47	18.51	14.63	14.63	NP_006532.2	glutaredoxin-3 isoform 1 [Homo sapiens]	Homo sapiens	3
1206	5.25	5.35	42.11	41.67	27.63	NP_001304885.1	isopentenyl-diphosphate Delta-isomerase 1 isoform b [Homo sapiens]	Homo sapiens	4
1207	5.23	5.6	17.09	14.77	10.76	XP_024304684.1	coronin-1C isoform X1 [Homo sapiens]	Homo sapiens	4
1208	5.23	5.49	13.75	10.75	8.75	NP_077310.1	transmembrane protein 43 [Homo sapiens]	Homo sapiens	3
1209	5.23	5.33	22.99	22.61	18.01	NP_004920.1	calbindin isoform 1 [Homo sapiens]	Homo sapiens	4
1210	5.22	5.55	10.12	10.12	8.551	NP_891553.2	kinesin light chain 1 isoform 2 [Homo sapiens]	Homo sapiens	4
1211	5.22	5.35	45.11	44.57	27.72	NP_005070.1	tumor protein D52 isoform 3 [Homo sapiens]	Homo sapiens	5
1212	5.21	5.36	34.44	34.44	34.44	NP_005708.1	actin-related protein 2/3 complex subunit 5 isoform 1 [Homo sapiens]	Homo sapiens	4
1213	5.2	6.29	25.99	25.99	20.58	NP_006003.1	ATP-dependent Clp protease proteolytic subunit, mitochondrial precursor [Homo sapiens]	Homo sapiens	4
1214	5.19	5.36	24.88	24.88	21.71	XP_011522164.2	asialoglycoprotein receptor 2 isoform X1 [Homo sapiens]	Homo sapiens	4
1215	5.19	5.29	12.06	10	10	NP_005073.2	E3 ubiquitin/ISG15 ligase TRIM25 [Homo sapiens]	Homo sapiens	8
1216	5.18	5.28	18	14.4	14.4	NP_057122.2	ribosome maturation protein SBDS [Homo sapiens]	Homo sapiens	3
1217	5.17	5.32	12.38	12.38	10.67	NP_055975.1	mitochondrial-processing peptidase subunit alpha isoform 1 precursor [Homo sapiens]	Homo sapiens	4
1218	5.15	5.5	13.17	10.91	8.642	NP_009160.2	protein kinase C and casein kinase substrate in neurons protein 2 isoform A [Homo sapiens]	Homo sapiens	4
1219	5.15	5.33	22.77	20.3	16.34	NP_001157940.1	TRAM adaptor with GOLD domain isoform 1 precursor [Homo sapiens]	Homo sapiens	6
1220	5.13	5.28	16.67	16.67	16.67	XP_016885326.1	MICOS complex subunit MIC26 isoform X2 [Homo sapiens]	Homo sapiens	3
1221	5.12	5.24	12.79	10.82	7.869	NP_060220.3	all-trans-retinol 13,14-reductase precursor [Homo sapiens]	Homo sapiens	3
1222	5.11	5.3	16.28	12.96	12.96	NP_006747.1	transcription elongation factor A protein 1 isoform 1 [Homo sapiens]	Homo sapiens	3
1223	5.11	5.21	40.16	40.16	40.16	NP_001171477.1	serum amyloid A-1 protein preproprotein [Homo sapiens]	Homo sapiens	3
1224	5.09	5.2	20	15.74	15.74	NP_059980.2	transmembrane emp24 domain-containing protein 9 precursor [Homo sapiens]	Homo sapiens	3
1225	5.09	5.19	17.49	14.19	14.19	NP_001327.2	cathepsin Z preproprotein [Homo sapiens]	Homo sapiens	3
1226	5.08	5.45	10.04	5.452	4.591	XP_024302616.1	extended synaptotagmin-2 isoform X4 [Homo sapiens]	Homo sapiens	3
1227	5.07	5.24	33.33	27.59	27.59	NP_060599.1	pyridoxine-5'-phosphate oxidase [Homo sapiens]	Homo sapiens	5
1228	5.06	5.19	41.14	29.75	29.75	NP_001006.1	40S ribosomal protein S11 [Homo sapiens]	Homo sapiens	4
1229	5.04	5.48	8.269	8.269	4.522	XP_024309128.1	catenin beta-1 isoform X2 [Homo sapiens]	Homo sapiens	3
1230	5.02	5.36	11.96	11.81	11.81	NP_001285.1	cleft lip and palate transmembrane protein 1 isoform 2 [Homo sapiens]	Homo sapiens	5
1231	5.02	5.14	6.436	5.569	4.579	NP_002379.4	DNA replication licensing factor MCM3 isoform 1 [Homo sapiens]	Homo sapiens	3
1232	5.01	5.39	4.79	3.643	2.545	XP_011539731.1	agrin isoform X2 [Homo sapiens]	Homo sapiens	4
1233	5.01	5.11	22.51	22.08	22.08	NP_001305869.1	ribosyldihydronicotinamide dehydrogenase [quinone] isoform 1 [Homo sapiens]	1.30587e+06	3
1234	5	5.11	19.66	19.23	19.23	NP_055969.1	LRP chaperone MESD precursor [Homo sapiens]	Homo sapiens	4
1235	5	5.1	6.874	6.096	6.096	XP_005268046.1	protein sel-1 homolog 1 isoform X2 [Homo sapiens]	Homo sapiens	6
1236	5	5.1	18.03	18.03	18.03	NP_057584.2	protein PBDC1 isoform 1 [Homo sapiens]	Homo sapiens	3
1237	4.99	5.09	17.82	13.98	9.004	XP_006718556.1	atlastin-3 isoform X1 [Homo sapiens]	Homo sapiens	4
1238	4.97	5.4	37.37	37.37	37.37	NP_115700.1	cancer-related nucleoside-triphosphatase isoform 1 [Homo sapiens]	Homo sapiens	5
1239	4.96	5.06	13.14	13.14	13.14	NP_056167.1	GDP-fucose protein O-fucosyltransferase 1 isoform 1 precursor [Homo sapiens]	Homo sapiens	3
1240	4.95	5.06	6.25	6.25	6.25	NP_004726.2	leucine-rich repeat flightless-interacting protein 1 isoform 4 [Homo sapiens]	Homo sapiens	3
1241	4.95	5.05	15.48	15.48	15.48	NP_068593.2	28S ribosomal protein S35, mitochondrial isoform 1 precursor [Homo sapiens]	Homo sapiens	3
1242	4.93	5.08	16.36	16.36	13.72	NP_060150.4	asporin isoform 1 preproprotein [Homo sapiens]	Homo sapiens	3
1243	4.91	5.05	14.61	7.528	4.719	NP_694858.1	transportin-1 isoform 2 [Homo sapiens]	Homo sapiens	3
1244	4.91	5.03	17.74	17.74	13.76	NP_004887.2	vacuolar protein sorting-associated protein 26A isoform 1 [Homo sapiens]	Homo sapiens	3
1245	4.87	4.99	8.553	7.237	5	XP_016876408.1	gephyrin isoform X13 [Homo sapiens]	Homo sapiens	3
1246	4.86	6	38.73	38.03	38.03	NP_476433.1	peptidyl-prolyl cis-trans isomerase FKBP2 isoform 1 precursor [Homo sapiens]	Homo sapiens	4
1247	4.86	5.03	19.3	15.81	14.17	NP_072090.1	2-aminomuconic semialdehyde dehydrogenase isoform 1 [Homo sapiens]	Homo sapiens	4
1248	4.85	5.13	8.395	8.395	6.333	XP_005273370.1	dihydroxyacetone phosphate acyltransferase isoform X1 [Homo sapiens]	Homo sapiens	3
1249	4.85	5.09	6.557	5.027	3.388	NP_002958.2	scaffold attachment factor B1 isoform 3 [Homo sapiens]	Homo sapiens	3
1250	4.85	4.95	18.94	18.94	18.94	NP_005850.1	transcriptional activator protein Pur-alpha [Homo sapiens]	Homo sapiens	3
1251	4.84	4.98	52.59	52.59	44.44	NP_001435.1	fatty acid-binding protein 5 [Homo sapiens]	Homo sapiens	6
1252	4.82	5.95	28.76	25.49	20.59	NP_060864.1	mycophenolic acid acyl-glucuronide esterase, mitochondrial isoform 1 precursor [Homo sapiens]	Homo sapiens	4
1253	4.82	5.31	13.55	13.55	13.55	NP_808227.1	casein kinase II subunit alpha isoform a [Homo sapiens]	Homo sapiens	4
1254	4.81	5.09	16.32	16.32	6.993	XP_016863256.1	C-terminal-binding protein 1 isoform X3 [Homo sapiens]	Homo sapiens	3
1255	4.81	5.07	41.99	35.36	30.94	XP_016870111.1	osteoclast-stimulating factor 1 isoform X4 [Homo sapiens]	Homo sapiens	3
1256	4.81	4.96	20.06	20.06	17.15	XP_011517140.1	serine/threonine-protein phosphatase 2A activator isoform X5 [Homo sapiens]	Homo sapiens	5
1257	4.81	4.95	16.62	10.9	10.9	NP_000365.3	uroporphyrinogen decarboxylase [Homo sapiens]	Homo sapiens	3
1258	4.81	4.94	25.93	25.93	23.15	NP_004598.1	tubulin-specific chaperone A isoform 2 [Homo sapiens]	Homo sapiens	4
1259	4.78	7.86	14.62	13.36	9.434	XP_016856452.1	polypeptide N-acetylgalactosaminyltransferase 2 isoform X1 [Homo sapiens]	Homo sapiens	5
1260	4.78	4.91	13.4	11.81	10.72	XP_011524090.1	cadherin-2 isoform X2 [Homo sapiens]	Homo sapiens	4
1261	4.78	4.91	9.247	9.247	7.527	XP_005267324.1	fibulin-5 isoform X2 [Homo sapiens]	Homo sapiens	4
1262	4.77	8.42	51.68	51.68	50.34	XP_011534665.1	cofilin-2 isoform X1 [Homo sapiens]	Homo sapiens	8
1263	4.77	4.99	20.41	11.24	11.24	NP_006205.1	phytanoyl-CoA dioxygenase, peroxisomal isoform a precursor [Homo sapiens]	Homo sapiens	3
1264	4.77	4.86	1.704	1.519	1.519	XP_016874756.1	inositol 1,4,5-trisphosphate receptor type 2 isoform X2 [Homo sapiens]	Homo sapiens	3
1265	4.77	4.86	21.76	21.76	21.76	NP_665877.1	maleylacetoacetate isomerase isoform 1 [Homo sapiens]	Homo sapiens	3
1266	4.76	5.01	9.197	6.861	4.964	NP_003147.2	stromal interaction molecule 1 isoform 2 precursor [Homo sapiens]	Homo sapiens	3
1267	4.75	4.84	7.692	6.667	6.667	NP_005558.1	galectin-3-binding protein precursor [Homo sapiens]	Homo sapiens	3
1268	4.72	4.99	24.86	24.86	17.51	NP_001186731.1	60S ribosomal protein L11 isoform 2 [Homo sapiens]	Homo sapiens	3
1269	4.71	4.8	6.667	6.667	6.667	XP_011542487.1	delta(14)-sterol reductase LBR isoform X1 [Homo sapiens]	Homo sapiens	3
1270	4.7	4.79	10.9	10.9	10.9	NP_067653.4	UPF0160 protein MYG1, mitochondrial precursor [Homo sapiens]	Homo sapiens	3
1271	4.7	4.79	18.03	18.03	18.03	NP_003960.1	NEDD8-conjugating enzyme Ubc12 [Homo sapiens]	Homo sapiens	3
1272	4.69	4.78	14.41	9.459	9.459	XP_006712707.1	cytochrome P450 20A1 isoform X1 [Homo sapiens]	Homo sapiens	3
1273	4.68	13.39	23.29	17.75	12.7	NP_004387.1	probable ATP-dependent RNA helicase DDX5 isoform a [Homo sapiens]	Homo sapiens	6
1274	4.68	4.8	22.88	15.68	11.57	XP_016885053.1	sterol-4-alpha-carboxylate 3-dehydrogenase, decarboxylating isoform X1 [Homo sapiens]	Homo sapiens	4
1275	4.68	4.77	16.88	16.88	16.88	NP_002564.1	platelet-activating factor acetylhydrolase IB subunit gamma [Homo sapiens]	Homo sapiens	3
1276	4.65	4.78	34.53	30.49	17.04	NP_002804.2	26S proteasome non-ATPase regulatory subunit 9 isoform 1 [Homo sapiens]	Homo sapiens	4
1277	4.65	4.74	7.308	4.176	4.176	XP_011529632.1	immunoglobulin superfamily member 1 isoform X1 [Homo sapiens]	Homo sapiens	4
1278	4.64	4.71	19.9	19.9	19.4	NP_057678.1	peptidyl-prolyl cis-trans isomerase FKBP11 isoform 1 precursor [Homo sapiens]	Homo sapiens	6
1279	4.63	5.32	18.46	14.5	12.99	NP_001753.1	T-complex protein 1 subunit zeta isoform a [Homo sapiens]	Homo sapiens	5
1280	4.62	4.68	32.16	31.72	31.72	NP_006308.3	brain acid soluble protein 1 [Homo sapiens]	Homo sapiens	3
1281	4.62	4.68	28.9	28.9	28.9	NP_006393.2	ragulator complex protein LAMTOR5 [Homo sapiens]	Homo sapiens	4
1282	4.61	18.61	27.48	26.17	26.17	NP_001243426.2	CYP3A7-CYP3A51P protein [Homo sapiens]	Homo sapiens	17
1283	4.61	4.83	14.99	14.99	14.99	NP_001613.2	alpha-2-HS-glycoprotein isoform 2 preproprotein [Homo sapiens]	Homo sapiens	3
1284	4.6	4.7	30.66	22.26	17.52	NP_005994.2	cytochrome b-c1 complex subunit Rieske, mitochondrial [Homo sapiens]	Homo sapiens	5
1285	4.59	5.2	13.49	13.49	10.36	XP_016858967.1	regulator of microtubule dynamics protein 2 isoform X7 [Homo sapiens]	Homo sapiens	3
1286	4.59	4.8	8.964	8.964	8.964	XP_016868782.1	zinc transporter ZIP14 isoform X1 [Homo sapiens]	Homo sapiens	3
1287	4.58	4.78	14.45	12.91	10.98	NP_006801.1	protein disulfide-isomerase A5 precursor [Homo sapiens]	Homo sapiens	3
1288	4.58	4.65	13.82	11.98	10.14	NP_886552.3	CCA tRNA nucleotidyltransferase 1, mitochondrial isoform 1 [Homo sapiens]	Homo sapiens	3
1289	4.56	4.62	10.04	6.69	6.69	XP_016863090.1	serine/threonine-protein kinase OSR1 isoform X2 [Homo sapiens]	Homo sapiens	3
1290	4.56	4.62	32.26	32.26	31.18	NP_002955.2	protein S100-A8 isoform d [Homo sapiens]	Homo sapiens	4
1291	4.55	4.61	26.67	26.67	25.93	NP_001008389.1	CDGSH iron-sulfur domain-containing protein 2 [Homo sapiens]	Homo sapiens	3
1292	4.55	4.61	9.819	7.704	7.704	XP_016883839.1	interferon-induced GTP-binding protein Mx1 isoform X1 [Homo sapiens]	Homo sapiens	3
1293	4.54	4.6	21.3	21.3	21.3	XP_016859297.1	NFU1 iron-sulfur cluster scaffold homolog, mitochondrial isoform X1 [Homo sapiens]	Homo sapiens	4
1294	4.53	4.61	19.65	17.89	7.038	NP_057373.1	calcium-binding protein 39 [Homo sapiens]	Homo sapiens	2
1295	4.53	4.59	20	16.25	11.25	NP_077305.2	EF-hand domain-containing protein D2 [Homo sapiens]	Homo sapiens	2
1296	4.51	4.87	13.09	10.57	8.725	NP_006448.5	PDZ and LIM domain protein 5 isoform a [Homo sapiens]	Homo sapiens	4
1297	4.51	4.72	23.46	13.89	13.58	NP_037470.1	dolichyl-phosphate beta-glucosyltransferase isoform 1 [Homo sapiens]	Homo sapiens	3
1298	4.5	4.59	16.67	14.88	9.325	NP_005038.1	26S proteasome non-ATPase regulatory subunit 5 isoform 1 [Homo sapiens]	Homo sapiens	4
1299	4.47	5.29	8.815	8.815	6.383	NP_001108225.1	endoglin isoform 1 precursor [Homo sapiens]	Homo sapiens	3
1300	4.47	5.06	19.52	16.45	8.553	NP_001117.2	adenylosuccinate synthetase isozyme 2 isoform 1 [Homo sapiens]	Homo sapiens	4
1301	4.47	4.77	3.184	2.762	1.498	NP_054733.2	U5 small nuclear ribonucleoprotein 200 kDa helicase [Homo sapiens]	Homo sapiens	3
1302	4.47	4.54	9.826	5.118	3.787	NP_127494.1	general transcription factor II-I isoform 3 [Homo sapiens]	Homo sapiens	3
1303	4.46	4.53	10.92	9.579	7.663	NP_061185.1	protein RCC2 [Homo sapiens]	Homo sapiens	3
1304	4.46	4.52	12.92	11.62	11.62	NP_056414.1	phosphoacetylglucosamine mutase isoform 2 [Homo sapiens]	Homo sapiens	6
1305	4.45	9.86	16.38	12.72	12.72	NP_003091.2	sorting nexin-2 isoform 1 [Homo sapiens]	Homo sapiens	6
1306	4.45	4.63	18.05	18.05	10.32	NP_009215.1	twinfilin-2 [Homo sapiens]	Homo sapiens	2
1307	4.44	4.58	17.61	15.41	15.41	XP_011509970.1	39S ribosomal protein L44, mitochondrial isoform X1 [Homo sapiens]	Homo sapiens	3
1308	4.44	4.51	30.89	25.65	19.9	NP_001782.1	cell division control protein 42 homolog isoform 1 precursor [Homo sapiens]	Homo sapiens	3
1309	4.44	4.5	10.29	10	6.857	NP_004121.2	glycogenin-1 isoform 1 [Homo sapiens]	Homo sapiens	2
1310	4.43	8.76	31.22	30.8	27.43	XP_016873867.1	ras-related protein Rab-1B isoform X1 [Homo sapiens]	Homo sapiens	8
1311	4.43	4.48	16.56	16.56	15.95	NP_733779.1	S-phase kinase-associated protein 1 isoform b [Homo sapiens]	Homo sapiens	3
1312	4.42	4.49	13.38	13.38	11.47	NP_001339229.1	thioredoxin reductase 2, mitochondrial isoform 2 precursor [Homo sapiens]	Homo sapiens	4
1313	4.39	7.67	17.23	14.29	14.08	XP_016884802.1	ATP-dependent RNA helicase DDX3X isoform X2 [Homo sapiens]	Homo sapiens	5
1314	4.38	4.44	26.6	26.6	20.74	NP_006398.1	PRA1 family protein 3 [Homo sapiens]	Homo sapiens	3
1315	4.37	4.54	10.04	6.627	6.627	NP_008921.1	wiskott-Aldrich syndrome protein family member 2 isoform 1 [Homo sapiens]	Homo sapiens	3
1316	4.37	4.42	4.005	3.204	3.204	NP_001185808.1	ATP5J2-PTCD1 fusion protein [Homo sapiens]	Homo sapiens	3
1317	4.36	4.41	9.244	6.513	6.513	NP_037468.1	protein transport protein Sec61 subunit alpha isoform 1 [Homo sapiens]	Homo sapiens	3
1318	4.35	8.57	21.51	18.66	8.908	XP_016855497.1	heterogeneous nuclear ribonucleoprotein R isoform X5 [Homo sapiens]	Homo sapiens	5
1319	4.35	4.51	24.22	24.22	24.22	NP_006279.2	thy-1 membrane glycoprotein isoform 1 preproprotein [Homo sapiens]	Homo sapiens	3
1320	4.33	4.39	29.34	23.14	14.46	NP_006401.3	oxidoreductase HTATIP2 isoform b [Homo sapiens]	Homo sapiens	2
1321	4.33	4.38	10.68	10.68	8.305	XP_011512751.1	CD2-associated protein isoform X2 [Homo sapiens]	Homo sapiens	4
1322	4.32	4.53	9.285	7.026	5.772	NP_006787.2	AFG3-like protein 2 [Homo sapiens]	Homo sapiens	6
1323	4.31	4.8	7.55	7.55	7.55	XP_005253521.1	ATP-dependent DNA helicase Q1 isoform X1 [Homo sapiens]	Homo sapiens	4
1324	4.31	4.49	8.511	5.711	2.912	XP_016872633.1	splicing factor 3B subunit 2 isoform X3 [Homo sapiens]	Homo sapiens	2
1325	4.31	4.36	39.73	39.73	39.73	NP_644808.1	multiple coagulation factor deficiency protein 2 isoform A precursor [Homo sapiens]	Homo sapiens	3
1326	4.3	4.35	23.05	21.56	13.77	NP_037415.1	methionine adenosyltransferase 2 subunit beta isoform 1 [Homo sapiens]	Homo sapiens	4
1327	4.29	10.88	18.94	13.14	11.95	NP_003370.2	ezrin [Homo sapiens]	Homo sapiens	10
1328	4.29	4.5	26.34	25.81	22.04	NP_060654.1	ADP-ribosylation factor-like protein 8B [Homo sapiens]	Homo sapiens	5
1329	4.29	4.33	20.32	15.51	15.51	XP_011544158.2	acyl carrier protein, mitochondrial isoform X1 [Homo sapiens]	Homo sapiens	7
1330	4.27	4.44	6.68	6.68	6.68	XP_011511389.1	solute carrier family 2, facilitated glucose transporter member 2 isoform X1 [Homo sapiens]	Homo sapiens	3
1331	4.27	4.32	26.96	20.1	15.69	NP_001000.2	40S ribosomal protein S5 [Homo sapiens]	Homo sapiens	2
1332	4.27	4.31	16.67	11.28	8.974	NP_036364.2	caveolae-associated protein 1 [Homo sapiens]	Homo sapiens	2
1333	4.26	5.18	30.16	30.16	25.4	NP_002515.1	GTPase NRas [Homo sapiens]	Homo sapiens	4
1334	4.26	4.49	51.92	51.92	29.81	NP_000272.1	pterin-4-alpha-carbinolamine dehydratase isoform 1 [Homo sapiens]	Homo sapiens	3
1335	4.25	4.29	13.72	10.37	10.37	NP_004716.1	mitotic checkpoint protein BUB3 isoform a [Homo sapiens]	Homo sapiens	3
1336	4.24	14.26	26.59	24.91	19.85	NP_009051.1	UDP-glucuronosyltransferase 1-4 precursor [Homo sapiens]	Homo sapiens	12
1337	4.23	4.3	18.36	18.36	11.02	NP_000931.1	serum paraoxonase/lactonase 3 [Homo sapiens]	Homo sapiens	3
1338	4.23	4.27	16.1	15.61	15.61	NP_002786.2	proteasome subunit beta type-3 [Homo sapiens]	Homo sapiens	4
1339	4.22	4.4	19.75	19.75	19.75	NP_000977.1	60S ribosomal protein L24 [Homo sapiens]	Homo sapiens	3
1340	4.22	4.26	22.34	22.34	18.32	XP_016861155.1	monoglyceride lipase isoform X7 [Homo sapiens]	Homo sapiens	3
1341	4.21	5.46	10	10	7.75	NP_002267.2	keratin, type I cytoskeletal 19 [Homo sapiens]	Homo sapiens	3
1342	4.21	4.26	8.418	4.625	2.96	NP_078934.3	importin-4 [Homo sapiens]	Homo sapiens	2
1343	4.2	4.26	15.5	7.752	6.202	XP_016868728.1	poly(U)-binding-splicing factor PUF60 isoform X13 [Homo sapiens]	Homo sapiens	2
1344	4.2	4.23	15.04	11.14	8.078	NP_002063.2	guanine nucleotide-binding protein G(q) subunit alpha [Homo sapiens]	Homo sapiens	2
1345	4.19	4.31	15.61	15.24	11.52	NP_149351.1	surfeit locus protein 4 isoform 1 [Homo sapiens]	Homo sapiens	8
1346	4.19	4.24	12.06	7.905	7.905	XP_006716244.1	mitochondrial-processing peptidase subunit beta isoform X2 [Homo sapiens]	Homo sapiens	3
1347	4.19	4.23	21.46	21.46	17.35	NP_006818.3	transmembrane emp24 domain-containing protein 10 precursor [Homo sapiens]	Homo sapiens	4
1348	4.17	4.21	27.5	27.5	27.5	NP_000973.2	60S ribosomal protein L21 [Homo sapiens]	Homo sapiens	5
1349	4.16	4.33	15.09	10.85	10.85	XP_024304315.1	nucleobindin-2 isoform X2 [Homo sapiens]	Homo sapiens	3
1350	4.16	4.19	9.839	8.587	4.114	NP_001728.1	complement component C9 preproprotein [Homo sapiens]	Homo sapiens	2
1351	4.15	4.19	11.98	10.42	8.681	XP_011523284.1	nuclear protein localization protein 4 homolog isoform X4 [Homo sapiens]	Homo sapiens	3
1352	4.15	4.17	9.97	9.97	8.157	NP_067676.2	heterogeneous nuclear ribonucleoprotein H3 isoform b [Homo sapiens]	Homo sapiens	2
1353	4.14	4.36	13	9.952	8.347	NP_000217.2	keratin, type I cytoskeletal 9 [Homo sapiens]	Homo sapiens	3
1354	4.14	4.17	20.69	16.98	9.549	NP_002801.1	26S proteasome non-ATPase regulatory subunit 4 isoform 2 [Homo sapiens]	Homo sapiens	4
1355	4.14	4.17	8.094	6.408	4.722	XP_011538279.1	transmembrane 9 superfamily member 3 isoform X2 [Homo sapiens]	Homo sapiens	2
1356	4.13	5.49	5.626	4.462	3.443	XP_011537934.1	myoferlin isoform X3 [Homo sapiens]	Homo sapiens	5
1357	4.13	4.21	20.28	20.28	12.44	NP_079472.1	grpE protein homolog 1, mitochondrial precursor [Homo sapiens]	Homo sapiens	2
1358	4.13	4.15	11.48	11.48	8.123	NP_002328.1	alpha-2-macroglobulin receptor-associated protein precursor [Homo sapiens]	Homo sapiens	3
1359	4.12	6.54	14.13	14.13	11.96	NP_055955.1	tubulin--tyrosine ligase-like protein 12 [Homo sapiens]	Homo sapiens	5
1360	4.12	4.15	37.74	37.74	37.74	NP_002055.1	glutaredoxin-1 [Homo sapiens]	Homo sapiens	3
1361	4.11	4.14	41.75	41.75	30.1	NP_778224.1	histone H4 [Homo sapiens]	Homo sapiens	5
1362	4.11	4.13	15.94	15.94	10.87	NP_803173.1	syntaxin-12 [Homo sapiens]	Homo sapiens	2
1363	4.11	4.13	13.2	13.2	9.677	NP_057455.1	3-keto-steroid reductase isoform 1 [Homo sapiens]	Homo sapiens	2
1364	4.11	4.13	5.493	5.493	3.62	NP_003218.2	transferrin receptor protein 2 isoform 1 [Homo sapiens]	Homo sapiens	2
1365	4.1	10.61	41.94	34.31	28.15	NP_001008709.1	serine/threonine-protein phosphatase PP1-alpha catalytic subunit isoform 3 [Homo sapiens]	Homo sapiens	5
1366	4.1	4.3	30.61	30.61	22.45	XP_011527536.1	inosine triphosphate pyrophosphatase isoform X3 [Homo sapiens]	Homo sapiens	2
1367	4.09	14.82	35.21	35.21	34.13	NP_001949.1	elongation factor 1-alpha 2 [Homo sapiens]	Homo sapiens	20
1368	4.09	10.81	33.2	33.2	31.17	NP_036611.2	14-3-3 protein gamma [Homo sapiens]	Homo sapiens	8
1369	4.09	8.36	35.94	35.94	32.81	NP_002863.1	ras-related C3 botulinum toxin substrate 2 [Homo sapiens]	Homo sapiens	6
1370	4.09	8.19	30.43	27.05	23.19	NP_005361.2	ras-related protein Rab-8A [Homo sapiens]	Homo sapiens	8
1371	4.09	4.28	1.727	1.016	0.4471	XP_016880394.1	E3 ubiquitin-protein ligase RNF213 isoform X2 [Homo sapiens]	Homo sapiens	2
1372	4.09	4.11	11.62	11.62	11.11	NP_002940.2	39S ribosomal protein L12, mitochondrial [Homo sapiens]	Homo sapiens	2
1373	4.07	4.09	7.923	3.521	2.641	XP_005246629.1	unconventional myosin-Ib isoform X1 [Homo sapiens]	Homo sapiens	2
1374	4.06	4.21	23.27	16.34	11.88	NP_003269.2	tetranectin isoform 1precursor [Homo sapiens]	Homo sapiens	3
1375	4.06	4.08	9.31	8.103	7.931	NP_004475.1	glypican-3 isoform 2 precursor [Homo sapiens]	Homo sapiens	3
1376	4.05	12.02	26.58	26.58	21.1	NP_001229687.1	HLA class I histocompatibility antigen, A-1 alpha chain A*01:01:01:01 precursor [Homo sapiens]	Homo sapiens	9
1377	4.05	4.2	22.22	22.22	15.87	XP_024307269.1	transmembrane protein 205 isoform X2 [Homo sapiens]	Homo sapiens	3
1378	4.05	4.06	18.06	7.93	7.93	NP_008937.1	cleavage and polyadenylation specificity factor subunit 5 [Homo sapiens]	Homo sapiens	2
1379	4.05	4.06	34.29	34.29	25.71	NP_005611.1	protein S100-A11 [Homo sapiens]	Homo sapiens	3
1380	4.05	4.06	4.053	3.943	2.629	NP_003579.3	cullin-4B isoform 1 [Homo sapiens]	Homo sapiens	2
1381	4.05	4.06	51.39	51.39	41.67	XP_024304173.1	guanine nucleotide-binding protein G(I)/G(S)/G(O) subunit gamma-12 isoform X1 [Homo sapiens]	Homo sapiens	2
1382	4.05	4.06	20.75	20.75	20.75	XP_005250108.1	single-stranded DNA-binding protein, mitochondrial isoform X1 [Homo sapiens]	Homo sapiens	4
1383	4.05	4.06	9.073	9.073	9.073	NP_066565.1	glycylpeptide N-tetradecanoyltransferase 1 [Homo sapiens]	Homo sapiens	3
1384	4.04	4.05	12.53	12.53	12.53	NP_002216.3	isovaleryl-CoA dehydrogenase, mitochondrial isoform 1 precursor [Homo sapiens]	Homo sapiens	5
1385	4.04	4.05	2.94	2.257	1.785	NP_055873.1	von Willebrand factor A domain-containing protein 8 isoform a precursor [Homo sapiens]	Homo sapiens	2
1386	4.03	4.04	6.281	2.846	2.846	XP_011527753.1	collagen alpha-2(VI) chain isoform X1 [Homo sapiens]	Homo sapiens	2
1387	4.03	4.04	21.89	17.17	17.17	NP_898880.1	vacuolar protein sorting-associated protein 28 homolog isoform 2 [Homo sapiens]	Homo sapiens	2
1388	4.03	4.04	22.27	22.27	17.9	NP_057124.3	transmembrane emp24 domain-containing protein 5 isoform 1 precursor [Homo sapiens]	Homo sapiens	3
1389	4.03	4.03	10.78	4.99	4.99	XP_011534714.1	adenylosuccinate synthetase isozyme 1 isoform X1 [Homo sapiens]	Homo sapiens	2
1390	4.03	4.03	30.23	22.09	16.86	NP_037481.1	neudesin precursor [Homo sapiens]	Homo sapiens	2
1391	4.03	4.03	34.51	34.51	27.46	NP_004115.1	glia maturation factor beta [Homo sapiens]	Homo sapiens	3
1392	4.02	6.13	3.483	2.856	2.125	NP_000129.3	fibrillin-1 preproprotein [Homo sapiens]	Homo sapiens	5
1393	4.02	4.36	27.5	17	17	NP_005330.1	ubiquitin-conjugating enzyme E2 K isoform 1 [Homo sapiens]	Homo sapiens	3
1394	4.02	4.03	6.978	6.211	4.955	XP_016882683.1	perilipin-4 isoform X1 [Homo sapiens]	Homo sapiens	2
1395	4.02	4.03	12.29	9.22	5.91	NP_001601.1	lysosomal acid phosphatase isoform 1 precursor [Homo sapiens]	Homo sapiens	2
1396	4.02	4.03	12.6	10.8	10.8	XP_024304750.1	mevalonate kinase isoform X1 [Homo sapiens]	Homo sapiens	2
1397	4.02	4.02	15.34	9.375	9.375	XP_016877577.1	tropomodulin-3 isoform X1 [Homo sapiens]	Homo sapiens	2
1398	4.02	4.02	40.51	40.51	40.51	NP_689478.1	transcription factor BTF3 homolog 4 isoform 1 [Homo sapiens]	Homo sapiens	4
1399	4.01	6.18	10.49	9.137	7.276	NP_004111.2	guanylate-binding protein 2 [Homo sapiens]	Homo sapiens	4
1400	4.01	4.38	10.16	6.096	4.935	NP_003240.1	thimet oligopeptidase [Homo sapiens]	Homo sapiens	2
1401	4.01	4.19	17.89	17.89	17.89	NP_037366.1	eukaryotic translation initiation factor 3 subunit K isoform 1 [Homo sapiens]	Homo sapiens	3
1402	4.01	4.1	14.74	11.22	8.654	XP_016868721.1	fibrinogen-like protein 1 isoform X1 [Homo sapiens]	Homo sapiens	3
1403	4.01	4.02	7.559	5.452	5.452	NP_001081.1	ATP-binding cassette sub-family F member 1 isoform b [Homo sapiens]	Homo sapiens	4
1404	4.01	4.02	8.911	7.327	4.95	XP_011538837.1	S-adenosylhomocysteine hydrolase-like protein 1 isoform X1 [Homo sapiens]	Homo sapiens	2
1405	4.01	4.02	42.48	42.48	41.59	NP_005792.1	eukaryotic translation initiation factor 1 [Homo sapiens]	Homo sapiens	5
1406	4.01	4.01	8.742	3.554	3.554	XP_016875932.1	fibronectin type-III domain-containing protein 3A isoform X3 [Homo sapiens]	Homo sapiens	2
1407	4.01	4.01	12.13	9.888	9.888	NP_057594.5	selenocysteine lyase [Homo sapiens]	Homo sapiens	3
1408	4.01	4.01	39.84	39.84	39.06	NP_000974.1	60S ribosomal protein L22 [Homo sapiens]	Homo sapiens	7
1409	4.01	4.01	21.32	21.32	21.32	XP_024303926.1	enoyl-CoA hydratase domain-containing protein 2, mitochondrial isoform X4 [Homo sapiens]	Homo sapiens	3
1410	4.01	4.01	29.57	20	20	XP_024302098.1	cytochrome c oxidase subunit 7A2, mitochondrial isoform X1 [Homo sapiens]	Homo sapiens	2
1411	4.01	4.01	12.02	9.135	9.135	NP_149078.1	alpha-1,3/1,6-mannosyltransferase ALG2 [Homo sapiens]	Homo sapiens	2
1412	4.01	4.01	28.26	23.19	23.19	NP_116211.2	protein FAM136A isoform 1 [Homo sapiens]	Homo sapiens	4
1413	4.01	4.01	13.18	9.122	9.122	NP_036300.2	F-box only protein 2 [Homo sapiens]	Homo sapiens	2
1414	4	10.33	32.35	32.35	29.12	XP_024302263.1	guanine nucleotide-binding protein G(I)/G(S)/G(T) subunit beta-1 isoform X1 [Homo sapiens]	Homo sapiens	8
1415	4	9.96	12.28	11.32	9.297	NP_055093.2	heat shock 70 kDa protein 4L isoform 1 [Homo sapiens]	Homo sapiens	6
1416	4	9.8	22.91	22.91	19.27	XP_016878029.1	tropomyosin alpha-1 chain isoform X11 [Homo sapiens]	Homo sapiens	6
1417	4	6.23	9.233	7.512	5.634	NP_000414.2	keratin, type II cytoskeletal 2 epidermal [Homo sapiens]	Homo sapiens	5
1418	4	5.73	14.06	11.14	11.14	NP_006563.2	guanine nucleotide-binding protein subunit alpha-13 isoform 1 [Homo sapiens]	Homo sapiens	3
1419	4	4.49	16.33	16.33	13.67	NP_057329.3	estradiol 17-beta-dehydrogenase 11 precursor [Homo sapiens]	Homo sapiens	3
1420	4	4.12	15.69	15.69	11.37	NP_002113.2	HLA class II histocompatibility antigen, DQ alpha 1 chain precursor [Homo sapiens]	Homo sapiens	2
1421	4	4.06	28	28	19.2	NP_004699.1	programmed cell death protein 5 [Homo sapiens]	Homo sapiens	3
1422	4	4.03	47.67	33.72	33.72	NP_001854.1	cytochrome c oxidase subunit 6B1 [Homo sapiens]	Homo sapiens	2
1423	4	4.02	10.08	6.822	6.822	XP_024309367.1	procollagen-lysine,2-oxoglutarate 5-dioxygenase 2 isoform X2 [Homo sapiens]	Homo sapiens	3
1424	4	4.02	16.86	16.86	10.73	NP_003560.2	syntaxin-7 isoform a [Homo sapiens]	Homo sapiens	2
1425	4	4.01	11.45	9.071	6.695	NP_001805.4	dipeptidyl peptidase 1 isoform a preproprotein [Homo sapiens]	Homo sapiens	2
1426	4	4.01	20.51	20.51	14.74	NP_000975.2	60S ribosomal protein L23a [Homo sapiens]	Homo sapiens	2
1427	4	4.01	11.87	5.055	5.055	NP_000377.1	bleomycin hydrolase [Homo sapiens]	Homo sapiens	3
1428	4	4	20.2	16.26	10.84	NP_036555.1	60S ribosomal protein L13a isoform 1 [Homo sapiens]	Homo sapiens	2
1429	4	4	24.05	17.72	17.72	XP_024306200.1	SUMO-conjugating enzyme UBC9 isoform X2 [Homo sapiens]	Homo sapiens	2
1430	4	4	5.086	2.783	2.783	XP_016882420.1	microtubule-associated protein 1S isoform X2 [Homo sapiens]	Homo sapiens	2
1431	4	4	12.75	12.5	12.5	XP_011532777.1	FAS-associated factor 2 isoform X1 [Homo sapiens]	Homo sapiens	4
1432	4	4	23.38	18.83	18.18	NP_055182.3	protein FAM162A [Homo sapiens]	Homo sapiens	3
1433	4	4	23.65	13.3	13.3	NP_006432.1	5-formyltetrahydrofolate cyclo-ligase isoform a [Homo sapiens]	Homo sapiens	2
1434	4	4	10.86	10.86	10.86	NP_005054.3	acyl-CoA desaturase [Homo sapiens]	Homo sapiens	2
1435	4	4	3.405	1.637	1.637	NP_003777.2	canalicular multispecific organic anion transporter 2 isoform 1 [Homo sapiens]	Homo sapiens	2
1436	4	4	5.805	4.682	4.682	XP_024308559.1	vacuolar protein sorting-associated protein 45 isoform X1 [Homo sapiens]	Homo sapiens	2
1437	4	4	8.227	5.667	5.667	XP_016884289.1	arylsulfatase A isoform X1 [Homo sapiens]	Homo sapiens	2
1438	4	4	9.174	9.174	9.174	XP_016882071.1	DAZ-associated protein 1 isoform X7 [Homo sapiens]	Homo sapiens	2
1439	4	4	16.82	10.75	10.75	XP_016874946.1	vacuolar protein sorting-associated protein 29 isoform X1 [Homo sapiens]	Homo sapiens	2
1440	4	4	16.57	16	16	XP_005249638.1	anterior gradient protein 2 homolog isoform X1 [Homo sapiens]	Homo sapiens	2
1441	4	4	26.85	26.85	25.93	NP_060934.1	CDGSH iron-sulfur domain-containing protein 1 [Homo sapiens]	Homo sapiens	2
1442	4	4	20.51	20.51	20.51	NP_057005.1	protein CutA isoform 2 precursor [Homo sapiens]	Homo sapiens	4
1443	4	4	56.04	48.35	48.35	NP_005995.2	cytochrome b-c1 complex subunit 6, mitochondrial isoform 1 precursor [Homo sapiens]	Homo sapiens	2
1444	4	4	50	48.81	48.81	NP_005249.1	GTP cyclohydrolase 1 feedback regulatory protein [Homo sapiens]	Homo sapiens	2
1445	4	4	25.3	19.28	19.28	NP_002347.5	myristoylated alanine-rich C-kinase substrate [Homo sapiens]	Homo sapiens	6
1446	4	4	2.754	1.812	1.812	NP_001295.2	carboxypeptidase D isoform 1 precursor [Homo sapiens]	Homo sapiens	2
1447	4	4	29.63	29.01	29.01	NP_001198.2	transcription factor BTF3 isoform B [Homo sapiens]	Homo sapiens	3
1448	4	4	5.076	5.076	5.076	XP_024309322.1	CTP synthase 1 isoform X2 [Homo sapiens]	Homo sapiens	2
1449	4	4	7.19	7.19	7.19	XP_024309287.1	lipoma-preferred partner isoform X2 [Homo sapiens]	Homo sapiens	2
1450	4	4	9.236	9.236	9.236	XP_024305925.1	ketimine reductase mu-crystallin isoform X1 [Homo sapiens]	Homo sapiens	2
1451	4	4	6.874	6.874	6.874	XP_024304447.1	splicing factor 1 isoform X9 [Homo sapiens]	Homo sapiens	2
1452	4	4	8.118	8.118	8.118	XP_016884379.1	ran-specific GTPase-activating protein isoform X1 [Homo sapiens]	Homo sapiens	2
1453	4	4	12.38	12.38	12.38	XP_016884221.1	bcl-2-like protein 13 isoform X6 [Homo sapiens]	Homo sapiens	2
1454	4	4	11.72	11.72	11.72	XP_016877345.1	secretory carrier-associated membrane protein 2 isoform X1 [Homo sapiens]	Homo sapiens	3
1455	4	4	11.34	11.34	11.34	XP_016875112.1	5'-AMP-activated protein kinase subunit gamma-1 isoform X3 [Homo sapiens]	Homo sapiens	2
1456	4	4	5.769	5.769	5.769	XP_016865577.1	clathrin interactor 1 isoform X3 [Homo sapiens]	Homo sapiens	2
1457	4	4	13.59	13.59	13.59	XP_016865175.1	Golgi phosphoprotein 3 isoform X1 [Homo sapiens]	Homo sapiens	2
1458	4	4	5.638	5.638	5.638	XP_016864451.1	protein transport protein Sec24A isoform X3 [Homo sapiens]	Homo sapiens	4
1459	4	4	16.18	16.18	16.18	XP_016858345.1	vesicle-trafficking protein SEC22b isoform X1 [Homo sapiens]	Homo sapiens	3
1460	4	4	27.05	27.05	27.05	XP_016858330.1	vesicle-associated membrane protein 3 isoform X1 [Homo sapiens]	Homo sapiens	2
1461	4	4	5.187	5.187	5.187	XP_011526679.1	hepatoma-derived growth factor-related protein 2 isoform X1 [Homo sapiens]	Homo sapiens	2
1462	4	4	8.547	8.547	8.547	XP_011524184.1	ferrochelatase, mitochondrial isoform X3 [Homo sapiens]	Homo sapiens	2
1463	4	4	20.67	20.67	20.67	XP_011523189.1	peptidyl-tRNA hydrolase 2, mitochondrial isoform X1 [Homo sapiens]	Homo sapiens	2
1464	4	4	2.768	2.768	2.768	XP_006713089.1	fibulin-2 isoform X1 [Homo sapiens]	Homo sapiens	2
1465	4	4	14.33	14.33	14.33	XP_005258468.1	mitochondrial import receptor subunit TOM40 homolog isoform X1 [Homo sapiens]	Homo sapiens	2
1466	4	4	3.634	3.634	3.634	XP_005253817.1	complement C1s subcomponent isoform X1 [Homo sapiens]	Homo sapiens	2
1467	4	4	9.585	9.585	9.585	XP_005249904.1	aminoacyl tRNA synthase complex-interacting multifunctional protein 2 isoform X1 [Homo sapiens]	Homo sapiens	2
1468	4	4	17.19	17.19	17.19	NP_976076.1	CD59 glycoprotein preproprotein [Homo sapiens]	Homo sapiens	2
1469	4	4	15	15	15	NP_653218.1	heat shock protein beta-6 [Homo sapiens]	Homo sapiens	2
1470	4	4	10.31	10.31	10.31	NP_612451.1	coiled-coil domain-containing protein 124 [Homo sapiens]	Homo sapiens	2
1471	4	4	12.5	12.5	12.5	NP_612402.1	receptor expression-enhancing protein 6 isoform 2 [Homo sapiens]	Homo sapiens	2
1472	4	4	14.91	14.91	14.91	NP_114381.1	eukaryotic translation initiation factor 4H isoform 2 [Homo sapiens]	Homo sapiens	2
1473	4	4	22.67	22.67	22.67	NP_085056.2	cytochrome b5 type B [Homo sapiens]	Homo sapiens	3
1474	4	4	12.78	12.78	12.78	NP_068747.1	signal peptidase complex subunit 3 [Homo sapiens]	Homo sapiens	2
1475	4	4	11.11	11.11	11.11	NP_067027.1	enolase-phosphatase E1 isoform 1 [Homo sapiens]	Homo sapiens	2
1476	4	4	7.163	7.163	7.163	NP_066979.2	thioredoxin-related transmembrane protein 4 precursor [Homo sapiens]	Homo sapiens	2
1477	4	4	6.098	6.098	6.098	NP_065881.1	WD repeat and FYVE domain-containing protein 1 [Homo sapiens]	Homo sapiens	2
1478	4	4	5.185	5.185	5.185	NP_065797.2	mitochondrial antiviral-signaling protein isoform 1 [Homo sapiens]	Homo sapiens	2
1479	4	4	24.54	24.54	24.54	NP_061929.2	NADH dehydrogenase [ubiquinone] 1 beta subcomplex subunit 11, mitochondrial isoform 1 [Homo sapiens]	61929.2	2
1480	4	4	10.04	10.04	10.04	NP_061899.2	calcium load-activated calcium channel isoform a [Homo sapiens]	Homo sapiens	2
1481	4	4	20.62	20.62	20.62	NP_060357.1	CXXC motif containing zinc binding protein isoform 1 [Homo sapiens]	Homo sapiens	2
1482	4	4	50.59	50.59	50.59	NP_057701.1	ubiquitin-fold modifier 1 isoform 1 precursor [Homo sapiens]	Homo sapiens	2
1483	4	4	8.867	8.867	8.867	NP_057213.2	COP9 signalosome complex subunit 4 isoform 1 [Homo sapiens]	Homo sapiens	3
1484	4	4	20.16	20.16	20.16	NP_055075.1	prefoldin subunit 6 [Homo sapiens]	Homo sapiens	2
1485	4	4	26.47	26.47	26.47	NP_054760.4	signal peptidase complex subunit 1 [Homo sapiens]	Homo sapiens	2
1486	4	4	7.582	7.582	7.582	NP_036211.2	diacylglycerol O-acyltransferase 1 [Homo sapiens]	Homo sapiens	2
1487	4	4	27.73	27.73	27.73	NP_008869.1	small nuclear ribonucleoprotein Sm D1 isoform 1 [Homo sapiens]	Homo sapiens	2
1488	4	4	25.83	25.83	25.83	NP_006423.1	NPC intracellular cholesterol transporter 2 isoform 2 precursor [Homo sapiens]	Homo sapiens	3
1489	4	4	6.306	6.306	6.306	NP_005699.1	glypican-6 precursor [Homo sapiens]	Homo sapiens	2
1490	4	4	18.75	18.75	18.75	NP_004999.1	NHP2-like protein 1 [Homo sapiens]	Homo sapiens	2
1491	4	4	26.72	26.72	26.72	NP_004991.1	NADH dehydrogenase [ubiquinone] 1 alpha subcomplex subunit 5 isoform 1 [Homo sapiens]	4991.1	2
1492	4	4	40.35	40.35	40.35	NP_004709.2	cytochrome c oxidase subunit 7A-related protein, mitochondrial isoform a [Homo sapiens]	Homo sapiens	2
1493	4	4	17.34	17.34	17.34	NP_004474.2	glycine cleavage system H protein, mitochondrial precursor [Homo sapiens]	Homo sapiens	2
1494	4	4	4.574	4.574	4.574	NP_004130.2	lipopolysaccharide-binding protein precursor [Homo sapiens]	Homo sapiens	2
1495	4	4	6.4	6.4	6.4	NP_003042.3	monocarboxylate transporter 1 [Homo sapiens]	Homo sapiens	2
1496	4	4	8.787	8.787	8.787	NP_002789.1	proteasome subunit beta type-6 isoform 1 precursor [Homo sapiens]	Homo sapiens	2
1497	4	4	10.57	10.57	10.57	NP_002655.2	pleckstrin [Homo sapiens]	Homo sapiens	4
1498	4	4	27.16	27.16	27.16	NP_002480.1	cytochrome c oxidase subunit NDUFA4 [Homo sapiens]	Homo sapiens	2
1499	4	4	19.66	19.66	19.66	NP_001744.2	caveolin-1 isoform alpha [Homo sapiens]	Homo sapiens	2
1500	4	4	12.41	12.41	12.41	NP_001544.1	insulin-like growth factor-binding protein 7 isoform 1 precursor [Homo sapiens]	Homo sapiens	2
1501	4	4	7.392	7.392	7.392	NP_001165283.1	lysosomal acid glucosylceramidase isoform 3 [Homo sapiens]	Homo sapiens	2
1502	4	4	5.405	5.405	5.405	NP_001158255.1	2-oxoisovalerate dehydrogenase subunit alpha, mitochondrial isoform 2 precursor [Homo sapiens]	Homo sapiens	2
1503	4	4	16.2	16.2	16.2	NP_001139699.1	40S ribosomal protein S20 isoform 1 [Homo sapiens]	Homo sapiens	2
1504	4	4	56.76	56.76	56.76	NP_001127965.1	mitochondrial import receptor subunit TOM6 homolog [Homo sapiens]	Homo sapiens	4
1505	4	4	12.41	12.41	12.41	NP_000851.2	15-hydroxyprostaglandin dehydrogenase [NAD(+)] isoform 1 [Homo sapiens]	NAD(+)	2
1506	3.96	4	11.3	11.3	11.3	NP_006570.1	3-beta-hydroxysteroid-Delta(8),Delta(7)-isomerase [Homo sapiens]	Homo sapiens	2
1507	3.96	4	27.27	27.27	27.27	NP_000031.1	apolipoprotein C-III precursor [Homo sapiens]	Homo sapiens	2
1508	3.91	4.24	26.57	18.84	14.98	NP_997227.1	SPRY domain-containing protein 4 [Homo sapiens]	Homo sapiens	4
1509	3.91	4.23	31.1	24.88	24.88	NP_002120.1	high mobility group protein B2 [Homo sapiens]	Homo sapiens	3
1510	3.91	4.08	7.729	5.994	4.574	XP_016873668.1	signal recognition particle receptor subunit alpha isoform X1 [Homo sapiens]	Homo sapiens	2
1511	3.89	4	36.76	36.76	36.76	NP_055117.1	protein transport protein Sec61 subunit gamma [Homo sapiens]	Homo sapiens	4
1512	3.87	4.14	11.62	7.804	6.534	XP_016883980.1	cystathionine beta-synthase isoform X3 [Homo sapiens]	Homo sapiens	2
1513	3.86	4.01	5.736	4.073	2.909	NP_036333.2	Golgi apparatus protein 1 isoform 1 precursor [Homo sapiens]	Homo sapiens	2
1514	3.85	4	19.08	19.08	19.08	XP_016882566.1	apoptosis regulator BAX isoform X1 [Homo sapiens]	Homo sapiens	2
1515	3.83	4.14	12.59	12.59	12.59	NP_003135.2	translocon-associated protein subunit alpha isoform 1 precursor [Homo sapiens]	Homo sapiens	3
1516	3.83	4.12	40.89	30.93	28.52	XP_005245273.1	deaminated glutathione amidase isoform X3 [Homo sapiens]	Homo sapiens	10
1517	3.8	4.09	8.163	8.163	3.611	NP_006100.2	protein arginine N-methyltransferase 5 isoform a [Homo sapiens]	Homo sapiens	2
1518	3.8	3.97	15.43	8.902	8.902	NP_054745.1	m7GpppX diphosphatase isoform 2 [Homo sapiens]	Homo sapiens	2
1519	3.8	3.96	1.827	1.827	1.827	NP_065801.1	exportin-5 [Homo sapiens]	Homo sapiens	2
1520	3.79	4.09	30.04	30.04	30.04	NP_004172.2	ubiquitin carboxyl-terminal hydrolase isozyme L1 [Homo sapiens]	Homo sapiens	5
1521	3.78	6.49	34.98	29.68	19.08	NP_005653.3	voltage-dependent anion-selective channel protein 3 isoform 1 [Homo sapiens]	Homo sapiens	4
1522	3.77	4.14	16.24	16.24	11.81	NP_848693.2	proteasome inhibitor PI31 subunit isoform 1 [Homo sapiens]	Homo sapiens	2
1523	3.77	3.95	6.364	2.149	2.149	NP_005219.2	epidermal growth factor receptor isoform a precursor [Homo sapiens]	Homo sapiens	2
1524	3.77	3.92	22.03	22.03	22.03	NP_932342.1	cytochrome c oxidase assembly protein COX20, mitochondrial isoform 1 [Homo sapiens]	Homo sapiens	2
1525	3.77	3.92	10.32	10.32	10.32	NP_005796.1	26S proteasome non-ATPase regulatory subunit 14 [Homo sapiens]	Homo sapiens	2
1526	3.76	4.24	19.32	19.32	19.32	NP_987102.1	growth factor receptor-bound protein 2 isoform 2 [Homo sapiens]	Homo sapiens	3
1527	3.75	3.94	10.03	3.759	3.759	XP_016856107.1	epidermal growth factor receptor substrate 15 isoform X5 [Homo sapiens]	Homo sapiens	2
1528	3.74	9.34	34.78	34.78	34.78	NP_002875.1	ras-related protein Rap-1A precursor [Homo sapiens]	Homo sapiens	5
1529	3.74	3.89	2.353	2.353	2.353	NP_003065.3	SWI/SNF complex subunit SMARCC1 [Homo sapiens]	Homo sapiens	2
1530	3.73	3.98	13.69	13.69	6.983	NP_003934.1	starch-binding domain-containing protein 1 [Homo sapiens]	Homo sapiens	2
1531	3.73	3.89	12.58	12.58	12.58	XP_006722645.1	vacuolar protein sorting-associated protein 4B isoform X2 [Homo sapiens]	Homo sapiens	3
1532	3.72	10.11	24.3	23.94	20.42	NP_998839.1	tropomyosin beta chain isoform Tpm2.1sm/cy [Homo sapiens]	Homo sapiens	6
1533	3.67	5.95	30.35	30.35	22.89	NP_000599.1	alpha-1-acid glycoprotein 2 precursor [Homo sapiens]	Homo sapiens	4
1534	3.67	3.88	14.24	14.24	10.42	XP_016855734.1	calponin-3 isoform X1 [Homo sapiens]	Homo sapiens	3
1535	3.65	3.81	6.138	3.892	3.892	NP_004730.2	metastasis-associated protein MTA2 isoform 1 [Homo sapiens]	Homo sapiens	2
1536	3.64	3.84	22	22	13.33	NP_060293.2	dual specificity protein phosphatase 23 [Homo sapiens]	Homo sapiens	2
1537	3.63	3.81	2.369	1.445	1.004	NP_000867.2	cation-independent mannose-6-phosphate receptor precursor [Homo sapiens]	Homo sapiens	2
1538	3.62	3.77	12.66	10.03	7.916	NP_001317188.1	acyl-coenzyme A thioesterase 9, mitochondrial isoform c [Homo sapiens]	Homo sapiens	2
1539	3.61	3.75	28.64	23.47	23.47	XP_016878183.1	synaptosomal-associated protein 23 isoform X3 [Homo sapiens]	Homo sapiens	4
1540	3.6	3.78	6.897	6.897	4.187	XP_011533444.1	paraspeckle component 1 isoform X5 [Homo sapiens]	Homo sapiens	3
1541	3.59	3.98	15.45	15.45	10.79	NP_997401.1	cAMP-dependent protein kinase catalytic subunit alpha isoform Calpha2 [Homo sapiens]	Homo sapiens	3
1542	3.59	3.74	8.929	8.929	8.929	NP_065956.1	retinol dehydrogenase 14 [Homo sapiens]	Homo sapiens	2
1543	3.57	3.73	5.534	5.534	4.545	XP_005259970.1	lysosomal alpha-mannosidase isoform X1 [Homo sapiens]	Homo sapiens	4
1544	3.57	3.72	17.04	17.04	17.04	NP_001007075.1	60S ribosomal protein L32 [Homo sapiens]	Homo sapiens	2
1545	3.56	3.71	13.4	11	11	NP_004323.2	valacyclovir hydrolase isoform 1 precursor [Homo sapiens]	Homo sapiens	2
1546	3.52	3.7	9.132	4.641	4.641	XP_005268638.1	protein OS-9 isoform X1 [Homo sapiens]	Homo sapiens	3
1547	3.51	14.49	17.33	16.53	15.1	XP_016862116.1	plastin-1 isoform X1 [Homo sapiens]	Homo sapiens	10
1548	3.51	3.69	12.36	12.36	8.494	NP_003837.1	peroxisomal membrane protein 11B isoform 1 [Homo sapiens]	Homo sapiens	2
1549	3.51	3.66	3.492	2.716	2.716	NP_055644.2	probable ATP-dependent RNA helicase DDX46 isoform 2 [Homo sapiens]	Homo sapiens	2
1550	3.5	3.8	16.53	14.86	12.85	NP_002931.2	ATP-binding cassette sub-family E member 1 [Homo sapiens]	Homo sapiens	5
1551	3.49	3.75	7.991	7.991	7.991	NP_006657.1	ruvB-like 2 isoform 1 [Homo sapiens]	Homo sapiens	3
1552	3.49	3.71	25	19.32	15.34	NP_000971.1	60S ribosomal protein L18a [Homo sapiens]	Homo sapiens	2
1553	3.47	10.65	19.89	19.89	19.61	NP_005505.2	major histocompatibility complex, class I, B precursor [Homo sapiens]	Homo sapiens	12
1554	3.47	4.33	13.77	13.77	13.77	NP_001405.1	translation initiation factor eIF-2B subunit alpha [Homo sapiens]	Homo sapiens	4
1555	3.47	3.64	9.826	6.181	6.181	XP_016868076.1	zyxin isoform X1 [Homo sapiens]	Homo sapiens	2
1556	3.46	3.74	10.97	10.97	10.97	XP_024304145.1	probable ATP-dependent RNA helicase DDX6 isoform X1 [Homo sapiens]	Homo sapiens	3
1557	3.46	3.62	6.765	6.765	6.765	NP_006406.1	serine palmitoyltransferase 1 isoform a [Homo sapiens]	Homo sapiens	2
1558	3.45	3.64	13.07	13.07	13.07	NP_055388.2	sigma intracellular receptor 2 [Homo sapiens]	Homo sapiens	5
1559	3.44	3.6	2.97	2.442	2.442	XP_024306029.1	multidrug resistance-associated protein 6 isoform X6 [Homo sapiens]	Homo sapiens	2
1560	3.44	3.6	5.95	5.95	5.95	NP_003080.2	U1 small nuclear ribonucleoprotein 70 kDa isoform 1 [Homo sapiens]	Homo sapiens	2
1561	3.43	3.59	11.58	11.58	7.105	NP_004102.1	flap endonuclease 1 [Homo sapiens]	Homo sapiens	2
1562	3.43	3.59	15.86	15.86	15.86	XP_016865009.1	60S ribosomal protein L26-like 1 isoform X1 [Homo sapiens]	Homo sapiens	4
1563	3.41	3.57	31	31	31	NP_001634.1	apolipoprotein A-II preproprotein [Homo sapiens]	Homo sapiens	4
1564	3.41	3.57	39.53	39.53	39.53	NP_003086.1	small nuclear ribonucleoprotein F [Homo sapiens]	Homo sapiens	2
1565	3.4	3.63	32.65	32.65	32.65	XP_016857525.1	protein S100-A13 isoform X1 [Homo sapiens]	Homo sapiens	3
1566	3.37	3.52	9.818	9.818	9.818	NP_077078.5	tryptase beta-2 preproprotein [Homo sapiens]	Homo sapiens	4
1567	3.36	3.51	7.492	7.492	7.492	NP_005650.2	ubiquitin recognition factor in ER-associated degradation protein 1 isoform A [Homo sapiens]	Homo sapiens	2
1568	3.35	3.6	15.36	15.36	15.36	NP_110382.3	thioredoxin-related transmembrane protein 1 precursor [Homo sapiens]	Homo sapiens	3
1569	3.35	3.51	29.75	29.75	29.75	NP_002938.1	replication protein A 14 kDa subunit [Homo sapiens]	Homo sapiens	2
1570	3.34	3.48	18.6	18.6	15.7	NP_003286.1	translationally-controlled tumor protein isoform 2 [Homo sapiens]	Homo sapiens	2
1571	3.32	3.78	22.04	18.21	15.02	NP_003681.1	interferon-inducible double-stranded RNA-dependent protein kinase activator A isoform 1 [Homo sapiens]	Homo sapiens	3
1572	3.32	3.47	9.174	9.174	9.174	NP_001238759.1	osteopontin isoform 5 [Homo sapiens]	Homo sapiens	2
1573	3.31	3.97	25.13	16.49	8.377	NP_001686.1	V-type proton ATPase subunit C 1 [Homo sapiens]	Homo sapiens	2
1574	3.29	3.44	28.57	28.57	28.57	NP_057004.1	40S ribosomal protein S27-like [Homo sapiens]	Homo sapiens	2
1575	3.28	4.16	7.782	7.782	7.782	XP_011517474.1	far upstream element-binding protein 3 isoform X2 [Homo sapiens]	Homo sapiens	3
1576	3.28	3.43	2.904	2.904	2.904	XP_011513117.1	helicase SKI2W isoform X1 [Homo sapiens]	Homo sapiens	2
1577	3.27	3.44	41.75	41.75	29.13	NP_150597.1	28S ribosomal protein S36, mitochondrial [Homo sapiens]	Homo sapiens	2
1578	3.24	4.4	21.37	15.1	10.54	XP_024306435.1	flotillin-2 isoform X4 [Homo sapiens]	Homo sapiens	5
1579	3.23	3.45	30.29	14.9	11.54	NP_057731.1	protein THEM6 isoform 1 [Homo sapiens]	Homo sapiens	2
1580	3.22	3.37	9.98	7.984	5.389	NP_006793.1	splicing factor 3A subunit 3 isoform 1 [Homo sapiens]	Homo sapiens	2
1581	3.2	3.35	4.487	3.718	3.718	NP_115545.3	acyl-CoA dehydrogenase family member 11 [Homo sapiens]	Homo sapiens	2
1582	3.2	3.35	6.356	6.356	6.356	XP_011514713.1	trypsin-1 isoform X1 [Homo sapiens]	Homo sapiens	9
1583	3.19	3.46	34.86	34.86	28.57	NP_001876.1	alpha-crystallin B chain isoform 1 [Homo sapiens]	Homo sapiens	3
1584	3.19	3.43	18.23	18.23	17.71	NP_006547.1	phosphomevalonate kinase isoform 1 [Homo sapiens]	Homo sapiens	3
1585	3.17	3.34	33.11	22.3	22.3	NP_000981.1	60S ribosomal protein L27a [Homo sapiens]	Homo sapiens	4
1586	3.16	3.31	14.44	14.44	14.44	XP_016878126.1	WD repeat-containing protein 61 isoform X2 [Homo sapiens]	Homo sapiens	2
1587	3.15	3.64	8.842	6.109	6.109	NP_078932.2	procollagen galactosyltransferase 1 precursor [Homo sapiens]	Homo sapiens	3
1588	3.13	3.63	13.13	6.495	5.277	NP_057318.2	long-chain-fatty-acid--CoA ligase 5 isoform a [Homo sapiens]	Homo sapiens	3
1589	3.13	3.53	6.919	5.352	3.916	XP_011524697.1	heterogeneous nuclear ribonucleoprotein U-like protein 1 isoform X4 [Homo sapiens]	Homo sapiens	2
1590	3.13	3.39	11.76	8.145	8.145	XP_016882069.1	glutaryl-CoA dehydrogenase, mitochondrial isoform X3 [Homo sapiens]	Homo sapiens	3
1591	3.13	3.28	11.17	11.17	11.17	NP_055115.1	signal peptidase complex catalytic subunit SEC11A isoform 2 [Homo sapiens]	Homo sapiens	2
1592	3.12	3.28	10.53	7.756	7.756	XP_016857185.1	leucine-rich repeat-containing protein 40 isoform X2 [Homo sapiens]	Homo sapiens	2
1593	3.11	3.33	22.75	19.05	13.23	NP_001638.1	apolipoprotein D precursor [Homo sapiens]	Homo sapiens	2
1594	3.1	5.93	28.37	22.12	16.35	NP_942599.1	ras-related protein Rab-6A isoform b [Homo sapiens]	Homo sapiens	3
1595	3.1	3.24	10.9	8.768	8.768	XP_024302603.1	acylglycerol kinase, mitochondrial isoform X1 [Homo sapiens]	Homo sapiens	2
1596	3.09	3.23	6.767	6.767	6.767	XP_024303791.1	lysosomal acid lipase/cholesteryl ester hydrolase isoform X1 [Homo sapiens]	Homo sapiens	2
1597	3.08	3.34	5.95	5.95	5.95	XP_024302315.1	large proline-rich protein BAG6 isoform X10 [Homo sapiens]	Homo sapiens	4
1598	3.07	3.26	11.98	8.333	8.333	XP_011529426.1	dual specificity protein phosphatase 9 isoform X2 [Homo sapiens]	Homo sapiens	2
1599	3.07	3.22	6.656	3.734	3.734	NP_079228.4	D-glutamate cyclase, mitochondrial isoform a precursor [Homo sapiens]	Homo sapiens	2
1600	3.07	3.21	5.381	3.139	2.541	XP_024306572.1	phosphoribosylformylglycinamidine synthase isoform X1 [Homo sapiens]	Homo sapiens	2
1601	3.06	3.21	23.38	10.45	10.45	NP_006735.2	retinol-binding protein 4 isoform a precursor [Homo sapiens]	Homo sapiens	2
1602	3.06	3.19	14.93	14.93	14.93	XP_016880431.1	serine/arginine-rich splicing factor 2 isoform X1 [Homo sapiens]	Homo sapiens	2
1603	3.05	3.2	6.466	4.211	4.211	XP_024303894.1	MMS19 nucleotide excision repair protein homolog isoform X11 [Homo sapiens]	Homo sapiens	2
1604	3.03	3.49	6.217	3.819	3.819	XP_016882595.1	regulator of nonsense transcripts 1 isoform X2 [Homo sapiens]	Homo sapiens	3
1605	3.03	3.18	22.76	16.55	12.07	NP_005990.1	translin-associated protein X [Homo sapiens]	Homo sapiens	2
1606	3.03	3.18	11.01	11.01	11.01	XP_011513556.1	inactive C-alpha-formylglycine-generating enzyme 2 isoform X3 [Homo sapiens]	Homo sapiens	3
1607	3.01	3.62	25.97	25.41	18.23	NP_055706.1	28 kDa heat- and acid-stable phosphoprotein [Homo sapiens]	Homo sapiens	2
1608	3.01	3.15	9.003	6.752	6.752	NP_078940.2	phosphopantothenate--cysteine ligase isoform a [Homo sapiens]	Homo sapiens	2
1609	3	5.28	9.756	9.756	9.756	XP_016880355.1	phosphoribosyl pyrophosphate synthase-associated protein 2 isoform X1 [Homo sapiens]	Homo sapiens	3
1610	3	3.36	8.529	6.183	6.183	NP_056195.3	sorting and assembly machinery component 50 homolog [Homo sapiens]	Homo sapiens	2
1611	2.99	3.19	27.69	19.08	14.77	NP_003748.1	eukaryotic translation initiation factor 3 subunit I [Homo sapiens]	Homo sapiens	4
1612	2.99	3.16	9.108	6.691	5.019	XP_024305100.1	60 kDa SS-A/Ro ribonucleoprotein isoform X2 [Homo sapiens]	Homo sapiens	3
1613	2.97	3.17	19.42	19.42	19.42	XP_011513768.1	ras-related protein Ral-A isoform X1 [Homo sapiens]	Homo sapiens	3
1614	2.96	3.1	8.915	8.915	8.915	XP_024308741.1	MOB kinase activator 1A isoform X1 [Homo sapiens]	Homo sapiens	2
1615	2.95	3.21	10	8.71	5	NP_116126.3	lamin-B2 [Homo sapiens]	Homo sapiens	2
1616	2.94	3.59	5.849	5.849	3.852	XP_016880230.1	platelet endothelial cell adhesion molecule isoform X7 [Homo sapiens]	Homo sapiens	2
1617	2.94	3.11	10	8.772	8.772	NP_000388.2	cytochrome b-245 heavy chain [Homo sapiens]	Homo sapiens	3
1618	2.93	3.06	44.83	44.83	44.83	XP_024304005.1	ATP synthase membrane subunit DAPIT, mitochondrial isoform X1 [Homo sapiens]	Homo sapiens	3
1619	2.92	3.14	20.44	20.44	17.88	NP_005116.1	copper chaperone for superoxide dismutase [Homo sapiens]	Homo sapiens	3
1620	2.92	3.07	16.73	11.43	11.43	NP_758957.2	complement C1q subcomponent subunit C isoform 1 precursor [Homo sapiens]	Homo sapiens	2
1621	2.91	3.11	39.86	35.14	27.03	NP_000230.1	lysozyme C precursor [Homo sapiens]	Homo sapiens	3
1622	2.9	3.04	15.92	12.8	8.997	NP_001135757.1	40S ribosomal protein S24 isoform d [Homo sapiens]	Homo sapiens	2
1623	2.9	3.04	7.813	7.813	7.813	NP_036380.2	selenide, water dikinase 2 [Homo sapiens]	Homo sapiens	2
1624	2.9	3.03	17.01	13.4	13.4	NP_001317129.1	60S ribosomal protein L19 isoform 2 [Homo sapiens]	Homo sapiens	3
1625	2.89	3.02	16.12	16.12	10.99	XP_006721124.1	serine/threonine-protein phosphatase 4 catalytic subunit isoform X1 [Homo sapiens]	Homo sapiens	4
1626	2.86	3.05	19.75	19.14	14.2	NP_003786.1	sorting nexin-3 isoform a [Homo sapiens]	Homo sapiens	2
1627	2.86	2.99	7.57	7.57	7.57	NP_077271.1	derlin-1 isoform a [Homo sapiens]	Homo sapiens	2
1628	2.85	3.27	24.86	20.99	16.02	NP_054779.1	malignant T-cell-amplified sequence 1 isoform 1 [Homo sapiens]	Homo sapiens	2
1629	2.84	3.15	11.52	11.52	11.52	XP_011544500.1	immunoglobulin heavy variable 4-38-2-like [Homo sapiens]	Homo sapiens	2
1630	2.84	2.97	12.5	8.929	8.929	NP_004701.1	synaptogyrin-2 isoform 1 [Homo sapiens]	Homo sapiens	2
1631	2.83	10.99	20.47	20.47	20.24	XP_016863893.1	septin-11 isoform X5 [Homo sapiens]	Homo sapiens	8
1632	2.81	3	30.69	30.69	22.77	NP_062427.1	protein S100-A4 [Homo sapiens]	Homo sapiens	2
1633	2.81	2.96	11.46	11.46	6.683	XP_006715771.1	basic leucine zipper and W2 domain-containing protein 2 isoform X1 [Homo sapiens]	Homo sapiens	2
1634	2.8	3.12	30.77	30.77	24.62	NP_001025180.1	40S ribosomal protein S15a [Homo sapiens]	Homo sapiens	4
1635	2.79	3	5.495	5.495	5.495	NP_817092.1	protein phosphatase 1G [Homo sapiens]	Homo sapiens	2
1636	2.79	2.98	13.35	13.35	7.068	XP_024305405.1	protein phosphatase 1A isoform X4 [Homo sapiens]	Homo sapiens	2
1637	2.78	10.48	46.54	41.71	26.96	XP_016879835.1	beta-enolase isoform X2 [Homo sapiens]	Homo sapiens	22
1638	2.78	2.91	5.278	5.278	5.278	NP_064576.1	28S ribosomal protein S22, mitochondrial isoform 1 [Homo sapiens]	Homo sapiens	2
1639	2.77	7.84	17.55	13.77	9.057	NP_001067.2	UDP-glucuronosyltransferase 2B15 precursor [Homo sapiens]	Homo sapiens	5
1640	2.77	3.13	9.888	9.888	8.539	XP_005256272.1	NEDD8-activating enzyme E1 regulatory subunit isoform X1 [Homo sapiens]	Homo sapiens	4
1641	2.76	3.76	16.41	16.41	11.46	XP_016883479.1	regulation of nuclear pre-mRNA domain-containing protein 1B isoform X1 [Homo sapiens]	Homo sapiens	3
1642	2.76	2.95	15.85	15.85	11.59	XP_005253072.1	alpha-parvin isoform X1 [Homo sapiens]	Homo sapiens	3
1643	2.7	3.01	9.375	9.375	9.375	XP_016862365.1	latexin isoform X1 [Homo sapiens]	Homo sapiens	2
1644	2.7	2.82	14.58	14.58	14.58	NP_004672.2	eukaryotic translation initiation factor 1A, Y-chromosomal isoform 1 [Homo sapiens]	Homo sapiens	2
1645	2.69	2.8	17.14	17.14	17.14	NP_001030335.1	60S ribosomal protein L38 [Homo sapiens]	Homo sapiens	2
1646	2.68	2.8	5.981	5.981	5.981	XP_016873902.1	ADP-ribosylation factor GTPase-activating protein 2 isoform X5 [Homo sapiens]	Homo sapiens	2
1647	2.67	2.99	3.976	3.058	3.058	XP_005269298.1	squamous cell carcinoma antigen recognized by T-cells 3 isoform X1 [Homo sapiens]	Homo sapiens	2
1648	2.67	2.95	18.3	18.3	18.3	NP_002893.1	reticulocalbin-2 isoform a precursor [Homo sapiens]	Homo sapiens	3
1649	2.66	2.97	19.51	19.51	19.51	NP_116120.1	thioredoxin domain-containing protein 17 [Homo sapiens]	Homo sapiens	2
1650	2.66	2.87	8.155	8.155	6.009	NP_000138.2	tissue alpha-L-fucosidase precursor [Homo sapiens]	Homo sapiens	2
1651	2.66	2.77	21.31	21.31	21.31	XP_016861186.1	coiled-coil domain-containing protein 58 isoform X2 [Homo sapiens]	Homo sapiens	2
1652	2.65	2.96	23.77	8.333	8.333	NP_002802.2	26S proteasome non-ATPase regulatory subunit 7 [Homo sapiens]	Homo sapiens	2
1653	2.65	2.78	7.293	7.293	4.538	XP_005267526.1	sec1 family domain-containing protein 1 isoform X1 [Homo sapiens]	Homo sapiens	2
1654	2.63	2.74	5.011	5.011	5.011	XP_016866716.1	tapasin isoform X1 [Homo sapiens]	Homo sapiens	2
1655	2.63	2.73	3.881	3.881	3.881	XP_011524744.1	aldehyde dehydrogenase family 16 member A1 isoform X2 [Homo sapiens]	Homo sapiens	2
1656	2.61	2.79	21.78	19.33	19.33	NP_005980.1	aldo-keto reductase family 1 member D1 isoform 1 [Homo sapiens]	Homo sapiens	4
1657	2.61	2.74	26.98	26.98	26.98	XP_016863819.1	COMM domain-containing protein 8 isoform X1 [Homo sapiens]	Homo sapiens	6
1658	2.61	2.74	16.84	16.84	16.84	NP_057444.2	translational activator of cytochrome c oxidase 1 [Homo sapiens]	Homo sapiens	3
1659	2.6	2.92	15.98	8.815	8.815	NP_060295.1	ADP-ribose glycohydrolase ARH3 [Homo sapiens]	Homo sapiens	2
1660	2.6	2.7	6.877	6.877	6.877	XP_024304902.1	stromal membrane-associated protein 2 isoform X2 [Homo sapiens]	Homo sapiens	2
1661	2.57	3.15	12.04	12.04	12.04	NP_003376.2	visinin-like protein 1 isoform 1 [Homo sapiens]	Homo sapiens	2
1662	2.57	2.64	33.11	33.11	33.11	NP_057223.1	coiled-coil-helix-coiled-coil-helix domain-containing protein 2 precursor isoform 2 [Homo sapiens]	Homo sapiens	3
1663	2.57	2.63	6.486	6.486	6.486	XP_024307066.1	acyl-CoA:lysophosphatidylglycerol acyltransferase 1 isoform X2 [Homo sapiens]	Homo sapiens	2
1664	2.56	2.62	8.638	8.638	8.638	NP_055067.1	mitochondrial ornithine transporter 1 [Homo sapiens]	Homo sapiens	2
1665	2.55	2.72	10.98	8.446	4.223	XP_016875211.1	tyrosine-protein phosphatase non-receptor type 11 isoform X2 [Homo sapiens]	Homo sapiens	2
1666	2.55	2.64	76.47	75	63.24	NP_004036.1	copper transport protein ATOX1 [Homo sapiens]	Homo sapiens	4
1667	2.54	2.63	11.21	6.766	2.873	XP_024302117.1	band 4.1-like protein 2 isoform X7 [Homo sapiens]	Homo sapiens	2
1668	2.52	2.58	25.24	25.24	25.24	NP_006467.4	ATP synthase subunit g, mitochondrial [Homo sapiens]	Homo sapiens	2
1669	2.5	2.56	17.47	14.46	14.46	XP_006724289.1	thioredoxin, mitochondrial isoform X2 [Homo sapiens]	Homo sapiens	2
1670	2.48	2.91	12.5	9.783	9.783	NP_056399.1	polymerase delta-interacting protein 2 isoform 1 [Homo sapiens]	Homo sapiens	3
1671	2.48	2.54	10.12	8.1	5.296	XP_011543647.1	U4/U6.U5 tri-snRNP-associated protein 1 isoform X2 [Homo sapiens]	Homo sapiens	2
1672	2.48	2.54	6.95	6.95	6.95	NP_056290.3	protein FAM98A isoform 1 [Homo sapiens]	Homo sapiens	2
1673	2.47	2.72	10.88	10.88	10.88	NP_001186752.1	NEDD8-MDP1 protein [Homo sapiens]	Homo sapiens	3
1674	2.47	2.54	5.389	5.389	5.389	XP_024307565.1	very-long-chain enoyl-CoA reductase isoform X9 [Homo sapiens]	Homo sapiens	3
1675	2.47	2.53	4.167	4.167	4.167	XP_005268647.1	cleavage and polyadenylation specificity factor subunit 6 isoform X2 [Homo sapiens]	Homo sapiens	3
1676	2.46	2.52	4.868	4.868	4.868	XP_016873954.1	apoptosis inhibitor 5 isoform X3 [Homo sapiens]	Homo sapiens	2
1677	2.46	2.52	12.44	12.44	12.44	NP_006806.1	transmembrane emp24 domain-containing protein 2 isoform 1 precursor [Homo sapiens]	Homo sapiens	3
1678	2.45	2.73	6.962	5.274	5.274	NP_005427.2	coiled-coil domain-containing protein 6 [Homo sapiens]	Homo sapiens	2
1679	2.44	2.81	6.826	6.826	4.608	XP_024308177.1	CTP synthase 2 isoform X2 [Homo sapiens]	Homo sapiens	2
1680	2.44	2.51	17.05	13.64	9.848	NP_005773.3	THO complex subunit 4 [Homo sapiens]	Homo sapiens	2
1681	2.44	2.49	8.347	5.728	5.728	NP_001408.2	eukaryotic translation initiation factor 4B isoform 2 [Homo sapiens]	Homo sapiens	2
1682	2.41	2.46	36.84	35.53	35.53	NP_057483.1	TP53-regulated inhibitor of apoptosis 1 [Homo sapiens]	Homo sapiens	2
1683	2.4	2.81	20.98	14.44	11.17	NP_004138.1	developmentally-regulated GTP-binding protein 1 [Homo sapiens]	Homo sapiens	3
1684	2.39	2.44	39.68	38.1	38.1	NP_037519.2	cytochrome b-c1 complex subunit 9 isoform a [Homo sapiens]	Homo sapiens	3
1685	2.38	2.54	10.88	9.063	9.063	NP_004070.3	cathepsin S isoform 1 preproprotein [Homo sapiens]	Homo sapiens	2
1686	2.38	2.43	9.388	9.388	9.388	XP_016863951.1	3-hydroxybutyrate dehydrogenase type 2 isoform X2 [Homo sapiens]	Homo sapiens	2
1687	2.37	5.05	7.119	5.085	3.277	XP_016859434.1	hexokinase-2 isoform X3 [Homo sapiens]	Homo sapiens	3
1688	2.37	2.76	6.299	4.921	1.476	NP_008977.1	EMILIN-1 precursor [Homo sapiens]	Homo sapiens	1
1689	2.37	2.53	19.26	19.26	19.26	NP_071409.3	phospholysine phosphohistidine inorganic pyrophosphate phosphatase isoform 1 [Homo sapiens]	Homo sapiens	3
1690	2.34	2.39	5.192	5.192	5.192	NP_006550.1	KH domain-containing, RNA-binding, signal transduction-associated protein 1 isoform 1 [Homo sapiens]	Homo sapiens	2
1691	2.34	2.38	3.982	2.329	0.9016	XP_016860868.1	rho-associated protein kinase 2 isoform X3 [Homo sapiens]	Homo sapiens	1
1692	2.33	2.39	84.35	84.35	73.04	NP_002406.1	macrophage migration inhibitory factor [Homo sapiens]	Homo sapiens	14
1693	2.31	2.37	28.87	28.87	23.24	NP_066972.1	coactosin-like protein [Homo sapiens]	Homo sapiens	2
1694	2.31	2.35	22.03	22.03	22.03	NP_004879.1	V-type proton ATPase subunit G 1 [Homo sapiens]	Homo sapiens	2
1695	2.3	2.51	32.18	32.18	31.03	XP_016873373.1	cytochrome c oxidase assembly factor 4 homolog, mitochondrial isoform X2 [Homo sapiens]	Homo sapiens	2
1696	2.29	3.01	6.876	6.876	4.933	NP_113642.1	protein adenylyltransferase SelO, mitochondrial [Homo sapiens]	Homo sapiens	2
1697	2.29	2.48	14.17	11.17	5.722	XP_016864445.1	polyadenylate-binding protein-interacting protein 1 isoform X1 [Homo sapiens]	Homo sapiens	2
1698	2.29	2.33	4.294	2.29	2.29	NP_002201.2	integrin alpha-V isoform 1 preproprotein [Homo sapiens]	Homo sapiens	2
1699	2.28	4.44	18.47	18.47	18.47	NP_919415.2	vesicle-associated membrane protein-associated protein A isoform 2 [Homo sapiens]	Homo sapiens	3
1700	2.28	2.33	11.61	11.61	5.618	NP_789839.1	proteasome activator complex subunit 3 isoform 2 [Homo sapiens]	Homo sapiens	1
1701	2.28	2.32	16.16	16.16	15.66	XP_011527351.1	dnaJ homolog subfamily C member 5 isoform X1 [Homo sapiens]	Homo sapiens	2
1702	2.28	2.32	15.79	15.79	14.47	XP_005245231.2	microsomal glutathione S-transferase 3 isoform X1 [Homo sapiens]	Homo sapiens	3
1703	2.27	2.33	11.74	11.74	5.241	XP_016864167.1	calcium/calmodulin-dependent protein kinase type II subunit delta isoform X13 [Homo sapiens]	Homo sapiens	1
1704	2.27	2.32	11.55	8.613	6.933	XP_011513739.1	probable serine carboxypeptidase CPVL isoform X1 [Homo sapiens]	Homo sapiens	3
1705	2.27	2.31	5.895	5.895	5.895	NP_005848.2	CAAX prenyl protease 1 homolog [Homo sapiens]	Homo sapiens	2
1706	2.26	2.3	8.798	6.452	3.812	NP_742034.1	retinol dehydrogenase 10 [Homo sapiens]	Homo sapiens	2
1707	2.26	2.3	15.15	15.15	6.061	NP_064535.1	GTP-binding protein SAR1a [Homo sapiens]	Homo sapiens	1
1708	2.26	2.3	6.467	6.467	3.926	XP_016876954.1	legumain isoform X1 [Homo sapiens]	Homo sapiens	1
1709	2.25	2.29	21.79	11.11	5.128	NP_001034937.1	phospholipid hydroperoxide glutathione peroxidase isoform C [Homo sapiens]	Homo sapiens	2
1710	2.25	2.29	7.576	7.576	4.242	XP_024304529.1	AH receptor-interacting protein isoform X1 [Homo sapiens]	Homo sapiens	1
1711	2.24	2.29	8.486	6.075	1.832	NP_055704.2	presequence protease, mitochondrial isoform 2 precursor [Homo sapiens]	Homo sapiens	1
1712	2.24	2.28	7.379	2.718	1.359	NP_002471.1	protein phosphatase 1 regulatory subunit 12A isoform a [Homo sapiens]	Homo sapiens	1
1713	2.24	2.28	10.02	7.362	5.521	XP_024308556.1	SPATS2-like protein isoform X4 [Homo sapiens]	Homo sapiens	2
1714	2.24	2.28	11.7	11.7	5.957	XP_024306496.1	COP9 signalosome complex subunit 1 isoform X23 [Homo sapiens]	Homo sapiens	1
1715	2.24	2.28	14.81	14.81	8.519	NP_006215.1	phosphatidylinositol transfer protein alpha isoform [Homo sapiens]	Homo sapiens	1
1716	2.23	2.53	13.89	11.52	4.936	XP_011538032.1	APOBEC1 complementation factor isoform X4 [Homo sapiens]	Homo sapiens	2
1717	2.23	2.27	7.64	7.64	7.64	XP_006714592.1	protein PRRC1 isoform X1 [Homo sapiens]	Homo sapiens	3
1718	2.21	2.38	4.603	4.603	4.603	NP_060802.1	ATP-dependent RNA helicase DDX19A isoform 1 [Homo sapiens]	Homo sapiens	2
1719	2.2	2.33	26.06	17.28	13.31	XP_016878922.1	THUMP domain-containing protein 1 isoform X1 [Homo sapiens]	Homo sapiens	3
1720	2.2	2.24	10.05	6.407	3.643	XP_011516718.1	constitutive coactivator of PPAR-gamma-like protein 1 isoform X5 [Homo sapiens]	Homo sapiens	4
1721	2.2	2.24	9.195	8.374	5.583	XP_011523596.1	medium-chain acyl-CoA ligase ACSF2, mitochondrial isoform X1 [Homo sapiens]	Homo sapiens	2
1722	2.19	2.23	21.79	21.79	21.79	XP_024305249.1	cysteine-rich protein 2 isoform X2 [Homo sapiens]	Homo sapiens	3
1723	2.18	2.27	38.33	21.59	11.89	XP_005258744.1	persulfide dioxygenase ETHE1, mitochondrial isoform X1 [Homo sapiens]	Homo sapiens	2
1724	2.18	2.22	41.96	41.96	28.57	XP_011515883.1	elongin-C isoform X1 [Homo sapiens]	Homo sapiens	2
1725	2.18	2.21	25.17	13.42	4.027	XP_005264070.1	sulfotransferase 1C2 isoform X1 [Homo sapiens]	Homo sapiens	1
1726	2.18	2.21	9.483	9.483	6.897	NP_004308.2	ATPase ASNA1 [Homo sapiens]	Homo sapiens	2
1727	2.18	2.21	19.47	19.47	19.47	NP_001335.1	dolichyl-diphosphooligosaccharide--protein glycosyltransferase subunit DAD1 [Homo sapiens]	Homo sapiens	2
1728	2.17	2.2	8.8	8.8	8.8	XP_016878754.1	N-acetylglucosamine-6-phosphate deacetylase isoform X3 [Homo sapiens]	Homo sapiens	2
1729	2.16	2.37	11.38	3.995	1.332	NP_849193.1	dolichyl-diphosphooligosaccharide--protein glycosyltransferase subunit STT3B [Homo sapiens]	Homo sapiens	1
1730	2.16	2.21	5.422	3.783	2.648	NP_005868.1	splicing factor 3A subunit 1 [Homo sapiens]	Homo sapiens	2
1731	2.16	2.2	15.31	5.679	3.704	XP_024305662.1	N-acetylgalactosamine kinase isoform X8 [Homo sapiens]	Homo sapiens	1
1732	2.16	2.2	9.36	3.941	3.941	NP_808881.3	2',5'-phosphodiesterase 12 isoform 1 precursor [Homo sapiens]	Homo sapiens	3
1733	2.16	2.2	5.991	5.991	4.137	NP_061830.3	SH3 domain-binding protein 1 isoform 1 [Homo sapiens]	Homo sapiens	2
1734	2.16	2.19	13.54	6.095	2.935	NP_004227.1	COP9 signalosome complex subunit 2 isoform 1 [Homo sapiens]	Homo sapiens	1
1735	2.16	2.19	31.31	31.31	21.21	NP_002479.1	NADH dehydrogenase [ubiquinone] 1 alpha subcomplex subunit 2 isoform 1 [Homo sapiens]	2479.1	1
1736	2.15	2.37	15.21	8.295	8.295	NP_001959.1	eukaryotic translation initiation factor 4E isoform 1 [Homo sapiens]	Homo sapiens	2
1737	2.15	2.19	5.714	3.968	2.222	NP_002385.3	4F2 cell-surface antigen heavy chain isoform c [Homo sapiens]	Homo sapiens	1
1738	2.15	2.18	8.04	8.04	6.533	XP_016883644.1	transmembrane 9 superfamily member 4 isoform X3 [Homo sapiens]	Homo sapiens	7
1739	2.15	2.18	7.157	4.642	2.515	NP_005549.2	ladinin-1 [Homo sapiens]	Homo sapiens	1
1740	2.14	2.27	12.97	12.97	5.063	XP_024306018.1	heme oxygenase 2 isoform X2 [Homo sapiens]	Homo sapiens	1
1741	2.14	2.21	3.099	3.099	1.094	XP_016879142.1	ubiquitin carboxyl-terminal hydrolase 7 isoform X2 [Homo sapiens]	Homo sapiens	1
1742	2.14	2.16	11.78	9.091	9.091	XP_016873363.1	UBX domain-containing protein 1 isoform X2 [Homo sapiens]	Homo sapiens	2
1743	2.13	33.38	69.71	67.48	57.02	NP_116093.1	tubulin alpha-1C chain isoform c [Homo sapiens]	Homo sapiens	42
1744	2.13	2.39	3.929	3.393	3.393	XP_024306304.1	myb-binding protein 1A isoform X1 [Homo sapiens]	Homo sapiens	3
1745	2.13	2.16	6.421	2.735	1.427	NP_064522.4	GRIP1-associated protein 1 [Homo sapiens]	Homo sapiens	1
1746	2.13	2.16	7.675	5.263	3.289	XP_024302116.1	equilibrative nucleoside transporter 1 isoform X3 [Homo sapiens]	Homo sapiens	1
1747	2.13	2.16	22.93	15.29	10.19	NP_055050.1	ubiquitin-like protein 4A [Homo sapiens]	Homo sapiens	1
1748	2.12	2.39	12.55	9.636	9.636	NP_037465.2	epsin-1 isoform c [Homo sapiens]	Homo sapiens	3
1749	2.12	2.31	2.288	0.85	0.85	XP_011520015.1	vacuolar protein sorting-associated protein 13C isoform X1 [Homo sapiens]	Homo sapiens	2
1750	2.12	2.15	7.339	7.339	2.523	XP_011532512.1	NEDD8-activating enzyme E1 catalytic subunit isoform X1 [Homo sapiens]	Homo sapiens	1
1751	2.12	2.15	5.503	3.758	2.148	NP_116021.2	poly(A) polymerase alpha isoform 1 [Homo sapiens]	Homo sapiens	3
1752	2.12	2.15	11.02	11.02	4.661	NP_006045.1	reticulon-3 isoform a [Homo sapiens]	Homo sapiens	1
1753	2.12	2.15	10.29	10.29	6.863	NP_002939.2	60S ribosomal protein L15 isoform 1 [Homo sapiens]	Homo sapiens	1
1754	2.12	2.14	2.237	2.237	2.237	NP_004779.2	ubiquitin conjugation factor E4 A isoform 1 [Homo sapiens]	Homo sapiens	2
1755	2.11	2.32	22.75	16.4	16.4	NP_005660.4	receptor expression-enhancing protein 5 [Homo sapiens]	Homo sapiens	3
1756	2.11	2.16	13.85	9.459	5.743	NP_064711.1	pyridoxal phosphate phosphatase [Homo sapiens]	Homo sapiens	1
1757	2.11	2.13	8.627	8.627	4.706	NP_612642.2	serine/threonine-protein phosphatase PGAM5, mitochondrial isoform 3 [Homo sapiens]	Homo sapiens	1
1758	2.1	2.13	6.262	6.262	1.473	XP_024307014.1	tyrosine-protein kinase Yes isoform X1 [Homo sapiens]	Homo sapiens	1
1759	2.1	2.13	6.701	4.253	2.32	NP_003583.2	cullin-1 [Homo sapiens]	Homo sapiens	1
1760	2.1	2.13	6.969	5.673	2.269	XP_016882039.1	echinoderm microtubule-associated protein-like 2 isoform X3 [Homo sapiens]	Homo sapiens	1
1761	2.1	2.12	14.05	6.314	3.462	XP_024306673.1	serine/arginine-rich splicing factor 11 isoform X1 [Homo sapiens]	Homo sapiens	1
1762	2.1	2.12	8.966	5.747	3.678	NP_942584.2	metaxin-1 isoform 2 [Homo sapiens]	Homo sapiens	1
1763	2.1	2.12	2.919	2.919	1.65	XP_011523432.1	band 3 anion transport protein isoform X2 [Homo sapiens]	Homo sapiens	1
1764	2.1	2.12	9.91	9.91	5.405	NP_998801.1	PDZ and LIM domain protein 7 isoform 4 [Homo sapiens]	Homo sapiens	1
1765	2.09	2.12	14.98	14.98	5.797	NP_003245.1	metalloproteinase inhibitor 1 precursor [Homo sapiens]	Homo sapiens	1
1766	2.09	2.11	18.18	18.18	18.18	NP_005555.2	neutrophil gelatinase-associated lipocalin precursor [Homo sapiens]	Homo sapiens	2
1767	2.08	2.27	19.94	16.2	8.411	NP_001035830.1	glycerol-3-phosphate phosphatase [Homo sapiens]	Homo sapiens	2
1768	2.08	2.19	7.564	5.736	1.829	XP_006722995.1	AP-3 complex subunit delta-1 isoform X1 [Homo sapiens]	Homo sapiens	1
1769	2.08	2.1	3.638	2.315	1.213	NP_001409.3	eukaryotic translation initiation factor 4 gamma 2 isoform 1 [Homo sapiens]	Homo sapiens	1
1770	2.08	2.1	5.076	5.076	2.876	XP_024307306.1	inositol-3-phosphate synthase 1 isoform X4 [Homo sapiens]	Homo sapiens	1
1771	2.08	2.1	2.924	2.924	1.608	NP_057291.1	cleavage and polyadenylation specificity factor subunit 3 isoform a [Homo sapiens]	Homo sapiens	1
1772	2.08	2.09	2.766	2.766	1.489	XP_024306863.1	desmoglein-2 isoform X1 [Homo sapiens]	Homo sapiens	1
1773	2.07	8.43	24.7	24.7	24.7	NP_006392.1	acidic leucine-rich nuclear phosphoprotein 32 family member B [Homo sapiens]	Homo sapiens	7
1774	2.07	2.3	2.664	2.164	1.387	XP_011516724.1	proteasome adapter and scaffold protein ECM29 isoform X4 [Homo sapiens]	Homo sapiens	2
1775	2.07	2.27	2.716	1.981	1.415	XP_016856732.1	transport and Golgi organization protein 1 homolog isoform X2 [Homo sapiens]	Homo sapiens	2
1776	2.07	2.09	13.95	13.95	3.08	XP_024304935.1	sulfite oxidase, mitochondrial isoform X1 [Homo sapiens]	Homo sapiens	1
1777	2.07	2.08	31.43	25.71	24.76	NP_061820.1	cytochrome c [Homo sapiens]	Homo sapiens	4
1778	2.06	14.59	59.75	58.82	42.11	NP_995317.1	aldo-keto reductase family 1 member C2 isoform 1 [Homo sapiens]	Homo sapiens	29
1779	2.06	2.13	2.288	2.288	2.288	XP_024303699.1	probable E3 ubiquitin-protein ligase HERC4 isoform X4 [Homo sapiens]	Homo sapiens	2
1780	2.06	2.09	11.99	7.908	3.827	NP_057103.2	putative RNA-binding protein Luc7-like 2 isoform 1 [Homo sapiens]	Homo sapiens	1
1781	2.06	2.08	2.752	1.293	0.5637	XP_016861684.1	golgin subfamily B member 1 isoform X12 [Homo sapiens]	Homo sapiens	1
1782	2.06	2.08	6.639	3.873	2.075	NP_001269387.1	complement C2 isoform 5 [Homo sapiens]	Homo sapiens	2
1783	2.06	2.08	19.5	18.87	18.87	NP_003084.1	U1 small nuclear ribonucleoprotein C [Homo sapiens]	Homo sapiens	2
1784	2.06	2.08	6.818	6.818	4.545	XP_024307398.1	branched-chain-amino-acid aminotransferase, mitochondrial isoform X1 [Homo sapiens]	Homo sapiens	1
1785	2.06	2.07	32.95	27.75	15.61	NP_061980.1	myeloid-derived growth factor precursor [Homo sapiens]	Homo sapiens	2
1786	2.05	7.43	15.96	13.46	9.231	NP_001356625.1	cytochrome P450 4F3 isoform b [Homo sapiens]	Homo sapiens	4
1787	2.05	2.08	4.964	3.122	0.9608	NP_071934.3	inverted formin-2 isoform 1 [Homo sapiens]	Homo sapiens	1
1788	2.05	2.07	12.56	6.404	4.926	NP_689419.3	sorting nexin-6 isoform b [Homo sapiens]	Homo sapiens	2
1789	2.05	2.07	7.937	4.96	2.778	XP_024307827.1	GDP-fucose protein O-fucosyltransferase 2 isoform X2 [Homo sapiens]	Homo sapiens	1
1790	2.05	2.07	30.43	30.43	17.39	NP_001022.1	40S ribosomal protein S28 [Homo sapiens]	Homo sapiens	2
1791	2.05	2.06	7.282	3.487	2.256	XP_005251989.1	golgin subfamily A member 2 isoform X3 [Homo sapiens]	Homo sapiens	1
1792	2.04	2.22	18.18	13.82	6.182	XP_024303061.1	putative deoxyribonuclease TATDN1 isoform X6 [Homo sapiens]	Homo sapiens	1
1793	2.04	2.05	13.31	9.148	6.445	NP_001161066.1	lysosomal protective protein isoform c precursor [Homo sapiens]	Homo sapiens	3
1794	2.04	2.05	7.67	4.486	2.75	XP_011535722.1	golgin subfamily A member 5 isoform X1 [Homo sapiens]	Homo sapiens	1
1795	2.04	2.05	6.05	4.034	2.353	XP_024304874.1	tyrosine-protein phosphatase non-receptor type 6 isoform X2 [Homo sapiens]	Homo sapiens	1
1796	2.04	2.05	20.08	14.39	14.39	NP_002787.2	proteasome subunit beta type-4 [Homo sapiens]	Homo sapiens	2
1797	2.04	2.05	7.082	7.082	3.219	NP_835227.1	reticulophagy regulator 3 [Homo sapiens]	Homo sapiens	1
1798	2.04	2.05	13.61	13.61	13.61	NP_001243460.1	translocator protein [Homo sapiens]	Homo sapiens	2
1799	2.03	10.86	21.95	21.95	19.32	NP_000454.1	UDP-glucuronosyltransferase 1-1 precursor [Homo sapiens]	Homo sapiens	11
1800	2.03	4.19	21.67	15.21	12.55	NP_000999.1	40S ribosomal protein S4, Y isoform 1 [Homo sapiens]	Homo sapiens	3
1801	2.03	4.01	17.51	13.56	13.56	NP_001274151.1	actin-related protein 2/3 complex subunit 3 isoform 2 [Homo sapiens]	Homo sapiens	2
1802	2.03	3.55	29.21	29.21	29.21	NP_036592.1	mitochondrial import inner membrane translocase subunit Tim9 isoform a [Homo sapiens]	Homo sapiens	3
1803	2.03	2.25	8.706	7.059	2.824	XP_006724746.1	thyroxine-binding globulin isoform X1 [Homo sapiens]	Homo sapiens	1
1804	2.03	2.04	7.218	2.756	2.756	XP_024306539.1	alpha-N-acetylglucosaminidase isoform X1 [Homo sapiens]	Homo sapiens	1
1805	2.03	2.04	5.046	1.594	1.594	XP_024303843.1	WD repeat-containing protein 11 isoform X5 [Homo sapiens]	Homo sapiens	1
1806	2.03	2.04	13.87	5.202	5.202	XP_016885552.1	vesicle-associated membrane protein 7 isoform X2 [Homo sapiens]	Homo sapiens	1
1807	2.03	2.04	19.18	18.49	10.96	NP_001275543.1	cystatin-C precursor [Homo sapiens]	Homo sapiens	1
1808	2.03	2.04	7.882	5.911	2.709	NP_000615.3	plasma serine protease inhibitor preproprotein [Homo sapiens]	Homo sapiens	1
1809	2.03	2.04	2.108	2.108	1.1	XP_011544152.1	integrin alpha-M isoform X1 [Homo sapiens]	Homo sapiens	1
1810	2.03	2.04	14.2	14.2	9.467	NP_777549.1	NADH dehydrogenase [ubiquinone] 1 alpha subcomplex assembly factor 2 [Homo sapiens]	777549	1
1811	2.03	2.04	24.21	24.21	13.68	NP_005971.1	protein S100-P [Homo sapiens]	Homo sapiens	1
1812	2.03	2.04	3.246	3.246	2.094	NP_005110.2	thyroid hormone receptor-associated protein 3 isoform 1 [Homo sapiens]	Homo sapiens	1
1813	2.02	56.75	80.53	78.13	74.93	NP_001605.1	actin, cytoplasmic 2 [Homo sapiens]	Homo sapiens	157
1814	2.02	3.13	13	10.84	9.288	NP_005130.1	annexin A3 [Homo sapiens]	Homo sapiens	3
1815	2.02	2.36	1.697	0.6556	0.1735	XP_016856319.2	E3 ubiquitin-protein ligase UBR4 isoform X23 [Homo sapiens]	Homo sapiens	1
1816	2.02	2.27	9.762	9.762	6.19	NP_112740.1	heterogeneous nuclear ribonucleoprotein D-like isoform a [Homo sapiens]	Homo sapiens	3
1817	2.02	2.13	4.532	3.625	3.625	NP_001245323.1	caseinolytic peptidase B protein homolog isoform 4 [Homo sapiens]	Homo sapiens	2
1818	2.02	2.09	17.69	10.38	6.154	NP_003850.1	dolichol-phosphate mannosyltransferase subunit 1 isoform 3 [Homo sapiens]	Homo sapiens	1
1819	2.02	2.07	2.859	1.956	1.43	XP_005267473.1	apoptotic chromatin condensation inducer in the nucleus isoform X2 [Homo sapiens]	Homo sapiens	1
1820	2.02	2.05	13.22	10.13	6.608	NP_543012.1	esterase OVCA2 [Homo sapiens]	Homo sapiens	1
1821	2.02	2.04	5.313	3.542	1.653	XP_024304387.1	N-terminal kinase-like protein isoform X1 [Homo sapiens]	Homo sapiens	1
1822	2.02	2.03	6.832	4.658	2.95	XP_024302562.1	serrate RNA effector molecule homolog isoform X8 [Homo sapiens]	Homo sapiens	1
1823	2.02	2.03	9.467	2.959	2.959	XP_005265392.1	monoacylglycerol lipase ABHD6 isoform X1 [Homo sapiens]	Homo sapiens	1
1824	2.02	2.03	9.268	9.268	4.146	XP_024302721.1	transmembrane protein 120A isoform X1 [Homo sapiens]	Homo sapiens	1
1825	2.02	2.03	1.472	0.5998	0.5998	XP_016876635.1	ral GTPase-activating protein subunit alpha-1 isoform X7 [Homo sapiens]	Homo sapiens	2
1826	2.02	2.03	2.757	2.114	2.114	XP_005248288.1	solute carrier family 12 member 7 isoform X1 [Homo sapiens]	Homo sapiens	1
1827	2.02	2.03	12.86	8.571	8.571	NP_002487.1	NADH dehydrogenase [ubiquinone] iron-sulfur protein 8, mitochondrial precursor [Homo sapiens]	2487.1	1
1828	2.02	2.03	9.649	9.649	6.14	NP_001308979.1	adenosine deaminase isoform 2 [Homo sapiens]	Homo sapiens	1
1829	2.02	2.02	10.32	6.017	6.017	XP_016859318.1	glutaminase kidney isoform, mitochondrial isoform X3 [Homo sapiens]	Homo sapiens	1
1830	2.02	2.02	10.77	5.051	5.051	NP_057039.1	protein MEMO1 isoform 1 [Homo sapiens]	Homo sapiens	1
1831	2.02	2.02	13	6.137	3.61	NP_002790.1	proteasome subunit beta type-7 precursor [Homo sapiens]	Homo sapiens	1
1832	2.02	2.02	7.84	4.878	2.613	NP_002517.1	5'-nucleotidase isoform 1 preproprotein [Homo sapiens]	Homo sapiens	1
1833	2.02	2.02	11.3	5.217	5.217	XP_024304769.1	deoxyribose-phosphate aldolase isoform X1 [Homo sapiens]	Homo sapiens	1
1834	2.02	2.02	24.49	13.61	13.61	NP_001136.1	angiogenin precursor [Homo sapiens]	Homo sapiens	1
1835	2.01	14.94	31.85	28.57	28.34	XP_011525922.1	ATP-dependent RNA helicase DDX39A isoform X1 [Homo sapiens]	Homo sapiens	9
1836	2.01	8.3	13.3	13.3	6.91	XP_016883082.1	protein transport protein Sec23B isoform X1 [Homo sapiens]	Homo sapiens	4
1837	2.01	3.02	7.24	7.24	7.24	NP_112600.1	plasmalemma vesicle-associated protein [Homo sapiens]	Homo sapiens	2
1838	2.01	2.14	9.94	7.229	7.229	NP_112556.2	heterogeneous nuclear ribonucleoprotein A/B isoform a [Homo sapiens]	Homo sapiens	3
1839	2.01	2.04	16.29	16.29	16.29	XP_016863311.1	deoxycytidylate deaminase isoform X2 [Homo sapiens]	Homo sapiens	2
1840	2.01	2.02	5.481	3.579	2.125	XP_011514027.1	alpha-aminoadipic semialdehyde synthase, mitochondrial isoform X1 [Homo sapiens]	Homo sapiens	1
1841	2.01	2.02	5.609	3.42	1.778	XP_024309080.1	ubiquitin-like modifier-activating enzyme ATG7 isoform X2 [Homo sapiens]	Homo sapiens	1
1842	2.01	2.02	6.113	5.016	2.194	XP_024305448.1	RNA-binding protein 25 isoform X2 [Homo sapiens]	Homo sapiens	1
1843	2.01	2.02	8.141	2.765	2.765	XP_016864629.1	drebrin isoform X4 [Homo sapiens]	Homo sapiens	1
1844	2.01	2.02	18.01	8.075	8.075	XP_016859845.1	peptidyl-prolyl cis-trans isomerase-like 3 isoform X2 [Homo sapiens]	Homo sapiens	1
1845	2.01	2.02	12.43	6.077	6.077	XP_011509530.1	NADH dehydrogenase [ubiquinone] 1 alpha subcomplex subunit 10, mitochondrial isoform X1 [Homo sapiens]	1.15095e+07	1
1846	2.01	2.02	6.565	3.063	3.063	NP_066923.3	cysteine desulfurase, mitochondrial isoform a precursor [Homo sapiens]	Homo sapiens	1
1847	2.01	2.02	11.27	4.727	4.727	NP_009129.1	pyridoxal phosphate homeostasis protein isoform 2 [Homo sapiens]	Homo sapiens	1
1848	2.01	2.02	4.064	4.064	2.473	XP_024307949.1	RNA-binding protein EWS isoform X31 [Homo sapiens]	Homo sapiens	1
1849	2.01	2.02	10.26	6.227	6.227	XP_016868176.1	armadillo repeat-containing protein 10 isoform X6 [Homo sapiens]	Homo sapiens	1
1850	2.01	2.02	8.481	3.887	3.887	XP_011521391.1	diphosphomevalonate decarboxylase isoform X4 [Homo sapiens]	Homo sapiens	1
1851	2.01	2.02	7.436	3.333	3.333	NP_062556.2	RNA binding motif protein, X-linked-like-1 [Homo sapiens]	Homo sapiens	1
1852	2.01	2.02	4.519	4.519	4.519	NP_005496.4	scavenger receptor class B member 1 isoform 1 [Homo sapiens]	Homo sapiens	2
1853	2.01	2.02	8.621	5.172	5.172	NP_001336379.1	kynurenine--oxoglutarate transaminase 3 isoform 3 [Homo sapiens]	Homo sapiens	1
1854	2.01	2.01	28.68	28.68	21.71	NP_808760.1	histone H2A.J [Homo sapiens]	Homo sapiens	6
1855	2.01	2.01	3.814	1.589	1.589	XP_016859497.1	integrin alpha-6 isoform X4 [Homo sapiens]	Homo sapiens	1
1856	2.01	2.01	5.869	2.347	2.347	NP_848696.1	minor histocompatibility antigen H13 isoform 3 [Homo sapiens]	Homo sapiens	1
1857	2.01	2.01	11.63	6.188	6.188	NP_079094.1	ubiquitin-like modifier-activating enzyme 5 isoform 1 [Homo sapiens]	Homo sapiens	1
1858	2.01	2.01	2.097	1.419	0.6786	NP_006608.1	nestin [Homo sapiens]	Homo sapiens	1
1859	2.01	2.01	15.05	11.47	6.81	NP_001670.1	sodium/potassium-transporting ATPase subunit beta-3 [Homo sapiens]	Homo sapiens	1
1860	2.01	2.01	6.207	4.368	4.368	XP_024306971.1	mitochondrial enolase superfamily member 1 isoform X4 [Homo sapiens]	Homo sapiens	1
1861	2.01	2.01	3.412	1.78	1.78	XP_024303575.1	gamma-adducin isoform X2 [Homo sapiens]	Homo sapiens	1
1862	2.01	2.01	5.263	2.632	2.632	XP_016880508.1	BUB3-interacting and GLEBS motif-containing protein ZNF207 isoform X1 [Homo sapiens]	Homo sapiens	1
1863	2.01	2.01	11.9	6.746	6.746	XP_016875922.1	calcium uptake protein 2, mitochondrial isoform X1 [Homo sapiens]	Homo sapiens	1
1864	2.01	2.01	2.842	2.584	2.584	XP_016873892.1	gamma-butyrobetaine dioxygenase isoform X1 [Homo sapiens]	Homo sapiens	1
1865	2.01	2.01	4.22	2.046	2.046	XP_016868806.1	protein argonaute-2 isoform X4 [Homo sapiens]	Homo sapiens	1
1866	2.01	2.01	4.189	2.838	2.838	NP_612144.1	E3 ubiquitin-protein ligase DTX3L [Homo sapiens]	Homo sapiens	1
1867	2.01	2.01	19.62	12.66	12.66	NP_061924.1	39S ribosomal protein L50, mitochondrial [Homo sapiens]	Homo sapiens	1
1868	2.01	2.01	4.064	1.742	1.742	NP_060422.4	pentatricopeptide repeat domain-containing protein 3, mitochondrial precursor [Homo sapiens]	Homo sapiens	1
1869	2.01	2.01	18.95	12.42	12.42	NP_060308.1	H/ACA ribonucleoprotein complex subunit 2 isoform a [Homo sapiens]	Homo sapiens	1
1870	2.01	2.01	15.28	9.028	9.028	NP_057049.5	NADH dehydrogenase [ubiquinone] 1 alpha subcomplex subunit 13 [Homo sapiens]	57049.5	1
1871	2.01	2.01	5.556	2.657	2.657	NP_055899.2	28S ribosomal protein S27, mitochondrial isoform 2 [Homo sapiens]	Homo sapiens	1
1872	2.01	2.01	9.538	7.077	7.077	NP_054786.2	ADP-ribose glycohydrolase MACROD1 [Homo sapiens]	Homo sapiens	1
1873	2.01	2.01	3.077	1.827	1.827	NP_006706.2	alpha-mannosidase 2C1 isoform 1 [Homo sapiens]	Homo sapiens	1
1874	2.01	2.01	4.321	2.675	2.675	NP_006234.1	serine/threonine-protein phosphatase 2A 56 kDa regulatory subunit alpha isoform isoform 1 [Homo sapiens]	Homo sapiens	1
1875	2.01	2.01	6.649	4.521	4.521	NP_002014.2	fibromodulin precursor [Homo sapiens]	Homo sapiens	2
1876	2.01	2.01	7.368	4.632	4.632	NP_001351.2	7-dehydrocholesterol reductase [Homo sapiens]	Homo sapiens	1
1877	2.01	2.01	3.221	1.611	1.611	NP_000024.2	ATP-binding cassette sub-family D member 1 [Homo sapiens]	Homo sapiens	1
1878	2	42.88	45.05	44.89	41.33	NP_001358173.1	protein disulfide-isomerase A4 isoform 1 precursor [Homo sapiens]	Homo sapiens	34
1879	2	12.59	21.23	21.23	21.23	NP_001987.3	fibulin-1 isoform C precursor [Homo sapiens]	Homo sapiens	12
1880	2	12.02	27.91	24.54	21.47	NP_001352707.1	tropomyosin alpha-1 chain isoform 15 [Homo sapiens]	Homo sapiens	7
1881	2	8.48	35.61	35.61	31.71	NP_004152.1	ras-related protein Rab-1A isoform 1 [Homo sapiens]	Homo sapiens	8
1882	2	8.03	30.34	25.39	25.39	NP_001186601.1	calumenin isoform d precursor [Homo sapiens]	Homo sapiens	8
1883	2	7.92	16.48	14.03	12.69	NP_062543.1	heterogeneous nuclear ribonucleoprotein H2 [Homo sapiens]	Homo sapiens	4
1884	2	6.4	19.76	19.76	17.74	NP_006133.1	14-3-3 protein sigma [Homo sapiens]	Homo sapiens	6
1885	2	6.15	23.67	20.29	16.43	NP_057614.1	ras-related protein Rab-8B [Homo sapiens]	Homo sapiens	5
1886	2	6	4.149	3.983	3.983	NP_001675.3	plasma membrane calcium-transporting ATPase 4 isoform 4b [Homo sapiens]	Homo sapiens	4
1887	2	5.78	14.41	14.41	11.02	NP_006487.1	guanine nucleotide-binding protein G(i) subunit alpha [Homo sapiens]	Homo sapiens	3
1888	2	4.8	5.524	4.171	4.171	NP_038461.2	transportin-2 isoform 2 [Homo sapiens]	Homo sapiens	3
1889	2	4.01	13.79	10.84	10.84	NP_002861.1	ras-related protein Rab-13 isoform 1 [Homo sapiens]	Homo sapiens	4
1890	2	4	11.02	11.02	9.04	XP_011508202.1	mitochondrial amidoxime-reducing component 1 isoform X1 [Homo sapiens]	Homo sapiens	2
1891	2	4	11.47	11.47	11.47	NP_004569.2	ras-related protein Rab-4A isoform 1 [Homo sapiens]	Homo sapiens	3
1892	2	2.99	32.67	19.8	19.8	XP_011517369.1	actin-related protein 2/3 complex subunit 5-like protein isoform X1 [Homo sapiens]	Homo sapiens	2
1893	2	2.76	5.964	5.964	5.964	NP_851853.1	LEM domain-containing protein 2 isoform 1 [Homo sapiens]	Homo sapiens	2
1894	2	2.73	16.2	16.2	16.2	NP_004868.1	glia maturation factor gamma isoform 1 [Homo sapiens]	Homo sapiens	2
1895	2	2.58	13.79	13.79	10.92	NP_006450.2	erlin-1 isoform a [Homo sapiens]	Homo sapiens	3
1896	2	2.3	23.23	23.23	17.68	NP_057187.1	GTP-binding protein SAR1b [Homo sapiens]	Homo sapiens	10
1897	2	2.04	4.878	4.878	4.878	XP_011530549.1	UDP-glucuronosyltransferase 2A3 isoform X1 [Homo sapiens]	Homo sapiens	2
1898	2	2.03	3.38	1.207	1.207	XP_016866376.1	afadin isoform X14 [Homo sapiens]	Homo sapiens	1
1899	2	2.03	13.15	6.034	2.155	NP_009034.2	NADH dehydrogenase [ubiquinone] flavoprotein 1, mitochondrial isoform 1 precursor [Homo sapiens]	9034.2	1
1900	2	2.01	28.43	13.24	5.882	NP_899064.1	protein PAXX isoform 2 [Homo sapiens]	Homo sapiens	1
1901	2	2.01	8.225	6.277	3.247	XP_024303790.1	actin-binding LIM protein 1 isoform X25 [Homo sapiens]	Homo sapiens	1
1902	2	2.01	10.67	8.8	5.6	XP_024302312.1	protein DEK isoform X2 [Homo sapiens]	Homo sapiens	1
1903	2	2.01	11.38	4.615	4.615	XP_016879915.1	dehydrogenase/reductase SDR family member 7B isoform X3 [Homo sapiens]	Homo sapiens	2
1904	2	2.01	9.817	6.849	4.338	NP_001041660.1	regulator of chromosome condensation isoform b [Homo sapiens]	Homo sapiens	1
1905	2	2.01	1.026	0.3762	0.3762	XP_024303530.1	transforming acidic coiled-coil-containing protein 2 isoform X15 [Homo sapiens]	Homo sapiens	1
1906	2	2.01	10.89	6.226	6.226	XP_016869015.1	regulator of microtubule dynamics protein 1 isoform X21 [Homo sapiens]	Homo sapiens	1
1907	2	2.01	3.419	1.465	1.465	XP_016862795.1	protein mono-ADP-ribosyltransferase PARP9 isoform X2 [Homo sapiens]	Homo sapiens	1
1908	2	2.01	3.854	2.312	2.312	XP_016861313.1	disks large homolog 1 isoform X13 [Homo sapiens]	Homo sapiens	1
1909	2	2.01	5.297	2.966	2.966	XP_016856392.1	alkaline phosphatase, tissue-nonspecific isozyme isoform X2 [Homo sapiens]	Homo sapiens	1
1910	2	2.01	5.797	2.899	2.899	XP_016856357.1	TAR DNA-binding protein 43 isoform X1 [Homo sapiens]	Homo sapiens	1
1911	2	2.01	4.844	3.287	3.287	XP_006712543.1	arf-GAP domain and FG repeat-containing protein 1 isoform X4 [Homo sapiens]	Homo sapiens	1
1912	2	2.01	4.894	3.752	3.752	NP_597728.1	phostensin [Homo sapiens]	Homo sapiens	1
1913	2	2.01	10.6	7.42	7.42	NP_116130.2	1-acyl-sn-glycerol-3-phosphate acyltransferase alpha isoform 1 precursor [Homo sapiens]	Homo sapiens	1
1914	2	2.01	8.264	5.785	5.785	NP_057055.2	28S ribosomal protein S7, mitochondrial [Homo sapiens]	Homo sapiens	1
1915	2	2.01	8	5.231	5.231	NP_005717.3	elongation factor Ts, mitochondrial isoform 2 precursor [Homo sapiens]	Homo sapiens	1
1916	2	2.01	31.62	31.62	31.62	NP_003125.3	signal recognition particle 14 kDa protein isoform 1 [Homo sapiens]	Homo sapiens	3
1917	2	2.01	15.82	15.82	10.13	NP_001274.1	AP-1 complex subunit sigma-1A [Homo sapiens]	Homo sapiens	1
1918	2	2.01	4.6	4.6	4.6	NP_000952.1	prostacyclin synthase precursor [Homo sapiens]	Homo sapiens	2
1919	2	2	4.489	2.993	2.12	NP_001244.1	cell division cycle 5-like protein [Homo sapiens]	Homo sapiens	2
1920	2	2	3.917	2.72	2.067	XP_024306591.1	rho guanine nucleotide exchange factor 2 isoform X14 [Homo sapiens]	Homo sapiens	1
1921	2	2	2.416	1.294	1.294	XP_016869602.1	WASH complex subunit 5 isoform X1 [Homo sapiens]	Homo sapiens	1
1922	2	2	3.785	1.992	1.992	XP_016865490.1	AP-3 complex subunit beta-1 isoform X2 [Homo sapiens]	Homo sapiens	1
1923	2	2	3.926	2.309	2.309	XP_016864900.1	hexokinase-3 isoform X1 [Homo sapiens]	Homo sapiens	1
1924	2	2	12.12	4.167	4.167	XP_011524925.1	rRNA 2'-O-methyltransferase fibrillarin isoform X2 [Homo sapiens]	Homo sapiens	1
1925	2	2	24.07	17.59	17.59	NP_808210.2	small nuclear ribonucleoprotein Sm D2 isoform 2 [Homo sapiens]	Homo sapiens	5
1926	2	2	4.941	2.471	2.471	NP_694539.1	protein phosphatase 1 regulatory subunit 21 isoform 2 [Homo sapiens]	Homo sapiens	1
1927	2	2	4.861	2.257	2.257	NP_443122.3	N-acetylmuramoyl-L-alanine amidase isoform 1 precursor [Homo sapiens]	Homo sapiens	1
1928	2	2	6.801	2.39	2.39	NP_057300.2	lariat debranching enzyme [Homo sapiens]	Homo sapiens	1
1929	2	2	52.63	51.32	40.79	NP_006820.1	adipogenesis regulatory factor [Homo sapiens]	Homo sapiens	1
1930	2	2	12.13	7.213	4.59	NP_001249.1	cyclin-dependent kinase 3 [Homo sapiens]	Homo sapiens	2
1931	2	2	10.06	6.098	6.098	XP_024308745.1	protein arginine methyltransferase NDUFAF7, mitochondrial isoform X2 [Homo sapiens]	Homo sapiens	1
1932	2	2	10.07	5.903	5.903	XP_024308136.1	cytochrome c-type heme lyase isoform X1 [Homo sapiens]	Homo sapiens	1
1933	2	2	3.742	2.71	2.71	XP_024306326.1	ATP-dependent RNA helicase DDX42 isoform X2 [Homo sapiens]	Homo sapiens	2
1934	2	2	8.609	4.967	4.967	XP_024304537.1	glycine N-acyltransferase-like protein 1 isoform X2 [Homo sapiens]	Homo sapiens	1
1935	2	2	4.152	2.166	2.166	XP_024302526.1	inosine-5'-monophosphate dehydrogenase 1 isoform X4 [Homo sapiens]	Homo sapiens	1
1936	2	2	10.28	4.61	4.61	XP_024302480.1	transducin beta-like protein 2 isoform X2 [Homo sapiens]	Homo sapiens	1
1937	2	2	5.04	2.823	2.823	XP_024302438.1	gasdermin-E isoform X1 [Homo sapiens]	Homo sapiens	1
1938	2	2	8.26	6.49	6.49	XP_016884978.1	immunoglobulin-binding protein 1 isoform X1 [Homo sapiens]	Homo sapiens	1
1939	2	2	2.606	2.606	1.792	XP_016884592.1	GTP-binding protein 1 isoform X6 [Homo sapiens]	Homo sapiens	1
1940	2	2	9.069	9.069	9.069	XP_016882479.1	dual specificity mitogen-activated protein kinase kinase 2 isoform X2 [Homo sapiens]	Homo sapiens	2
1941	2	2	5.391	3.235	3.235	XP_016878337.1	cadherin-13 isoform X2 [Homo sapiens]	Homo sapiens	1
1942	2	2	4.778	2.142	2.142	XP_016875393.1	signal transducer and activator of transcription 2 isoform X5 [Homo sapiens]	Homo sapiens	1
1943	2	2	5.198	2.723	2.723	XP_016875319.1	arginine/serine-rich coiled-coil protein 2 isoform X3 [Homo sapiens]	Homo sapiens	1
1944	2	2	28.09	26.97	26.97	XP_016874004.1	barrier-to-autointegration factor isoform X1 [Homo sapiens]	Homo sapiens	1
1945	2	2	8.065	4.147	4.147	XP_016873243.1	beta-arrestin-1 isoform X7 [Homo sapiens]	Homo sapiens	1
1946	2	2	11.11	5.333	5.333	XP_016867956.1	phosphoserine phosphatase isoform X1 [Homo sapiens]	Homo sapiens	1
1947	2	2	4.267	2	2	XP_016866515.1	exocyst complex component 2 isoform X3 [Homo sapiens]	Homo sapiens	1
1948	2	2	10.6	10.6	9.934	XP_016862045.1	complex I assembly factor TIMMDC1, mitochondrial isoform X1 [Homo sapiens]	Homo sapiens	1
1949	2	2	3.384	3.215	3.215	XP_016857724.1	complement component C8 beta chain isoform X1 [Homo sapiens]	Homo sapiens	1
1950	2	2	8.148	7.407	7.407	XP_011539629.1	protein archease isoform X1 [Homo sapiens]	Homo sapiens	1
1951	2	2	7.692	7.692	7.692	XP_011535778.1	coagulation factor VII isoform X4 [Homo sapiens]	Homo sapiens	2
1952	2	2	5.895	3.579	3.579	XP_011535464.1	zinc finger CCCH domain-containing protein 14 isoform X3 [Homo sapiens]	Homo sapiens	1
1953	2	2	13.61	13.61	7.483	XP_011514133.1	vitamin K epoxide reductase complex subunit 1-like protein 1 isoform X1 [Homo sapiens]	Homo sapiens	1
1954	2	2	8.108	3.861	3.861	XP_006721661.1	mannose-P-dolichol utilization defect 1 protein isoform X2 [Homo sapiens]	Homo sapiens	1
1955	2	2	7.055	7.055	4.601	XP_006715898.1	cyclin-dependent kinase 6 isoform X1 [Homo sapiens]	Homo sapiens	1
1956	2	2	3.521	1.549	1.549	XP_005270330.1	nucleolar and coiled-body phosphoprotein 1 isoform X1 [Homo sapiens]	Homo sapiens	1
1957	2	2	6.849	6.849	6.507	XP_005262679.1	syndecan-1 isoform X3 [Homo sapiens]	Homo sapiens	1
1958	2	2	8.303	8.303	5.054	XP_005253433.1	cation-dependent mannose-6-phosphate receptor isoform X1 [Homo sapiens]	Homo sapiens	1
1959	2	2	4.613	4.613	2.471	XP_005249072.1	guanine nucleotide-binding protein-like 1 isoform X1 [Homo sapiens]	Homo sapiens	1
1960	2	2	11.33	5.419	5.419	XP_005245628.1	ras-related protein Rab-7L1 isoform X1 [Homo sapiens]	Homo sapiens	1
1961	2	2	11.4	8.333	8.333	NP_954699.1	ribulose-phosphate 3-epimerase isoform 1 [Homo sapiens]	Homo sapiens	2
1962	2	2	4.149	2.49	2.49	NP_848018.1	coiled-coil domain-containing protein 50 long isoform [Homo sapiens]	Homo sapiens	1
1963	2	2	19.42	19.42	10.79	NP_694880.1	endothelial differentiation-related factor 1 isoform beta [Homo sapiens]	Homo sapiens	1
1964	2	2	9.412	5.294	5.294	NP_597998.1	diamine acetyltransferase 2 isoform 3 [Homo sapiens]	Homo sapiens	1
1965	2	2	4.49	4.49	2.449	NP_079477.2	pleckstrin homology domain-containing family O member 2 isoform 1 [Homo sapiens]	Homo sapiens	1
1966	2	2	12.08	8.054	8.054	NP_067050.1	oligosaccharyltransferase complex subunit OSTC isoform 1 [Homo sapiens]	Homo sapiens	1
1967	2	2	16.83	16.83	16.83	NP_064574.1	transcription and mRNA export factor ENY2 isoform 1 [Homo sapiens]	Homo sapiens	1
1968	2	2	15.86	8.276	8.276	NP_060843.2	synaptojanin-2-binding protein [Homo sapiens]	Homo sapiens	2
1969	2	2	17.76	17.76	7.237	NP_057152.2	mitochondrial fission 1 protein [Homo sapiens]	Homo sapiens	1
1970	2	2	16.38	10.73	10.73	NP_057141.1	coatomer subunit zeta-1 isoform 1 [Homo sapiens]	Homo sapiens	1
1971	2	2	2.672	2.672	1.781	NP_055535.2	STE20-like serine/threonine-protein kinase isoform 1 [Homo sapiens]	Homo sapiens	1
1972	2	2	7.692	5.128	5.128	NP_055054.1	translation initiation factor eIF-2B subunit beta [Homo sapiens]	Homo sapiens	1
1973	2	2	13.48	8.427	8.427	NP_054797.2	39S ribosomal protein L13, mitochondrial [Homo sapiens]	Homo sapiens	1
1974	2	2	5.981	2.804	2.804	NP_037524.1	nuclear receptor-binding protein isoform 1 [Homo sapiens]	Homo sapiens	1
1975	2	2	3.252	2.304	2.304	NP_036221.2	ATP-binding cassette sub-family B member 10, mitochondrial [Homo sapiens]	Homo sapiens	1
1976	2	2	10.27	7.568	7.568	NP_009038.1	translocon-associated protein subunit gamma isoform 2 [Homo sapiens]	Homo sapiens	2
1977	2	2	2.914	1.84	1.84	NP_008963.3	TRIO and F-actin-binding protein isoform 1 [Homo sapiens]	Homo sapiens	1
1978	2	2	8.852	8.852	6.557	NP_006796.1	heterogeneous nuclear ribonucleoprotein A0 [Homo sapiens]	Homo sapiens	2
1979	2	2	26.98	26.98	25.4	NP_005685.1	cytochrome c oxidase copper chaperone [Homo sapiens]	Homo sapiens	1
1980	2	2	9.538	6.358	6.358	NP_005491.1	SUMO-activating enzyme subunit 1 isoform a [Homo sapiens]	Homo sapiens	1
1981	2	2	15.52	10.92	10.92	NP_005096.1	RNA-binding protein 8A [Homo sapiens]	Homo sapiens	1
1982	2	2	8.824	8.824	8.824	NP_004634.1	polyadenylate-binding protein 2 isoform 1 [Homo sapiens]	Homo sapiens	2
1983	2	2	11.85	5.213	5.213	NP_004273.1	BAG family molecular chaperone regulator 2 [Homo sapiens]	Homo sapiens	1
1984	2	2	8.586	8.081	8.081	NP_003668.2	density-regulated protein [Homo sapiens]	Homo sapiens	1
1985	2	2	17.11	15.79	15.79	NP_003087.1	small nuclear ribonucleoprotein G isoform a [Homo sapiens]	Homo sapiens	1
1986	2	2	5.338	5.338	3.768	NP_002085.3	eukaryotic peptide chain release factor GTP-binding subunit ERF3A isoform 1 [Homo sapiens]	Homo sapiens	1
1987	2	2	8.271	8.271	7.519	NP_001988.1	ubiquitin-like protein fubi and ribosomal protein S30 precursor [Homo sapiens]	Homo sapiens	1
1988	2	2	18.9	10.37	10.37	NP_001939.1	deoxyuridine 5'-triphosphate nucleotidohydrolase, mitochondrial isoform 2 [Homo sapiens]	Homo sapiens	1
1989	2	2	12.5	12.5	12.5	NP_001295155.1	40S ribosomal protein S15 isoform 1 [Homo sapiens]	Homo sapiens	1
1990	2	2	8.06	5.672	5.672	NP_001257906.1	IST1 homolog isoform d [Homo sapiens]	Homo sapiens	1
1991	2	2	2.798	1.703	1.703	NP_001119.3	AP-1 complex subunit gamma-1 isoform b [Homo sapiens]	Homo sapiens	1
1992	2	2	4.425	4.425	4.425	YP_003024031.1	ATP synthase F0 subunit 6 (mitochondrion) [Homo sapiens]	Homo sapiens	1
1993	2	2	4.952	4.952	4.952	XP_024310137.1	sodium-coupled neutral amino acid transporter 9 isoform X3 [Homo sapiens]	Homo sapiens	1
1994	2	2	4.348	4.348	4.348	XP_024309832.1	low affinity immunoglobulin gamma Fc region receptor III-A isoform X1 [Homo sapiens]	Homo sapiens	1
1995	2	2	3.226	3.226	3.226	XP_024309753.1	arfaptin-1 isoform X4 [Homo sapiens]	Homo sapiens	1
1996	2	2	2.648	2.648	2.648	XP_024309639.1	major facilitator superfamily domain-containing protein 10 isoform X1 [Homo sapiens]	Homo sapiens	1
1997	2	2	6.967	6.967	6.967	XP_024309369.1	DCN1-like protein 1 isoform X3 [Homo sapiens]	Homo sapiens	1
1998	2	2	6.854	6.854	6.854	XP_024308871.1	D-2-hydroxyglutarate dehydrogenase, mitochondrial isoform X23 [Homo sapiens]	Homo sapiens	1
1999	2	2	3.008	3.008	3.008	XP_024308643.1	inositol polyphosphate 1-phosphatase isoform X1 [Homo sapiens]	Homo sapiens	2
[truncated: 493 more rows]
