# Supplementary material for: Serum Anti-14-3-3 Zeta Autoantibody as a Biomarker for Predicting Hepatocarcinogenesis
Source: Front Oncol. 2021 Oct 15;11:733680. doi: 10.3389/fonc.2021.733680 (PMC8555665; doi:10.3389/fonc.2021.733680)
Supplement: Supplementary file 1 [file DataSheet_1.zip › Raw data/raw data for figure 1/proteins area.xlsx]

## Sheet: 工作表1
ID	HCC 2-1	HCC 2-2	HCC 2-3	HCC 6-1	HCC 6-2	HCC 6-3	HCC 8-1	HCC 8-2	HCC 8-3	AFP G-3	AFP G-4	AFP G-5	AFP L-2	AFP L-3	AFP L-4	AFP Y-2	AFP Y-3	AFP Y-4
AHNAK	1.62965e+06	1.68384e+06	1.61585e+06	1.57482e+06	935350	769975	2.22452e+06	918758	1.60762e+06	3.15499e+06	657505	1.67764e+06	559758	618902	803212	708113	734335	721224
FASN	5.03023e+06	4.71064e+06	4.59888e+06	1.04929e+07	6.1211e+06	5.32789e+06	702467	301271	386880	3.54999e+06	860549	1.90488e+06	1.07899e+06	1.06257e+06	1.2033e+06	640130	649951	645040
APOB	239259	297702	188759	509715	203156	220625	229685	102527	119221	400405	137823	160949	77274.4	129600	136321	102445	78462.5	90453.7
ALB	2.06808e+07	1.38585e+07	1.93252e+07	1.33293e+07	7.54456e+06	7.70923e+06	3.33778e+07	1.62728e+07	2.25808e+07	3.59697e+07	1.22232e+07	1.67003e+07	1.24449e+07	1.18794e+07	1.38156e+07	9.36957e+06	8.5407e+06	8.95514e+06
FLNA	436988	608697	595713	114287	60996.9	102756	1.54168e+06	614787	1.28371e+06	1.03652e+06	192493	439257	29711.8	180897	165281	260593	167222	213908
MYH9	192604	275193	149118	267586	161905	262081	234040	68796	148536	655434	195136	245722	103735	67454.8	112938	309363	276744	293053
CPS1	1.1233e+06	1.02378e+06	1.0268e+06	226129	119521	69383.6	2.88513e+06	2.01247e+06	2.05403e+06	1.12124e+07	2.25125e+06	4.67744e+06	896336	919011	1.12186e+06	3.04007e+06	4.79801e+06	3.91904e+06
TLN1	327088	417609	399091	363348	229933	148256	389572	190281	420287	476907	134260	295456	69895.1	125903	129575	150958	100114	125536
SPTAN1	321438	273421	262038	637852	373060	308730	199760	50477.3	177292	683832	140340	316647	72975.1	95244.2	158916	201107	202946	202027
DYNC1H1	205810	252903	142873	343223	205303	100244	153379	131117	197436	257613	55488.6	201599	79261.4	126483	115674	107994	30540.1	69266.8
PRKDC	244850	302148	149067	397752	224945	173087	98240.5	73370.7	77469.2	123410	20605.2	88062.2	23710.6	61845.9	22997	26063.8	26973.5	26518.6
SPTBN1	311190	876484	963922	545782	354064	2.13842e+06	224076	103184	246168	695821	1.08488e+06	565331	184186	875961	1.08177e+06	1.19151e+06	1.15864e+06	1.17508e+06
FLNB	785907	710187	774361	1.32467e+06	634812	607193	468638	206435	288020	796643	200517	388134	161834	171851	248699	172826	226496	199661
C3	1.15948e+06	1.85179e+06	956325	2.42748e+06	1.23661e+06	878836	1.39306e+06	1.02118e+06	1.14199e+06	4.51758e+06	849600	1.6826e+06	995224	1.07717e+06	1.14222e+06	772148	548210	660179
A2M	611494	594331	589186	593735	351047	323251	649557	342674	478463	1.85653e+06	301934	781535	322144	307598	439470	308276	357774	333025
HSP90B1	2.72774e+06	2.09544e+06	2.46885e+06	4.415e+06	2.31357e+06	1.74254e+06	1.2235e+06	765079	616888	3.66329e+06	767540	2.3903e+06	1.35413e+06	1.12765e+06	1.05886e+06	1.07813e+06	986759	1.03244e+06
CLTC	739141	659592	812186	1.24007e+06	816575	741458	457104	128605	394070	645224	131070	287466	45788.2	99397.8	143489	117484	141899	129691
ACTN4	446923	521460	450068	651067	297413	307046	533555	183273	438020	1.66798e+06	283067	853136	341688	334629	638751	221609	328343	274976
RRBP1	1.05779e+06	1.10531e+06	1.21194e+06	2.39592e+06	1.21569e+06	976739	438564	193595	258798	1.39504e+06	277617	728612	239119	190536	333872	311996	359270	335633
FN1	522181	463151	550919	868855	377860	369849	474838	161611	247713	559209	164030	270093	72691.6	103492	123005	163176	130166	146671
HSP90AB1	4.68938e+06	2.387e+06	2.04852e+06	4.39992e+06	2.15584e+06	2.89469e+06	1.54295e+06	436882	1.54226e+06	6.53724e+06	820020	1.97922e+06	1.10938e+06	1.21284e+06	1.29899e+06	1.29514e+06	1.45801e+06	1.37658e+06
HSPD1	5.36313e+06	6.10126e+06	3.55786e+06	1.06669e+07	5.68897e+06	4.16995e+06	854261	404408	737025	7.70894e+06	1.42951e+06	3.26594e+06	858572	889666	925191	2.12667e+06	2.18513e+06	2.1559e+06
C4B_2	494923	405808	546463	789212	450286	415704	519200	251467	289222	1.37281e+06	355353	944741	605020	612381	629494	243514	144221	193867
GLUD1	3.61948e+06	3.32037e+06	3.58286e+06	7.30535e+06	4.01041e+06	4.14025e+06	719732	376835	546583	6.52709e+06	1.16857e+06	2.34673e+06	532114	416736	461843	2.03373e+06	2.05701e+06	2.04537e+06
VCP	1.2003e+06	872610	1.1921e+06	1.79493e+06	928028	770588	869879	425998	886598	2.53898e+06	505657	1.23783e+06	478573	475331	593534	362217	381428	371823
ACSL4	2.21898e+06	2.16425e+06	2.19239e+06	5.19316e+06	2.96786e+06	2.74675e+06	165793	45572.3	65074	2.6402e+06	481311	1.35396e+06	404199	357295	541498	582904	707228	645066
EEF2	1.97195e+06	1.48597e+06	2.01777e+06	3.34959e+06	1.99844e+06	1.52075e+06	1.21191e+06	576980	867496	2.22374e+06	564333	1.12094e+06	521486	451842	602570	590695	620238	605466
TF	2.18543e+06	2.19312e+06	2.22894e+06	2.43785e+06	1.52513e+06	884213	3.13299e+06	1.47199e+06	2.39241e+06	4.56611e+06	840680	2.53968e+06	1.23971e+06	1.21229e+06	1.46144e+06	811917	1.00626e+06	909087
CES1	206851	150857	405261	141842	179045	132169	601027	335204	396371	1.23552e+07	2.90332e+06	5.30239e+06	3.07125e+06	3.12806e+06	3.79205e+06	1.63785e+06	1.75871e+06	1.69828e+06
AOX1	210325	227362	166032	395486	516219	154652	166572	70013.9	116502	2.69048e+06	864329	1.00037e+06	533895	335215	307131	547354	1.00494e+06	776148
LCP1	1.01191e+06	1.16762e+06	873242	825491	787569	523306	779443	564373	366352	1.09415e+06	241174	510477	125817	118277	311093	270653	298195	284424
TUBB4B	422405	326088	363330	712444	588660	374429	292820	118760	156732	620554	147129	340795	102347	226673	179585	122250	102013	112131
HSPA5	5.75027e+06	5.26153e+06	5.234e+06	1.0392e+07	6.12528e+06	5.69817e+06	2.62566e+06	908489	1.27316e+06	7.54766e+06	1.62643e+06	3.53948e+06	2.08837e+06	2.12393e+06	2.41568e+06	1.30686e+06	1.10945e+06	1.20815e+06
EHHADH	86022.3	131597	72329.8	94726	61070.7	46723.5	129704	38630.8	92869.3	3.19571e+06	793869	1.45894e+06	1.04017e+06	888871	771831	362374	518562	440468
GANAB	1.42278e+06	1.26079e+06	1.19015e+06	2.31521e+06	1.23372e+06	1.09776e+06	578185	335703	402451	1.78933e+06	304637	1.0015e+06	193754	245861	481345	440750	319661	380206
AGXT	2.71584e+06	3.43923e+06	2.42501e+06	6.11103e+06	3.75743e+06	3.41152e+06	477065	200527	337702	7.52051e+06	1.25717e+06	3.66565e+06	2.07049e+06	2.29764e+06	2.0715e+06	1.32597e+06	1.01951e+06	1.17274e+06
PC	514929	713347	437137	1.56001e+06	922619	532599	121055	30709.7	68894.3	1.57346e+06	405946	742974	135323	110869	157953	524800	484021	504410
CALR	948684	922718	891738	1.85034e+06	919830	958992	586579	293009	426069	1.96683e+06	568662	925647	522101	644286	704456	430110	519257	474684
IQGAP2	102318	128791	192947	407813	187779	161836	27361.4	14342.5	35270.5	490930	62352.4	222252	45319.4	45357	58865	118333	104856	111595
ACO2	374458	480178	343860	831678	548964	321253	226014	99905.7	198314	1.16959e+06	365585	662365	330508	448262	555863	296781	162043	229412
EEF1A1	1.37989e+06	1.40405e+06	1.36985e+06	2.43771e+06	1.12329e+06	1.25998e+06	790850	400895	330174	1.91948e+06	420887	1.14424e+06	371452	365336	383043	494204	387360	440782
CFH	1.02876e+06	219085	207239	890084	105736	585097	387344	166970	163022	227137	95200.9	929639	448678	65235.2	77177.2	23208.1	63926.8	43567.5
LRPPRC	9928.72	38047.1	17434.9	26458.7	163984	15419.8	68539.8	25310.8	61639.3	166759	39506.7	82994.6	35717.8	38961.9	41387.9	90505.6	84626.4	87566
HADHA	832690	1.12244e+06	628522	1.47077e+06	1.25204e+06	1.14337e+06	335498	189511	215028	1.67011e+06	414536	1.53182e+06	554510	514762	981395	391887	318095	354991
PDIA4	8878.71	1716.13	3763.44	16044.4	4094.29	8497.3	726.814	1909.45	2051.32	13345.6	1376.6	6578.51	2066.94	1482.63	1038.11	2192.7	1707.49	1950.09
HSD17B4	446684	456725	433124	678089	385419	297400	217721	148522	251782	3.87742e+06	974818	2.26259e+06	1.08692e+06	1.23679e+06	1.32142e+06	716437	770431	743434
CAT	1.49617e+06	1.34557e+06	1.39044e+06	2.32844e+06	1.37696e+06	1.18962e+06	884952	237275	580754	6.47555e+06	1.72137e+06	3.7478e+06	1.38132e+06	1.40516e+06	1.76562e+06	1.66395e+06	1.90034e+06	1.78215e+06
CANX	1.02122e+06	931621	849533	2.00727e+06	1.00611e+06	1.02562e+06	760749	238373	449313	1.80535e+06	415253	910228	344767	299190	433238	463975	473905	468940
P4HB	1.60336e+06	1.89024e+06	2.18874e+06	4.07483e+06	2.58629e+06	2.11005e+06	1.76778e+06	629248	1.0108e+06	8.32195e+06	2.18913e+06	4.9089e+06	2.51251e+06	2.89969e+06	3.28061e+06	1.73076e+06	1.70988e+06	1.72032e+06
ALDH1A1	1.95173e+06	2.10115e+06	2.17682e+06	2.98682e+06	1.19693e+06	1.55468e+06	1.83293e+06	1.29127e+06	2.12721e+06	1.28073e+07	3.52009e+06	8.07644e+06	2.15977e+06	1.99333e+06	2.80942e+06	4.70949e+06	5.49156e+06	5.10052e+06
ATIC	551524	761347	747712	1.49855e+06	660820	675865	257955	146100	138515	431281	110046	265255	120281	84416.1	115509	115972	98476.5	107224
UBA1	324821	435326	331979	584745	409864	388857	410893	268318	237623	833263	170651	466432	127214	167541	201016	184677	154798	169737
ACLY	483178	399383	396498	708697	515232	514631	261836	109727	213489	530447	125595	247770	134761	123543	204945	112438	83102.5	97770.3
ALDH1L1	56229.3	67219.2	59696.5	125487	107753	77132.4	62880	8059.69	14036.9	1.33215e+06	143705	641553	232622	165629	212824	366457	289254	327855
UGDH	1.31512e+06	1.27888e+06	1.18174e+06	2.56927e+06	1.48537e+06	977224	524988	240067	362836	2.2093e+06	500836	1.24638e+06	323157	262053	422848	612017	581475	596746
ACSM2B	13081.8	14261.6	7042.45	8350.37	10375	6987.43	12430.8	8812.54	3051.81	116675	39617.5	33136.1	38419	15639.8	22708.6	18493.8	20936	19714.9
PKM	1.88889e+06	2.05602e+06	2.13475e+06	2.81484e+06	1.38263e+06	1.16535e+06	2.10929e+06	1.03699e+06	1.90231e+06	1.36884e+06	224645	541337	212864	188743	272967	243392	363787	303589
COPA	466956	421908	561213	978520	416938	404060	335325	136451	189948	1.04887e+06	213887	300292	170397	181075	212079	267961	155773	211867
HSPG2	86485.2	65553.5	73325.7	49972	42434.4	45556.8	97354.7	74391.2	83064.6	182102	64564	66053.1	58983.7	45988.9	57347.1	36643.8	26331.7	31487.8
UGGT1	63934.2	159841	101167	269768	163205	64354.5	45844.9	47859.4	62140.8	262626	31437.6	126283	42771.6	57125.5	59919.9	12626	50386.7	31506.3
ADH1B	858216	771030	600264	154750	201988	256619	1.54481e+06	769858	1.23045e+06	9.6329e+06	3.38406e+06	6.80604e+06	510784	585958	708722	6.92094e+06	7.20711e+06	7.06402e+06
ATP5F1B	3.51253e+06	3.50973e+06	3.67413e+06	6.12205e+06	3.53787e+06	3.08912e+06	2.7761e+06	1.20047e+06	1.73075e+06	8.34607e+06	1.87348e+06	4.2672e+06	1.58653e+06	1.57222e+06	1.79928e+06	2.21694e+06	2.09183e+06	2.15438e+06
IQGAP1	195481	147861	195344	124440	81291.4	30477.3	334062	106327	236014	212288	34749.3	100788	27455.8	40075.4	37118.5	42524.8	53997.5	48261.2
VCL	194504	219299	228426	144780	64829.8	39144.1	406159	150624	243241	306525	76453.3	210277	42921.5	66247.2	30217.7	100510	87912.7	94211.3
HSPA8	1.94037e+06	1.40157e+06	2.07249e+06	4.36017e+06	2.18844e+06	2.37461e+06	1.47121e+06	1.17472e+06	1.35195e+06	5.15543e+06	841559	1.87007e+06	675363	776058	607166	1.16441e+06	1.02224e+06	1.09333e+06
GDI2	691755	964429	564165	1.60866e+06	972438	329011	1.04588e+06	585308	553320	1.99673e+06	424268	841883	417225	498396	468415	300313	294463	297388
HYOU1	168730	182278	152999	408004	352677	316355	147442	105796	75534	703899	216743	343744	124924	265806	169240	173520	161851	167686
ANXA2	2.56697e+06	2.05444e+06	1.88689e+06	2.71272e+06	1.50371e+06	1.0937e+06	3.45364e+06	1.57043e+06	2.34049e+06	3.87969e+06	1.09462e+06	2.19812e+06	665190	858998	924116	1.3542e+06	1.33109e+06	1.34264e+06
COL6A3	282442	308911	452507	100613	92301.3	43838.6	913970	431498	517719	464245	75030.5	220148	40306.5	77130.2	98619.2	156974	178770	167872
MTTP	340737	288487	326285	436021	279125	301805	120553	85407.1	98525.9	964055	204932	484965	102617	81242.4	106117	334318	279472	306895
ACSL1	440549	481033	598401	1.10615e+06	534837	345028	160953	232574	165995	3.34729e+06	586858	1.49544e+06	503832	538767	638712	462502	520603	491552
DPYSL2	320381	410494	407148	407065	198500	254220	445967	259426	253627	713643	137590	382889	148823	217018	181652	179440	163114	171277
HSPA9	656323	896781	1.01307e+06	3.09065e+06	1.10532e+06	961750	556790	259895	341964	2.80395e+06	501677	761767	272139	366500	518699	411046	433929	422488
EPHX1	1.91028e+06	2.64926e+06	2.83269e+06	4.18412e+06	2.65952e+06	1.79008e+06	755487	420107	608866	1.68822e+07	2.23661e+06	9.11669e+06	1.85548e+06	2.7972e+06	3.25956e+06	4.9687e+06	4.68691e+06	4.82781e+06
PLEC	28045.6	62002.5	93087.3	24325.4	15953.9	30936.7	40065.9	28477.3	38989.8	45529.6	8360.41	17217	30968.2	14221.3	10537.3	29918	23067.3	26492.7
HSPA4	182219	187334	160978	400258	199940	349230	173740	118453	165894	333920	84412.6	184517	77534.3	56608	94138.5	112119	75664.3	93891.6
HSP90AA1	2.27461e+06	2.30197e+06	2.40007e+06	5.08328e+06	2.79082e+06	2.02346e+06	2.14831e+06	817420	1.38386e+06	4.02259e+06	900110	2.07292e+06	740314	781969	987191	1.04179e+06	1.06411e+06	1.05295e+06
RPN1	564985	719816	716155	1.15769e+06	787045	682777	774339	371567	498403	1.9487e+06	525283	1.04973e+06	456158	462925	662169	372999	395282	384140
PGM1	588911	587361	597272	1.11608e+06	552526	339107	487913	214391	301186	2.46072e+06	434588	1.22419e+06	434435	281324	527119	475844	321056	398450
ANXA6	944799	885258	1.18436e+06	1.34722e+06	749686	679026	925691	751166	714143	2.96627e+06	799149	1.44512e+06	784903	701203	1.01146e+06	544632	529184	536908
ACAT1	858318	890674	889544	1.83566e+06	924938	788475	521089	274165	407633	1.03355e+07	2.17492e+06	5.14177e+06	2.38872e+06	2.6956e+06	3.1937e+06	1.89743e+06	1.99744e+06	1.94743e+06
ALDH2	436958	368334	313890	539889	245160	270926	327899	199985	247111	6.38413e+06	1.56811e+06	3.62122e+06	944640	976642	1.27352e+06	1.98733e+06	2.09659e+06	2.04196e+06
ALDOB	264549	534796	335447	317022	234269	182070	582006	345188	673523	1.89694e+07	5.00499e+06	1.08324e+07	7.4953e+06	6.37087e+06	6.29134e+06	2.48622e+06	2.96695e+06	2.72658e+06
LAP3	598314	634638	688377	1.04334e+06	551779	437853	602658	311974	349292	1.49884e+06	234765	682907	215033	253518	254457	399573	373430	386501
IDH2	1.68005e+06	2.21311e+06	2.44771e+06	4.18922e+06	2.70056e+06	3.05789e+06	1.14608e+06	484468	636842	6.5938e+06	1.68666e+06	3.16877e+06	1.80869e+06	1.73104e+06	1.83232e+06	833713	770654	802183
MTHFD1	585673	457480	581520	778028	585515	412401	383111	225046	276720	2.91495e+06	452163	1.35546e+06	381939	361157	515703	709241	787819	748530
CCT8	413815	312664	222754	748075	183727	299616	321035	258321	103370	658249	118953	229071	135423	85463.9	199120	115144	119193	117168
GATM	792901	839814	929024	1.89054e+06	784209	985555	398281	105660	231328	4.60846e+06	973191	2.28258e+06	1.33285e+06	1.17568e+06	1.41096e+06	1.07273e+06	1.24552e+06	1.15913e+06
ATP5F1A	4.1167e+06	3.9906e+06	4.11105e+06	6.04333e+06	3.04999e+06	2.67378e+06	2.78709e+06	1.26672e+06	1.95059e+06	8.86606e+06	1.9106e+06	5.11921e+06	1.83607e+06	1.89665e+06	1.92138e+06	2.18225e+06	2.12063e+06	2.15144e+06
GAPDH	3.70389e+06	4.28632e+06	4.96889e+06	4.57777e+06	5.91335e+06	5.13208e+06	4.83989e+06	1.87312e+06	3.1686e+06	8.60904e+06	1.87988e+06	3.39088e+06	2.36215e+06	1.66765e+06	2.59295e+06	1.88888e+06	2.19419e+06	2.04154e+06
ADH4	210032	271069	170529	100706	80661.2	55665.7	390022	284124	425995	4.60854e+06	1.26207e+06	2.16254e+06	186733	228229	193974	2.12269e+06	1.92376e+06	2.02323e+06
PDIA3	3.25707e+06	3.14896e+06	3.0208e+06	5.80034e+06	4.08576e+06	3.88719e+06	1.87382e+06	948425	1.46495e+06	7.16313e+06	1.66783e+06	3.55596e+06	1.65026e+06	1.66553e+06	2.15661e+06	1.49185e+06	1.50495e+06	1.4984e+06
ACADVL	608147	680101	576390	1.25234e+06	723270	527242	445035	181516	414254	1.72199e+06	330169	1.00484e+06	466486	451548	545185	247884	431877	339881
FGG	546832	579618	541677	400529	250180	132318	962052	339800	628485	1.70946e+06	292543	837711	307349	244753	416323	390206	329525	359866
PYGL	108893	108402	165456	190682	67083.5	153922	55125.9	71524.7	65931.5	1.14809e+06	205020	595430	301588	208816	267073	184251	203286	193769
CNDP2	292417	458135	292756	428126	361832	225421	471523	293594	278775	1.51853e+06	512932	1.14397e+06	593013	523332	569318	503405	338227	420816
EPRS1	111707	174790	116523	300703	140711	144918	136353	82156.5	84322.2	343838	72518.2	152308	42366.8	59278.8	17326	56185.1	62754.3	59469.7
ABAT	77869.5	151057	110376	268098	119170	59518.4	158794	101976	146746	1.98959e+06	551910	992607	438518	337286	537688	524968	695403	610186
STAT1	466952	632392	703698	1.16597e+06	642140	637856	225839	151416	194157	255336	64856.4	164072	59689.5	59068.7	45972	122302	67402	94852.1
SCP2	331401	594728	528433	1.16312e+06	505325	433246	277106	163977	123776	4.05632e+06	869963	2.24586e+06	1.0417e+06	1.05343e+06	1.35586e+06	650907	649546	650226
ENO1	2.40056e+06	521512	2.25527e+06	2.78549e+06	2.67912e+06	2.84877e+06	1.83809e+06	1.57713e+06	1.68414e+06	4.29071e+06	1.62124e+06	2.1408e+06	1.15329e+06	1.32951e+06	1.42629e+06	1.7251e+06	1.74002e+06	1.73256e+06
ALDH7A1	830217	868249	583936	1.50485e+06	361970	560425	287300	147565	188829	2.05298e+06	405293	1.11608e+06	276979	195848	336826	403871	428687	416279
CAND1	363770	367835	423857	537625	259392	291139	361756	104635	196093	336478	120412	239044	111476	57316	109812	109164	81348.7	95256.5
PKLR	169657	213258	265216	695671	306289	289801	56647.3	75827.9	52172.4	1.4609e+06	302889	584778	350661	410302	465450	114345	154880	134612
CTSD	4.8213e+06	3.554e+06	4.38342e+06	8.82953e+06	4.4794e+06	3.26436e+06	2.90744e+06	1.34206e+06	2.28855e+06	8.11666e+06	1.90523e+06	4.64944e+06	1.87838e+06	1.07575e+06	2.28738e+06	1.97439e+06	2.07363e+06	2.02401e+06
KRT18	959149	842847	885717	1.22376e+06	694161	600189	1.16923e+06	393011	754766	1.68549e+06	422281	1.01094e+06	131834	133144	229135	628754	688833	658794
PGK1	2.35707e+06	2.47297e+06	2.56574e+06	3.5045e+06	1.76217e+06	951312	2.51783e+06	1.19248e+06	1.00829e+06	4.85346e+06	737584	3.37315e+06	1.14784e+06	1.04688e+06	1.13384e+06	937553	782521	860037
COPB1	151147	144125	200257	313042	106257	176646	75516.8	83870.9	31610.2	320785	78751.8	170617	29012.5	54927.5	21812.2	27838.8	17820.7	22829.7
ACO1	83318	141828	67485.7	139047	53638.1	85440.1	224860	60643.8	62850	889323	139791	337798	195416	182190	227183	114746	203384	159065
HSPA1B	497698	705552	792949	1.28967e+06	896765	1.02392e+06	912694	446279	768951	2.18565e+06	411602	873596	411687	360683	367341	579313	701519	640416
LRP1	45591.6	58712.5	87554.5	57790.6	39942.2	71041.7	66398.3	35326.5	23872.7	127928	47157.3	115226	42777.9	36139.1	53759.3	39540.8	53172.5	46356.7
ACSS3	222258	228539	306244	539912	343830	302961	115148	33175.3	74605.6	779138	72467.3	314299	60029.5	56401.7	73430.9	193416	262323	227870
XRCC6	634308	869900	730901	1.42006e+06	824378	685402	365558	139815	426379	648724	68648.4	344534	138632	90815.3	187487	108181	133237	120709
MDH2	2.3531e+06	2.40677e+06	1.92366e+06	3.79449e+06	2.4277e+06	2.18497e+06	1.07602e+06	455217	739236	7.58491e+06	1.41729e+06	3.7409e+06	881057	1.25985e+06	1.1024e+06	1.38309e+06	1.5145e+06	1.4488e+06
CKAP4	557822	606968	533888	1.01384e+06	668759	600558	241701	80276.3	192055	432426	69200.5	225766	70518.1	55069.4	102586	83850.2	100001	91925.4
ACOX1	63191.4	57756.9	27683.2	79898.7	46385.1	54324	48661.7	49442.2	23510.2	368027	198557	186523	132273	125269	161243	177886	127530	152708
SND1	282849	262779	431700	771329	383599	329778	146294	142006	197292	669831	173973	356287	174978	216023	251359	144024	183912	163968
ANXA5	1.9602e+06	2.75878e+06	1.90848e+06	2.8477e+06	1.40202e+06	1.32333e+06	2.91916e+06	1.38738e+06	1.9876e+06	5.4733e+06	1.08682e+06	1.96956e+06	1.1834e+06	1.37137e+06	1.58343e+06	903437	835598	869518
PDIA6	1.50854e+06	2.4779e+06	1.472e+06	4.63038e+06	2.10266e+06	3.29962e+06	845833	484107	808645	3.3468e+06	646466	1.83576e+06	1.06135e+06	911124	1.29033e+06	646887	871970	759428
QARS1	277033	256340	275869	504867	299260	173548	40066.3	101994	79426.4	495674	67323.6	182781	64585.1	51612.7	130988	83470.1	72474.7	77972.4
KRT8	1.881e+06	1.98531e+06	2.06921e+06	2.49503e+06	1.44806e+06	1.04522e+06	2.13825e+06	1.13881e+06	1.22121e+06	3.42806e+06	821096	1.6716e+06	331981	296493	398181	763971	1.48786e+06	1.12591e+06
HBA1	8.80099e+06	9.02518e+06	9.05812e+06	6.9479e+06	4.04534e+06	4.26441e+06	1.14598e+07	6.77319e+06	8.31304e+06	1.09119e+07	4.56383e+06	6.50034e+06	1.91073e+06	1.73681e+06	1.57849e+06	4.98064e+06	4.81279e+06	4.89672e+06
SELENBP1	537936	604571	393735	1.17932e+06	501527	293553	535375	212607	363762	5.07328e+06	599584	2.33543e+06	738620	679268	1.15096e+06	784163	641974	713069
HBB	1.3534e+07	2.83349e+07	2.8105e+07	2.13633e+07	1.2728e+07	9.51117e+06	3.50521e+07	1.99204e+07	3.1481e+07	3.80999e+07	9.80525e+06	2.33355e+07	7.44389e+06	6.67039e+06	1.12117e+07	1.04487e+07	8.93351e+06	9.69109e+06
ACAA1	1.04565e+06	961512	916014	1.73838e+06	1.17304e+06	1.45495e+06	648506	227140	232503	4.64778e+06	1.08928e+06	2.38229e+06	1.15132e+06	865024	846122	1.3169e+06	1.15557e+06	1.23624e+06
SLC25A13	425219	383313	445490	1.03724e+06	303535	355417	167679	97769	158729	1.72759e+06	308144	844100	516262	436001	481181	261166	222757	241961
ATP1A1	623507	574174	655148	1.04445e+06	616254	306358	579204	225964	412324	1.34547e+06	165818	623955	241683	289975	425905	194365	215552	204958
GOT1	1.42897e+06	1.24688e+06	1.29871e+06	2.64081e+06	1.6138e+06	1.27657e+06	618287	272014	291056	2.99101e+06	635022	1.56385e+06	257601	222450	304925	1.21996e+06	1.05171e+06	1.13584e+06
FGB	573611	812778	734966	700266	230097	181936	1.51077e+06	607083	986269	1.40195e+06	338873	947464	272258	283001	386223	374730	352956	363843
IPO5	82096.8	320218	218927	570563	143180	163260	112561	81901.4	201606	155797	43826.8	45471.4	54439.5	65364.8	84618.6	53860.1	60385.3	57122.7
SDHA	349137	279043	270742	522821	234514	206031	188609	65171.1	121065	1.05315e+06	235825	538143	192468	253231	243603	237541	232396	234968
SOD2	2.54238e+06	2.49462e+06	2.6524e+06	4.48142e+06	2.78866e+06	2.41742e+06	1.36755e+06	599607	1.12529e+06	1.05734e+07	3.33907e+06	7.20396e+06	3.73373e+06	3.72073e+06	4.32072e+06	2.85446e+06	2.274e+06	2.56423e+06
TPI1	1.78573e+06	1.97066e+06	1.9002e+06	3.39759e+06	2.27742e+06	2.34082e+06	1.38099e+06	906597	1.18324e+06	2.82614e+06	793469	1.58703e+06	546921	621384	732997	1.03102e+06	899125	965074
ACTN1	244202	255833	155761	281050	108225	70698.1	224473	133877	167418	532858	106878	376320	83133.4	68284.1	33463.2	139662	184827	162245
PCK2	191720	344696	202190	655686	281405	239301	210844	33308.9	129827	3.13263e+06	750470	1.58338e+06	457985	384060	469839	1.03277e+06	979860	1.00631e+06
TGM2	352483	296402	377099	1.08004e+06	569558	426350	35428.7	32197.4	98841.9	1.37656e+06	237490	644241	592810	476918	760757	61262.8	44784.7	53023.7
ALDH4A1	936491	1.14879e+06	896620	2.29989e+06	1.30086e+06	1.02416e+06	349552	348768	212676	4.54937e+06	1.06498e+06	2.29459e+06	963819	1.00719e+06	1.09816e+06	1.1319e+06	1.09951e+06	1.1157e+06
HADHB	903527	1.10985e+06	846488	2.83996e+06	1.0585e+06	1.22603e+06	239221	141570	163139	2.99476e+06	452379	1.31546e+06	538824	611984	696780	348756	352707	350731
GOT2	710915	766449	801101	1.04188e+06	604873	579872	642921	221952	530390	5.40998e+06	1.11471e+06	2.47307e+06	934711	821647	987535	1.65468e+06	1.92748e+06	1.79108e+06
TKFC	98399.1	90153.3	70987	121825	91295.8	65384.8	111369	31899.4	86412.8	1.49634e+06	254984	532972	284725	168469	399851	455934	440879	448407
NNT	181754	262837	232269	269080	196624	166274	215006	87232.2	166029	1.37119e+06	338950	677237	313142	293063	298662	254613	270160	262387
TARS1	460750	70773.9	62736.8	87013.1	63253.7	73521.5	189487	66868.2	34729.3	97518.4	52059.8	149841	64178.4	84651.8	62812.2	37256.2	92869.9	65063
VIM	857003	877452	949218	493920	287319	140486	1.80154e+06	680882	1.28536e+06	1.67313e+06	362089	797242	135330	161384	212325	440948	519578	480263
AGL	75411.9	58659.1	64731.1	82759.2	68892.9	56101.7	133333	24169.3	34246.5	214280	87577.1	119360	73371.5	40001.2	59071.8	93213.6	99043.9	96128.8
CCT3	586657	464637	494583	713688	490317	422448	525351	187390	279821	796569	161073	437554	127343	212100	191684	135569	127103	131336
AKR1A1	536378	536291	522038	1.03671e+06	435488	503793	632650	297196	370201	2.67105e+06	741840	925841	611144	683696	741122	550373	698040	624206
RPL4	678103	1.26291e+06	573388	2.22634e+06	1.81507e+06	1.08677e+06	564306	406760	496536	1.89875e+06	344477	697768	169772	262019	303931	477084	349291	413187
LMNA	472592	400096	521167	491604	334329	301037	546235	291500	422894	685250	214295	391071	118343	117331	136818	269985	301187	285586
VARS1	121420	77276.8	238373	371078	199663	257947	29419.3	52822.9	144709	343696	80331.3	182585	54535	76032.2	98705.2	101671	107469	104570
ATP2A2	189824	194708	160900	330110	140119	242661	184829	47948.3	166617	392609	74293.7	246560	99281.2	108067	91226.9	60391.1	67530.3	63960.7
COPG1	265210	217475	179307	316024	248252	103145	154132	33568.1	72774.8	300270	32827.3	226399	57386	41471.1	61873.5	47872.9	84349.3	66111.1
HMGCS2	763582	632072	954533	1.2451e+06	825812	638871	649422	422716	539435	1.2537e+07	2.02685e+06	3.99641e+06	3.24792e+06	3.73371e+06	3.32585e+06	1.62621e+06	1.33253e+06	1.47937e+06
COL14A1	223368	273367	216609	147356	19798.4	35795.5	587949	244655	430203	307683	63066.4	108629	41328	47407.2	61333.9	76780.2	95089.8	85935
UGP2	554982	457659	643413	894656	496890	390017	579535	312481	387863	5.66557e+06	1.5407e+06	3.22767e+06	1.94221e+06	1.6504e+06	1.66e+06	1.18015e+06	1.1657e+06	1.17292e+06
XRCC5	175723	162153	282397	585026	212050	354718	85185.7	177789	62639.6	292999	59138.8	117703	53549.7	32217.2	171051	63643.7	62194.4	62919
EEF1G	1.69208e+06	1.37854e+06	1.43689e+06	2.79088e+06	1.72406e+06	1.54738e+06	685478	428988	463597	1.59521e+06	398208	807388	410713	327705	451175	285195	413591	349393
ACAA2	361543	426454	280672	451784	383880	233078	397902	342420	478672	5.05047e+06	1.51501e+06	3.32013e+06	1.77157e+06	1.90964e+06	2.41257e+06	848915	1.22289e+06	1.0359e+06
FMO3	120092	102160	82043.1	89818.6	23440.4	132374	333673	171223	80690	1.32466e+06	261173	642404	268686	268702	318878	267308	318750	293029
GPI	1.12335e+06	1.23155e+06	1.21218e+06	2.01914e+06	1.20244e+06	967926	785583	374683	558565	3.84676e+06	648675	1.43326e+06	787658	935299	1.22541e+06	512850	399222	456036
TYMP	804366	702745	502597	688503	363516	310978	1.16527e+06	477812	816156	2.01513e+06	300036	949940	617845	490000	518347	257148	366805	311977
PCCB	136944	215251	131374	430765	110797	63779.7	45820.1	47847	68784.1	805436	54544.3	262319	109888	85957.1	152678	48521.5	78533.1	63527.3
HAO1	94363.9	102735	175917	79274	172774	41180.8	72417.2	61758.9	39645.8	1.17198e+06	407962	656306	481322	409882	504186	349360	402689	376025
FBP1	898509	807252	462998	1.40029e+06	960410	921283	896171	444122	545192	4.27148e+06	1.33001e+06	2.8503e+06	1.53985e+06	1.41286e+06	1.52847e+06	1.47457e+06	1.37014e+06	1.42235e+06
ECHS1	1.17515e+06	1.0995e+06	1.00455e+06	1.0674e+06	606165	763029	1.119e+06	281036	621883	2.72772e+06	671021	2.9008e+06	786967	766403	949673	1.97927e+06	1.05715e+06	1.51821e+06
EML4	417238	504356	538309	1.15271e+06	641845	413318	127013	74189.7	99506.8	440833	105126	305977	82350	85104.1	86775.8	133058	92966.1	113012
AKR1B10	148718	270513	124557	275216	131940	118117	76877.6	45719.5	70031.6	4.8774e+06	1.23957e+06	2.4833e+06	416473	349476	398413	2.37026e+06	2.27329e+06	2.32178e+06
AP1B1	53670.8	41452.4	47703.8	132785	50055	83598.9	43053.9	63322.3	62071.6	215422	51114.1	84456.6	58032.2	68826	31301.5	29548.6	87796.2	58672.4
PCCA	128815	130108	161191	267252	143329	78810	49662.2	22160.9	145168	415117	61254.2	187065	65762.9	62984.7	134623	67150.3	59605.5	63377.9
HP	479202	520362	563863	745569	408255	336478	159532	252783	332366	7.65853e+06	1.76873e+06	4.25427e+06	2.8186e+06	2.77831e+06	3.67621e+06	679812	873035	776424
VDAC1	706951	888929	790195	2.0649e+06	872416	778713	421697	186135	440525	2.3886e+06	496704	878643	342742	249566	276503	715048	805691	760369
OGDH	52468.7	61910.6	76063.2	125332	75830.7	42155.2	37642.4	28994.8	36671.8	234346	54422.3	118802	39762.7	43838.5	68728.3	26178.7	46344.2	36261.5
FH	501960	378999	447847	998622	631025	548644	239351	159827	188394	1.66996e+06	420228	889843	204797	254376	264166	648374	521736	585055
CCT2	977152	323913	152629	486394	262305	262670	245866	109997	176856	875196	135646	272816	260183	214623	68405.6	326126	256050	291088
KPNB1	291480	288722	294258	331687	118527	225615	181875	158973	193484	217335	99416.3	237232	107905	43793.6	82377.5	220551	73807.4	147179
RACK1	1.06112e+06	1.13584e+06	1.15438e+06	2.11778e+06	1.22942e+06	863656	563507	260095	273919	1.49587e+06	226367	718246	235916	228580	312864	228422	248715	238569
ACOT2	663474	700970	726397	1.84619e+06	912514	939291	123809	92485.2	156842	1.40894e+06	198854	651882	264612	365411	389187	215711	234148	224930
ACTR3	619189	628389	715936	1.20851e+06	541625	669389	578212	392745	480922	660683	211714	510216	161897	191238	206359	246044	220496	233270
CTNNA1	48447.8	46248.8	29283.1	98048.9	34276.8	26984.7	56871.9	17499.1	33710.8	151811	6379.59	56335.8	18415.3	6554.51	8275.63	25248.5	32544.2	28896.4
RARS1	341037	279348	239584	589767	269537	219596	96611.7	70467.8	64699.4	525880	158514	275781	110695	129107	154776	145699	105722	125711
LTA4H	72566.7	83382.3	113834	210223	50487.6	111653	152857	87193.8	93499.4	360374	40973.3	133255	62752.6	52802.7	93497.3	42638.7	22675.6	32657.1
IARS2	275642	220590	241414	566522	277415	179892	120189	32010.9	83156.4	270831	42198	158056	12345.4	36306.9	38929.2	16980.2	73276.6	45128.4
EIF4A1	795269	716281	713080	1.20208e+06	725327	640753	409690	216483	349937	680731	143630	348154	129923	128777	186175	232224	249297	240761
ALDH1B1	240984	265779	288416	495610	256784	299168	74725.5	75952.6	163280	1.96267e+06	645891	945167	539841	489856	788078	273915	239147	256531
ALDH6A1	770707	731963	824263	1.43419e+06	609314	595998	428662	194957	242751	2.92498e+06	611134	1.57531e+06	322767	296507	332001	949332	1.02811e+06	988720
RPN2	346688	304147	328998	479790	308105	298284	418598	246409	229485	701408	252664	390415	179190	186952	225880	201635	233738	217687
HDLBP	264161	235357	81159.1	317638	168296	80567.9	35734.2	18765.9	30447.3	275580	59915.5	128957	24432.6	14658.8	33938.5	73766.4	72594.2	73180.3
PPIA	1.9703e+06	1.24587e+06	543494	3.55496e+06	2.35791e+06	2.02793e+06	1.28374e+06	642234	798428	2.86903e+06	281439	1.38676e+06	862861	863532	880605	816037	724260	770148
CCT5	337410	277847	322254	632630	253838	291119	308649	81742.1	241432	488414	170850	297985	133418	143147	133769	97735.8	171320	134528
UQCRC2	131337	89520.7	96022.2	212348	144039	61435.8	102124	88033.1	106383	581180	70402.3	320351	38808.3	49735.4	78104.5	55832.3	166047	110940
ALDOA	738181	676799	608232	772755	473178	284216	806706	246449	573460	1.013e+06	218396	580337	234385	230972	315160	190199	178845	184522
PHB	541081	538039	601504	945415	584985	523378	617963	335866	414298	1.76856e+06	431958	923676	538220	524147	634521	374689	375653	375171
PRDX6	5.4288e+06	6.21897e+06	6.58052e+06	1.30107e+07	5.94669e+06	4.94091e+06	2.3315e+06	1.13637e+06	1.90126e+06	1.08104e+07	2.04969e+06	5.22186e+06	1.67005e+06	1.53687e+06	1.98495e+06	2.31003e+06	1.74792e+06	2.02897e+06
PHGDH	687499	955493	999533	1.56634e+06	1.16207e+06	947283	261138	187779	174571	799211	286037	363354	66013.3	59091.7	140542	349962	264278	307120
SHMT1	82775.3	129759	97664.7	42088.5	55227.4	39472	57698.2	91569.9	96788.4	1.59959e+06	247954	429326	387969	220776	391973	276416	253602	265009
AHCY	1.47738e+06	1.61665e+06	1.57128e+06	3.42226e+06	1.72497e+06	1.65116e+06	551926	228879	571548	1.3738e+06	314032	597556	204271	268866	276746	441495	428043	434769
F2	126742	119352	140411	234538	97592.8	74542.3	150560	61562.6	39019.5	278151	80217.3	103341	66924.1	69324.6	71440.3	61953.7	63229.9	62591.8
APMAP	2.99228e+06	3.05357e+06	2.87436e+06	7.03511e+06	3.79612e+06	3.26562e+06	594626	289624	490691	2.62927e+06	474681	1.54144e+06	787822	764023	952643	388973	309132	349053
TCP1	176961	64900.9	182518	94892.3	64718	69789.3	24654.4	66258	103163	223260	48555.5	30683.6	45794.1	95693.1	39481.9	52395.3	72232.1	62313.7
YWHAE	1.17918e+06	1.21046e+06	980567	2.38316e+06	1.32289e+06	1.2821e+06	865734	390552	532464	1.36558e+06	207501	801215	327855	296165	365311	529491	494938	512215
ERAP1	367729	248530	298736	719412	348827	264561	98555.7	88533.2	138219	414257	91987.8	204807	137361	72933.3	160794	64232	94275.5	79253.8
HSDL2	129330	111367	157549	219656	74841.6	109780	47804.8	33104.4	45730.9	727486	282135	367013	251208	247004	368669	142024	122935	132480
PABPC1	368823	463724	390478	813395	394324	413817	405563	136927	224494	655416	139203	264329	86383.6	86668.6	102526	102586	116501	109543
COPB2	236164	317145	231056	649165	377191	223479	135681	60908.8	120275	448155	78820.9	199580	64857	53101.5	98760.3	59940.6	72300.5	66120.6
NAPA	231651	169949	174835	314571	110316	163672	114011	136634	71471.8	518281	147413	232098	178884	162479	206640	77201	105162	91181.7
G6PD	220838	335200	242912	495720	284491	233492	157728	110917	142367	237446	99427.2	131827	78016.8	77881.7	38359.7	60235	38988.7	49611.8
NAMPT	149313	332838	390524	661608	314328	186143	176806	106845	191421	1.03481e+06	54331.7	594132	102551	251704	373212	123018	65599.2	94308.7
HNRNPK	453187	550931	534100	1.88208e+06	753238	939853	510897	294236	289870	1.14852e+06	235353	297974	691093	141392	217459	204735	539538	372137
FTCD	32979.6	75199.1	43861.2	87513.5	92624.5	76628.9	45367.1	26846.5	37442.9	1.13882e+06	170351	462802	219591	114157	175236	282192	271290	276741
CYP3A4	176235	71023.8	120315	21908.4	28013.1	63400.5	82685	72220.4	50161.8	813312	183617	359696	120260	29748.8	61791.6	283609	247413	265511
CES2	96343	102399	65773	130155	46999.5	61959.7	255311	105210	115416	3.41476e+06	632512	1.32855e+06	590340	821634	780683	484146	609316	546731
NUCB1	137493	57924.8	61037.5	158797	60667.8	62232.7	76370.1	31593.2	50422.9	243188	55834.3	57811.8	18109	13675.7	23886.1	51160.4	58844.4	55002.4
IDH1	1.64883e+06	1.58443e+06	1.60441e+06	3.20744e+06	1.93368e+06	1.59273e+06	673179	222024	445388	3.82151e+06	796669	1.71096e+06	778875	1.00478e+06	1.00765e+06	629766	746390	688078
CYP2C9	108124	117840	84634.8	34032.4	142659	135666	216715	85474.1	191670	3.35631e+06	609989	1.68742e+06	79822.3	20511.6	77931.6	1.35468e+06	1.0955e+06	1.22509e+06
AKR1C1	11829.6	71363.9	78042.9	122456	123327	158675	31056.7	42496.6	22394.7	377137	112934	189297	42117	108815	76666.3	126646	127776	127211
SLC25A3	1.08089e+06	1.12982e+06	1.07911e+06	1.84734e+06	1.2049e+06	1.06389e+06	867891	345519	561608	2.34046e+06	749900	1.30667e+06	663002	797684	974414	584690	546682	565686
TST	2.49922e+06	2.56042e+06	2.44317e+06	5.19801e+06	2.87021e+06	2.77226e+06	1.00123e+06	478426	696016	6.96127e+06	1.58974e+06	3.5833e+06	1.41691e+06	1.52948e+06	1.5306e+06	2.01091e+06	2.01393e+06	2.01242e+06
ANXA1	671914	621350	623708	537524	176699	168060	918892	593050	751649	720569	148188	420524	162009	108795	140108	136308	258782	197545
LSS	175697	211724	101864	559723	186899	153252	35664.3	21579.4	67837.1	643076	71924.8	253196	210819	122836	141346	28305.8	45261.4	36783.6
MAP4	133831	176528	123181	217037	93020.5	62508.8	189536	58909	82968	206754	55190.8	115299	23824.6	65478.4	56007.4	63862.6	59710.7	61786.6
HSD17B10	372170	307749	297295	808021	395478	337525	207867	75186.6	107624	1.24052e+06	277810	534908	239394	294761	288230	260588	278940	269764
AARS1	31555.8	60776.1	70829.1	101411	91377.5	112889	95766.7	50597.1	34832.7	256618	39247.4	48133.7	25617.3	73177.6	73828.1	20077.1	16072.4	18074.8
CBR1	359488	240711	415146	346169	190074	99010.5	476184	237678	197871	1.9909e+06	361485	1.21521e+06	242775	310968	316030	602455	504255	553355
PRKCSH	439625	330994	201485	1.50526e+06	455919	495897	357776	314416	224354	1.25187e+06	233982	328737	168555	175368	257019	226126	193958	210042
SARS1	273210	272654	267043	770814	290957	337899	167719	89406.2	135929	728086	109328	227262	138841	100676	117245	120044	59521.4	89782.7
PPA1	138537	159401	162233	271175	211741	136681	132144	113123	154526	166474	43396.2	173194	54140.3	63789.2	20113.9	138147	64324.3	101235
LONP1	169709	211832	236812	582216	328017	191746	70878.8	27365.3	28729.5	411858	107515	296586	58483.2	90474.6	112796	94877.6	104688	99782.9
MAOA	137775	175208	170279	452361	199905	183120	87200.9	43227	88262.3	2.21874e+06	479667	1.10253e+06	689273	630107	797132	279783	171951	225867
RNPEP	360523	659761	745989	584898	297780	319236	417681	501238	725426	1.48726e+06	267686	882175	369508	346666	483170	419486	434049	426767
WDR1	1.03156e+06	960220	1.01754e+06	1.68356e+06	1.00152e+06	735594	688618	263162	474214	1.23821e+06	246249	545531	204524	144577	192248	239299	269312	254305
ANXA4	882809	560473	1.25715e+06	956667	405880	382032	1.78992e+06	923087	1.22074e+06	2.1939e+06	372779	847548	425503	428636	465602	504528	404020	454274
KTN1	42382.1	44585.5	34071.1	66697.1	31740.1	38665.2	29519.6	7250.85	15235.2	73839.3	16259.3	35358.4	13681.6	17771.3	15017.6	15867.3	8399.53	12133.4
KHSRP	193442	182075	132069	338187	196019	196445	74726.5	45506.3	29605.5	146177	46644.8	53143.2	22769.9	31057.8	41249.1	30323.8	39309.1	34816.5
CSE1L	2.14013e+06	137334	165406	316787	1.16081e+06	1.02126e+06	2.76495e+06	1.37582e+06	1.75373e+06	2.46421e+06	549238	79147.6	304918	426209	482849	911010	798677	854843
PLIN2	63325.4	60164.8	97257.7	60918.1	66841.2	40247.2	45710.7	16394.4	36426.9	544765	111335	275324	235697	277841	305315	31778.2	83996.2	57887.2
PLS3	156693	131444	187728	123165	78213.7	45180.4	208344	104601	106279	646065	186455	240207	93744.4	54931.8	124377	208087	154185	181136
RNH1	513952	581794	384052	628170	510112	267586	395674	242497	341797	1.13593e+06	200100	581312	174884	184811	182924	188604	206885	197744
PPP2R1A	52308	121312	113379	213533	138852	169720	162528	99318.3	107777	228925	42737.2	136847	114128	79578.8	110210	70442.2	65127.7	67784.9
AIFM1	255637	233955	145686	288842	290788	181925	146720	47148.7	92093.7	1.18702e+06	253707	517115	290038	329663	354972	194115	164857	179486
APOA1	2.14937e+06	2.17502e+06	2.01052e+06	2.21818e+06	1.22203e+06	872542	3.45228e+06	1.86022e+06	2.79758e+06	5.11284e+06	960302	2.66026e+06	1.19788e+06	1.3623e+06	1.6108e+06	1.0081e+06	1.17256e+06	1.09033e+06
UQCRC1	327931	314488	440506	571283	346045	229554	314651	158838	283035	1.23208e+06	291875	481987	153023	170589	338177	377619	441504	409562
ILF3	516115	251112	179455	648116	227009	142689	206055	129454	148303	310006	98074.8	119733	91713.8	74934.3	52617.9	79382.7	31994.5	55688.6
OPLAH	94988.3	138510	88036.2	84820.7	180281	124975	51241.5	30050.4	52409.4	242685	50501.1	119526	55822.5	42803.7	109039	121189	117697	119443
CAP1	914195	762377	928707	984649	569813	551353	1.36268e+06	597615	981320	1.61377e+06	422549	792003	445824	345183	383955	497165	242620	369892
MCCC2	245338	252214	267161	525349	317845	256075	57637.3	21422.7	37186.4	429001	57408.2	221838	62978.6	19198.9	54748.4	51013	96749.8	73881.4
CFB	211081	189742	106049	216985	65107.2	40257.5	256261	156615	159943	410487	76986.1	259951	114797	56548.3	47163.1	115563	140247	127905
DDX39B	7336.13	8383.25	2807.2	3125.31	6007.52	3272.92	17779.4	4765.34	9701.35	4802.69	1464.35	4704.44	436.127	1406.58	2172.26	1361.4	7231.54	4296.47
SUCLG2	183071	225879	253323	809617	361788	406559	115685	59776.8	72218.5	1.46463e+06	326646	628464	306565	320285	337939	182318	364782	273550
CRYZ	736036	1.08681e+06	1.20514e+06	2.59073e+06	1.29601e+06	1.24567e+06	530239	126882	362208	2.80109e+06	577575	1.63316e+06	755708	717022	895751	757683	739915	748799
ALDH9A1	439294	359277	327262	781628	396475	345468	283414	112423	259396	1.92125e+06	413414	947836	503998	431864	520445	317536	202003	259770
APOE	824522	816458	899841	1.80835e+06	949177	833457	393888	136841	356427	1.79044e+06	454755	748979	460788	543352	676632	275804	277773	276789
PA2G4	154375	187713	56900.8	403135	193001	111751	61463.2	50996.8	52369	230510	75070.7	27159.7	54956.7	47243.6	35810.9	82955.6	50273.9	66614.7
WARS1	155346	134381	158692	168090	94810	93112.9	84673	132671	94204.7	200582	84209.3	50699.4	32963	36827.9	55976.6	115804	37225.7	76515
SQOR	463079	426155	429189	865195	505773	499632	186045	63918.1	126995	482090	75359.6	262350	125207	150200	219128	23855.9	61490.6	42673.2
CYB5R3	1.06348e+06	1.12868e+06	1.22715e+06	1.49532e+06	894402	755527	959025	457094	387473	1.83106e+06	178862	945485	412659	407868	446630	343300	411886	377593
LETM1	91475.5	100464	100663	281312	91915.9	192051	38369.4	17348.5	25817	297239	37120.1	77231.3	21366.1	21244.6	100017	59803.4	32341.4	46072.4
CP	110314	253131	114460	590502	195353	154203	234070	193247	180876	471919	77771.9	277614	139033	113083	83255.5	143853	91000.4	117427
ACSL3	119092	110780	118503	273738	129959	95240.1	12872.3	16156.5	18771.9	83595.5	18788.1	7831.53	14393.4	6318.42	19657.4	7909.13	9136.62	8522.87
PDCD6IP	128582	112174	161470	344341	157089	133883	22430.8	61364	84717.7	248752	21490.4	109886	47144.9	44068.3	18224.5	16664.6	30628.7	23646.7
EEF1D	667302	586908	612030	1.4703e+06	987650	730708	250248	162404	182785	1.05328e+06	196956	554832	169704	179230	187627	216977	297427	257202
GCN1	20095.6	25544.8	8874.83	91958	24604.6	69582.8	55401.3	25480.8	46105.8	24605.3	3425.13	37360.5	3643.67	15241	30528.9	7443.15	12298.6	9870.87
PSMC5	344071	335790	256427	582648	356747	246434	224395	55504.5	106879	599453	182008	270258	73431.5	136072	105946	110165	103292	106728
NPEPPS	172226	113539	179245	477850	141518	349088	151250	141207	777383	381077	53645.2	565787	128852	404815	64995.9	59783.4	45319.5	52551.5
PRDX1	1.76957e+06	1.77689e+06	1.76249e+06	2.97589e+06	1.7913e+06	984690	1.41935e+06	595291	1.10254e+06	2.33608e+06	702786	1.99702e+06	829560	605244	852773	741409	851098	796254
DDX17	241504	244840	211876	530617	118466	219860	93212.6	80793.4	46607	187665	35955.3	119301	21734.5	51963.7	78012.8	66259.8	62725	64492.4
FGA	649447	751413	672314	369155	347666	208916	1.06388e+06	490068	583428	1.71472e+06	323912	974964	241294	263880	304524	251750	323547	287649
PEBP1	2.86742e+06	2.20702e+06	3.03463e+06	3.0161e+06	2.96938e+06	2.82307e+06	1.88941e+06	688960	1.54525e+06	1.0258e+07	2.77985e+06	5.83997e+06	1.8899e+06	1.92083e+06	1.85392e+06	3.27685e+06	2.72271e+06	2.99978e+06
LDHA	4.26435e+06	4.37825e+06	4.33313e+06	7.78163e+06	4.43038e+06	4.66197e+06	1.97337e+06	921506	1.81133e+06	5.07359e+06	1.52207e+06	2.56696e+06	1.30963e+06	1.41524e+06	1.67376e+06	1.07361e+06	1.03558e+06	1.0546e+06
ARG1	168455	149658	127615	245343	296385	222029	70288.3	83380.1	87376.3	1.5522e+06	496656	752017	554035	722850	610531	387160	405718	396439
GRHPR	266110	81040.5	101772	308324	200760	254251	129691	98926.7	155516	1.92955e+06	303595	791637	261080	243682	463382	637607	401629	519618
GAA	49743.7	71915.8	45781.3	51332.7	30813.5	38681.9	84084.9	37779.5	71890.9	412806	83921.3	159136	92937	56664.6	123933	59573.8	59573.6	59573.7
NCL	1.52571e+06	1.66665e+06	1.6263e+06	2.21581e+06	1.62462e+06	1.33442e+06	994008	520538	765569	773278	214154	491450	216294	227547	261263	228496	282977	255736
SERPINA1	2.5096e+06	2.13874e+06	2.22785e+06	3.73856e+06	2.09545e+06	1.62542e+06	2.45253e+06	1.78996e+06	2.42637e+06	4.15554e+06	1.28201e+06	2.64127e+06	1.05525e+06	1.17669e+06	1.52753e+06	1.41241e+06	1.55454e+06	1.48347e+06
OPA1	66967.4	114777	39526.8	155338	82478.9	37699.2	91278.5	10329.6	48729.7	151741	45472.5	84139.9	39253	46095	64801.2	33108.5	28185	30646.8
MVP	129369	95847.2	96382.8	93485.6	70327.7	31048.1	312938	131620	164328	380838	129367	218578	91410.3	78334.8	85998.9	44946	41000.7	42973.3
EIF3B	80922.1	159208	125227	315580	105349	123874	78149.9	36258.9	33737.2	184667	37318.9	87978.7	28508.6	19964.1	30515.7	43500.3	45155.1	44327.7
APOH	223093	306193	210053	224940	119166	146700	514406	279588	366996	529706	106090	194864	111826	93070.5	115054	110293	123777	117035
HGD	54914.9	99543.5	74602	168954	77609.9	64261.4	30277.2	27691.7	62430.5	512361	100524	376110	95602.7	34170.5	86768.2	170669	302216	236443
ASL	381903	470615	408781	1.05628e+06	567368	496719	176804	116496	139054	1.94544e+06	454630	1.0024e+06	274485	299165	382030	562187	571738	566962
SARDH	65593.6	83839.5	86004.6	245047	83399.7	35381.2	44279.2	20501.6	41277.9	1.30348e+06	46459.4	54147.4	9608.42	13617.9	25822.4	13494.1	184348	98920.8
H6PD	211234	151710	95787.5	358938	191226	200518	74038.8	37353	76608.2	583131	153623	153877	123175	110979	137407	175909	73567.5	124738
GC	264873	264121	209988	361955	173533	141419	361264	118081	306350	823873	140873	467756	211734	229698	187403	157936	182102	170019
IMMT	169768	171839	178110	360296	182167	111961	106096	72589.4	68401.9	494734	68994.1	154859	120464	61450.1	127665	37499.6	61651.9	49575.7
KRT1	154788	176951	169240	416700	162359	158111	164700	106482	86906.5	211387	94556.6	187811	98803.5	109464	109150	23889.2	26770.3	25329.7
ACAT2	478631	508927	463741	1.19291e+06	777158	773982	35179.1	44335.3	64410.2	448420	125716	198513	87850.6	99334.6	117754	113637	112671	113154
SLC25A5	138453	126485	140421	167537	133228	151613	176444	14125.8	8939.05	270499	52347.2	49285.9	58653.8	49965	6481.25	39902.6	12393.2	26147.9
TRAP1	235051	304497	214340	561089	245706	209779	103167	77850.1	86719.8	665854	147990	327694	77020	57515.4	38387.8	160134	211131	185632
RPS3	601947	1.05464e+06	526760	2.43184e+06	1.31571e+06	927936	594594	301430	391755	1.53391e+06	321263	717382	288526	213066	314618	347730	322039	334884
CPT2	190984	184433	159984	430930	254580	188291	97013.5	89790.6	107431	1.19597e+06	279243	647201	327460	304178	346999	238251	176569	207410
THBS2	142251	81804.6	107609	93047.6	47253.1	35025.4	224250	286678	325164	98757	71429.5	34509.4	33848.4	29825.1	35663.1	28893.6	38471.4	33682.5
ACADS	127825	74745.6	116904	323855	98440.9	100307	141991	67870.6	27309.5	1.41169e+06	262119	578779	250247	247139	277418	152906	208215	180560
SHMT2	428159	502010	397987	1.12333e+06	570795	536537	137594	108324	42858.9	1.09621e+06	213979	465485	226282	225524	169592	304756	251808	278282
VIL1	102282	146185	140570	319247	139638	195001	23834.8	26219.8	22679.3	66486.5	21327.8	34420.9	15478.4	15418.9	17720.1	17718.9	14580.2	16149.5
ETFB	1.76395e+06	1.92071e+06	1.95256e+06	4.01682e+06	2.22949e+06	1.91029e+06	715527	337915	459364	4.82704e+06	1.07373e+06	2.41938e+06	981228	896892	1.16574e+06	1.23625e+06	1.27307e+06	1.25466e+06
DDAH1	464106	343340	312353	958832	465712	438943	110590	91092.4	46149	899571	206870	401208	252009	202759	268128	171940	156657	164298
PHB2	415627	469007	388142	680508	366133	372356	356694	93126.6	272499	857930	245979	423857	259912	268676	330850	210996	185846	198421
PDHB	451946	352978	247578	1.02573e+06	501499	439258	182350	80368.2	75636.5	953699	120327	314573	144029	122545	239371	203243	111803	157523
CCT4	283578	229669	276802	331982	278993	247692	221200	124550	145685	348196	78666	170905	115594	57716.1	73271	110259	114818	112539
CFL1	663310	642516	651564	1.01661e+06	740383	585408	491865	331191	459250	621668	219764	436451	282109	233517	261339	237029	223070	230050
TKT	2.00769e+06	1.96473e+06	1.22466e+06	2.49142e+06	1.24017e+06	1.40111e+06	1.24768e+06	456983	925820	3.55889e+06	849680	1.92487e+06	858518	899197	1.20295e+06	567158	783737	675448
RPLP0	650272	636170	581245	1.68337e+06	753055	656945	345738	181949	606614	1.13176e+06	221999	528313	449001	222769	171944	158031	240025	199028
GNAI2	354267	289264	295439	390966	198253	124395	530650	143865	362046	494414	224199	265123	96397.2	112230	170692	141284	138997	140141
RTCB	240553	275337	116652	398172	207044	281444	124335	59722.2	121306	786396	119697	334264	201484	123171	172742	91389.8	68916.8	80153.3
PSMC3	60268.7	114586	86235.2	128703	62164.1	52408.7	113843	31538.6	24189.1	115518	53190.8	47819.8	40307.8	32824	37150.2	27448.3	28264.3	27856.3
HPX	525336	671222	439223	448968	277664	253020	1.26975e+06	459641	694128	1.76888e+06	417868	885951	506977	484066	537867	237293	265029	251161
STOM	86568.7	31606.3	98160.2	59845.3	46123.5	20900.1	59866.9	62747.6	116650	400592	91308.9	46943	36881.8	23325.5	24119.8	52187.6	98252.4	75220
HSPB1	572764	535889	632010	1.06489e+06	524546	623623	437949	222834	376832	3.0571e+06	459035	1.35631e+06	96784.4	135263	133314	1.03831e+06	1.13029e+06	1.0843e+06
RPSA	1.03943e+06	1.05568e+06	1.30134e+06	1.1421e+06	1.34367e+06	733415	841464	398391	552397	1.50509e+06	271594	791296	285277	162842	286345	493053	368065	430559
UGT2B7	41887.7	135493	69023.8	108683	586099	18710.6	155396	124535	135475	3.13487e+06	994574	817173	775484	778622	318842	921700	890350	906025
AKR7A3	145379	94080.8	78371.7	70497.9	33473.8	34301.5	247119	68527	152122	3.05609e+06	827142	1.69355e+06	315054	269471	310218	1.55791e+06	1.54966e+06	1.55379e+06
MTCH2	416023	373471	440707	882011	427347	353038	258783	114813	214485	1.7573e+06	393773	811146	415153	558831	479975	222627	284283	253455
ANPEP	39364.5	50069.7	67156.4	74515.7	34298.1	56368	21241.7	20796.5	30152.6	113591	33183.9	101273	46696.1	53323.3	38172	73430.9	23307.8	48369.3
AGT	313325	357131	326946	882267	342562	431886	195992	160778	89608.7	421772	70233	199652	158670	163060	104045	45167.8	94999.3	70083.5
PGAM1	949125	1.33725e+06	1.46628e+06	1.85639e+06	1.00042e+06	1.10479e+06	1.42917e+06	656990	640587	2.11184e+06	645926	1.25855e+06	329783	310132	177437	782254	802532	792393
DARS1	476114	581624	281500	954137	469571	463760	134606	97043.5	91398.8	682320	141001	211640	70616.5	114883	150319	140098	152000	146049
TPP1	246215	233189	261131	659668	259311	337739	168326	113481	162059	1.44005e+06	206983	812248	532065	573398	697700	143817	251922	197869
ETFA	846956	701688	476385	1.01284e+06	932879	882413	429499	232587	244462	2.16073e+06	617010	1.06447e+06	248587	308197	332074	543611	365676	454644
PAICS	146648	148300	179027	225883	158324	129973	138553	34051.4	46020.7	288618	52259.9	135568	18668.5	30176.2	59141.8	39907.7	74042.7	56975.2
GSN	104607	157725	94775.3	177935	82253.8	71889	103755	94054.3	38639.4	233157	23091.1	117876	53150.1	42885.6	27043.9	39932.3	22982.7	31457.5
TXNDC5	1.21597e+06	1.39209e+06	1.28245e+06	1.89081e+06	1.04673e+06	901731	941309	436581	731240	1.57833e+06	282497	684551	354417	328138	426171	269566	322316	295941
TUFM	337145	365244	502830	950345	613208	482270	163869	65013.9	85191.5	677516	224775	336537	125803	103889	226001	303157	346250	324703
NME1-NME2	1.80544e+06	1.80674e+06	1.97065e+06	2.11725e+06	1.69348e+06	1.29049e+06	680976	834474	989028	2.65466e+06	809870	1.74308e+06	440700	735481	834985	846126	742097	794111
SYNCRIP	110805	140798	179095	177716	59985.7	150988	180564	110456	124174	235115	99394.1	177752	13666.8	90512.9	34426.2	90544	60174.2	75359.1
PGD	368043	541597	439545	717009	511216	328030	384263	175240	354993	997804	224440	289803	135052	210506	217877	161670	160289	160980
SERPINB9	78101.9	227203	190360	402542	192546	126003	217762	112918	144352	236434	84107.9	107139	41843	58686.4	44205.4	64690.1	70120.7	67405.4
ACTA2	6.03879e+06	6.06659e+06	2.52174e+06	6.40825e+06	3.9009e+06	3.97954e+06	6.28185e+06	2.27632e+06	5.84067e+06	3.62184e+06	1.05449e+06	3.78977e+06	1.6244e+06	1.6406e+06	1.82521e+06	3.1664e+06	3.1338e+06	3.1501e+06
CAPN1	148769	219808	116491	231651	81646.2	182312	276522	90751.1	208096	565368	92508.7	227220	53381.4	92513.3	85484.7	79856	73680.3	76768.2
CMPK1	172375	205766	143121	213716	167169	125257	48771.3	65230.8	99465.9	233102	43717.5	171752	103571	93918.7	171000	104652	126799	115725
AGPS	111071	147932	109491	290698	81079.7	89122.4	54004.9	30098.5	36935.2	173103	67910.2	68953.3	49409.1	19251.7	33495.3	34727.1	51772.3	43249.7
PSME2	625160	737957	210580	982137	552299	406830	480467	109711	185044	1.10917e+06	233229	617831	216386	191061	140490	88619.2	220285	154452
GLB1	159787	84543	105332	289194	84816.5	194343	71933.8	42988.1	62983	408449	55594.4	101739	56184	42991.5	94721.6	54018.3	54706.2	54362.3
GATD3A	316889	305689	392961	895377	380915	414582	140326	31440	62480.9	881156	145595	423266	91128.1	88683.8	117218	139279	272291	205785
PFKL	360473	482849	365521	1.0064e+06	498296	457018	155539	103116	239438	337309	112328	256225	71822.8	152190	140119	64600.8	70722.2	67661.5
TRIM28	67891.6	81118.9	28781.3	134823	68810.3	129072	51172.5	51657.1	39599.2	64744.7	44748.7	38938.1	17874.3	27517.9	15672.9	23516.5	8711.88	16114.2
PSME1	1.29571e+06	1.21012e+06	1.6514e+06	2.47527e+06	1.28297e+06	1.12979e+06	1.40856e+06	609311	873951	3.29437e+06	701894	1.66171e+06	762125	754475	930019	674465	556078	615272
EEA1	209148	27861.3	195325	121830	37764.5	123967	39180.8	55650.5	53398.9	117025	75053.8	173968	31210.2	19926.9	32673.6	85841.6	49012.2	67426.9
SFXN1	177956	217235	219985	482383	241225	200933	133585	86970.5	137266	872383	153538	381023	163068	150287	232270	166513	136918	151715
TGFBI	177066	142658	173280	149758	26327.4	66400.5	122433	57843.1	171076	299660	34531.5	192730	51550.4	48984.6	60041.7	78259.1	91979	85119.1
SORD	168786	267014	104138	507806	156274	93948	113061	65414.6	99128.5	1.48365e+06	339091	660706	283739	203804	191007	431720	508425	470072
NIT2	246122	226687	145483	369203	128592	174247	233490	47077.9	212348	1.21779e+06	146035	526577	255791	231742	181536	281970	159371	220670
EIF4G1	104310	26193	64652	206451	108570	88761.2	118354	46730.4	47110	58911.6	61050.1	144871	25411.4	13589.5	52158.3	44011.7	52933.4	48472.6
FABP1	2.51054e+07	2.41852e+07	2.67087e+07	4.12676e+07	3.51669e+07	3.45037e+07	2.14071e+06	1.3583e+06	2.24547e+06	9.26011e+06	7.41947e+06	1.07216e+07	2.9554e+06	3.96787e+06	4.39455e+06	9.81705e+06	9.95996e+06	9.88851e+06
LAMC1	47238.6	25174.3	17356.6	26157.5	16062.4	22652.7	82362.3	10387.4	26044	30802.5	13197.5	14996.5	27135.7	17272.1	37812.8	14727.8	12805.4	13766.6
CCT7	63966.7	21876.4	26004.2	31138.2	70939.6	28010.7	24908.8	35041	50854.8	80407.9	47348	38595.2	18195.7	30263.2	26483.5	33843.2	32474.8	33159
GCLC	74340	308927	13410.9	212118	70383.9	32645.9	64524	39118.3	51294.5	297063	74318.7	163041	48228.2	71556.7	48732.8	62666.7	39427.6	51047.1
NDUFS1	61494.5	81961.5	68540.7	54130.7	38201.7	78231.4	98512.3	33732.7	48609.1	227962	40119.5	58959.3	27355.4	30141.2	19649.5	84026.7	67784.5	75905.6
PPP1R7	150470	73682.3	152195	399802	183395	190664	107124	64937.9	33879.7	468100	35057.3	84566.8	99960.7	91107.7	51541.5	26650.7	54990.5	40820.6
PTGR1	105793	202969	152582	227875	209367	175897	125624	140148	212975	2.93009e+06	520839	1.23944e+06	525629	439270	485082	647949	549370	598660
YARS1	94256.2	210008	150548	151795	92570.5	115604	274656	55963.5	250404	383900	56879.9	143882	91298.4	137539	113135	92604.2	88939.3	90771.7
USP5	12001.4	88797.5	27199.3	204128	98068.7	39535.9	17975.6	10499.5	23289.7	232720	45624	109462	39792.1	15579.9	5343.08	20044.1	34755.9	27400
ACTR2	989330	896053	911562	1.26097e+06	815712	701699	905246	378529	714164	830709	209826	500463	190682	207888	237035	214478	229515	221997
XP_024305640	146501	303057	298102	574745	451675	320879	176113	68670.2	137410	1.92321e+06	234901	820714	331560	253180	454984	402364	387538	394951
GLUL	147478	159835	116708	268461	196197	187837	164310	82949.8	106797	3.78955e+06	884537	1.65645e+06	78791.7	66964.2	68815.5	1.67328e+06	1.90394e+06	1.78861e+06
EHD1	66212.8	86567	92725.8	100467	77144.9	36153.6	109058	36772.2	67151.4	129830	35481.1	108335	17437.3	58641.9	44165.8	28709.4	73817.8	51263.6
F13A1	130903	169267	223253	220087	254271	236604	42675.3	56310.2	19989.3	424662	145287	256895	254590	210398	264721	44548.1	30596.1	37572.1
GBE1	126260	184075	112591	228543	98888.1	88485.7	47866.9	34021.9	81410.4	263795	123507	189583	102127	91538.1	140186	27227.1	56911.5	42069.3
HNRNPU	991061	1.2168e+06	1.01799e+06	2.23311e+06	1.23601e+06	1.31975e+06	740832	439492	468668	1.0026e+06	322956	370028	211481	254409	202108	253017	285477	269247
KRT7	192621	187942	171055	47087.3	52041	82890.9	373125	296263	244251	71292.1	62560.7	62342.7	28908.7	36532.6	33801.2	69503.9	45663.8	57583.9
MYH10	11644.7	37803	19470	19716.8	121521	6790.61	16761.6	16495.2	21478.3	14971.6	29719.1	7283.18	31462.9	8958.8	5620.3	30109.3	88411	59260.2
EIF2S1	154724	163102	140503	296314	161354	99250.7	143406	63118	105406	405939	47940.2	120292	46575	34038.8	55308.5	25280	91753.8	58516.9
SLC27A5	32980.3	69309.8	35208.4	44113.4	34197.4	34176.6	29439.3	23564.1	45841.2	1.00456e+06	182926	389064	48699.8	48850.7	36537.6	241757	332980	287368
PGM2	39738.2	142018	102245	169584	120584	68927.7	107612	36599.7	54195.5	539683	62666.4	535887	125076	238181	185325	58034.1	44056.2	51045.1
PPIB	6.20247e+06	5.27925e+06	6.03289e+06	1.02312e+07	6.36498e+06	5.84634e+06	3.78441e+06	1.58494e+06	3.01374e+06	8.97078e+06	2.15435e+06	4.37337e+06	2.29318e+06	2.24067e+06	2.75698e+06	1.7871e+06	1.71901e+06	1.75306e+06
GARS1	257957	279494	266643	444418	239787	241926	181625	72862.6	150085	263730	105899	269626	102288	118856	129466	110251	111857	111054
UGT1A6	89529.2	23442.2	62871	143054	26469.2	28431.8	84990.8	12893.4	31099.9	936112	95548	378996	105002	97832.8	168971	242980	274128	258554
DPYD	35963.8	61130.5	47255.5	81164.7	87444.2	81372	18753.4	9442.09	6831.31	31315.6	8789.26	34478.5	20893.7	14463.1	10422.4	14515.1	7102.89	10809
PTBP1	197809	220193	141841	226364	95747.5	180278	174640	109296	121574	222886	57531.3	126394	61977.7	54718.5	47496.7	44435	95272	69853.5
STOML2	189381	109071	173322	351445	262087	282811	130198	65357.9	60662.5	198100	127317	163910	124618	123182	128711	111709	113534	112621
SERPINB1	173900	264688	251210	250261	204261	124239	146938	43685.7	86725.5	362124	42905.5	58140.3	58463.8	116494	49579.7	106843	67645.5	87244.1
DLD	374689	350780	296662	627805	314862	268832	98603.7	47564.8	61682.8	677182	138944	343999	120952	125213	204808	141258	191021	166139
MSN	504999	582094	426984	366901	208054	174924	867792	473792	333734	1.22147e+06	332781	606595	333410	196312	259662	319067	283209	301138
LMAN1	64854.9	61260.7	111979	181905	91371.6	104543	69056	37802.7	41456.1	204574	55415.7	89323.2	59810.8	50679.4	84273.7	24357.1	10856.3	17606.7
DCXR	212272	246713	217653	325156	231814	211896	230838	160223	189182	2.92972e+06	978820	1.56381e+06	751309	723253	927498	1.18352e+06	1.21832e+06	1.20092e+06
AK2	319043	247446	412215	499142	229657	480567	61516.8	94332.7	79401.5	1.75403e+06	358855	655771	366894	268873	513523	332711	250704	291707
SAMHD1	8848.76	1894.05	12142.8	18320.9	3633.29	4106.44	5881.62	5090.98	1895.81	5303.09	3243.14	4191.86	1611.14	4786.81	6965.23	4741.69	1848.36	3295.02
ECI2	41050.3	58166.5	70526.3	19204.4	112637	101646	21422.4	70669.4	35301.6	365479	119698	238675	85656.9	109541	133270	143567	139091	141329
ABHD14A-ACY1	576552	467229	669159	708199	485650	485040	863974	140165	159910	2.35565e+06	584913	1.6617e+06	502958	786623	733081	532599	644480	588539
ALDH3A2	875140	226026	844126	322511	763461	294328	692942	437421	747705	3.87682e+06	1.27515e+06	953542	607807	220728	1.25329e+06	493204	2.02649e+06	1.25985e+06
POSTN	70280.2	103210	256475	78568.3	61984.7	16991.8	237391	196807	267196	146807	104803	46938.4	19114.1	37810.6	20305.7	43303.9	70733.7	57018.8
CTSB	1.51795e+06	1.47861e+06	1.45013e+06	1.90982e+06	1.03468e+06	979021	1.98716e+06	708519	1.27998e+06	1.7297e+06	386748	1.0277e+06	296806	242333	348291	596129	601743	598936
PGLS	282799	387869	266894	581594	230650	379978	375780	111638	167997	758999	116858	355686	99715.3	81658.2	171961	171597	209227	190412
SEC23A	15125.5	48810.3	12947.8	82594.6	50080.3	40809	20496.2	19817.4	37061.7	91020	14608	48462.3	25900	15608.6	27514.6	21193.5	2476.12	11834.8
ERO1A	347548	331739	387989	922871	378207	312850	72444.8	33021.5	88879.7	390121	28240.3	132444	38105.6	40542.4	56350.6	100647	68811.5	84729.4
DDX1	64258.3	71996	104790	135672	80916.6	101985	74480.4	41807	54983.3	196818	47616.9	57042.6	53684.2	24021.3	43239.2	39849.5	36090.1	37969.8
PNP	403136	467647	455102	594863	262590	286259	399767	203628	243770	796302	175689	303941	71391.8	149503	155905	210361	149693	180027
NDRG1	162020	162150	236137	310888	211259	162142	46291.7	28783.9	42545.2	177825	18440.1	74181.3	54733.5	53794.7	46786.2	31982.2	51889.3	41935.8
VAT1	252931	274358	238133	488308	254656	268771	161349	84546	106726	291213	35811.6	87643.9	49614.2	34240.3	30196.5	11107.6	40959.3	26033.5
MAOB	308156	312470	268579	543660	223344	182662	357243	202948	125030	1.90055e+06	256958	943193	533611	442500	583798	189823	111147	150485
SERPINF1	119621	160344	155221	88785.2	45749.3	50969.9	341996	183276	247715	285822	41150.9	101640	43043.2	35384	48347.7	36215.4	42524.1	39369.8
MPST	618264	618291	763326	1.54152e+06	848976	777744	199654	90599.6	128227	1.33488e+06	332116	851230	183021	183538	247529	500248	474256	487252
CYP27A1	415734	271677	245335	1.06675e+06	432290	193294	41964.9	60178.8	20757	317030	44752	193858	26443.8	81365.1	24417.4	116336	184970	150653
CS	386010	354345	671806	1.35579e+06	547710	638430	525112	97495.7	211251	1.56412e+06	328577	452424	196325	252629	253771	158216	364835	261526
HIBADH	194859	178327	177271	377993	212072	176371	161254	45275.2	73238.3	1.30064e+06	202336	533009	299427	299741	381001	197209	188219	192714
TPM3	237618	230226	258328	414697	207214	207717	303600	56033.9	182337	382934	113575	173280	68155.3	68488.9	75194.8	87525.3	131799	109662
FTH1	911332	977139	909650	529285	131982	189874	1.38247e+06	736743	1.16825e+06	2.44462e+06	576864	1.34954e+06	434123	422140	676570	668827	608572	638699
LRRC59	391456	343438	388379	635185	174815	232503	368607	164137	179922	957179	194393	431320	235605	190434	215179	127730	170641	149185
DLAT	264679	160604	143694	440405	325300	179135	84465.5	58734.8	92784	1.05616e+06	127103	362712	96993.7	111138	93952	265545	367761	316653
ECH1	213897	284446	261326	454451	254310	303781	136365	98933.6	97147.5	1.31454e+06	330865	757432	371619	407555	406335	252234	273157	262696
THBS1	97473.9	344854	155756	98024	59622.5	39907.3	422327	196909	239354	322117	51209	144901	43155.9	38744.9	14937.3	34658.8	128135	81396.9
LARS1	51046.3	63977.4	42256.5	188857	29770	19072.5	41738.9	28612.8	56270.5	115705	26624.2	37794.7	21332.7	8968.1	14827.1	23667.4	36190.7	29929.1
USO1	88928.7	124443	357849	224384	140482	78201.1	156692	39792.3	53736.5	397495	57622.8	222126	94718.2	66767.8	44879.3	74206.2	112856	93531.3
EIF3A	83956.6	95951.1	146773	151762	129177	29046.1	131148	28294.8	47004.5	155791	23823.3	69826.5	20854.8	38217.3	9084.93	50413.7	18930.3	34672
NAPRT	215038	125718	153992	311987	260658	123673	85744.3	30120.7	78519	471345	219767	271145	203239	230286	220592	111593	11333	61462.8
ACADSB	549066	587802	529438	1.19588e+06	588124	478775	159508	64515.4	126340	879785	147061	351824	67282.8	46350.7	48512.7	230182	190820	210501
PRDX4	330960	322856	244638	704663	374557	221679	217388	157966	184685	820183	186409	474499	202518	219815	269925	144049	47818	95933.5
SEPTIN7	186065	163028	172637	262885	133905	86246.2	212603	38249.9	156749	174265	30429.1	108414	15067.6	15368.4	27147.5	52214.2	33721	42967.6
GFPT1	178610	157200	180225	350841	157974	173714	154527	28417.1	70533.8	350654	66147.2	198642	63002.5	66490.5	91297	41153	20463	30808
PRDX3	1.39958e+06	952078	635905	2.68071e+06	810164	1.34717e+06	100401	98554.7	258008	2.90574e+06	254674	794482	340702	197336	327686	804516	857956	831236
SEPTIN2	122346	139617	112294	278760	119013	134245	225845	113961	158425	231648	33459	72010.9	28492.2	19353.7	43782.1	48400.5	55083.3	51741.9
MDH1	2.33665e+06	1.26544e+06	1.88037e+06	4.06928e+06	2.69135e+06	2.55205e+06	1.46339e+06	581556	904691	4.831e+06	1.1129e+06	1.90442e+06	1.35782e+06	1.36004e+06	1.57287e+06	1.04264e+06	1.08897e+06	1.06581e+06
POR	422860	323913	369782	858292	476297	420027	192553	67452	134472	846207	146929	417784	117470	137260	73321.9	171166	164634	167900
NADK2	350553	295369	328509	794488	439155	285763	104958	80707.1	131960	1.35198e+06	356417	685520	102245	169868	177911	547404	486389	516896
GFM1	33736.8	39009.9	10124	108227	49741.1	46170.4	35679.9	17396	29051.7	70944.8	23894	16074.2	8999.89	23027.2	20464.3	28021	26029	27025
YWHAZ	2.05393e+06	2.24531e+06	2.01163e+06	2.82915e+06	1.52355e+06	1.05415e+06	2.6382e+06	1.08491e+06	1.61027e+06	2.80709e+06	607772	1.79933e+06	329458	375220	449578	1.46109e+06	1.27001e+06	1.36555e+06
GART	30454.2	16756	16147.2	29191.5	35587.8	34272.9	17449.2	19570	5172.53	12120.3	12127.1	16222.3	4711.21	6436.52	16928.5	2441.25	24368.7	13405
MARS1	29128.2	36877.6	45879.3	26099	28167.8	45189.6	36505.7	17797.9	16434.3	86556.4	31491.5	44149.6	22019.9	27742.6	29328.4	27603.4	26153.4	26878.4
RPS3A	1.36699e+06	1.34647e+06	1.3371e+06	2.25012e+06	1.23387e+06	1.13061e+06	845911	285641	573505	849416	263250	684397	241018	277402	294819	279058	355767	317412
LDHB	502236	657014	419009	818969	1.22176e+06	831349	1.50863e+06	492111	825035	589033	307459	450297	164859	183902	470490	603662	172072	387867
CORO1A	254372	287740	313773	388258	188719	119470	643268	303822	394825	355395	90431.4	178986	44801.7	132735	38353.6	68904.1	120598	94751.2
RAB14	138401	200963	56084.8	275500	180202	142161	34046.7	31548.6	53302	333572	40558.9	105927	41569.3	65463.7	41261	59957.6	56428.3	58193
SSB	226236	207445	226016	392335	217960	207795	214488	73466.5	110656	163220	28148.3	93333.3	18150	35149.2	47532.9	44738.6	48533.8	46636.2
APEX1	149402	195878	137016	344245	237483	199843	267944	106874	190358	314631	58342.1	170338	133207	76322.1	95343.4	84663.2	84231.6	84447.4
AP2A2	29008.9	18281.4	18029.4	92162.1	60902.1	30124.1	42028.9	18339.4	8737.18	39533.7	11977.2	16486.3	18395.2	18393.1	17648.2	17835	15835.9	16835.5
PSMD1	28954.2	32180.4	17828.2	45203.1	54531	57509.3	17736.8	16513	26844.5	180925	15258.6	60757.6	26232.5	25155.6	31519.6	14611	13510.4	14060.7
CAPN2	87192	56583.5	114448	161625	104298	220172	61302.2	81144.1	185837	269123	38181.5	78265.3	10044	42739.1	88411.1	44809.8	102611	73710.3
PARP1	112309	153977	176245	338980	195341	206183	113603	44456.1	91740.7	81381.8	53472.7	33998.2	37975.5	21724.5	30892.3	29159.7	37860	33509.9
PDHA1	131638	79004	127056	270622	152082	143468	23947.2	29314	56420.1	241467	71545.9	152719	70188.5	58767.2	55729.8	68778.9	38415.3	53597.1
PYGB	135372	77460	81710.3	235967	104629	126879	87325.4	86163.1	107423	609705	56040.4	269858	141642	81210	174142	81493.2	133182	107337
STIP1	716242	780044	670832	1.64228e+06	783517	527254	358274	180162	313509	1.17531e+06	177471	367697	165715	173570	232227	191308	261795	226551
MAT1A	112690	98401.7	109338	392866	180479	179240	71611.4	30274.1	19535.7	1.46323e+06	284890	678929	75640.4	77054	103247	459352	397314	428333
RPS4X	394461	209866	324338	515841	388092	401832	140977	116131	179668	422943	82664.3	211129	88982.9	109286	114825	123900	109155	116527
HLA-C	110041	155999	208001	43073.1	27000.8	54991.2	394948	167912	214294	400459	50472.2	226960	89390.2	99511.2	96332.9	27537	28955.9	28246.4
ACOX2	65375.6	17924.4	28721.7	59729.6	24771	62951.3	63747.1	19597.9	23188.1	500168	105284	221514	59304.6	57695.2	61521.3	154905	78250.1	116578
ESYT1	81649.6	59673.6	103196	146479	72259	68759	176424	29380.4	21843.5	176982	102644	138587	47832.5	111261	68462.2	61611.8	64202.2	62907
ANXA11	247337	244985	187756	318389	162386	147256	204269	99736.4	101468	263215	19543.7	163969	50971.1	61589	38439.4	65041	45217	55129
PFN1	1.86902e+06	781102	428952	2.39587e+06	1.62481e+06	1.6692e+06	776453	938144	1.19653e+06	2.54699e+06	415595	1.04144e+06	427458	252371	448614	536689	713587	625138
LMNB1	29648	62113.8	33256.4	80545	56278.5	16985.7	38289.5	21494	57049.6	84378.8	17293.1	16618.8	33155.5	39867.7	18971.3	37950.8	9494.4	23722.6
EIF3M	16336.3	11075.2	38370.4	11341.6	55767.2	48470.4	21797.4	3404.26	8886.5	64824.9	15939.2	23351.1	9098.82	26888.9	8118.27	13417.6	19063.5	16240.5
KIF5B	36005	20242.7	23353.6	25837.3	11183.3	44764	14121.9	20573.7	21166.8	62705.5	17047.8	44238.8	17991.5	22384.8	24634.3	14746.8	17550.4	16148.6
CALM1	1.55449e+06	1.56822e+06	1.316e+06	2.34964e+06	1.39727e+06	1.039e+06	1.41548e+06	609133	872981	2.60889e+06	511988	1.06855e+06	457967	396909	621183	602716	623912	613314
ATP5PD	143495	454777	166731	492292	245729	114719	129728	35658.3	61974.9	690949	147805	180031	118292	118486	76597.9	164498	156877	160688
PSAT1	17558.5	6149.08	24056.7	5243.74	65290.1	5406.96	11086.8	4607.26	2853.47	28513	13245	15009.1	4954.1	9978.43	3572.2	19050.5	1468.55	10259.5
RAB7A	439237	465725	475024	642821	378797	412033	67365.6	91962.4	165766	579103	63052.5	241894	142189	120681	117418	98208.5	114093	106151
ERP29	1.26781e+06	1.09809e+06	1.39447e+06	2.33331e+06	1.35242e+06	1.10356e+06	536053	343177	451130	1.61762e+06	417014	898365	299743	271662	279374	407864	267099	337482
PRELP	81548.6	98641.4	77968.9	37827.6	51726.7	16211.4	168270	139957	164507	96817.4	26074	44447.2	14985.9	44846.8	20738.4	55113.4	23535.1	39324.2
CLIC1	354280	1.5254e+06	1.01073e+06	2.40357e+06	1.32312e+06	1.11498e+06	1.07372e+06	533720	522893	1.42538e+06	269208	649682	305393	293711	319688	306620	231877	269249
HMGCS1	88779.8	123866	167110	296930	175042	212354	40227	31090.3	29769.1	273477	16128.5	130317	74554.6	69010.5	87166.2	13973.9	21987.5	17980.7
CAPZB	279891	296596	215610	376203	186252	191185	238496	90959.5	168388	348828	85342.5	175267	37164.2	66898.5	65130.8	86576	74490.6	80533.3
CALD1	332715	349160	291387	96772.8	191503	155392	608026	289995	417666	556331	184029	324259	55238	24635.9	40457.6	170072	214614	192343
ECHDC1	190601	204231	22589.2	134347	140361	135272	26865.1	36007.3	277715	425531	61682.2	201984	168670	167451	221714	114761	122696	118729
PPA2	281586	304586	294831	551431	314624	245283	222417	92109.1	187760	575058	167105	352402	108537	69090.5	96859.2	210505	219721	215113
ARHGDIA	862223	942413	900295	1.25353e+06	641238	604479	438257	359421	607235	988952	199729	610923	159126	178020	254546	185280	241453	213366
IMPDH2	136807	125506	174020	436482	173717	186214	132818	59165.8	96653.5	189610	52518.8	103072	57949.4	63589.2	46751.8	84466.8	60376.5	72421.7
HSD17B12	59323.3	226201	123213	204162	239459	211072	128470	65768.4	109217	217478	55692.5	95836.6	73556.6	17635.5	71968.7	66252.9	70383.5	68318.2
HNRNPL	55750	94884.5	37905.8	178496	101081	76757.1	138042	40258	58533.6	163374	64329.4	80699.5	27337.4	48943.2	92732.9	68531.9	69123.2	68827.6
PLIN3	167452	150325	159534	323068	165348	113730	158355	54604.1	92955.4	485605	106999	292570	159328	116352	182493	120656	124653	122654
PSMD11	125296	199185	23786.8	152179	156523	57526.7	158041	59663	98316	320765	68354	140147	38463.3	75858.9	80626.8	68995.3	79205	74100.1
NAP1L4	52837.7	135646	116483	180742	151852	81130.9	82214.9	48702.6	33324.6	157999	17051.2	112557	34324.6	25476.8	10258.5	26892.9	10889.3	18891.1
GSTP1	801355	885304	792392	219149	150205	93902.7	1.61814e+06	836762	921485	808326	116347	307921	91887.5	143353	161096	228485	212230	220358
ATP6V1B2	153232	73314.2	70357.1	359299	99748.7	34699.7	124254	79642.3	50341.9	137048	17708.6	51015.8	32986.3	27484.1	21065.4	28629.2	17632.2	23130.7
EPHX2	33299.3	28715.4	22168.8	44448.6	25741.5	38371.8	30756	18922.1	19058.7	359988	60361.2	73974.6	43416.7	21353	20812	116139	78357.6	97248.5
DHX9	20972.7	17016.7	8819.28	89549.1	58982.6	67179.6	16482.6	26156.1	13500.4	57557.7	11812.7	30991.2	22210.7	25530.6	9766.74	24971.3	7608.94	16290.1
RPL7	1.27551e+06	1.42441e+06	1.32139e+06	2.54545e+06	1.35438e+06	1.3471e+06	687902	323993	285627	1.61471e+06	361081	721761	275495	204100	317124	300615	384644	342630
CPNE3	254503	218961	274446	352068	121611	178913	551825	225210	435531	685137	156130	294145	74241.6	118665	109201	223052	202373	212713
HSD17B6	31328.6	52553.8	36840.1	44493.4	47835	65058.2	88520.2	23142.1	49727.2	1.98256e+06	406968	1.03315e+06	622173	636411	585135	151852	176411	164132
HMGCL	205427	181226	171568	316115	174154	169302	307912	87601.1	185454	1.37338e+06	368385	419171	245824	239866	261761	463644	499603	481624
GPX1	850824	1.01568e+06	849562	1.85184e+06	595603	781739	264417	218002	384451	1.31813e+06	144079	489664	268269	296395	399003	100865	94174.6	97519.7
OTC	332458	371212	369908	313730	131167	108753	666384	289409	595495	6.69461e+06	1.36063e+06	4.03008e+06	206580	282415	366584	2.84996e+06	2.61019e+06	2.73008e+06
PSMD13	30470.3	41663.2	33269.8	59036.8	39278.4	32981.6	22361.4	6952.71	27803.3	68019.3	19170.2	43468.1	15195.2	24586.5	21781.3	47961	27972.9	37966.9
TIMM44	83317.9	48584.8	115872	282018	94504.2	143184	25800.2	40392.6	51873.8	270789	74349.1	110334	6142.15	61546.3	56297.2	20455.6	55857.3	38156.5
EHD4	103321	101693	51092.6	137092	58282.4	98865.8	95479.7	50092.2	50833.6	177540	43461.2	55826.4	54305.3	52168.7	56449.7	26514	48268.4	37391.2
ADH5	617251	281966	361405	917214	512040	380467	147406	275392	393395	1.64049e+06	226354	863598	226386	157196	160285	236485	320834	278659
ACADM	405192	417303	428139	921695	552228	443869	324730	105089	221915	1.89254e+06	452948	1.06716e+06	597720	601302	821111	347317	285144	316230
CA2	312705	288327	217407	157567	77536.8	96476	317392	68823.4	320905	1.73829e+06	389548	1.1059e+06	297269	395535	398664	289363	661718	475541
ESD	239726	237127	144203	330744	250370	167780	247553	73395.4	127496	730507	176228	220860	211030	166969	217513	145260	242239	193749
UPB1	316908	288115	312013	568346	305950	198613	31985.9	50950.8	28277.4	439973	118765	469070	39540.6	70653.5	51429	289705	160747	225226
GDI1	300942	239000	235490	346353	240155	211573	228738	121000	182560	440483	95958.1	212976	98072	133267	145879	133699	125037	129368
ALDH18A1	97614.8	81915.3	65205.8	170003	101146	35056	46316.1	23430.8	29443.7	146548	10206.1	43390.4	20020.7	12115.9	18708.4	20987.1	19929.6	20458.4
CYP2C8	26091.4	35600.3	36420.7	67312.5	105743	72157.9	35870.6	90872.3	28328.1	436556	103732	297733	41246.4	52517.9	50243.5	210942	194134	202538
TPD52L2	179359	212079	155906	421368	269895	178455	146046	23263.6	42150.1	155835	59570.4	62590	37565.3	25023.2	66621	35757.9	34149	34953.5
VPS35	114878	112944	25771	188723	59017	90862.3	57437.4	40655.3	124761	101646	121965	66286.5	74211.7	141733	127997	26178.4	91937.7	59058.1
CRAT	75870.4	103653	87649	178826	126194	66850.4	67285.4	40202.1	22646.2	627597	93337.6	217841	70328.6	73617	74205.9	134173	140193	137183
TXNRD1	28165.1	15943.9	29910	29437.2	23288.2	6039.58	8367.69	7325.28	16683.5	13933.8	13881.8	62115.9	8744.68	129900	18995.6	4216.06	143700	73958
ALAD	83808.1	87403	51528.2	176117	83901.7	43448	136353	70125.7	19241.4	700991	133743	289685	127140	134200	155454	75601.3	91078.6	83340
CLYBL	43551.6	27181.4	28089.7	186294	75087.3	91916.5	18515.3	18356.2	12105	217802	64046.9	106067	13701.8	29238.6	26733.4	38842.5	66353.9	52598.2
GSTO1	240400	276281	328796	466235	253291	243531	371195	143585	157158	1.11917e+06	59429.2	476865	41969.5	48217.4	105484	98556.7	69709.7	84133.2
FKBP4	195111	89551.2	136053	183772	195259	215924	83009.5	22573.6	58666.7	267330	45732.8	23057.5	51408.2	50472.3	65627.2	43033	62543.5	52788.2
KYNU	68477.7	77577.6	70852.1	110979	112610	128787	118545	50963.9	39411.7	401867	98200.5	229490	64259.9	33850.2	56132.8	171948	206241	189095
ADH6	93862	87120.3	86944.8	108045	24037.7	63971.1	106807	53303	84486.7	1.38715e+06	392691	614872	116791	123992	123147	486643	602435	544539
GUSB	46004.3	179451	183299	255374	160064	183464	145311	100719	61984.9	628969	156405	301119	226171	120395	228158	125981	118387	122184
TTC38	60507.8	45160.5	79088.5	172963	82987.4	97629.5	35387.7	37355.8	47654.5	270581	65269.5	101109	31859.3	62085.3	40469.9	29369.6	79969.6	54669.6
PPP1CB	129694	105293	127452	118934	102986	85880.6	82135.1	50566.2	73674.5	162229	14110.5	68418.2	38259.2	31851.1	24602.8	13352.7	55068.9	34210.8
HPD	92694.8	35673.6	113048	34264.4	23589.3	97171.9	186605	93299	135138	1.11911e+06	384030	573484	205086	133499	193468	525831	477769	501800
SLC27A2	47724.7	117140	73802.7	231235	120634	52984.6	64089	40649.3	41187.7	631585	129138	344742	120020	138267	150081	122098	104350	113224
PDLIM1	51522.3	67839.1	70805.5	96538.4	50691.8	46069.7	107051	34549.5	60634.9	124893	30379.9	65988.7	19788.1	5310.99	17558.4	49954.6	42839.9	46397.2
QDPR	207994	328651	440250	570819	326466	333898	182357	99698.8	163548	1.12791e+06	356987	595258	239959	170866	313810	281971	335458	308714
ADH1C	277075	345540	313257	105147	137221	52236.4	447732	296561	193824	2.21935e+06	731354	1.66748e+06	393869	648876	809818	896547	771861	834204
OTUB1	210422	199322	221421	498166	258681	172736	144601	93201.7	162128	247495	22225.4	124679	59619.6	61168.3	120274	91270.8	67542.6	79406.7
HSPH1	74345.7	24136.9	14266.5	18882.7	5711.58	6710.33	14165	12633.1	37358	17291.6	7220.48	18172.9	27125.4	5750.11	10190.6	5981.46	14976.7	10479.1
CAD	53313.9	19777.3	37366	65150.5	44567.2	45413.6	35526.1	6538.07	56174.4	53059.2	36026.3	50935.8	17549.5	30346.5	12818.7	73087.2	23902.4	48494.8
ACOX3	6284.37	27067.4	9394.5	415.77	6465.11	13046.8	4676.45	4078.21	2572.3	2576.69	5351.93	66197	24446	18128.2	5460.99	14592.1	5887.12	10239.6
OLA1	146611	132785	127231	274812	124223	186807	75612.9	49280.5	64373.5	136706	52919	94525.3	41337.9	48939.1	69561.9	51027.2	36385.2	43706.2
DECR1	908422	990109	1.05203e+06	1.68062e+06	1.13696e+06	1.18226e+06	650214	318704	368005	7.92835e+06	2.15406e+06	4.00197e+06	1.09922e+06	957110	1.34759e+06	2.71354e+06	2.26795e+06	2.49074e+06
RHOA	465296	441394	501910	617266	481431	339653	638648	333465	392985	957737	249909	450352	182118	190393	220313	248447	272286	260367
SUGT1	114776	99526	69215.1	106664	70075.8	77665.4	54275.3	24653.1	37702.8	100741	28202.9	59208.7	16062.1	13978.8	25177.3	29368.4	22139.3	25753.9
KHK	383551	287856	322738	318512	358839	327079	57285.2	71958.2	104029	542140	223640	282449	169791	137378	200206	183895	211655	197775
CPNE1	331496	320810	256518	508963	271542	371831	209401	74427.9	149029	180621	53959.4	86280.4	25451.4	17096.6	43141.5	53696	50736.2	52216.1
EIF2S2	134019	136564	137988	378279	117420	168389	103044	62138.9	88808.1	227736	63974.7	88996.6	45743	32662.9	25649.3	60725.9	15151.5	37938.7
YWHAQ	568092	483713	515013	887248	452457	356992	357516	301505	444435	519280	168817	410273	121060	82502.4	182138	261090	139137	200114
CRYL1	206664	291747	204164	468586	299876	320042	150073	90551.2	60639.7	1.25575e+06	476456	649141	239186	228831	257467	227592	265371	246481
NSFL1C	43245.2	54823.1	144743	163905	34741.4	142725	42430.8	17671.9	18542.5	131835	30296.9	38244.1	25062.1	15599.7	18331.8	13554.6	54815.7	34185.1
SULT1A1	107221	81148.6	55703.8	129595	111880	87714.4	225683	97448.3	138448	1.9958e+06	357292	892342	215799	158647	215354	772907	739590	756249
CYB5R1	171695	214725	158336	420510	276748	176513	116814	56323.4	43379.8	367489	51767.1	176487	103980	113781	153862	36550.5	61940.3	49245.4
GBP1	103529	113333	109979	174891	75821.7	134858	51487.8	96050.6	88254	141014	32549.7	36145.3	47931.3	20175.4	14638.2	18091.2	38245.1	28168.1
MYL6	726484	705711	629678	897546	432835	346809	956577	397657	395031	1.44914e+06	287830	653196	155456	159964	258039	480468	433075	456772
NAXE	171789	110898	206620	336214	257975	311962	106333	55566.2	98440.2	315115	81921.6	194389	30675	21397.1	64021.4	87752.7	102269	95011
MAPK1	324584	301639	178297	262997	224038	195487	150629	107116	66044.5	425444	67210.5	188261	107070	83874.6	30784.1	59804.1	55654.9	57729.5
SERPINA3	265703	311190	272207	367126	193596	152823	240498	102667	199165	1.19737e+06	250589	660128	268054	255714	264024	343967	211212	277590
HADH	450447	492779	397765	923986	495928	291165	174753	203477	229083	2.2237e+06	457153	1.14263e+06	490468	353030	512410	440176	592788	516482
NOMO3	124437	145988	90661.5	96907.7	58265.2	34930.3	128145	21078.2	31655	211994	28798.1	164837	28056.4	47194.6	30354.6	45758.3	50682.7	48220.5
COL1A1	176672	124331	179598	9725.03	5873.81	14685.3	521357	180172	318133	94055.6	25813	34437.4	16693.4	19556	10094.1	26847.5	44942.9	35895.2
HK1	143707	127487	163582	151595	21728.5	47344	129473	59393.2	61759.4	175127	57355.4	106286	48591	65453.5	51883.8	59977.7	57810.1	58893.9
CAPG	291777	380760	438752	273506	262962	135109	188501	205388	318979	146022	61417.2	139904	170032	142021	48362.1	45476.3	35941.6	40708.9
SERPINC1	72810.1	52364.6	47378.8	74479.4	15009	14526.1	140897	86786.5	115497	216212	47114.2	156640	41025	88935	60564.2	45081.8	102679	73880.3
FMO5	25186.1	79646	44370.7	66415.8	76175.7	43678.7	9503.95	24459.6	11822.4	407928	124087	205967	21972.1	29372.2	47984.2	163501	190918	177209
SULT2A1	315143	112737	12546.8	340087	280795	325598	61629.6	176612	302454	4.74566e+06	955379	2.11459e+06	467906	381066	755795	917811	954697	936254
RAB2A	277950	284181	318804	615334	61867.2	322123	148062	112045	152136	698131	86680.6	375578	54682	78994.1	23333.5	215944	237040	226492
BLVRB	377751	292802	261599	579060	259513	179768	344040	127491	299333	1.00007e+06	408593	545632	411941	405444	385408	259086	403035	331061
EIF3C	141541	234742	128074	196735	207559	134472	104017	57615.1	88782.2	241335	45625.1	103398	27483	18323.8	55790.7	55337.9	38530.9	46934.4
DPYS	164202	167430	112684	180011	237151	192243	56276.5	36546.9	52058.4	1.02211e+06	451425	681579	276606	280520	367942	529432	267820	398626
PSMA7	282467	344970	321905	541821	299734	210393	290029	75256.4	149856	635470	124014	339483	133055	139032	161254	137035	156868	146951
PCBP1	1.12591e+06	620538	878919	1.99398e+06	1.18257e+06	959318	496157	225111	196226	920228	252478	442148	173431	188168	182571	203467	212744	208105
SOD1	216558	145603	160995	301302	165710	268230	754811	246148	290732	3.55961e+06	591947	1.66768e+06	592808	578175	597286	799637	650806	725222
SPR	452258	461668	285247	516007	388251	576812	36481	33924.5	25429.1	824194	220261	440058	160332	220476	282274	155439	168731	162085
PRDX2	2.57619e+06	3.66314e+06	3.28839e+06	6.43065e+06	3.82973e+06	3.07302e+06	1.82639e+06	733279	1.30407e+06	3.86843e+06	1.15937e+06	2.34748e+06	1.03209e+06	986659	1.09925e+06	1.14526e+06	1.21684e+06	1.18105e+06
FERMT3	33393.4	41400.8	36269.6	14420.5	33039.1	14842.3	36335.1	30402.5	30186.5	18150.8	4755.96	3484.78	6864.94	6021.9	6757.21	10493.5	1751.69	6122.59
RPL5	136064	295095	260491	496135	225273	220114	225866	71791.3	113622	237445	22502	128405	48399.2	47611.9	54436	18074.6	33859.9	25967.2
NPM1	1.24657e+06	1.60115e+06	1.47634e+06	2.25222e+06	1.4005e+06	1.53703e+06	1.12502e+06	708034	806170	1.24886e+06	604486	918578	447083	468363	506763	624950	543317	584134
ATP5PO	441989	396024	454632	637074	416966	262472	420318	90858.9	156351	1.09664e+06	304741	732480	276648	381556	410262	346798	259790	303294
TAGLN2	1.12391e+06	833232	725114	1.05776e+06	736685	403501	847107	758173	1.10509e+06	2.70926e+06	654790	1.14559e+06	507452	604563	576350	471776	652309	562043
EIF2S3	234891	205952	189219	425334	229462	189976	164398	39262.5	116844	250167	83146.5	141010	56816.2	65037.3	78051.2	53088.3	26005.5	39546.9
TOMM70	96395.6	96686	94536.3	208740	121325	114977	43621.8	13763.3	23617	246911	40636.3	84060.3	41507.3	31862.1	34840.9	17297.4	72581.5	44939.5
ITGB1	336975	267118	320006	806323	328888	354969	383475	155652	337570	650676	125648	227847	97602.2	74443.9	73757.2	119454	81608.3	100531
FARSB	23693.1	62009.2	39519.1	148483	80773	106822	75197.8	64391.7	72920.4	163331	38299.4	101195	38275.7	49880.4	37991.4	26775.2	21058.4	23916.8
ME2	3897.13	25495.6	19437.1	22607.2	8265.82	2607.75	8268.88	6446.95	8158.14	94712.5	12910.7	94089	12504.4	8302.96	2166.65	30448.2	9526.75	19987.5
PSMC2	34015.4	52751.4	19220.7	157440	48523.9	17870.4	26610.9	15489.1	7301.59	189120	36717.3	15558.4	22385	5890.65	8774.88	17523	7000.24	12261.6
GSTK1	52870.8	68728.2	68313.7	179966	95745.4	46379.1	49943.7	37090.1	45649.8	490691	93991.4	188374	66013.6	60023.8	57316.3	90008	86800.6	88404.3
SNX1	40251.6	53821.4	25751.7	104474	63115.7	41295.4	6162.18	24690.3	30736.2	56929.2	13037.3	81828	13879.6	9395.17	9370.49	19888.4	32408.8	26148.6
GNB2	95077	94262	103168	259471	147392	50976.6	93056.2	36117	63767	254883	41402.8	164427	64460.1	48159	61007.9	35263	36805.7	36034.4
VDAC2	395269	168179	93307.2	679633	453501	381949	398237	207654	317849	643115	147343	371972	145443	101304	134675	191109	226338	208724
GSR	46335.9	221502	183856	478528	68214.3	139215	199643	34118.2	200040	157150	45743.2	184671	32454.6	42278	77945	69473.5	39412	54442.8
CPT1A	258265	247969	227711	455520	191839	86876.4	101985	47469.4	52794.1	334688	51588.6	171061	54829.9	53772.9	95751.1	55249.6	91646.4	73448
ALDOC	235872	222730	203784	492478	346906	267581	146813	55803.6	109184	833747	185868	495063	373104	333212	445786	135068	86921.2	110994
TNS1	86428.7	34724.5	94002.8	82166.7	101912	82968.4	112081	28412.6	37322.6	83135.7	11282.6	19238.6	26411.4	8293.61	12598.6	34799.5	12018.5	23409
HPRT1	167691	156930	239389	306814	212910	189190	293256	98021.3	207730	246085	130803	153116	93087.8	58940.8	96333.9	152655	69739.9	111198
GSS	126503	237420	256523	541010	254617	143091	155911	43769.1	76397.9	540190	64133.7	317558	90294.2	69695.4	118268	117764	120065	118915
CAPZA2	55601.2	43615.5	54167.5	120512	35213.7	4516.67	93239.4	43281.3	54435.3	215060	21023.8	60772.6	42757.3	12914.9	45450.6	23464.3	25920.7	24692.5
GGH	284686	277361	371464	518377	286766	407257	119667	80597.3	96969.9	3.00393e+06	421708	944546	232228	125725	168998	691605	1.05043e+06	871018
SEPTIN9	379442	479455	418716	691335	338180	364144	380657	138053	121072	455339	122959	273917	76984.1	68072.2	79152.9	57114.4	140591	98852.9
MATR3	87183.3	81231.8	97421.2	112426	105445	121767	65206.1	37299.9	67915.6	60948	45330.7	119424	16604.5	39930	29983.8	56720.7	28308.2	42514.5
PRDX5	2.3059e+06	3.35584e+06	2.69556e+06	7.07525e+06	3.90708e+06	3.74145e+06	1.41627e+06	711065	757307	6.18688e+06	1.1477e+06	2.71561e+06	1.50945e+06	1.21231e+06	1.50883e+06	1.22763e+06	1.34357e+06	1.2856e+06
USP14	73483.9	76530.4	55334.8	185016	68473.9	40921.1	51889	72592	36815.3	121435	22673.9	74859	52565.8	43846	83575.3	10628	37838.2	24233.1
BHMT	72593.9	93977.4	88699.5	31483.6	19432	28303.8	117005	55827.4	51027	602122	190938	458030	23264	27710.5	27740.7	301609	251893	276751
ATP6V1A	33009.6	106551	42588.2	146075	71727.8	38844.3	47398.2	20621.2	29051.5	42945.6	3502.55	28098.1	16700.6	5561.78	15797.9	5236.21	10045.5	7640.86
HDHD3	195772	218851	233526	486899	242127	305299	49661.4	34456.9	96038.2	647048	175932	301182	145174	88138	180660	135464	181212	158338
P4HA1	58636.4	78503.3	108694	177982	86691.5	57303.6	34761.3	12994.7	6808.13	18575.8	17065.7	33140.6	2847.05	31605.7	4769.68	11837.7	9171.64	10504.7
NARS1	134366	88615.4	47858.1	107056	233214	155675	84602.4	86282.1	173749	506845	102916	337385	146916	140619	128672	63848.4	26778.6	45313.5
GLDC	50893.2	85675.6	55452.4	314950	70268.7	34154.4	58706.9	21654.7	36312.6	423843	13250	185997	33585.5	34141.4	35516.4	35366.4	38204.6	36785.5
ASAH1	78639	209615	122677	244671	42577.5	93333.9	215226	90175.4	190100	656305	196739	367278	290266	192458	329730	150357	26890.2	88623.4
ST13	327918	556198	519141	1.16049e+06	382530	365728	307465	159792	288984	1.10523e+06	176685	516402	167891	230065	291759	180639	234703	207671
YWHAB	906558	862094	724309	1.02747e+06	617799	601206	903845	450198	613588	405607	308007	504461	237106	240664	292906	251280	244271	247776
AK4	882419	768950	809194	1.82467e+06	1.16769e+06	795074	90754.2	54203.7	87210.2	1.28695e+06	293012	697675	234101	250706	300813	389881	361375	375628
RPLP2	876558	795836	990509	1.67176e+06	1.07957e+06	1.12817e+06	545434	286317	530416	1.27411e+06	391969	590811	421548	368096	398290	381354	248661	315008
PBLD	61333.1	34588.1	30582.2	32139.4	38765.6	16570.2	56964.3	29058.1	24112	511144	171798	257923	18289.5	26217.5	30675.3	82433.7	229116	155775
DCTN2	96257.6	118534	106604	103627	51659.2	75426.8	87842	20876.3	18692	68814.6	45551.4	45815.8	32571.4	32943.4	14572.6	21129.3	16598.3	18863.8
TM9SF2	119988	181726	195745	354445	149636	137189	132135	26349.2	61834	233082	17970.1	114979	64744.9	67331.1	95621.6	41660	68115.2	54887.6
HBG2	218387	233612	254324	54791.9	28442.3	22698.3	466149	230887	370161	453055	26029.1	278612	40767.9	25605.3	15261.2	201625	172308	186966
LTF	104592	108118	102559	54856.3	55286.8	60046.2	157510	65608.2	128364	95076.5	35912.2	42326.4	31146.9	14009.4	23102.2	16575.9	26991.5	21783.7
GGT1	91029.6	92772.3	58338.4	208225	69833.9	104244	67466.4	17231.2	609841	240969	36111.5	117905	20538.9	27854.2	25866.9	29206.5	45752.1	37479.3
PSMA5	129355	135449	149337	264235	110343	10209.2	96753.6	57702.3	68080	288628	41550.8	110884	44669.7	27867.8	57531.9	62160.9	47656	54908.4
ORM1	691645	757831	691481	761775	501294	384811	730897	282417	727628	1.46346e+06	404292	857989	518354	527862	668723	332933	370644	351789
ABCD3	58740.3	86230.3	93200.5	190195	83457.4	64686.4	29784.4	21202.4	5089.21	191116	56981.3	75601.1	33423.1	25840.3	34799.9	60052.1	47198.3	53625.2
ARPC1B	264594	287425	195013	341636	168865	185058	239137	104586	155763	267694	28291	105199	82285.4	60828.5	66711	79778.3	87266	83522.2
SERPINH1	17620.6	79220.9	113676	43536	114375	73276.2	161071	49661.7	101276	165554	58542.6	48797.2	87485.8	41830.8	50502.4	46616.3	6750.35	26683.3
SCARB2	202707	254219	100364	324292	152183	132717	228459	120786	84845.9	601825	166791	265395	99097.7	74479.7	69282.2	206065	94742.1	150403
TPR	10309.6	13222.6	9083.7	11479.6	6714.59	6619.02	6763.96	16402.9	4416.85	7535.91	16517	12684.2	4312.04	16446.6	3272.1	27614.3	8931.95	18273.1
GGT5	57285.5	40178.4	39035.1	13792.4	10544	25393.1	154932	21327.1	24675.4	40108.1	21411.7	16494.3	17921.2	19977.4	22079.2	26453.7	36980.7	31717.2
HDGF	168615	191645	198708	342537	404449	198362	277315	98716.5	108098	511854	66791.6	98607.1	57455	60774.6	67967	75268.9	65492.5	70380.7
IMPA1	292630	226221	254204	484741	307361	212788	141228	85118.5	94435.2	476721	103324	229614	50310.3	55997.3	123681	266147	204330	235239
HMOX1	309013	138723	207290	498978	239822	244710	142289	73824.8	138685	243850	62931.2	85659.6	39624	27026	30601.4	60795.4	43114.8	51955.1
NIPSNAP3A	24658.2	27371.5	38086.6	92361.7	33935.8	23479.2	7005.23	21574.2	22652.5	240153	40223.5	92621.6	50393.5	30567.5	38007.8	33056.4	69478.5	51267.4
GLYAT	55819	9709.39	12560.2	79642	285060	71945.7	31795	13489.3	13786.9	569959	131261	393542	104308	134309	192064	212844	208156	210500
TAGLN	593881	349465	508683	73196.7	35037	25084.7	1.31486e+06	366550	786306	689264	172487	312374	141901	145700	156722	128888	267145	198017
IDE	19816.5	56990.4	35695.5	21289.6	15897.9	45864.9	37899.4	33699.8	22998.8	72947.3	14157.9	34388	22371.7	16673.3	8991.42	23733.4	3001.36	13367.4
TALDO1	276491	274083	194829	468298	259276	197633	316179	74925.8	296030	1.44919e+06	373370	431506	412138	294747	330018	339772	191595	265684
DLST	590295	582145	677984	1.15361e+06	723160	672634	333997	113462	221101	1.18291e+06	341812	697368	220606	225065	45083.3	332151	354246	343198
MTAP	8890.02	68967.3	30094.9	13020.3	19936.6	75328.3	26765.5	73317.4	12482.6	28493.8	20822.4	38004.9	13764	20613.6	13323.9	25130.9	38206.2	31668.5
FTL	630067	1.35891e+06	2.38964e+06	224646	382441	311162	2.90337e+06	2.31717e+06	3.28064e+06	5.3398e+06	1.14366e+06	2.15645e+06	1.33436e+06	1.43762e+06	1.31132e+06	1.45196e+06	707668	1.07981e+06
MOGS	109237	96856.8	99797.7	167022	114376	43027.9	41897.5	21823.1	34638.4	181866	39487.3	45438.4	36749.7	37029.8	55844	28157.6	9736.39	18947
QPRT	55210.6	76409	82226.1	123513	258590	365171	100764	97254.8	109343	326426	95219	114474	163639	178695	95985.4	167183	173267	170225
SLC9A3R1	219477	195934	204866	440427	213879	173421	116798	35650.8	39893.2	312594	54350.8	135636	34416.5	41072.7	99807	52261.7	24278.6	38270.2
RAP1B	8069.77	36681.6	38333.8	58227.1	30939.6	7371.93	31974.8	21210.6	29791.8	66945.1	14646.3	27185.4	5596.22	14907.4	20540.3	11136.4	8648.85	9892.64
HEXB	133154	161312	147831	101630	252879	205389	91854.2	51927.7	31390.4	613045	11573.2	72877.2	280945	93717.1	273654	145668	126839	136253
XP_024303418	182356	167370	192792	211485	140037	127098	137769	76755.6	61508.2	271024	59403.2	127577	92836.6	40705.9	40758.5	51972.4	101179	76575.9
HAGH	38703.1	36286.8	36119.2	87583.7	866736	50996	48501.8	30694.2	71031.4	508423	90073.3	213733	112767	112679	71909.9	97675.7	100297	98986.5
RAN	1.44007e+06	1.48931e+06	1.47477e+06	2.20758e+06	1.48399e+06	1.08925e+06	1.23521e+06	317239	825270	542238	211577	567393	169831	23739.8	222894	185446	295685	240565
MTDH	211162	214120	223164	442432	246187	225939	91020.6	35928.1	49390.2	658285	79153.5	271894	79520.5	51179.1	85438.7	175949	232392	204171
BGN	144177	269754	330905	70099.7	19137.1	50658.4	823945	148299	73493.6	207107	55234.5	138592	36243.8	49122.4	58183.6	114825	132764	123795
CPPED1	33768.6	45904.7	38926.8	54126.8	33619.3	43349.1	19807.3	40620.7	44286.4	159887	24505	46512.3	42436	24703	58082.1	16255.1	20856.8	18556
ALCAM	76249.4	93397.4	97755.1	483941	70138.5	108805	35151.7	30247	17641.1	300084	32066.5	60221.7	18943.3	25598	18968.9	61571.6	34012	47791.8
SCCPDH	769468	583279	965906	2.3259e+06	1.33891e+06	910474	123169	125440	332940	1.71423e+06	69812	920746	287717	113396	575019	357683	234048	295866
TPP2	132390	131340	90148.8	163749	71747.8	100555	113262	14044.9	80520.5	287086	69276.2	113804	29325.6	28945.1	97143.6	26771.9	68772.6	47772.3
RPS12	544181	538618	537779	981802	603194	572696	475033	227216	360769	714254	190093	357530	156973	170597	181039	197233	184292	190762
AP2B1	51186.1	92637.7	135017	119269	43168.6	76867.1	24162.2	20275	38193.7	117128	45036.2	35628.9	57612.2	30966.9	38579.8	46335.2	40484.9	43410
RPS8	552283	483618	477416	862376	567316	512100	349882	183563	213059	609708	129958	298248	139711	127579	152979	173161	182856	178009
TPM4	152695	171849	177100	64594.7	37151.2	8128.64	406970	66999.7	217287	219294	34283.9	89478.8	30853.9	11956.2	9867.85	8936.92	75950.6	42443.8
HNRNPF	51852.1	118923	50380.8	75628	79052.6	100760	41701.5	32495.9	22635.7	38131.8	43030.8	32385.3	16557.9	14915.3	20617.7	44838.4	21973.1	33405.8
LGALS4	125935	135337	45619.6	39868.3	123503	72001.8	237072	143418	181435	1.82654e+06	471901	965471	334889	313093	433162	460640	454469	457554
HRG	1736.71	18501.2	3042.21	23660.6	8323.76	7502.14	18097.5	9589.19	11064.2	23411.7	18118.4	19239.9	10142.2	8579.64	7312.31	15812.7	13414.4	14613.5
SEC24C	44032.6	17050.5	19126.4	82437.3	50945.9	67981.1	17365.4	14408.5	20407.5	94829.7	17936.8	27053.8	15111.6	21789.6	42947.3	14902.9	19180.3	17041.6
A1BG	46511.2	55044.5	62382.2	175113	93284.2	68578	106950	30463.4	24220.1	163393	37006.2	126274	50456.3	40565.4	5093.78	47797.3	11632.4	29714.8
CYP2A6	41943.5	55406	37040.9	24961.9	55923.1	29267.7	64447.9	52248	63661.8	522884	20453.8	286227	137947	73509.9	81136.4	138178	229638	183908
HACD3	283920	291616	174882	330179	274161	226348	83658.9	68995.2	90614	385708	117553	193082	105452	30277.6	74931	175505	79720.7	127613
DCTN1	38369.9	31737.9	36196.2	49070.1	7275.93	29973	11418.6	8382.51	25536.2	9618.22	5754.12	22164.4	1953.46	6497.01	14848.6	16066.3	15250.9	15658.6
CD163	54274.3	48001.6	47739.4	40813.8	16544.5	52780.9	77012.2	19554.6	33556.8	44881	27067.5	23108.9	15828.4	17490.6	10452.5	5418.99	23444.8	14431.9
PSAP	1.31036e+06	931535	906019	1.89037e+06	744324	429274	1.38695e+06	58713.4	907706	2.55648e+06	420560	1.34864e+06	542729	411350	722247	151430	125612	138521
GNAS	92028.5	95336.9	81166.8	218250	13251.5	10029.7	48634.8	13429.1	77680	303621	13534.1	70852.1	51774	43676.4	11596.8	18687.8	20458.4	19573.1
NAP1L1	58328.9	36845.9	88092.4	102422	223973	57925.4	76725.4	35827.4	60349.7	87680	15410.3	29416.1	56970.9	50572.8	39432.8	18698.3	136668	77682.9
GPD1	12419.9	37307.9	66144.8	56769.5	24148.3	27830.7	24565.7	32924.4	28084.9	1.06406e+06	172819	107728	165647	72718.2	57079.8	73513.3	35017.3	54265.3
NAGK	108933	209948	90205.6	146203	107737	114277	72597.6	120519	100915	204093	47720	62048.3	13339.9	12481.7	37767.3	53200.6	37817.1	45508.9
NONO	45731.7	74543.2	71518.8	71986.9	16656.9	77763.2	60639.2	18017.6	71818.6	62612.4	47086.1	30410.6	34057	17024.2	24682.5	35668.5	33891.8	34780.2
DDT	630061	824825	1.0045e+06	1.58353e+06	1.0239e+06	1.60036e+06	809763	173636	518957	7.34845e+06	723579	3.0571e+06	1.70579e+06	698121	1.4636e+06	1.15944e+06	2.02381e+06	1.59163e+06
DHX15	57696.5	12116.5	77167.3	171119	34568.1	40995.6	73315.2	40606	45163.1	61108.4	30638.3	37766.4	15808.3	16490.3	25558	33843.7	15965.2	24904.4
DDOST	271919	123724	242314	378556	297088	257239	286265	110199	77107.8	513509	176522	200793	148591	169201	139924	102432	134962	118697
SFPQ	88999.1	40251	45386.3	86645.8	26126.5	26725.1	76278.1	48166.3	55359.6	48437.7	31700.1	33893	63797	12525.8	24703.2	17244.4	6527.1	11885.8
ARHGDIB	5125.91	17914.7	11058.8	38493.8	8377.14	21188.4	41058.1	3218.29	6507.4	39408.2	7366.49	5164.49	9050.7	3130.07	4349.24	2189.79	5840.55	4015.17
CYRIB	214961	158687	106540	195123	100900	138039	379564	87137.7	239606	93491	68766	48401.1	47628.7	51966.3	32348.2	71906.4	94348.5	83127.5
YBX1	116804	82540.3	98700.3	159327	87747.2	94387.8	111280	56900.6	73621.9	127013	15027.5	70363.3	23522.8	30511.2	9441.69	43472.9	37974.1	40723.5
NSF	77756.9	37544.3	60591.2	150276	73278.6	28800	19596.7	8750.12	22846.4	72880.8	20562	43756.1	35767.7	7946.99	11489.9	31186	15048.8	23117.4
PSMC6	64276.4	128004	86708.6	322900	88862.2	104354	64037.4	47450.9	23188	212203	71606.5	134573	42033.2	59653.1	12986.5	55179.9	41524.3	48352.1
HDHD5	52239.1	57710.8	56970.6	152042	95040	53407.7	20354.2	5231.56	8372.09	105147	24384.7	51294	21198.5	20693.6	14527.7	19144	30643.9	24893.9
ASS1	326481	336394	266847	455656	217423	193587	144677	115541	245329	1.0693e+06	232091	546289	223605	234615	240690	307720	8156.43	157938
GAMT	107043	101896	89854.2	227104	125185	118655	68816.9	21302.4	56568.3	546762	97474.5	256610	21802.5	41374.9	106649	134638	85585.7	110112
HIBCH	147261	188088	127546	267764	159196	235225	77099.6	35932.3	66484.9	391500	75076.5	222781	186043	134878	207497	73178.2	129811	101495
ETF1	204983	119402	92977	189018	67076.5	28937	153210	56380.8	116896	305623	49892.1	122307	36921.4	48651.1	68155.5	57572.3	74619.1	66095.7
STAT3	33871.2	5040.88	13883.5	34832.1	55471.9	39949.8	21392.6	8434.82	13852.2	43476.7	9316.79	41368.1	19730.6	18438.1	4792.67	6377.78	9632.29	8005.04
ANXA7	182139	271736	180936	345478	227081	183914	224680	131231	89444.7	281773	66297.7	79066.6	59837	52370.8	88371.5	32848.1	91466.4	62157.2
C5	100701	65675.4	60612.3	145936	68624.3	21793.9	95728.8	34146.1	87288.3	159410	65156.5	61245.6	16505.8	41956.3	30258.5	65168.6	34290.6	49729.6
CLUH	27657.9	50833.7	17839.3	111876	29491.2	43500.7	54399	29253.1	56771.7	44412.2	60788.6	35379.5	42503.5	27083.9	18489.8	16794.9	71519.3	44157.1
HSD17B2	110426	75623.4	100340	245608	82285.7	82141.1	64450.1	15713.7	26129.5	187494	27167.8	78372.9	22662.2	17294.4	23971.5	20156.4	37484.3	28820.3
NDRG2	34902.2	11316.1	8376.96	41864	7990.91	15257.1	15893.5	2877.1	3024.41	124133	25390.8	46137.4	5557.07	4648.67	23709.8	24525.8	30078.7	27302.3
HMGB1	684525	661877	641808	886759	581578	474394	714080	431866	585040	504586	162608	344467	186899	199968	249031	216001	216186	216093
DHRS7	73969	72994.4	125295	204857	78148	119998	36413.2	22197.9	19314.6	346508	63225.8	165252	63981.6	51460.3	61872.9	29540.3	74353.8	51947
TOM1	4787.7	22287.1	23516.4	43389.3	3682	3407.7	16043.4	6116.42	7273.86	21343.7	15212.6	23393	10744.7	24972.3	2276.61	13160.4	8318.35	10739.4
RGN	113548	126608	66199.8	153920	87693.1	27967.7	23395.1	37030.1	8680.16	389802	42047.3	173331	53910.8	73722.8	34040.7	95531.8	204431	149982
ATP5F1C	253168	103054	245472	621839	328290	205421	294374	187492	299486	833689	60666	400757	40265.8	127912	170400	194718	50453	122585
GSTA1	274138	182995	319690	362710	315311	129419	274094	442351	412879	720828	1.33052e+06	448224	1.21006e+06	1.42051e+06	1.58086e+06	987641	973301	980471
FDPS	1.2719e+06	1.24622e+06	1.16396e+06	2.63785e+06	1.60588e+06	1.51832e+06	102594	64113.4	133912	1.39054e+06	264991	712657	297778	300588	404969	245624	293507	269566
AKR1C4	60374.7	32311.7	12935.6	94341.8	13733.2	37362.4	21080.7	13996.7	5089.03	782973	32869.1	331584	86980	95370.6	12081.8	248904	40228.1	144566
FARSA	63126	17997.4	50650.8	223607	77137.5	91385.7	11004.4	12950.1	26713	94449.2	39971.5	30282.4	18975.9	45950.3	28308.4	27703.3	15902	21802.6
RAB21	43962.6	79485.2	80418.4	25533.4	75256.1	15247.3	18924.4	34399.3	22761.1	94644.3	6709.82	53640.6	27837.8	34055.2	3355.63	32041.6	32903.2	32472.4
BLVRA	105176	48028.8	77887.9	247985	94357.3	100134	48349.5	66429.9	25191.3	195197	21591.4	100415	49939.9	58314.1	52090.5	40219.3	23477.8	31848.6
TMPO	2432	2043.14	1630.46	1052.85	3425.55	1924.09	10393.5	5102.94	8150.49	26720.1	3601.69	9075.53	1321.75	1953.8	4647.04	4838.95	6344.75	5591.85
DARS2	5159.75	83005.4	8368.63	143325	102007	97122.7	1397.2	22159.7	12359.9	109763	24614.1	25624	26412.9	2079.64	27344.2	21637.5	36770.4	29204
PDCD4	45703.6	72908.8	105687	166655	109288	118882	45272.5	27284.3	16448.4	31699.9	13322	30845.2	23319.4	22147.1	16267.9	27275.4	19271.9	23273.6
RPL12	1.0767e+06	901144	1.01199e+06	1.91704e+06	1.12232e+06	942988	392140	204654	372198	841629	242799	807421	118039	52871	426105	434774	520418	477596
SERPING1	139977	145348	178945	109010	72684	84950.4	89283.3	57435.7	113099	609522	80203.2	194907	113388	83330.9	45106.3	69363.8	57020.7	63192.3
PARK7	535044	522388	538321	777771	466635	431182	593566	239434	373141	2.01547e+06	348170	983598	409094	374684	417951	359722	498621	429172
CA1	63505.4	423174	377280	355972	203395	286394	503588	90820.2	278789	895563	241992	352703	121943	120815	68430	124680	264161	194420
RAC1	487910	370160	450197	387798	233166	266442	5321.14	5010.24	21766.2	157200	34212	3915.13	11928.4	5980.64	12926.1	216202	279095	247648
LRRC47	46816.9	43320.9	25645	96548	42028.6	41844.5	28693.1	30553.3	21863.9	110741	20558.6	49877.9	51191.6	35102.9	8421.73	59954.5	14604	37279.3
PSMB1	135044	144946	142187	191409	107041	117212	144238	55080.8	102500	140574	25303.3	132271	57685.2	68315.8	78389	35816.5	44752.5	40284.5
ARCN1	187346	173479	238819	445460	265547	269840	227169	80702.8	76157.7	373959	162398	158016	78412.7	83309.3	79804.6	62851.7	83674.5	73263.1
DIABLO	276673	297248	177482	439049	276508	204145	93899	59588.2	76585.2	250511	33660.5	289870	53835.3	79275.4	68325.9	61009.8	37627.4	49318.6
PSMD3	79906.5	146463	133264	300404	131901	111196	87260.7	46870.8	77884.7	355534	53854.6	121722	72119.3	40661.8	87798.5	53259.9	41139.1	47199.5
C11orf54	277678	225559	156994	185699	196997	258220	25451.6	124310	152069	1.07727e+06	278568	399072	203407	247457	290083	132920	100946	116933
LUM	195917	143241	105293	20551.7	51480.4	29107.2	559858	267735	165074	404812	120086	187572	48545.5	73204.5	50666	180178	69300.4	124739
RPL10A	469583	288734	587314	743693	335701	413047	414369	182468	63578.4	750270	76906.3	272197	125381	161926	136508	120398	106447	113422
PREP	27228.7	33846.2	66525.3	34271.4	6963.99	26561.1	16383.7	36285.8	20442.4	158739	23877.9	19301.7	13591.3	30014	29661.8	13042.1	34918.9	23980.5
NLN	55824.1	51804.1	20065.9	81915.5	37717.9	23601.4	33790.4	18549.8	9151.66	121137	71400	37859.8	39909.1	17847.2	49976	26599.1	24022.9	25311
APRT	289096	246927	229988	344919	182096	172435	54813.8	183892	321413	821066	137793	223788	126244	75926	107173	172278	197496	184887
CAPNS1	153089	149304	168095	206295	116011	35029.2	174760	50456.6	151309	235256	23087.3	130345	40369.8	33054.3	38668.2	59833.1	68240.6	64036.8
GALK1	260956	219598	343063	631239	409039	300587	155786	48041.5	110532	845991	153320	379828	116720	79243.9	121948	174409	237916	206163
RPL7A	103734	67739.7	65374	366571	146275	159589	89727.3	65452.7	40725.6	180909	38015	89411.1	35222.9	11334.8	44540.3	49441.8	79041.2	64241.5
SRPRB	265455	205592	225309	358851	181076	132454	55885.7	41869.8	75631.4	352516	54722	382628	117177	145411	79758.9	83722.9	91952.3	87837.6
IPO7	31816.3	32312.4	56842.3	57426.6	37752.9	35318.5	45846	31912.7	4292.32	6985.74	1669.08	39870.5	12961.9	8000.82	2365.24	9584.01	25422.9	17503.5
CKB	13267.4	22641.5	22907.7	62161.1	21162.1	13755.8	28737.8	10883.4	28676	228109	26688.3	24031.3	86338.1	96924.1	104811	12882.1	16377.4	14629.7
METAP2	69685.7	52978	175914	74595.4	17809.6	52966.4	104574	45039.8	105983	98563.4	96339.2	67349.4	99449.5	14644	29959.8	19544.2	34495.7	27019.9
ACSM2A	7092.37	3553.52	12626.4	33091.2	4008.35	54010.3	13752.5	27421.1	3967.06	444293	119344	267531	128713	104909	111449	89093.4	78250.5	83672
EEF1B2	126942	121774	181084	193363	144266	132171	90869.4	29821.2	52123.6	330247	38412	98528.6	47669.4	39298.5	45318.4	40809.4	42178.1	41493.7
PXDN	18185.5	19479.5	47302.2	7842.16	10261.5	17758.6	14477.8	13447.2	45990.1	36987.6	12066.2	78290	8236.85	6445.29	15861.6	21226.9	10528.8	15877.8
CLIC4	13717.4	73187.5	84430	36127.1	64486.9	24508.9	37917.4	12092.8	56459.1	183669	57691.1	81061.1	50504	69712.8	39635.4	46888.3	48708.1	47798.2
RTN4	290961	271671	271988	415477	237915	234084	311995	77502	218910	233275	60753	121688	71170.5	2526.4	77202	1717.52	50733.1	26225.3
CNPY2	64646.3	59553.1	94656.1	208531	84961	92266.5	46523.6	34290.3	29206.1	179171	34016.8	41613.3	21251.6	25961.3	12958.7	43919.5	36134.1	40026.8
METTL7A	551938	632268	280479	1.11311e+06	658619	496458	307944	148471	97975.6	1.35817e+06	383039	630288	261985	177942	188937	496640	415366	456003
ACP1	427165	722897	568025	928139	361365	408057	192237	166248	19490.7	424925	106284	272332	154678	99074.2	167163	181176	144202	162689
CSTB	512579	448518	498114	810604	471024	490650	387489	186328	321399	1.16699e+06	356649	671620	315882	320772	407976	312512	308712	310612
IGF2BP1	287506	158842	171649	407089	280270	257481	39200.8	21043	16447.1	102765	22982	30020.3	11782.4	25505.5	18083.9	32649.8	18138.7	25394.3
MYL12B	210661	199483	227046	334324	172797	138380	222537	74125.3	108717	519036	82683.3	245120	28372.8	44127.2	46379.2	135440	134712	135076
LASP1	99085.1	79152.4	85367.5	136858	103451	81804.7	58206.8	39459.5	50673.4	107782	27253.7	61156.2	4012.91	17898.7	15431.3	37619.9	33510.2	35565
CYP51A1	58426.5	38859.6	74446.1	131602	82655.3	70100	15570	20745.6	14612.8	91146.4	49736.4	36613.7	8074.25	6872.48	12279.7	17981.5	22666	20323.7
RPS19	56549.7	336098	310855	636365	342481	396850	228666	119747	134161	450235	76665	110503	5594.6	29206.3	95325.1	115830	122849	119340
UFL1	2067.92	7887.37	4281	2841.26	3424.3	4994.77	5111.03	3592.88	5770.57	13491.6	6223.95	26896.4	3041.94	3535.9	1339.43	647.059	10202.1	5424.59
MANF	120353	301286	251876	197534	202654	67052.6	86297.4	44305.6	93726.2	213108	40426.8	194353	160076	121674	123350	95331.5	101687	98509.2
PON2	178929	49752.7	54129.8	130162	56213.9	54020.4	81708.7	24389.8	26286.8	215008	31509.5	118371	22359.3	20809.5	20197.1	51324.5	44510.6	47917.5
ARF3	540134	643282	580215	1.16094e+06	399223	200107	447680	245528	319506	637350	138480	345066	157035	105156	209239	65718.4	78153.8	71936.1
DNM1L	12963.6	17867.9	81821.2	36161	80933.9	25711.9	19477.9	66973.6	32650.5	78829.4	20788	59652.5	12548.2	80593.1	15407.3	26107.5	22172.8	24140.2
NDUFS3	36775.6	22757.2	16315.1	52371.2	4216.25	45675.5	20947.1	23870.8	40566.4	135326	28266.8	30153.7	15056.9	14959	20890.1	33948.1	85056.4	59502.2
ITIH2	141844	32817.6	129525	229533	89347.4	96957.5	160507	23487.7	124179	413344	31951.2	65384.1	5396.24	57927.9	64400	47776.9	123813	85794.8
ANP32A	119454	184604	176581	195205	105915	119073	71852.1	56806.7	80028.4	131403	11787.1	133835	18085.7	34712.2	41682.1	23359.4	40447.9	31903.7
TXN	1.2636e+06	1.16772e+06	1.21051e+06	2.39342e+06	1.191e+06	975472	651839	456421	370884	4.1503e+06	982294	2.29276e+06	972352	1.0254e+06	1.13814e+06	848355	888128	868241
STAU1	61375.8	10294.1	5397.43	18966.5	29404.8	24488.1	10981.9	2800.61	6663.98	64409	8621.78	40773.1	14036	9199.23	17344.6	14466.5	25969.5	20218
MLEC	117502	57289	47374.7	289778	66496.4	112820	33430.5	30003.5	90312.1	396628	73742.5	116203	48924.3	32835.9	40934.9	48835.2	58773.3	53804.3
HNRNPA3	201121	218976	238714	482255	239468	236649	177221	116620	162861	257024	92007.3	110722	70314.4	76462.7	101880	113628	69775.6	91701.8
COL6A1	80070.2	44730.1	83983.8	14816.2	21852.2	10972.2	187771	76331.6	121571	127699	44635.9	90851.2	18712.1	26181.3	18025.4	48446.8	43684.2	46065.5
IDH3A	150084	134775	99778	257522	172653	147186	69929.3	36283.2	28764.7	172517	20858.7	103566	40673.6	32771.3	14984.1	11052.1	44141	27596.5
SUCLG1	435072	449811	459818	826909	502438	534216	205708	22224.1	31353.3	935940	134571	481233	203315	204188	325732	244537	184501	214519
DBNL	88442.2	75540.5	67458.8	157247	53024.1	45020.6	31077.5	26189.2	21207.3	104851	11731.6	44454.9	3299.08	25870.7	15598.2	22585.1	26491.3	24538.2
DPP3	84504.5	72502.7	67580.5	90621.7	78030.7	63286.5	72359.9	20165.2	49745.9	142888	41773.3	88667	38745.5	31356.6	43316.7	44795.9	44144.6	44470.2
FAHD2A	111642	63666.2	146266	265027	152504	94186.6	97505.5	11291.1	8223.03	453675	47051.3	265033	88165	112671	144843	136694	147992	142343
LGALS1	1.15978e+06	1.1584e+06	603749	822048	544183	429094	1.82338e+06	916700	660560	1.98896e+06	498814	1.12446e+06	540311	579120	570283	520323	547465	533894
RPS17	450618	423475	457057	569617	401451	445477	244161	111139	180954	472429	142419	253905	110655	116461	107335	102873	124310	113592
AK3	365409	183371	275487	260336	161665	102938	163582	3905.54	318712	683266	115971	540360	316653	687359	564148	363648	94733.3	229191
HSPE1	2.69828e+06	3.00405e+06	2.6872e+06	5.70626e+06	4.42387e+06	3.5969e+06	630328	471431	565535	3.79377e+06	1.10892e+06	2.11068e+06	1.05211e+06	1.15924e+06	1.27915e+06	1.56097e+06	1.31837e+06	1.43967e+06
EFEMP1	64487.6	108201	101120	27453.7	16049.7	42192.5	257996	112585	189526	162080	12869	27018.6	35868.9	20589.8	45173.9	17912.5	31564.6	24738.5
NANS	144944	187037	113814	343054	98085.8	169333	130091	50275.3	76431.5	474051	110332	175504	63227.4	108673	87268.6	46206.6	98437.2	72321.9
APEH	24854.4	30676.9	121465	78608.1	81021.9	56340.5	64940.7	26417	36822.2	175953	50254.2	90227.5	34754.4	33978.9	51877.1	72104.8	42025.8	57065.3
IBA57	2624.95	33399.3	32945.6	76263.5	7993.14	37884.2	1538.62	13326.3	45194.2	63681.4	14557.9	45132.6	23421	28448.9	26105	23747.2	14541.1	19144.1
PSMD2	73329.7	114113	91924.6	244783	86998.7	143805	33966.5	36776.5	48349.2	265148	37439.1	79798.6	71627.1	65794.9	41323.8	42703.6	41858.3	42280.9
PAH	13319.4	50120.8	48744	21990.8	22304.2	61027.9	48657.8	31042.1	42203.7	210002	44557.1	128944	33790.5	13460.7	19735.4	92331.1	90388.6	91359.9
GALE	109627	82523.6	96437	4.38343e+06	4.21445e+06	1.38898e+06	71344.6	38871	66637	319519	79139.5	204530	3.98339e+06	7.82009e+06	9.0549e+06	5.97881e+06	112105	3.04546e+06
DNAJB11	29245.6	100444	18535.4	54203.2	55445.6	56864.2	73734.7	25340.8	14314.5	110782	26799.5	16507.6	40094.3	34539.9	44708.7	15928.5	25268.8	20598.7
PSMA1	608802	647820	633250	878531	512277	466147	521875	137873	395849	853644	266287	550676	232107	265007	284932	237530	217917	227724
ALDH5A1	135277	150897	166078	287607	135376	88443.3	52157.5	51244.3	19172.2	982571	196635	543836	185672	111305	175730	255283	287485	271384
RPL13	1.78368e+06	1.69699e+06	1.68468e+06	2.0625e+06	1.82404e+06	1.4274e+06	626617	488242	777976	1.13046e+06	236849	1.25251e+06	213549	408823	419579	282671	577585	430128
BDH1	127385	146327	192105	391900	142328	151409	75458.7	44226.9	47971.4	2.02527e+06	371222	814455	283114	334642	360818	440435	419729	430082
AIMP1	66705.4	65704.9	7026.1	153732	68695	57300.7	60963.3	4267.37	12689.1	162529	29516.8	19666.1	7347.92	21717.1	16519.9	18709.4	24980.9	21845.2
RANGAP1	6027.67	32689.6	17052	40044.6	21573.2	4156.32	22185.2	31834.5	14714.8	39617.2	4307.08	12178.5	11917.4	4087.46	9694.94	5471.24	2300.21	3885.72
PCYOX1	38063.1	36631.1	4937.54	45465.1	18182.3	30875.2	26359.2	10123.5	4446.9	88985.4	7152.53	27925.7	16855.7	17275.8	21490.8	3884.56	10850.9	7367.72
IAH1	2556.73	1854.39	36011.4	33562	2320.72	7611.12	34223	2305.65	3149.85	28721.8	6511.45	41281	2278.69	330.928	8813	4681.37	27785.2	16233.3
DPYSL3	131107	46010.2	71664.1	69874.5	49242.6	68858.3	169714	138506	76161.6	226701	17020.9	79852.9	22953.7	54990.6	16449.5	61287.5	71482.2	66384.9
STT3A	151270	142961	113990	208677	98107.9	97058.9	226917	92363.4	52717.6	423872	108795	107307	63600.6	56251.9	86171.9	73766.3	67396.1	70581.2
ECI1	256613	257156	282785	449753	219988	328387	205117	100770	156185	1.72248e+06	365800	745828	340632	212184	290185	430630	418757	424694
BAAT	33628.1	239457	28615.3	52590.4	30819.4	112936	62650.4	54587.6	101419	585777	163604	316394	92171.9	139730	181901	157321	115744	136532
SEC14L2	54545.1	36093.7	52012.3	36240.5	32169.4	50463.8	58618.5	27429.4	13417.9	320113	77892.5	153107	77663.4	76405.8	87061.4	83343.2	109830	96586.4
AMACR	10587.6	22552.3	25063.2	13805.2	49358.9	24234.4	73297.1	14675.9	13504.4	542486	102026	180423	89632.2	110686	132554	51622.1	23086.1	37354.1
MPC2	40611.4	23440.7	51160.1	115909	48537	62737.2	22557.8	8665.95	9486.43	144329	69999.5	47259.4	47583.6	75099.6	70618.2	12927	41001.8	26964.4
MZB1	197096	208525	151741	84539.8	66512.9	95032.7	574757	297583	256592	65160.5	13875.8	35298.6	41046.7	17640.8	14805.2	37768	24763.3	31265.7
TNC	55117	77699	66364.7	56902.8	68660.7	134671	76006.3	29248.9	74418.9	94812.9	99147.1	54937.2	21783.3	30275.9	23693.3	72676.6	37959.1	55317.8
DNM2	112184	103743	91799.1	159885	70991.5	84736.2	100184	29264.2	64841.5	119998	43176.1	68217.9	2055.62	28485.2	16750.8	28481.5	30984.8	29733.1
CYFIP1	26395.3	54267.4	54145.9	77577.2	33856.9	2792	99496.2	10112	21959.3	96503.2	16424.6	34108.6	7913.31	30507.3	14731.9	20680.8	2596.94	11638.8
ACBD3	107112	108032	131402	112576	97016.8	78713.8	43220.6	14199.8	60621.4	80098.2	28437.6	44644.5	23419.3	30016.7	34614.6	26206.1	31473.4	28839.8
COL18A1	61809.9	53743.6	39501	97018.9	32607.8	35358.3	55588	14999	42668.3	67924.9	22990.2	47888.2	32536.5	20073.2	24180	9604.17	7248.77	8426.47
XPNPEP1	26721.6	15824.7	31908.6	73035.4	123109	70458.7	43994.1	17912.1	66777.5	71487.4	35112.6	56750.1	72500.4	15247.2	26191.4	37267.8	10873.9	24070.9
TFG	343324	328053	315413	375629	442294	345456	108662	24490.8	129132	102163	73928	110333	13722.7	61855.4	38713.2	73460.2	80630.6	77045.4
BZW1	12069.6	85080.2	105003	293812	159234	77974.3	14961.8	43443.6	37800.4	94965.7	59057.8	65793.5	37031.3	63623.4	12039.7	22334.9	9437.82	15886.4
PGRMC1	27054.2	24738	25359.8	40404.8	16539.2	16576.8	5445.02	6764.59	23739.2	57964.7	9373.5	25440.3	11782.4	11796.8	17538.3	15860.4	15023.6	15442
RDH11	173753	205223	198884	312677	234611	217439	28705.3	12462.2	13468.4	336786	54046.7	158840	80913.1	57167.5	64821.5	92322.9	79585.8	85954.3
CYP1A2	46043.2	42789.6	104668	165229	133550	73124.7	41790.3	42236.8	38689.6	1.05499e+06	196914	376109	55801.4	61245.6	22901.3	485041	476283	480662
COX2	482545	419759	447954	514950	282801	242307	807601	259632	411721	1.50532e+06	331995	604477	165217	146687	180725	520031	567836	543934
ILF2	134569	366235	265728	625002	321119	309466	112305	90171.2	17843.7	355123	21268.5	153251	46310.5	108689	56224.7	11307	44254.3	27780.7
HINT1	310217	256088	75191.6	369319	142436	127267	98366.7	51239.5	78040.5	369878	79557	213726	66669.2	9060.59	65546.3	161802	23461.3	92631.5
MPI	32093.3	6130.94	18304.9	18192.6	30405.7	63163.8	29987.8	22597.7	57499.8	30369.9	33823.3	4104	17366.4	22520.1	12912.3	10000.9	9949.22	9975.07
HNRNPUL2	103353	46904.9	129183	259475	91047.4	105974	88372.2	77940.5	35063.9	225105	44686.3	108086	36906.4	27623.5	15922.7	20869.1	22620.6	21744.8
EIF6	129100	119165	133319	325295	225794	175036	80054	79787.7	104613	416896	34954	270698	70990.3	45416.9	72172.4	96878.8	47728.6	72303.7
ABCB1	34847.3	5939.67	5856.42	14158.4	7305.46	14679.4	4660.28	3148.39	6356.7	21647.7	6148.63	11117.9	3405.49	11524.8	8003.25	13218.2	13628.4	13423.3
CDV3	8113.7	9073.89	5859.79	13201.1	4621.68	12458.1	8877.86	3890.98	3048.7	8460.78	5307.78	10504.8	3445.95	2291.77	2918.51	1973.07	5419.76	3696.42
CYP4F11	111230	32103.6	115454	387651	130919	90298.2	44198.5	95838.2	29809.3	548845	106866	82936.6	113703	204292	154094	138908	117590	128249
ICAM1	147940	90954.7	28893.7	334842	117160	53649.2	34433.2	28181.9	7123.73	70077.1	12959.8	24158.2	73320	38855.7	44745.2	18909.9	29451.3	24180.6
SDHB	178991	233898	164459	391370	125207	71319	175700	89111.1	103965	678311	172084	429611	194970	151514	296108	148399	154966	151682
ITIH1	65262.5	100525	67038	52637.4	72019.2	48631.5	143441	67677.1	108307	223226	60986.2	133279	53886.3	72588.2	40556.7	30927.2	49451.2	40189.2
EIF5A	580618	627637	529464	968350	691593	543982	237057	137051	386491	656000	222829	342530	42220.8	185975	69692.4	217710	96576.2	157143
MAN2A1	15166.4	68972.6	67873.3	154519	53408.6	111132	27762.2	21145.8	9417.39	129049	14393.2	65454.6	24880.6	47202.2	9453.28	14761.9	16339	15550.4
PSMD6	152301	188483	212541	189403	374073	155534	114278	80100.5	73945.4	285844	129827	195597	45586.8	56964.7	61974.5	106641	116968	111805
HEXA	17057.4	37059.1	21714.2	31003.5	30993.1	77964.6	39374	18474	32248.4	223426	22101.6	10843	82114.1	43765.9	113297	57269.6	31864.5	44567
HNRNPC	92672.1	246088	301765	461931	206416	224624	163063	77376.6	85395.3	103513	24727	116767	27428.9	21760.2	42466	62580.8	46054.2	54317.5
RAB5A	91364.9	85982.7	75931.1	136290	77358.2	13125.2	78501.1	14132	37303.8	122598	7480.78	2679.06	14410.6	17044.9	15369.7	6767.44	10151.9	8459.69
ITGA1	73113.5	63195.4	83111.8	101707	34326.5	58661.4	57061.7	15971.4	72792.6	117825	24353.4	32993.7	17653.4	15462.7	13576.3	34184.1	14762.2	24473.2
PIPOX	24149.1	32269.4	34046	106735	45658.2	57639.2	61946.1	25159.8	29475.6	1.27026e+06	98031.2	638375	492209	710575	624675	170839	139061	154950
DIAPH1	18669.8	15131.1	24420.1	22600.7	35965	18352.5	16739.1	11163.4	22063.3	84995.8	16750.1	28496.2	10763.1	9641.56	11035	25508.1	30531.7	28019.9
ITIH4	193015	122212	131134	239483	166290	41926.6	126028	107336	105417	454917	85904.6	220987	74859.1	71166.9	137692	65382.7	62567.6	63975.2
PSMC4	48053.2	52818.5	50111.9	84296.5	5903.23	9781.3	24552.8	11206.3	17148.7	68083.3	9611.21	19134.5	13593.4	12755.5	15612.8	14446.7	7816.71	11131.7
SLC25A10	80440.3	80944.9	116046	103367	76065.9	126423	41277.1	156833	45361	281070	185143	438791	87735.9	149771	128925	80341.4	107442	93891.6
NIPSNAP1	531965	795209	767126	2.15818e+06	875942	1.02017e+06	187205	78673.8	167803	1.97265e+06	365283	596670	259396	280607	439106	254082	480463	367273
RAB10	247100	171038	254847	372503	199831	272450	140108	172544	122845	254622	49953.8	108493	65841.2	58163.5	86911.9	25584.4	52790.8	39187.6
MMUT	48911.9	60101.4	100636	184463	53118.5	107888	20726.9	13285.7	24490.1	545819	69929.3	187536	59169.1	49820.9	76556.5	95450.2	73077.7	84264
COPE	12360	44280.4	45876.1	74613.1	47245.9	60237.2	11909.7	9039.65	5216.66	84658.3	16017.5	28793.3	15631.6	21302.9	7667.73	15833.7	11583.3	13708.5
EIF5B	15623.3	15374.4	23885.7	66402.8	17026.8	19335.7	23237.2	13090.1	8921	50789.2	5469.53	31352.3	9834.29	9192.37	7018.63	7258.92	5736.75	6497.83
PRKAR1A	94757	104525	108295	208733	105544	90442.8	81110.9	53804.3	69806.3	280112	36377.3	136917	41078.3	52063.6	69993.1	55774.9	68988.1	62381.5
GSTM3	91586.3	76598	156791	254660	120213	107268	69527	32534.1	51431.3	184758	67253.8	104572	42759.8	71444.9	26942.2	41787.3	15699.1	28743.2
CTH	14455.4	3411.39	11320.3	7334.87	4253.09	6528.08	36122.9	24585.2	17839.8	191333	10633.1	8489.22	39601.2	2911	14042.9	6543.71	7116.83	6830.27
ERGIC1	281340	279394	215007	372690	227043	194339	161766	76100.7	148379	585389	64742.2	253079	143272	156547	196988	93692.4	72761.4	83226.9
HSD17B13	31816	36403.3	19577.5	26399.3	18962.2	41766.2	32198.6	36051.3	18016.2	1.56928e+06	173980	786219	389258	420999	434582	163947	365871	264909
TUBB2A	74542.9	63121.8	76826	147619	83299.8	65782.1	26489.2	20249.2	16053.4	108344	54804.9	51234.9	19383.1	15836.9	17675.6	23537	25857.8	24697.4
PRKAR2A	2725.76	1872.39	4494.87	6945.46	5941.93	18078.4	6570.36	545.619	1493.78	1588.43	1163.1	8071.26	1132.85	1454.2	4854.87	7778.54	11399.1	9588.8
LOC107987479	16263.5	6070.38	7891.9	8272.13	8202.01	16543	4741.75	2184.67	4157.13	48639.8	28104	27645.7	31896.2	41695.4	14483.8	16801.4	26437.9	21619.7
IGLL5	1.98553e+06	1.7942e+06	1.79329e+06	512319	456847	494167	4.41251e+06	2.41073e+06	2.79195e+06	2.28741e+06	778310	1.17652e+06	797683	848622	836699	417209	411954	414582
PSMD12	32571.6	37055.1	10771	51167.3	46800	33501.9	11047.2	9405.64	18851.5	40585.4	10039.9	22258.2	13603	6575.56	13469.6	6137.91	7041.36	6589.64
TAP1	46816.9	17358.8	33116.2	56185.4	10461.2	36509.4	60848.1	70377	26124.1	87700.1	16177.9	55655.8	7704.66	15596	10597.8	6627.06	17891.4	12259.2
ISOC2	103601	131352	78242.5	138080	66762.3	70435.8	45377.7	22886.8	35939.9	764665	178791	234971	126953	125189	110510	109989	104675	107332
ACSM1	12155.8	21763.6	10040.2	15709.4	14547.5	6179.23	17947.7	5426.86	14837.5	195255	71209.5	223314	70253.6	56281.9	174166	9546.52	10278.5	9912.49
PTPRC	32273	62446.6	29200.7	73374.6	94790.6	13083.9	115141	14447.3	73953.3	90200.5	13545.5	33611	12937.7	17440.4	36155.1	18944.9	8189.32	13567.1
DMGDH	21171.5	77659.1	23901.1	106701	34882.7	14390.8	172462	13551.9	31720.2	295878	71965.6	103821	88040.8	28656.7	27682.7	43739.9	64937.8	54338.9
LACTB2	86944.8	89037.3	43127	124100	79617.7	102249	92814.6	35562.9	24114.3	1.54299e+06	112593	663734	123843	184252	174723	364069	510246	437158
ILK	76492.7	74746.5	51784.5	50810.9	29436.8	38420.7	114296	27450.2	66043.3	137249	25313	28781.3	37584.9	42919.4	46639	23546.5	49993.2	36769.8
VTN	250325	159538	166968	614774	210791	220445	209194	197565	216015	1.38333e+06	157507	994770	639544	705574	646101	233707	105768	169738
GLO1	471611	150311	412384	277818	433507	448706	248771	157797	49068.9	782456	77097.2	297932	138002	72264.9	145731	204922	263660	234291
GLUD2	184209	87094.1	128206	470193	270077	261459	19797.1	42587.6	25014	76383	15975.3	55260.6	24224.8	15142.4	32442.4	19468.9	23710.4	21589.6
COMT	92435.2	51839.4	76830.8	128698	58753.8	108912	24984.6	38166.4	28856	279576	44530.4	170348	48403.5	52052	31421.2	38017.6	79811.5	58914.5
AKR7A2	48233.8	42541.8	23739	74937.2	41921	7879.13	24923.5	16834.3	35742.8	193118	32059.8	100753	2922.98	38225.5	43722.2	48723.9	49418	49071
LPCAT3	46621.3	51667.8	96378.9	368496	169840	140859	56063.7	10584.5	24912.9	127138	11310.1	41535.2	14787.3	51333.4	17784.5	15447.6	32155.5	23801.6
MMAB	253763	256683	319800	456316	199193	184767	33268.7	11472.4	45189.9	457251	40395.4	185528	39061.1	46105.2	50337.6	35140.7	34688.1	34914.4
SCRIB	19354.1	14676.6	4470.09	23759.9	20470	20721.9	8535.1	2732.88	4702.28	20464.9	8760.04	2263.89	1999.18	2396.98	5456.02	2866.29	937.599	1901.94
CYP4A11	7051.28	3225.81	41007.5	3050	14743.5	2912.83	11347.4	5809.55	20459.6	88094.3	6316.02	8490.95	1535.27	17923.7	9124.16	32013.8	36320.9	34167.3
ARPC4	804360	686050	750205	1.02438e+06	671077	715950	603139	409618	462033	1.2197e+06	116391	542128	237555	124808	289227	257778	165274	211526
CDC37	41207.7	55139	32698.2	74813.6	76170.3	10576.1	8573.07	11995.4	20428	68099.3	8380.13	45638	8944	11604.2	6534.92	10349.3	17412.1	13880.7
SEC13	9859.67	1783.25	2302.71	5816.92	3974.95	9789.62	4639.47	16100.7	4320.77	62481.7	4150.76	3897.7	2455.11	4349.87	2307.02	3364.34	4191.69	3778.01
NNMT	39941.6	121148	110952	100673	43832.3	49845.1	99860.4	62916	95791.4	422700	209660	179626	60335.4	65086.7	199233	127303	123075	125189
GNPDA1	15492.8	62348.6	36178.3	108391	59932	32984.7	66102.2	12550.2	40175.5	100334	30498.9	42929.5	54327.4	35345.1	35498.6	9657.88	16689.6	13173.8
YWHAH	317619	258952	372188	499646	338360	332492	385461	129541	210274	352153	112083	226797	73222.6	130502	26306.8	62873.7	212763	137819
AKR1C3	458438	399341	420672	776774	479255	479027	289043	127297	176212	970556	310668	594643	268799	300651	362064	288881	314544	301712
COX5A	267023	187854	281336	284105	206698	141769	372755	128420	215736	841669	200933	445415	102086	109111	178427	294805	246516	270660
XPO1	6854.77	31264.2	10348.3	12036.8	51079.9	20637.3	65553.9	15056.4	18094.4	29653.9	25346.4	67999.4	16493.9	8462.91	11159.1	30324.9	34485.1	32405
OSBP	48716.5	31613.7	13638.9	50167.8	47136.1	29592.5	18303.7	10422.4	20954.7	89779.4	31997.4	32251.4	30569.5	38492	29327.7	163873	24251.8	94062.2
ARHGAP1	234191	199867	239563	226882	90231	139768	250953	70983.4	114115	225236	93253.7	177328	36056.9	53367.2	42716.5	25423.3	54902.7	40163
ADK	69960	87489.3	69751.1	103369	82730.2	95171.5	80941.2	58246.2	58382.6	273023	81158.7	60057.8	50799.6	86809	63916.9	55136.1	51751.9	53444
RPS7	243606	193910	298177	478151	223201	402866	217065	94741.1	129340	197401	114209	240269	156781	155734	104193	195091	133482	164286
MAT2A	61161.6	42310.5	31545.9	79962.2	58797.9	42127.4	8519.03	14388.2	17330	68119.4	22075.4	7122.01	12911.8	14245.4	15593.6	14250.2	22604.1	18427.1
NUMA1	7351.16	3825.66	7575.6	12349.4	6812.87	9575.21	12644.6	6861.4	14123.9	24553.2	8557.35	6773.4	5693.52	7348.61	13112.4	7082.39	6736.13	6909.26
SERPIND1	47080.7	59393.3	65601.2	64316.9	56358.2	14527.4	77887.3	29673.4	79417.6	173198	17769.7	133762	71112.5	75863.6	52346.7	34511.4	57529.2	46020.3
DNAJC3	34260.6	45446.7	32694.2	72665	46476.1	40563.3	15746.4	8072.05	14332.6	76634.2	3688.55	24595.9	17308.4	13168.2	20350.5	14058.7	7473.44	10766
EIF3G	14031.1	14648.9	38146.5	139136	32809.4	116423	59334.6	16126.3	15725.5	57792.2	9954.34	37057.7	5692.31	17342.6	25675.8	21294.3	21084.7	21189.5
DHTKD1	23970.7	33797.9	24174.4	63542.3	51573.2	22513.8	13778.3	19375	28857.6	108921	23543.2	55583.7	14513.5	18431.4	34783.7	41358.4	51806.3	46582.3
EIF3L	39920.2	13959.8	16495.8	13781.7	13468.9	19391.6	18938.9	15018.2	7530.36	76120.4	6704.65	11764.1	13600.9	16784.6	11428.8	19406.5	16271.6	17839
NACA	84497.3	137391	72531.8	233582	131400	129908	42442.5	33817.3	15889.3	143297	31956	48036.5	25830.3	19810.7	20588.1	48467.7	9412.72	28940.2
PDXK	20952.9	74764.9	33040.9	31105.3	57706.8	29847.2	21962.7	53640.4	37438.6	78376.9	38146.1	89441.2	37441.1	57880.9	81803.2	73308.9	31527.7	52418.3
APCS	553007	539986	584782	387427	233533	112051	662182	172504	488020	1.53556e+06	122232	808481	310736	291285	348519	261952	177428	219690
KCTD12	54602.1	112197	29560.4	29124	27010.7	78619.2	200374	134413	185125	192187	42659	70376.4	91363.6	47396.1	109683	10935.9	15896	13415.9
FKBP3	202921	186735	186108	242115	192681	170675	91603.9	103763	56125.2	319439	63376	150115	68415.5	103680	101334	67492.5	44076	55784.3
UBE2N	563096	507378	590976	890195	460066	317765	380535	176258	328555	664174	132739	311860	115667	120016	163917	133782	149064	141423
C1QBP	280141	138947	103045	407926	344584	342590	104373	97581	60996.5	347431	23911.8	172470	43207.3	34521.6	26874.1	125227	130731	127979
MPO	9780.73	59691.8	54089.7	68996.2	68472.9	17579.8	62555.9	114309	135545	57853.2	40705.6	21213.8	16261	20750.8	14383	7938.52	25308.9	16623.7
SUCLA2	80391.6	34266.4	42821.9	182113	117642	50922.9	31351.2	11753.2	14641.5	122510	10850.2	62609.3	12866.7	15637.1	20949.8	24364.6	21043.5	22704.1
ACAD8	75850.7	84046.1	85899.2	236137	146640	176969	109019	41688.1	80097.5	50704.6	105622	83633.8	46219.5	25919.6	42229.2	91710.9	24181.6	57946.2
ADSL	38138.4	46519	11277.6	124905	35079.4	33914.5	40652.8	9602.95	23091.5	61682.9	11257.1	26489.2	8374.92	25112.3	9904.01	14037.9	9546.89	11792.4
LMCD1	2245.03	6395.81	2704.39	2202.39	313.375	3514.14	1115.9	1103.65	1431.84	1631.96	563.507	1537.35	552.838	593.483	4998.92	699.42	1402.55	1050.99
BID	5398.94	9176.39	2457.06	42852.1	5336.51	3255.59	4915.29	2709.17	9162.17	2905.03	7168.92	3716.41	2116.66	775.719	3728.98	2038.41	1775.42	1906.91
ATP5F1D	178180	175248	181166	254518	164305	141185	174817	72823.8	117059	125789	54837.1	193194	82182.2	66843.3	79276.8	88589.6	127950	108270
ASPH	8397.51	22129.6	118908	192578	118088	121233	28385.6	16775.8	40145.5	310269	66629.3	182976	17279.8	20588.8	13370.9	87539.6	141482	114511
RAB18	16615.8	26847	4365.02	26585.9	17700.5	18751.2	4513.09	15921.7	13219.1	41045.6	4338.99	22497.7	13815.4	12230.2	12710	7196.46	5023.93	6110.19
DCN	145064	143137	145578	7780.38	9945.65	6619.13	321850	141110	275392	108982	24885.3	10037.7	3440.28	6129.03	15626.3	5776.11	48542.1	27159.1
AADAC	14146.5	59175.3	53401.1	74444.4	17453.5	15882.1	44209.3	13733.8	11537.4	241737	39402.2	119480	15209	34746.8	13471.9	46313.4	55065.6	50689.5
CAST	11243.3	4482.57	39284	5152.59	10066	60660.7	64029.7	39480.8	40703.6	11659	12362.5	75077.8	64877.5	42578.5	92570.8	54521.5	55570.5	55046
RAD23B	305939	243052	226207	429930	289051	322347	73075.7	53798.8	107238	318638	73673.1	270591	135005	57730.7	80196.9	63130.4	135847	99488.7
COL4A2	182203	168138	183535	109487	72256	89887.2	349792	76857	241912	115996	33839.4	54772.3	11711.3	9131.27	21194.3	11324.5	18292.1	14808.3
RPS27A	410695	959396	797969	629434	415272	953737	721998	651643	1.15491e+06	4.6782e+06	539200	986641	699809	94025.3	640342	1.11782e+06	845081	981452
PPP2CA	100111	106461	117515	193528	88288.8	118681	7008.56	55787.5	59799.1	203227	68086.9	79028.7	41609.4	40149.3	42252.7	42944.8	45264.1	44104.4
TTR	204030	200145	73904.6	181124	58335.7	68009.9	274149	75687.9	202690	955484	153480	404319	224773	219932	223831	162802	177248	170025
PDZK1	10579.6	50110.2	10096.1	83953.3	44306.2	31571.6	7886.03	9197.36	23114.5	59381.9	11618.5	12502.9	16357.9	3524.04	4493.25	9739.42	16005.7	12872.6
CROT	96692.1	62371.6	33066.2	232807	225424	59753.5	41305.7	17079.7	91362.2	47315.4	20700.5	114898	25096.1	55829.6	59780.2	132320	17710.9	75015.6
GNPNAT1	8043.61	14991.7	5340.47	4897.15	4364.38	25388	27042.6	1691.17	7238	81505.7	30889.7	18733.3	3525.11	4682.41	3472.05	31671.2	9551.64	20611.4
PTGES2	135168	51787.5	165551	199864	104432	124275	25592.3	39922.5	82946.4	137475	97305.5	119319	23946.5	27813.9	26153.1	192602	28243.5	110423
SARS2	60381.2	65303.9	31561.5	111361	235526	57502.4	25177.4	8165.23	48134.3	35854.8	20465.1	175402	12474.7	13860.3	45410.2	138779	15009	76893.9
HEBP1	69507.6	58805.2	101690	118932	62589.1	40454.5	101348	31577.5	58321.3	486777	101022	190481	115886	93586.3	111738	111645	55124.8	83384.8
TSN	90976.9	110052	104136	160759	103333	96716.5	67485.8	32215.4	66938	92340.4	18186	14292	8426.22	13570.8	8852.51	19147.7	10343.9	14745.8
LGALS3	304444	341351	391628	430771	164093	119573	380710	138905	324714	459278	105992	270406	69322.2	106187	137305	175046	184909	179978
RBP1	138432	221088	154752	162103	93491.5	95932.1	390777	168498	260280	325923	58726	122531	20032.7	20327.4	19268.7	113984	121383	117684
UBE2L3	157919	117034	116600	170261	102221	139642	53298.9	25772.3	53695.4	133324	13238.9	70910.8	34271.8	19314.1	23663.1	15914.1	28948.2	22431.1
PCNA	54490.9	43101.9	11810.6	98982.7	48046.2	2235.3	21325.8	1234.63	24938.3	30859.6	5828.34	4230.07	2838.2	1102.05	3932.19	7698.66	15643.9	11671.3
TOMM22	26526.5	29000.5	16002.5	28920.3	12775.7	71655.7	45722.1	7816.84	15007.1	90007.1	11639.9	68340.2	23324.8	24515.4	15978.1	8869.21	11344.3	10106.8
TOLLIP	70949.7	85092.8	60761.6	106410	53446	106530	44355.2	15736.6	10122.8	91196.4	12997.3	82619.6	38315.9	23337.1	40076.2	29971.8	17071.9	23521.9
PSMA4	55030.2	56112.2	58980.2	189299	106456	19081.7	99417.3	52948.3	26325.1	334820	36240.5	116572	50259.3	56591.3	167811	48550.4	84973.8	66762.1
CNN2	39995.9	67248.6	104780	51823.1	49113	32827	105985	90655.6	23250.9	80663.5	75678.5	69349.8	39363.9	40208.1	35616.2	43419.9	37224	40321.9
HSD11B1	58165.5	75441.3	46834.6	108653	29496.3	32916.2	31686.9	70526.5	83241.2	541682	75321.7	103733	78329.2	181078	44128.1	112414	200447	156431
CAPZA1	199106	70187.7	277844	391874	188313	204352	355286	72573.8	169163	301672	64974.4	175103	85255.6	56389.3	62798.9	71844.6	96974.4	84409.5
DHCR24	236627	375990	356267	985447	449921	403797	28954.6	20933.5	24082.4	478425	68927.4	177697	11397.4	33620.2	32529.1	69887.6	90325.2	80106.4
UMPS	30672.3	9333.6	7143.36	72421.9	11927.9	23840.4	6035.33	7547.55	8191.11	70572.2	10749.3	20080.7	9751.48	7073.98	16627.3	17214.9	7866.38	12540.7
ARPC2	236819	279087	205768	330480	211427	234263	330102	151672	136751	355979	88572.5	194339	83504.2	138702	114782	111325	110232	110779
RPL3	47489.1	9560.73	41939.7	78906.1	60008.9	6864.04	11835.1	10881.6	22925.5	24063.3	6515.18	8604.34	11808.1	2477.79	7855.74	4021.23	4604.69	4312.96
GGCX	17339.4	17096.7	34992.5	95472.7	49530.9	225682	60033.2	12959.4	36659.2	137058	78314.3	90291.6	38667.7	9761.39	43814.9	13401.6	25403.6	19402.6
GMPS	20564.3	24249.4	9060.64	91102.8	14975.5	32101	27489	10416.7	8000.6	67475.5	16187.4	58754.1	19591	27681.9	21149.7	18594.2	10682.7	14638.4
ARSL	108889	22622.1	169034	150933	44289.3	60205.7	27453.6	20271.2	16958.3	816456	199735	484317	39024.9	21646.7	95490.1	251493	279661	265577
HNMT	50545.3	76784.9	60286.7	78030.3	88234.3	80404	33287.1	25907.5	2966.27	10976.5	69923.4	20618.2	5662.91	3361.65	237.632	68291.9	63122.3	65707.1
AMDHD1	64613.8	46206.8	90804.1	193137	83635.7	41868.9	60152.1	20657.7	39480	211517	60538.3	104115	59579.7	60015.5	64009.1	34871.5	50690.5	42781
G3BP1	4584.89	5699.52	5572.47	16035	16883.3	40484.7	7034.76	1137.31	28562.2	42133.6	2054.78	17092	4081.81	10392.1	4871.06	15398.1	1724.82	8561.44
FDXR	6526.97	33864.6	22906.2	49097.6	1894.07	67876.5	9559.32	980.905	468.538	27292.4	10779.3	44037.1	358.739	1427.1	33829.7	3826.63	5716.18	4771.41
SNTB1	12751.8	27288.3	44950.9	84647.2	28042	17579.9	14629.3	2646.12	5441.72	62044.5	12573.8	12481.6	9870.9	7665.88	9461.53	5225.63	19163.2	12194.4
RTRAF	5622.24	12978	10847.8	8122.75	18038.2	13914.1	8244.85	5782.87	10428.1	31264.8	5482.81	27284	19017.8	17835	28549.7	15287.2	24382.3	19834.8
GSTM1	81057.5	52735.7	84458.1	94009.2	23726.2	23963.7	65698.9	25019.3	29966.6	1.43076e+06	278847	1.17602e+06	672356	693402	281330	148275	147495	147885
PSMA3	167235	203064	205448	313115	211742	152674	91686.7	23285.8	99546	316986	73337.5	149324	71712.7	68845.1	91700.1	67147.9	74280.1	70714
NUDT5	101315	203588	162087	325900	194103	132645	55100.6	63682	45496.9	366650	93200.5	161872	97759.6	49373	63937.9	51662.5	98647	75154.7
ILVBL	24308.2	64872.4	61213.1	60974.6	25594	54915.6	31113.4	36639.5	29892.2	54248.6	8319.12	97389.4	29334.2	54474.4	19945.3	43903.5	59706.4	51805
ATP5PB	129354	12599.1	24706.3	223453	31914.3	23104.3	22917.8	24504.3	7234.33	205152	54128.4	142827	37712.3	46458.6	46441	45829.6	42148.1	43988.8
CSRP1	94121.6	88783.9	67266.2	39583.6	30398.9	26371.8	196878	92754.5	155591	165346	15257.6	84822.2	35084.8	26335.3	24690.9	57053.3	51956.2	54504.7
LMAN2	1.23044e+06	734959	1.34458e+06	1.66421e+06	908159	273509	770689	266718	598758	1.2676e+06	695606	682169	237859	290968	442989	354009	470959	412484
XP_005262729	6784.56	8913.42	33306.4	17226.4	6081.11	12697.9	20158.4	9797.7	11307.3	10879.1	10343.4	5831.78	19814	27145.8	4219.6	15484.2	27598.8	21541.5
ETFDH	32469.5	58307.1	39295.3	36671.6	43276.4	12276.5	77290.9	15614.3	9032.21	371033	89943.2	148842	59804.1	88366.1	82296.1	93258.4	30085.1	61671.7
TSTA3	87266.6	127964	123466	264366	139663	89673.6	80889.6	68236.4	6392.59	658431	122736	351584	45875.8	45548.3	76624	179180	197428	188304
DUSP3	181729	45349.9	68746.1	51635.1	172056	45967.6	41834.3	18643.3	57974.7	171990	10703.2	37797	23424.2	44981.7	18370.2	37314.5	110698	74006.4
CYC1	554573	465209	558378	1.11774e+06	533222	431106	192947	111954	240343	1.18033e+06	220700	592054	213072	227450	284245	341784	284689	313236
SQLE	8587.69	67411.2	53113.5	135079	59276.4	26613.1	22402.1	10999.9	24674.4	65367	24224.6	48338.3	22405.3	26260.1	37507.6	36970.1	20798.8	28884.4
PRPF8	49438.2	28263.1	39013.8	38174.5	35419.8	36744.2	27543	35416.4	26173.7	92892.9	23727.9	49953.9	29349.1	84616.7	45249	15698.1	33587.5	24642.8
ENTPD5	114772	70245.2	69010.2	180523	89502.2	86684.3	35706.5	30231.1	15413.4	215274	61213.4	117029	46742.2	29178.7	68399.2	39783	70332.3	55057.6
CYB5A	453790	463011	421401	608694	345606	297863	499680	211397	358690	3.85826e+06	930944	2.21599e+06	709396	706951	856416	1.34388e+06	1.237e+06	1.29044e+06
SH3BGRL	142957	137222	74580.7	94126.7	34533.5	60806.8	324606	159753	195598	140553	64819.3	101293	59083.2	51733.8	63254.9	40380.3	58954.8	49667.6
DDB1	154275	144734	132835	246129	119146	98045.6	84242.6	45624.1	98110.1	209995	32571.2	89633	24547.8	31140.7	33767.1	50309	13581.5	31945.2
RPS9	939474	1.50129e+06	1.66872e+06	2.87652e+06	1.52149e+06	1.12426e+06	827945	514412	610248	1.77405e+06	271390	1.04568e+06	405311	406825	473984	262585	431405	346995
SERBP1	21724.1	32234.6	14789	48622.4	149504	23120.1	11929.7	12244.9	11230.4	54844.4	57711	99375	29327.5	53754.8	19749.1	13489.3	40627.1	27058.2
PGRMC2	151954	35936	42917.6	352577	80001.8	106458	109214	84724.6	81223.4	445067	79974.2	163286	45268.7	60374.1	46558.2	113299	46476.2	79887.7
RPL18	293633	340553	288487	333049	361776	355084	100885	77292.6	73219.5	399776	50015.4	191901	35451.4	101557	47877	34895.6	45111.8	40003.7
CORO1B	29538.9	135832	76846.5	238821	192040	72470.8	74085.7	91509.6	87372	262009	60588	76147.5	42389.3	49872.4	43766.8	40975.3	48936.9	44956.1
S100A9	602833	302568	528913	267667	158447	34967.9	474150	248716	607037	250102	85850	116189	63386.6	62639.9	62803.9	80909.2	105654	93281.8
DECR2	19330.6	62075.5	16770.4	21825.5	33102.5	10965.2	16717.1	14525.2	5202.58	548353	139937	298705	118403	106003	137784	34557.3	106434	70495.6
SLC25A20	45215.8	7528.03	14216.3	83765.6	54709	63081.4	59136.5	13646.1	10611	329098	68874.2	106805	76596.2	108646	121597	41817.6	62141.3	51979.5
SF3B1	33005.8	4528.76	27001.5	24110.9	10266.3	23837.1	20589.7	14115.8	2235.49	21497.3	6829.74	11058.6	4047.98	13841	4624.14	9905.09	5818.91	7862
HACL1	5025.41	21678.4	4935.98	6243.42	6015.85	3134.15	3263.49	8215.03	12596.3	104261	6663.02	41364.3	28763.4	4829.81	40413.3	12221.9	8893.51	10557.7
PSMB2	175095	186424	207325	264260	164024	106956	229103	64095.7	126862	363678	75720	207989	98591.2	62116.8	129241	98119.9	87718.8	92919.4
HEBP2	22012.8	40848.7	29462.5	39471.5	14079.6	14342.4	30174.9	11851.6	17589.2	98486.4	33662.3	64636.2	9588.79	8483.04	18342.1	30709.4	43356.8	37033.1
SEC31A	96060.6	154842	121575	269014	96009.1	98789.4	114066	67649.3	55957.4	206871	42571	122914	28162	49914.1	42497.9	52150.7	58719.8	55435.2
HCLS1	73035.9	86434.2	104076	46500.5	56742.5	64743.9	103922	15236.1	67841.5	51747.4	9926	64734.2	13094.5	28279.2	17005.7	83858.8	21281.8	52570.3
OGFR	121692	102280	1.23874e+06	1.07732e+06	31395.8	168405	49620.4	47475.3	65322	186536	43781.5	124773	87141.6	122885	24899.4	93726.3	56248.3	74987.3
PCMT1	56525	29440.6	54221.3	88640.9	62238	17662.4	73317.8	52649.9	32277.2	226770	45934	334607	112718	34122.8	161457	47704.9	136934	92319.5
BPNT1	122240	128920	140171	251594	115873	163622	34394.5	46903.8	35361.9	290362	59619.3	83488.3	20930.6	37040.9	36215.9	39295.6	19537.1	29416.4
AGMAT	144094	97520	106929	283499	156354	118447	7216.53	18992.7	12898.5	205162	42601.5	88182.9	25629	26089.5	6031.44	48014.4	43868.2	45941.3
COX5B	291188	276662	310418	570713	255636	239812	237501	103239	129835	820502	174621	445288	2718.7	3955.5	125153	203899	262640	233270
AZGP1	6613.42	12302.9	11640.3	9750.69	10379.9	16361.6	12518.9	2051.92	22938.1	12730.6	6022.09	15620.1	3844.7	5998.97	14283.2	8508.81	11021.4	9765.1
C4BPA	43972.1	38718.8	24115.2	52798.7	46562	39836.1	48488.6	1977.51	28379.3	122660	52323	77253.7	44582.7	48189.3	61427.9	23549.6	20744.2	22146.9
EIF4A3	51583.2	43349.4	57938	61914.1	68715	59947.9	36578.3	17309.1	43098.5	47291.6	9050.6	26354.4	11324.3	14236.6	3541.98	6248.41	22818.9	14533.7
CTNND1	14801.5	7370	41845.9	99043.1	6374.01	80292.9	31860.9	15753.2	5063.21	132663	13402	19272.1	25471.1	22547	27359.6	10748.2	18914	14831.1
RDH16	60217.7	59413	97558.6	44806.6	49121.4	13200.5	93357.8	35471.5	69608.3	898749	189094	455661	207173	177163	223312	193657	183317	188487
LIMS1	25060.3	42295.5	17519.4	26644.3	43418.1	14203.8	17055.9	11345.2	7859.59	34809	17166.8	9953.86	15333.1	12441.7	7226.61	15404.1	15381.7	15392.9
PYCARD	2292.31	7056.62	1650.6	4148.1	2293.73	5302.97	8522.21	1867.44	18050.3	16523.1	2823.91	17611.8	1949.49	2296.88	4442.5	937.038	8472.21	4704.63
PUS1	38911.1	6961.92	41160.9	31224.1	27689.2	23655.1	17365.3	2964.77	68054.3	100972	96076.8	15530	30074	9300.51	37183.9	8090.05	23759.6	15924.8
SERPINB6	186777	262894	33426.2	182598	33931.9	127517	278461	106008	158784	431567	82306.8	218949	9887.78	154762	20481.6	28496.6	106306	67401.1
AHSA1	74995.9	117819	109956	210603	85520.5	76330.5	46820.8	50772.8	77527.6	121330	48036.4	132147	37157.3	49154.3	34707.2	42754.3	59877.6	51315.9
GORASP2	50285.4	32719.9	37466.9	143974	29717.3	64443	41954.4	19503.2	15464.5	103567	2498.93	46161	22660	10233.1	21944.1	23940	7474.82	15707.4
CACYBP	177055	225281	173726	469837	228257	199820	88908.3	78181.7	40294.2	238490	21753.6	118912	21883.2	49190.5	67134.4	77065.9	50596	63831
KRT10	26393.8	21505.6	25534.6	35012.5	16779.3	15861.4	2036.22	10052.6	17388.2	24988.2	3270.55	12706.7	3137.98	2470.04	8545.61	1414.61	3267.79	2341.2
HNRNPD	460013	345643	355658	517229	420224	319167	389252	179295	140852	693948	94028.9	207014	73149.8	79150.9	112418	85673.9	120477	103075
FSCN1	104043	100066	94451.2	120725	75414.7	76796.6	134539	51751.9	78395.3	126753	40758.9	89158.9	40827.1	45617.4	49025.2	35446.9	35896.5	35671.7
GALT	113611	139318	135920	247567	147270	102201	42965.2	6670.17	13175.6	268289	67482.7	177413	69645.2	66786.1	92553.2	83902.4	71207.8	77555.1
RPL17	314629	312178	336585	667191	392191	260690	174441	70078.5	122523	301795	63854.6	193326	61209.6	74214.2	81080.7	91959.9	88876.5	90418.2
SRP72	71390	21331.8	45187	79519.4	35011.1	53054.3	23544.2	22680.1	42565.7	128876	45935.4	59948.4	30069.1	24091.9	42328.5	27034.3	24623	25828.7
BCAM	4921.55	3707.36	6600.52	90094.5	67705.6	72057.9	3086.64	14324.3	6940.51	4385.91	8879.43	9787.89	4060.28	4525.94	1196.43	6466.54	1673.16	4069.85
RPS18	604172	517425	532848	1.2094e+06	535956	484211	375177	193632	227658	712299	130654	344670	146049	143020	176769	135650	148649	142149
FERMT2	6291.86	10630.4	27494.1	60762.3	31267	8503.06	23752.2	21069	17619.5	94840	13063.7	14717.2	10491.5	12140	15186.3	30178	18095.3	24136.7
ASGR1	207143	211852	213724	411440	234575	213025	63336.3	12710.3	21421.2	73554.1	21601.8	62239.9	27184.6	16093.7	17738.2	42366.3	11113.3	26739.8
EFTUD2	3865.85	23970.3	47798.3	46013.8	25264	25283.1	2923.63	6506.92	5528.51	26363.2	841.89	3175.04	1813.84	4288.95	6326.04	4180.28	6412.96	5296.62
PSMA6	293761	422278	415931	454330	482363	271724	368284	69430.6	231477	733454	111329	311465	160128	202870	237626	90518.2	315230	202874
CTTN	79638.5	44414.5	21328.2	74270.4	33792.7	35833.2	36308.4	40964.9	22781.8	85247.3	40647.6	69118.9	11404.6	31766.3	18963.6	17986.6	27215.5	22601
OCIAD1	831346	768613	845672	574363	258422	132980	297800	88347.6	273760	543405	138269	763741	156970	226785	103360	167654	349404	258529
PDCD6	14961.7	8404.35	7330.04	10161.8	20792.2	43614.6	29369.9	21245.7	46958.8	156731	19266.6	21323.3	3627.12	31094.7	29460	26099.4	23803.1	24951.3
HNRNPA2B1	293852	347883	382373	730396	423848	367765	572298	345311	361717	367116	65307.2	293400	155909	155654	156122	236787	193339	215063
MRC1	3956.71	10962.6	10855.1	14161	26887.9	8414.09	9436.47	3137.37	5927.53	31729.1	2710.27	8322.63	5150.67	3354.6	1205.14	3984.07	10976.9	7480.48
GK	7713.15	7273.89	23089.8	41575.7	16983.3	6307.52	19086.7	4994.47	4233.96	2690.69	4445.54	20187.4	7666.56	1823.6	1866.58	4789.52	1654.19	3221.86
KNG1	99275.4	56848.7	153174	61426.1	27730.3	58785.2	150053	58580.4	50013.9	388993	27652.2	94972.8	14025.8	35639.4	39154.3	48839.8	44142.3	46491.1
PON1	10710.9	14032.4	47089.1	11834.2	15939.7	19505.3	40282.7	20230.3	19185.4	412951	26389.9	184591	54834	18432.6	31529.4	68945.6	57760.4	63353
SLC25A1	228691	167761	280022	756528	299636	240054	106811	54029.3	97640.4	730246	167938	374530	187909	258608	257693	153255	91583.4	122419
DPP4	26572.2	2797.28	1472.71	32897.7	13965.5	17168.1	18824	5078.75	3140.65	77595.1	7930.26	49981.3	8230.91	31607.7	33672.9	2622.29	38123.5	20372.9
HAL	177730	160779	187205	317585	151165	149920	79929.5	21720.9	36380.9	139318	39478.9	52072.9	36549	58317.4	58760.7	20258.6	42266.8	31262.7
RPS2	272301	290553	314756	672846	326956	178366	136792	61626.1	114102	430952	123370	175632	72951.3	56743.8	123057	69382.3	76672	73027.2
CYP2E1	14483	23528.1	76568.6	23671.5	27264.3	17518.2	129580	78058	73215.8	219851	101991	190533	9862.01	8231.57	11863.8	184534	167015	175774
TFRC	97408.4	94801.5	96204.6	117657	84713.5	52163.6	14948.4	22956.9	49210	55165.7	17514.3	7422.28	3967.81	6537.69	13707.2	13571.3	5795.42	9683.37
SLC25A4	41591.5	83093.3	37946.5	172468	41051.6	36551.7	15475.5	26107.1	35596.6	137370	22113.9	22957.7	27899.6	31512.7	55439.4	35445.6	7804.75	21625.2
C1R	34970.4	58232.6	32346.4	108281	65639.5	23449.7	32813.6	14484.5	17998	132065	57021.1	43232.9	31558.1	15016.6	24442.2	9385.05	24661.2	17023.1
ARL3	18916.1	28065.5	40546.6	14314.5	18305.5	10946.1	18684	7924.99	27592.5	68392.8	5239.64	14934.5	11283.4	5316.21	17283.9	22103.1	7396.9	14750
DDRGK1	45695	32233.8	28847.6	54459.3	28588.1	21734.2	37910.2	21172.4	65846.9	11702.4	15941.2	49518.7	9797.46	12624.9	16626.8	24336.3	10393.4	17364.9
TTPA	31518.4	23352.8	43925.7	50898.7	18639.3	130864	42217.4	17808.7	19432.4	283433	66028.3	250222	37513.8	17521	21738.2	69998.1	95069	82533.6
RPL10	31965.3	213352	111089	414521	159965	186119	50102.7	56319.5	80412.2	260288	46996.8	32795.4	44508.1	52789.6	53902.1	51834.1	30924.1	41379.1
BCS1L	4685.93	22463.2	4058.35	14969	18790.7	28335.1	18073	4811.96	7213.36	22166.2	16792.4	39349.9	6117.25	6428.23	9381.12	11871.9	5510.36	8691.11
LYPLA1	281627	332986	333648	617999	308479	351701	117888	22911.9	112732	855691	250632	492543	68204.3	82916.2	94887.9	325639	388595	357117
UBE2V1	256598	431050	373697	838284	389740	242177	272979	66787.4	182151	461956	64850.2	220834	71343.3	78628.5	55565.5	76601.8	88809.4	82705.6
SEC24D	42907.8	29100.8	25266.3	55375.9	105985	25082.8	14471.3	11027.1	9326.9	22538.3	18441.5	45330	26467.4	14052.6	9189.45	25008.5	25978.2	25493.3
UGT2B4	51974.1	66889.6	63694.2	54989.9	24813.2	83758.6	78218.9	68170.9	28934.3	2.32714e+06	152425	456530	97199	86861.1	186972	366449	544544	455497
RPLP1	489588	594422	567619	801267	437091	461023	40812.3	104491	246774	336784	284769	455363	196440	159827	182829	41717.1	241801	141759
CLU	54889.3	80229.8	37158.9	59086.6	27719	44278.1	100458	43651.6	23533.6	266619	48967.2	148201	12990.3	25412.1	19405.5	6460.78	83309.9	44885.3
COL1A2	91019.1	78762.1	83468.7	1990.97	357.59	2768.9	234974	68689.2	152572	48452.5	3315.36	25793.4	2491.18	3571.98	2737.78	18560.6	27170.1	22865.4
FUBP1	56888.2	38071.1	60970.4	48442.9	53385.8	19358.6	102619	24308.9	39995	89457.3	4623.77	5320.29	2676.21	4816.51	17306.9	11284.9	12035.2	11660.1
STMN1	65873.6	61245.1	127636	54311.2	96901.2	63027.4	89856.9	38082.3	60412.6	90045.5	10629.4	35791.1	27493.3	28665.7	9752.46	12193.4	14834.5	13514
MTPN	63332	65943.5	32198.4	161800	47982.7	50387.9	44444.5	49226.9	9194.04	197176	55429.1	86716.1	31101.4	35920.1	33636.4	49018.8	21437.7	35228.2
ACAD9	45015.4	53317.4	82988.8	173283	70898	104343	21828	49993	13864.1	114866	18253.5	76523.5	21250.5	42274.1	28169.1	98716.3	24629.6	61672.9
UBA2	17307.5	39944.9	59712.5	129931	51571.8	21328.7	44317.1	37594.4	22172.1	45009	110556	25058.5	30658.1	13804.4	7533.22	47230	37608.2	42419.1
BSG	65483	30168	42656.4	98667.7	60676.3	47401.6	58504.9	25711.6	18382.5	84788.9	20060.1	25090	29787.5	12518.5	23915	19066.4	32302.5	25684.5
GALM	9318.9	26923	4544.34	102886	69299.5	21745.3	9191.54	12373.3	17837.8	115391	18675.6	35014.2	20892.6	3782.7	27908.7	36639.3	36829.2	36734.2
ERP44	225478	258288	259722	516796	245307	238219	157320	92077.3	57057.7	533686	77147.1	224046	111197	124513	140259	93423.2	114053	103738
NDUFS2	16097.1	16204.5	105434	15453.3	34608	42009.3	25665.8	32154.3	23760.3	149999	5555.26	41482.1	34616.2	7577.63	6894.88	33265.4	44958.9	39112.2
RPL8	515668	560648	586240	961640	583236	356554	260514	155237	241535	434499	163984	318480	134521	156744	173403	154024	163356	158690
SPCS2	14016.2	13951.3	3396.16	2417.18	5696.54	1854.46	6982.12	9163.34	14107.7	16124.9	2851.84	2546.35	3195.72	2082.47	3560.29	6650.48	3992.05	5321.26
RAB11B	56660.5	21278.5	6725.45	81836.7	30902.2	32326	38923.5	36919	8390.41	83313.8	3748.15	18409	17354	21843.9	32511	8614.48	10468.3	9541.41
HARS1	53726.5	36538.8	93995.7	186485	96118.1	62719.9	30271.6	44260.7	52620.9	140806	41248.9	111992	32103.5	21771.5	33830	49735.7	36521.7	43128.7
PEPD	82168.1	58289.5	53952.7	75519	77516.1	45717.6	178655	36426.1	43430.8	302917	42129.9	182790	46150.8	38616.6	93414.3	68257.2	65181.7	66719.5
KARS1	78037.7	39977.2	35665.6	87813.5	6370.74	17434.9	10608	6634.99	4188.86	106595	4407.72	88003.6	12460.4	26239.1	28265.2	11854.3	7087.37	9470.82
GSDMD	116357	105593	93954.4	163993	88144.7	144949	53623.4	11382.9	13097	234702	37786	83517.2	12140.2	16395.4	28052.6	43289.5	50997.3	47143.4
EIF3F	57064.6	64213.9	127552	88638.4	76527.1	99106.8	39720.7	18265.8	22909.7	135656	10901.4	37944	11778.3	29761.8	27054.7	19089.5	11632.8	15361.2
GPX3	8578.33	42627	35235.2	11190.7	10939.6	11563.6	234148	106973	153579	242022	40235.8	94096.7	41678.5	14028.1	57839.4	40549.5	44558	42553.7
NDUFA9	25454.2	12981.1	43022.7	73812.2	11407.2	26116.3	21413.2	12011.8	12641.6	60723.5	38802.1	58373.2	10909.8	8715.18	24267.7	23653.3	29065.4	26359.3
STRAP	31491.6	38144.1	29319.2	58205.5	31272.5	24933.4	32129.2	2340.11	25186.8	34063.3	18015.9	9586.93	14454.7	14836	18359.1	7179.85	13649.8	10414.8
DBI	1.29479e+06	955409	1.07475e+06	2.30246e+06	1.42525e+06	1.48605e+06	373401	115482	215929	807566	269892	461238	206922	151653	239820	192276	196892	194584
RPS14	422950	405455	422709	806649	450719	308775	237350	80170.5	192201	438053	110822	310338	62070.1	79642.1	106233	74980.9	117853	96416.9
SEC63	58330.7	52766.8	36113.9	2229.21	60457.7	9296.23	4853.65	9995.4	32940.4	3928.77	22696.2	2215.99	25747.9	2400.61	17166.8	2032.03	33509.2	17770.6
DAG1	22527.1	20090.1	23389	84739.9	24371.9	30060.8	24144.2	8711.79	30015.4	116537	26487.7	46193.1	7934.64	20210.4	25866.1	15757.2	44480.1	30118.7
LAMA4	52634.4	72212	27844.6	163335	28665.9	25445.6	39715.4	42597.8	42533.4	60923.4	13232.4	64907.2	46414.8	45484.3	18981.8	44502.8	29576	37039.4
METTL7B	503482	578199	581353	1.18045e+06	713361	553382	125078	43116.9	82892.7	595976	127212	328232	28129.9	55780.3	63112.9	215758	183605	199681
PSMA2	141232	139383	112281	194714	76151.1	104648	84406.2	40175.7	94050.1	159155	66251	87662.9	37163.8	48129.4	46186.3	18118.4	33019.7	25569.1
AMBP	116140	122001	182029	268814	122793	81323.6	134429	88251.5	97269	506652	119492	215446	63404.7	63636.6	84833.8	157311	69334.3	113323
RSU1	128620	31718.4	123464	149230	24939	65442.1	165937	57315.1	127109	199311	54366.1	62109.7	47424.5	60804.8	72708.1	107828	110075	108951
MGST1	637804	536160	588006	962671	590031	430828	507652	230258	469742	4.62542e+06	1.22368e+06	2.25483e+06	887736	793458	1.1178e+06	1.49277e+06	1.39091e+06	1.44184e+06
ARMT1	13836.2	5069.65	6554.53	10170.1	7891.28	4840.6	1453.81	11613.3	2519.29	9875.88	6725.92	4176.63	10368.2	16783.9	1763.82	5529.77	18243.3	11886.6
RUVBL1	15009.9	25849.8	18587.1	33523	10409.9	40202.5	25046.9	6843.5	4926.04	24212.6	18681.7	6991.25	2392.06	10206.2	12436	16571.7	11539.6	14055.6
CD14	8418.57	2565.48	12482.6	30347.4	5484.34	11076.7	5691.35	16563	5268.92	15241.6	12672.9	9302.25	9203.69	6880.48	23243.2	8718.49	12325.7	10522.1
ELAVL1	47131.7	54875.8	55867.4	80166.2	44849	24618.3	58753.8	4748.4	33432.4	7755.43	8296.14	22513.3	3435.16	3780.28	10039.8	9911.49	7793.23	8852.36
ERLIN2	29161.5	28017.1	29289.4	7610.42	20209.9	4164.46	36362.9	18606.9	31077.9	33875.4	2774.62	14490.8	2492.65	2561.82	1482.13	3642.59	9908.73	6775.66
EIF3E	78638.3	104624	79551.1	136206	80493.6	78315.9	62235.8	16296.6	45087.7	148285	28830.7	71048.7	19966	40872.5	30543.3	45341.2	39022.1	42181.7
UBQLN1	54666.1	51001.6	53989.3	86423.1	36374.8	43656	29881.2	9585.81	27133	57294.7	12622.8	11088.9	17223.9	2297.46	2582.41	6560.17	3308.08	4934.13
ECHDC3	32490	12504.3	22966.6	43538.1	7816.44	19227.3	30713.5	12544.4	13873.2	410137	74848.1	177889	45526.3	30520.3	63249.6	98406.2	98901	98653.6
AP2M1	37467.3	32575.6	50717	50686.3	35196.2	64713.5	38149.6	15214.1	25168.2	43576.9	9799.31	36932	15487.2	13015.1	20230.5	24988.8	6970.49	15979.6
VAPB	85396.4	89965.6	88460.8	170316	94831.4	72791.7	63687.6	1566.51	35029	103072	22225.1	75683.4	21528.3	25949.1	34346.9	26748.6	25611.8	26180.2
CARS1	9048.41	16805.7	24098.8	39490.3	22145.1	29200.9	12129	19151	18316.3	81503.9	30715	9406.05	55992.2	15211.6	28955.2	21773.2	15284.5	18528.8
-	2197.5	1887.22	491.765	1688.1	1269.65	2369.88	1379.99	1022.5	233.593	6137.43	2108.24	1716.34	5727.71	5519.68	1259.66	878.059	2569.92	1723.99
HNRNPM	53067.8	142652	147184	269756	152684	173551	75346.3	41949.2	9789.08	172770	38358	76494.4	16287	16576.9	20101.7	22805.7	8213.72	15509.7
SSR4	109259	109759	94785	28249.1	143404	190910	124034	69871.2	82897.1	274551	74904.4	148588	60772.4	65775.8	96373.6	74099.4	8904.01	41501.7
IPO9	3012.8	1494.77	410.951	48123.7	509.962	3353.31	12280.7	3646.3	4715.53	3810.35	783.385	10164.6	1763.51	6683.77	9601.92	800.01	9926.34	5363.17
ATXN10	3741.33	10425.9	7296.34	7885.93	4847.27	1562.12	3018.29	2276.84	1436.16	50752	2562.95	1719.36	4234.09	1649.85	1165.01	5887.26	4213.78	5050.52
TUBB	124152	13427.7	398729	91866.7	22432.1	431017	222303	69286.9	3348.23	15720.5	18319.9	144734	3529.94	49797.2	10596.6	101575	13594.5	57584.7
RDX	91549.4	55473.1	73660.8	100780	77672.1	94068.9	13275.9	34214.9	30258.6	75071.2	52692.3	59696.9	8868.2	62453.7	46483.4	52958.7	11398.3	32178.5
PPIF	50519.4	7217	18084.3	109910	55824.6	50058.8	45373.4	3839.24	23421.2	92802.8	25137	43936.9	40620.8	21493	18738.7	22162.7	22784.6	22473.7
SRP68	26668.6	20596.7	19959.2	36995.6	52988.2	17733.2	9616.54	6534.01	12424.5	48663	33861.9	13256	9065.98	20644.4	32463.2	22450.9	21142.7	21796.8
RIDA	372328	381167	121174	638221	307222	297895	333581	115738	204820	2.88227e+06	593484	1.66662e+06	584473	495400	798298	729901	793070	761486
RPL6	777864	639499	758984	1.33626e+06	796221	727076	488266	39964.5	315759	629340	34071.7	404908	179013	139218	219837	159534	166415	162974
PICALM	30103.7	17673.8	56096.7	15293.6	34005.2	51573.1	67153.2	10286.7	45296.8	22600.5	44344.3	22978.7	32824.8	23625.6	32682.2	27472.1	12340.5	19906.3
SLC25A11	92612.7	17412	30726.1	45200.7	138990	17645.4	32730	47069.7	50116.5	218992	39598.8	159411	55207.1	44815.8	50201.4	88774.2	88148.3	88461.2
ADAR	17472.3	30021.9	30835.9	9674.26	29931.7	26687.6	27260.8	9522.3	16978.4	12777.7	17589.2	15654.6	18560.4	16047.3	10832.5	40292.9	7175.11	23734
AK1	30701.5	38863.4	38137.4	57408.2	22554.8	22017.8	23367.4	20223.3	27235.4	55131.8	25584.4	59701.6	19819.8	23021.4	41517.1	17247.9	23203.3	20225.6
HINT2	50270.3	30269.4	42265.2	97014	31133.2	17275.1	28740.1	12260.2	19081.1	133871	26698.1	65226.7	26308.1	28952.4	47932.9	38614.4	9831.12	24222.8
PPM1F	24360.5	47033.6	14147.7	41517.6	45900.9	28280.4	45200.9	21542.9	5620.64	90000	14989.4	38756.7	18302.9	12625.7	39296	13022.1	23704.1	18363.1
PLG	58807.8	57944.1	48887.3	48878.4	22295.7	27724.8	106478	22421.7	72979	85716.9	27514.8	34803.2	25321.9	42898.1	37594.8	10498.6	20409.5	15454
SLC25A18	15294.6	36451.7	76745.5	13300.2	98813.8	50700.9	169668	75962.7	93330.6	276047	31929	157114	96597.9	54222.5	55797.7	83450.6	78350.2	80900.4
RHOG	131910	129146	122577	175365	109813	52727.5	130754	26003.6	82863.8	101002	40240.4	78185.2	19482.3	19831.2	32828.4	23788	14645.2	19216.6
ACSS2	29059.6	26600.3	23456.6	56955.1	32730.2	26268.8	1019.2	966.388	2662.6	4836.88	1374.72	16338.6	3963.08	188.973	6130.11	3414.73	3148.41	3281.57
ADH1A	222446	243694	236505	267596	130235	128453	335853	131617	219474	2.62705e+06	497034	1.23866e+06	91227.1	40761.3	128245	832070	1.17258e+06	1.00233e+06
ADI1	52912.8	48352.2	35413.9	86177.2	36376.1	45084.8	17880.2	9489.77	9503.13	259516	36756.9	135609	19956.2	28070.8	28704.9	51133.9	164997	108066
PECR	7465.19	1445.9	3252.11	7941.14	5757	4502.28	6423.76	2752.45	2246.78	75081.5	5783.23	34076.5	2530.5	1165.94	1126.62	603.933	12978.1	6791.02
RPS13	1.31549e+06	1.38225e+06	1.077e+06	1.657e+06	1.23292e+06	964568	829313	340003	618078	1.67731e+06	256325	738770	303188	394490	183518	429085	337155	383120
BIN1	46268	29391.6	38815.8	114917	59699.4	64518.2	26971.2	26966.5	20923.4	48313	14731.8	19048.9	18075.5	14286.4	14579.3	18022.6	24641	21331.8
GLOD4	5161.87	129728	31767.7	193636	137550	77218.1	24917.5	5426.8	35937.2	323414	38448.6	66202.6	8210.36	47161.3	9094.19	30001.4	16213.9	23107.7
RPL36	650932	641306	502212	1.23209e+06	599441	372432	388414	91963.5	269577	643080	129814	371205	123617	100243	131674	137949	84687.8	111318
RPL30	281387	265276	335909	564232	443307	391304	227327	84967.9	114780	498189	140462	266380	134350	60388.3	124100	85684.6	80109.6	82897.1
TIMM8A	46275.4	56881.9	73749.5	77193.6	102819	72501.2	5101.08	22837.9	8983.02	247596	78052.1	134503	112939	95503.1	103971	68099	63317.6	65708.3
RCN1	53629.6	55385.8	47263.8	79155.3	41559.3	132414	34366.8	7639.29	42229.1	109371	31704	6087.72	9043.44	13029	24209.4	34676.7	39171.3	36924
PCBP2	165695	307587	293372	362542	152862	131762	230184	84589.9	25062.8	386159	21165.9	115339	62587.7	29803.8	29677	16841	57333.9	37087.4
CRK	58124.8	41079.7	78275.8	40055.7	36899.3	91200.1	56312.6	133901	17542.7	82713.2	21449.7	71247.9	13322.7	100207	28695.3	22736.9	147820	85278.4
PTGES3	143222	143702	163793	327397	183163	188371	70177.4	5939.73	48468.1	251723	5462.04	143698	32434.4	31348.2	33141.4	71806.3	74299.6	73053
LSP1	4031.69	15074.4	3044.21	18418	9446.58	12163.6	22279.4	10025.7	13813.6	359.506	3468.12	10483.7	290.182	2174.03	1632.31	4811.24	2067.34	3439.29
RPS25	799898	777731	752244	1.30242e+06	799559	688765	604810	213349	396998	761884	165807	445018	144216	115164	250147	193284	193026	193155
MOV10	31070.3	11425.2	28298.9	18879.7	21117.1	53136.3	47952.2	13036.5	11158.6	42359.8	12317	16018.1	8708.43	14407.9	3982.81	16707	27498.6	22102.8
RPS10	84250	32866.9	16793.7	99630.9	60191.1	52041.6	40256.6	43846.9	17050.2	126230	38976.4	38901.7	22235.7	26623	26281.5	7293.55	34475.4	20884.5
NUDC	24087.4	3400.56	3852.45	32682.5	18622.7	10084.7	2307.55	17567.2	4052.1	4111.49	7296.88	17237.5	2106.33	5148.2	14880.8	32518.1	19954.1	26236.1
TNKS1BP1	15532.7	13001.4	15126.4	35631.2	13596.8	16372.4	11579.3	11391	14785.8	70894	7217.17	66141.8	10999.6	16282.8	37040.2	8258.02	14727.4	11492.7
HSD17B8	11755.5	33874.5	35542.1	27951.5	42032.4	41799.9	19568.5	17257.4	17144.7	198936	53646.9	99400.7	27249.2	28579.5	26292	44646.1	70321.2	57483.6
RRAS	4699.42	3034.88	10833.7	2049.87	1240.92	1931.91	57568.9	13994.9	5985.6	5172.85	14521	35253	9277.97	10324.8	17219.1	14462.8	23658.6	19060.7
EIF4A2	196237	245849	204133	389910	206448	190966	100505	51137.3	134874	304083	45890.1	171206	46105.7	93643.7	100144	77926.2	90224.7	84075.4
RPS6	945835	843189	944596	1.71186e+06	784480	753800	466334	199299	429418	1.18021e+06	203851	596010	169355	196591	113289	234226	223031	228628
PSMB8	182454	129417	105257	194914	124313	56916.8	180655	34904.6	50447.9	514568	110179	230356	163264	155888	173096	87183.5	90528.1	88855.8
PAFAH1B2	3122.45	26512.2	20441.9	48963.6	15554.1	16001.9	500.864	11513.2	2332.75	49441.1	10652.7	18406.4	8779.38	1140.31	8652.54	3129.1	6064.89	4596.99
APOL2	233173	217224	207064	395550	238216	188368	111364	24761.4	50874.7	180757	28273.6	43154.6	9865.7	44405.3	32069	71783.4	21925.9	46854.7
NDUFV2	32978.6	85594.2	67494.6	23911.6	36537.9	55224	71937.1	37185.4	51817	382438	88067.6	95604.2	56921.2	36201.1	35479.8	75217.4	86594.3	80905.9
PCYT2	64594.6	150024	111844	269603	115683	143306	3640.53	4532.25	4810.02	180211	12422.1	9255.39	28274.2	23110.9	33802.7	11060.8	1610.61	6335.73
PRXL2A	187323	258727	198140	775946	297478	105010	80625	78285.4	46633.2	342668	93519.3	169059	55027.6	109181	114829	76365.5	79548.2	77956.8
CD74	97517.2	114093	63866.7	79824.7	62210.9	42370.7	94186.8	99191.3	8317.86	246176	26556.9	17842.5	28298	38525.2	30755.3	36469.2	29636.9	33053.1
CNP	12283.9	102320	12092.4	30483.4	14574.5	3171.8	10000.7	4670.41	3199.7	33558.4	11415.6	104030	8878.92	8975.22	11426.2	10190.3	10157.7	10174
ABHD14B	101290	150022	151682	254386	135678	86509	95609.4	52822	87360.1	423083	96968.9	262029	111718	109775	152971	121671	126774	124223
FN3K	32333.4	41361.7	21545.9	52805.6	75964.2	46705	28818.8	16534.7	17268	134211	31361.6	62310.9	29063.8	19616.5	26686	13583.4	23490	18536.7
LSM2	46109.7	45296.7	50002.3	67875.5	27979.7	74756.1	51138.7	18197.4	41034.3	53515.7	14516.4	23068.8	8672.33	16654.6	15986.6	41909.4	19631.2	30770.3
NUTF2	25840.1	58543.2	56275.8	88643.9	28295.3	35925.4	28828.9	6511.89	21342.3	82337.2	13729.3	34884.1	11441.9	6559.5	12174.9	22188.3	6051.12	14119.7
ATP1B1	74806.4	71178.2	79695.9	127729	78376	55950.7	91135.1	17611.6	3170.69	147541	27007	80330.7	38792.9	63217	43235.9	32111.6	4122.11	18116.9
GSTT1	65689.4	67974.8	41783.2	5236.36	49977.7	52119.4	61263.7	18255.6	45411.2	240447	52691.8	138548	20830.9	5961.84	2712.63	7890.59	43176.8	25533.7
FHL1	47749.5	6924.58	51183.3	13314	6329.2	18895.7	113360	24936	71043.1	121885	17188.5	64806.7	13499.3	9149.83	21047.6	37349.1	45174.5	41261.8
FUS	223359	215300	222811	403987	152918	136026	199731	53429.6	128848	182960	23769.9	96664.5	22311.7	46393.8	29992	17245.5	49488.7	33367.1
SRP54	54261.8	37354.8	49767.5	70383.1	38826.6	41696.7	40115.2	9173.76	32183.5	85869.9	13443	33545.1	5234.26	24509.8	23416.8	18306.1	37205	27755.5
UCHL3	45034.7	59366.8	47243.6	115436	70638.4	39857.2	13567.4	10039.2	8974.2	87766.6	16068.3	42952	15736.8	14518.4	9467.6	15452.6	18528.4	16990.5
COASY	21831.7	2677.64	47216.9	63435.5	9689.02	58832.2	4556.34	7782.81	5343.81	95449.7	4461.83	41502.8	62929.7	10679	2465	5994.47	6289.35	6141.91
CD81	8984.27	55298.1	30220.4	16440.3	14417.6	7261.53	10882.7	3423.93	11829.4	83111.5	56631.2	94721.6	53278	64439.3	6326.57	10558.6	10020.9	10289.7
PRPS1L1	161560	67025.2	100313	203764	111069	64985.8	98854.3	29050.7	50449.2	415885	53770.9	91851.8	81488	121997	111434	22493.5	26422	24457.8
DHRS1	4668.99	7873.58	9651.96	14917.1	2404.96	11834.6	18207.9	5445.92	4671.7	71530.8	6988.09	17707.2	12569.8	13959	1909.01	16543.1	20615.9	18579.5
SH3BGRL3	160150	153736	252144	110509	108413	157011	213193	153600	292353	175251	89271.3	66562.1	46772.9	39237.8	46223.4	104609	138354	121482
ZC3H15	6868.6	4923.57	1506.83	11553.2	22195.2	25592.8	5899.36	4835.97	3678.94	10410.5	1334.04	7235.79	3978.47	8026.34	3279.65	3390.07	1435.24	2412.66
F11R	107667	53889.9	74705.3	226496	23032.7	93475.9	38749.6	29676.6	38262.7	98521.6	15704	57366.3	13182.8	13305.6	25658.4	10322.9	7675.69	8999.32
ISOC1	19063.1	19699.8	76427	143713	147574	220733	39956.3	25553.4	39743.1	429810	36607	130622	28716.6	17501	62085.8	98480.4	32638.6	65559.5
TXNDC12	209171	264924	286580	492850	265522	123298	120912	18663.8	68675.5	339271	24574.1	70846.5	8432.83	46211.5	12896.2	40251.5	8446.84	24349.2
TIMM13	36219.5	62711	57367.5	216413	66559.1	62119	33604.8	25256.1	32356.5	575935	87355.9	167385	144648	187661	141142	76257.9	91679.8	83968.9
SCAMP3	196563	168581	79422.5	95681.1	51909.6	49771.4	47900.1	92173.1	57414.8	68749.4	30204	82343.3	13120.8	17438	84065.3	55339.1	52791.9	54065.5
H1-4	185846	196227	177726	119233	75391.6	69476.2	313200	139218	128483	402204	87735.9	235694	100913	86825.8	106375	79522.3	94884.7	87203.5
SNRPD3	125095	140049	129858	255091	176623	195251	313981	47641.4	148796	294041	55459	105651	9692.75	20410.7	37120.6	59201.2	93432.8	76317
KPNA4	59689.9	16697.1	6404.09	67538.3	10562.1	16909	26442.7	8737.06	8541.54	173829	30396.2	29144.7	11584.8	42671.5	15707.7	48432.3	10199.5	29315.9
ATP5PF	357729	348202	339759	499283	315522	202872	363035	131804	213293	758642	164784	443732	167558	144521	181538	252259	239341	245800
ARF6	38394.2	11773.8	41650.9	166102	119478	86348.9	11456	48177.7	5507.78	270046	57423.7	52336.7	33207.9	33014.8	27681.5	42461.6	7019.86	24740.7
HNRNPA1	571850	439732	385895	654557	242771	380696	188047	224049	204978	417197	69751.6	196903	58144.9	49746.1	76077.6	122380	127431	124905
PITPNB	168193	73264.5	168457	328536	10818.2	85392.9	13316.4	4331.29	89967.4	143233	16300.1	144993	10743.8	48709.5	20274.6	28204.3	15532.4	21868.4
ATG3	4863.76	15009.5	1274.03	30342.2	12934.3	8789.72	4967.6	1261.9	3319.77	27291.1	868.211	2210.85	8370.21	2778.44	2848.31	14656.7	15997.8	15327.3
MRPS31	6204.36	10081.6	1847.9	13106.8	1509.26	6827.19	5900.55	8122.81	7571.21	31919.5	4486.68	9324.64	20557.5	4299.86	14352.5	8019.86	6926.13	7472.99
SCRN2	9962.2	1154.14	6796.92	25830	13568.1	4367.27	1968.2	728.334	16638.8	14638.1	16299.4	7538.16	10819.6	4331.64	1472.06	26768.3	8380.82	17574.5
PDCD10	49770.2	3981.13	69570.6	106865	68972.6	38140.8	45423.8	17927.8	3498.14	93486.6	7436.28	54852.3	12650.3	16051.1	2308.04	14046.7	13687.9	13867.3
HAAO	19878.7	26006.5	30055.5	48523.8	9684.23	8625.67	17740.9	16931.4	28173.6	46278.3	40577.7	22418.5	14308.9	14228.3	12233.3	19372.5	6919.23	13145.9
NSUN2	35936	11376.3	14442.2	12768.2	24894.6	23738.9	6935.1	11429.8	4069.94	44807.6	26798.2	6347.19	3937.69	7841.12	6292.1	21300.3	31062.6	26181.5
SNX5	3970.1	6944.49	4375.05	5111.12	12411.3	29580.4	3295.4	3354.77	10270.1	10815.3	4319.81	4658.52	13759	2811.17	4020.49	25308.7	12979	19143.8
SH3GLB1	128012	74056.3	198770	77386.3	18561.9	44291.2	16770.9	17171.7	57093.7	34775.1	50529	241394	37596.3	12769.9	38757.2	10726.8	111185	60956
ITGB2	124029	78712.4	152970	80168.8	14087.2	66953.9	175909	65032.5	72048.1	45566.6	12518.4	33532.9	11654.5	5940.59	11878.9	24577.9	5995.04	15286.5
CMAS	48337.3	39364.9	45296.9	84765	50102.4	36601.7	19768.8	11215	17764.5	81831.9	18926.5	25925.3	17810.3	3513.88	2915.57	5183.17	6590.73	5886.95
FKBP1A	83829.1	92411	102206	109088	83880.9	87766.4	77931.1	42328.5	54421.2	21716.9	20039.2	41958.3	21324	3175.32	21511.6	35766	58611.3	47188.7
EHD2	2203.53	10189.3	3086.33	10589.7	6024.63	5844.29	27356.5	34630	11444.9	49220.1	25676.1	28656.2	5958.59	18575.1	12410.4	28664.6	21870.3	25267.4
UGT1A9	17597.2	8311.56	13464.1	2707.45	2025.18	13267	3250.77	5750.43	3964.97	6359.33	31332.2	37502.5	4134.38	24531.9	3998.8	24250.5	15213.1	19731.8
FLOT1	146843	328590	310573	455183	101897	102668	257012	47199.9	236818	319791	66142.5	198465	38005.9	46823.5	57524.9	114256	53265	83760.3
RPS16	900857	465026	668375	1.50405e+06	778591	815975	625982	305314	499207	1.26288e+06	327845	527613	319944	214845	301920	284820	174583	229701
LAMTOR1	52186.1	41153	59704.9	97820.9	36996.3	24967.6	49129.5	36345.5	33671.5	126568	6751.64	14528.5	12212.6	10705.9	6830.48	17280.4	13194.8	15237.6
LAMP1	246729	252594	269590	408230	286571	265604	246924	61701.3	86463.1	466571	20221	291615	181202	90854.9	203464	96270.9	112767	104519
DAP3	6057.2	22941	1979.29	4555.14	8699.78	12988.5	6628.91	2929.91	5638.87	17310.1	2882.14	1819.84	1585.39	932.163	2169.03	3393.96	6084.71	4739.33
CBR4	20518.9	28967.3	28934	51931.7	10424.2	40219.2	34916.7	6925.38	11995.5	108601	61540.7	104843	35037.2	29487.1	36802.6	72074.1	87527.8	79801
FLII	1608.88	413.075	436.622	38427.5	1374.99	4977.55	942.016	6786.32	135.197	53017.8	3276.27	21951.9	874.923	1277.53	4661.06	3128.58	13038.9	8083.72
MYLK	8599.63	16726.1	6031.85	15100.7	3921.33	24163.9	47887.8	8547.78	12438.6	64519.4	29604	6628.41	11887.5	41947.1	9268.39	7160.66	1967.8	4564.23
ATP6V1E1	24950	68242.3	55946.9	48971.8	19181.9	81097.5	70775	6419.89	19062.6	84926.7	16558.4	32400.9	16050.6	48868.2	17878.3	44969.6	12621.7	28795.6
COX4I1	30508.8	60739.4	264747	631693	32621.1	186369	201297	102948	136355	131492	131824	377389	85263.3	93637.7	131541	153725	128504	141115
ANP32E	38140	33109.4	27517.9	39169.3	75293.2	65051.9	7818.84	39794.1	34694.4	75016.2	1838.72	4536	42240.8	29651.2	4923.38	15741.1	12260	14000.6
APOA4	25541.5	26159.7	6770.69	76499.6	21969.1	83293.3	64857.4	17375.4	76759.4	102817	48427.4	67892.9	77559.8	35189.5	72681.4	13263.1	26087.8	19675.5
RPS26	245025	103401	294707	239360	221372	197375	133444	48754.1	146145	227315	120279	213152	66913.9	46756.4	107880	201889	99468	150678
PPT1	8734.83	19120.3	2837.24	7067.69	22212.1	3396.82	2334.99	3687.82	26442.1	48144.4	7173.57	6258.23	18914.9	2901.02	11274.5	31502	5602.97	18552.5
RPL9	59899	83747.5	105793	117467	99966.3	157950	75596.9	51057	28882.9	22044.3	15837.7	27769.9	25883.1	27708.9	32854	36777	52490.6	44633.8
DNPEP	117017	65229.1	49541.6	208183	80618.2	75875.5	64619.5	23898.2	42190.1	228729	26426.2	134159	61175.5	46727.9	37217	39216.9	51589.8	45403.4
BCKDHB	13089.2	69691.9	10787.5	61294.2	28361.3	24942.6	7246.06	8846.02	5728.61	17319	31599.5	17813	27336	6420.52	3678.17	7931.88	2951.53	5441.71
OAT	2365.5	19180.9	2044.27	4059.77	1727.14	3331.98	80946.5	23285	51513.5	2888.32	3081.48	38892.3	14028.2	3829.59	4247.65	15556.6	16706.7	16131.6
XRN2	40214.5	23518.2	31452.4	39767	6550.22	27433.6	39798.3	32389.6	7152.82	23920.8	92318	16963.4	4650.04	6463.06	56613.1	4044.84	543.17	2294
ACTR1A	47972.6	35347.4	26296.8	82482.5	46752.9	20494.7	82881.8	28539.7	38450.9	72576	16748.2	18454.5	24837.7	16835.7	22606.8	22732.5	23276	23004.2
GMPPB	35658.6	62295.9	13489.6	10171.4	62292.6	32746.1	25964.4	16492.1	92379.4	13190.7	84559.6	14388.9	67238.3	11123.6	42313	15289.2	59358.2	37323.7
SUB1	545107	504830	645759	1.23468e+06	540493	467575	593414	337635	466831	446554	92466	193835	75964.1	52481.9	118109	69197.1	94234.5	81715.8
SRP9	192127	166417	200112	430775	209711	204920	118513	86779.8	24194.7	326125	47791.6	130251	46422	33424.5	38760.4	32134.6	22309.9	27222.2
UBXN4	49735.1	146838	198919	41046.2	73475.2	17998.6	40941.6	106160	147455	37577.5	44056.3	13418	14814.9	31220.1	13728	38076.7	10919	24497.9
GPD2	49954.6	26933.7	21471.1	51600	13854.7	28596	32517.8	8016.56	10198.5	16513.7	8981.32	14730	14185.7	14966.2	15418.7	4542.06	16600.2	10571.1
CMBL	97799.8	93897.5	94649.7	68295.1	39059.4	80846	133127	64252.1	104715	1.03167e+06	279414	492256	155878	154139	259563	199730	191303	195517
ARPC1A	58902.7	51493.5	41163.6	183560	47289.7	50375	15429.9	21498.5	20984.7	84281.6	15976.9	28154.7	91503.9	39077.3	12412.1	38289.6	16476	27382.8
DHRS4	59534.7	73867.2	116595	207654	68903.6	19891.4	30788.6	33747.6	39884.9	451249	128025	266084	104576	61267.9	170564	144008	137498	140753
AP2A1	4673.04	43275.7	11907.1	85906.1	8369.51	17061.4	23516.5	1848.35	8679.84	5467.56	5383.45	6763.76	6772.46	3554.89	2317.71	2303.83	1736.16	2020
XYLB	60763.2	52734.7	45532.2	19269.4	22358.9	36000.2	20794.5	7763.96	23705.2	102983	48981.9	64816.7	38889.9	18580.7	44805.3	4675.85	5198.23	4937.04
ME1	13929.9	17131	14547.4	15179	7540.28	17477.6	33882.7	9996.12	22303.5	67843.9	51163	44700.5	52466.1	56295.7	17477.8	37046.3	9431.05	23238.7
RMDN3	31593	31578	18421.5	72235.9	23217.5	21944.5	13801.9	9145	19432.5	69025.2	14115	9730.64	15994.1	16990.5	11353.2	15411	7696.72	11553.9
TUBA4A	12393.1	5476.75	87711.4	27931.3	2526.6	21894.4	53207.7	8267.29	35123.6	3276.98	6889.04	119591	26385.2	10243.5	17748.5	32971.4	3855.87	18413.6
COA6	4591.76	2538.67	1322.82	17791.3	11380	1707.09	3147.83	3850.5	2021.65	18243.7	2038.69	7390.14	2399.43	1615.97	2887.81	1732.55	2523.66	2128.11
GNS	87692.4	5103.58	4180.72	104363	119915	53750.2	19889.3	33829.4	180255	131883	48641.4	125496	30974.1	47850	11145.1	62297.2	39689.5	50993.4
RPL23	29670.3	111225	84030.4	263727	151593	163869	69165.7	22405	18489.1	243736	47912.2	35659.8	5369.85	33689.8	30080.3	20917.2	43909.9	32413.5
EIF5	65002.4	75125.6	65878.1	102578	61742.6	116778	14447.3	34660.2	6575.21	114593	27352.6	21656.3	29695.9	17464.2	30727.1	9080.17	10143.7	9611.93
USP9X	4145.12	10359.4	11555.3	915.623	7533.1	12764.7	2409.26	4559.78	3241.88	2236.23	4834.94	7046.14	1495.46	3740.94	6240.18	6560.7	664.166	3612.43
TIMM50	90921.8	396524	48378.5	263940	114547	134731	19213.5	23427.2	20373.8	120569	30118.1	86407.8	34518	27390.4	14852.3	23259.4	29557.2	26408.3
L2HGDH	25742.9	48951.2	19172.9	73493.4	52165.7	47894.2	24775.3	3093.77	16874.3	61498.9	15834.3	11256.8	35333.4	42807	40762.5	4733.86	5964.07	5348.96
HLA-DRB5	36012.3	43204.9	11034.4	72035.4	31692.2	17337.1	5308.92	2989.45	4774.83	149100	4043.62	4839.85	8636.85	26139.7	27612.7	1409.58	15665.3	8537.42
RPL14	280720	278683	224480	576380	337963	264681	186199	80000.7	107540	360336	74349.3	163312	48116.9	19728.3	87031.5	70207.5	72673.5	71440.5
FAHD1	36271	28586.4	8527.26	91447	49984.1	18859.4	24795.3	13442.5	4399.88	177411	53458.1	95383.4	25804.3	56585.6	23959.6	28353.9	24888.8	26621.4
EIF3D	11715.4	28216.5	31563.4	71586.6	13055.8	22040.2	18536.2	9982.04	14023.3	44109.1	11930	22903.6	6244.19	6551.24	5159.59	4023.76	34015.7	19019.7
CNBP	46863	49511.4	48964.1	71711.3	67963.1	38790.7	28192.2	19764.3	33467.4	58077.8	28784.8	64569.2	12288.4	23822.6	25888.5	23823.7	18875.7	21349.7
SRM	28152.4	1565.09	23507.1	30914.6	14383.2	18775.7	6856.16	17689.5	1706.77	37167.7	7549.02	18503.9	5072.84	4822.37	6564.3	13941.7	12393.8	13167.7
LAMB1	10368.5	4465.25	10432.3	6809.46	9929.49	1382.05	39384.4	24947.3	4635.52	5841.71	6132.32	8214.86	4148.74	8272.88	10308.3	7144.4	23216.3	15180.3
SERPINF2	10841.2	10042.6	7313.49	18833.2	2963.03	6910.68	4060.47	1498.76	9362.99	3665.26	3544.1	5911.41	11182.8	6983.87	11482.9	1026.95	3541.56	2284.25
LANCL1	14832.8	7933.88	18154.6	24068.3	33589.3	17179.6	6457.05	32353.9	59113.8	67747.2	13743.5	6184.84	11086.2	9518.02	20373.3	2159.75	10918.3	6539.02
UQCRB	73801.5	51413.4	60770.7	89423.8	84179.7	97118.7	85251.1	42898.2	54357	229317	48286.6	146399	33361.9	32629.1	60854.5	76743	119236	97989.4
B2M	250211	326456	202481	289221	205129	121651	370231	226505	412379	265617	150920	308691	168927	155959	227623	37595.2	60970.3	49282.7
GPT	69620.2	19597	30657.5	45861.1	52016.4	47638.5	29099.2	7998.77	51757.7	172629	16175	99807.9	16537.1	18340.7	21860.3	99261.7	112537	105899
RPS21	515432	517493	539620	862845	643159	499840	342787	180790	273937	502046	177858	361128	153239	150286	152051	188379	209355	198867
DNAJB1	9111.53	26372.8	27021.8	3540.69	2169.03	43491.3	18962.7	9748.36	24724.6	10928.5	5978.54	2757.14	16232.7	2630.35	22314.8	2310.95	28686.9	15498.9
SF3B3	38247.5	27530.9	45956	74815.2	27269.8	52462.8	55322.3	15154.3	56932.4	17558.1	32703.8	11526.5	16697.5	9617.19	22784.2	23688.8	29271.7	26480.3
RPL27	873178	1.06021e+06	1.0506e+06	1.64986e+06	952267	656381	745609	269043	401298	926182	301378	679610	271582	309705	376306	309991	307611	308801
ARF4	157409	196771	161359	354495	188232	92110.9	207362	99331	120564	591806	100521	248460	55703.7	107041	97896.3	39460.3	94326.9	66893.6
PRMT1	171122	146003	158360	234110	137260	149294	142258	70991.2	104374	188370	18498.2	33617.2	11163.8	37324.4	18593.5	22644	11269.3	16956.6
S100A10	199400	70809.8	219336	159171	49199.3	70431.6	204132	12255	60040.8	331218	79679.6	181378	4085.76	73042.1	17527.2	4405.03	46035.3	25220.2
DYSF	1858.29	3556.4	5885.98	5930.23	5348.23	3164.73	13389.2	2316.57	7164.7	16149.8	3676.19	19061.2	5449.98	11229.8	6166.43	2714.42	12413.2	7563.82
CUL3	12482.4	27787.4	16772.4	58292.9	18084.5	25033.7	12946.6	4732.56	15052.5	54784.5	11609.2	13523.4	11705.5	20033.1	15463.3	19403.8	15640.9	17522.3
H2BC5	2.72423e+06	3.12788e+06	231358	296169	1.62126e+06	1.31991e+06	3.76423e+06	1.97182e+06	2.52201e+06	3.11861e+06	622868	1.72007e+06	342193	568359	622195	1.22135e+06	1.08077e+06	1.15106e+06
MAPRE1	186706	201860	192103	445616	234213	148034	64565.8	55740.7	97269.1	144909	46990.1	149164	37523.8	44299.5	26789.3	47611.5	16285.9	31948.7
HNRNPH1	9948.87	4195.94	80166.8	148250	77330.1	50382.1	6732.38	1994.13	4639.76	70231	3143.68	33490.6	3310.41	8885.03	1591.75	2810.56	10794	6802.3
PRPF19	152029	126269	161198	119049	194745	97827	72684.3	45767.1	71563.1	40209	39220.2	150915	18435	72060.3	77014.4	15389.8	49276	32332.9
GLRX3	48513.1	46921.8	40761.1	53142.1	32711.8	6163.97	61481.9	16591.8	32535.3	60833.1	6766.01	29396.4	7326.21	12249.4	1987.67	12687.8	13461.1	13074.4
IDI1	181121	219409	161911	414454	235006	169301	40794.9	17667	20482.7	166124	88011.2	143225	55857.7	80748.7	97481.4	33268.8	37710.1	35489.5
CORO1C	53987	67556.4	110445	168701	114839	107879	95741.8	60523.9	47829.1	146362	38286.8	37088.9	19938.3	14937.1	33190	18225.1	48516.8	33370.9
TMEM43	39887.7	50849.4	40037.9	82820.3	29063.6	57643.3	91150.4	25445.9	23109	62970.6	4384.17	20147.7	10498.7	18331.2	35424	34500.7	38027.7	36264.2
CALB1	19267.8	26614.1	9104.97	11423.2	26708.2	8714.54	184400	45639.7	7859.11	5641.12	6332.47	6975.23	13806.5	3758.42	6007.83	4452.51	6893.53	5673.02
KLC1	18072.8	33792.1	1354.22	23540.3	10223.6	19680.8	8689.06	14203	15927	1913.03	17753.2	8143.46	3842.46	2356.47	2202.07	9097.82	18250.4	13674.1
TPD52	33611.9	46156.7	62402.1	23953.5	74531.5	35206.1	18224.2	9982.38	18390.8	196613	37442.9	87573.1	33473.7	24922.8	47167.1	64773.9	74229.7	69501.8
ARPC5	345905	317878	340433	432594	281498	260589	389643	113875	258476	391371	62713	180298	77612.4	82910.2	112414	86138.5	116326	101232
CLPP	39779.2	95054.9	69222.9	93797.7	120425	118184	15665.2	11527.2	14422.5	125366	22576	49232.4	7788.82	35313.9	53625.1	46040.5	35765.7	40903.1
TRIM25	6870.34	4617	3982.58	13323.4	6543.15	8860.25	3473.13	3479.86	5346.16	13868.2	3170.81	10970.8	3082.3	6426.57	838.559	908.057	6376.69	3642.37
SBDS	99606.6	101269	99149.3	139128	54514.7	3007.62	76127.3	9951.51	11415	168362	6467.25	7749.31	10328.3	52633.9	3752.25	32088.6	35750.9	33919.7
PMPCA	52203.9	43124.6	58545.7	88777.8	45154.7	27308.2	29737.3	13669.6	25985.3	58047.1	19983.7	26621.8	23133.3	8442.94	22893.3	27577.5	19369	23473.3
PACSIN2	19821.3	21949.6	20232.5	40863.4	16967.6	14504.3	15090.1	1243.71	15086.3	39391.5	3511.29	823.713	5387.99	5615.1	12390	8361.49	4855.91	6608.7
TMED7-TICAM2	197395	140369	128413	409357	205605	66362.4	290823	105381	71858.1	649018	118569	269756	116046	86412.9	132525	85485	109369	97427.2
APOO	27174	14191.4	5319.71	23911.7	12018.2	17701.7	6774.12	5683.06	13283.7	26824.8	3103.25	10647.8	1741.76	14485.9	15036.4	12785.6	6222.25	9503.94
RETSAT	47855.1	101546	29204.2	150633	88786.2	112408	13173.9	8660.38	31373.5	280446	135732	143685	143459	149970	128004	77596.6	51606.7	64601.7
TCEA1	12771.7	1012.75	2184.32	22775.3	7152.03	8120.83	1138.81	2553.61	5603.51	15134.4	2387.26	3905.85	1138.9	1304.58	2442.86	1317.46	1262.52	1289.99
SAA1	13285.5	17141.7	19389.7	10026.5	7038.06	11949.2	28640.9	12365.8	16137.5	417256	92333.8	194784	168897	187229	242017	3619.33	7731.33	5675.33
TMED9	143133	129213	101176	136046	221459	144979	116446	92500.5	146483	276044	49558.7	277293	64072.5	112182	38326.2	45788.1	38484.3	42136.2
CTSZ	155392	160217	176636	270907	139661	95122.5	151849	75839	142015	493631	105833	308300	121048	111838	176359	79305.2	78092.8	78699
ESYT2	32613.6	15890.7	18660.3	4077.02	56134.8	2461.64	30460.7	687.551	8187.78	7312.03	11642.9	11193.1	2413.7	1763.63	5402.97	9245.6	1960.63	5603.11
PNPO	156253	80868.6	90653.8	255736	139545	139035	52487.3	25603.7	56099.8	696621	169705	295246	148608	124849	167368	163686	136196	149941
RPS11	366756	272406	284487	527750	284216	259001	180405	64165.5	132148	284250	107032	197458	99798.1	65396.4	98820	103444	84063.6	93754
CTNNB1	70940.3	65578.1	37647.1	139545	86007.2	118095	150142	68120.4	149503	374289	118319	40775.4	5281.71	56117.8	53910.8	51780.6	42705	47242.8
CLPTM1	22903.8	13873.9	8079.57	48641.6	23074.6	17048.1	22953.4	6506.12	14140.8	64285.6	15385.5	33485.2	4936.9	14545.1	10288.9	14037.3	14262.7	14150
MCM3	21474.1	44038.2	20231.1	37646.5	22693.7	46787.9	14954	15880	40071.8	13410.4	8401.46	7744.2	8083.04	7445	23336	28158.2	9868.3	19013.3
AGRN	33638.2	11538.3	19441.4	19611.5	17191.7	25926	33989.8	14859.6	14214.5	46235.4	16703.9	11601.4	17594.4	16531.8	8264.54	12376.4	23764.2	18070.3
NQO2	2491.76	2163.04	1867.56	7452.96	5616.73	1333.58	7083.59	673.139	2022.83	67720.8	6024.32	19478.7	12994.5	1376.71	4751.56	19755.9	25941	22848.5
MESD	25555.1	24600.3	31738.9	54251.7	18397.8	15254.8	33088.7	9541.18	46183.8	54104.8	9248.21	35895.3	5222.33	4301.17	10979.7	3706.51	16438.7	10072.6
SEL1L	45269.5	13204	1.44671e+06	9364.95	537104	7587.86	3964.43	4946.54	23129.8	29816.8	8361.9	10938.9	1747.01	2265.14	5680.79	2093.13	2343	2218.06
PBDC1	7269.23	18418.8	38072.4	14888.5	8558.78	15021.6	8778.41	7641.02	9631.09	16602.8	14088.2	17104.8	4648.9	16300.2	42797.9	6460.86	9567.43	8014.14
ATL3	15962	3443.2	5941.89	3302.67	12855.8	13994.2	13017.7	22643	8817.77	128774	17020.8	58797.7	7293.49	13241.4	20720.5	7164.93	9289.6	8227.26
NTPCR	26570.1	17836.9	12717	72218.2	28631.7	34457.5	11439.7	13973.5	7161.5	44972.8	42644.6	31057.5	6438.84	7582.57	16077.7	15782.4	11070.7	13426.6
POFUT1	63809.9	62084.5	55604.1	81441.4	32209.9	62978	4778.88	15993	17425.3	76115.5	3101.67	46470.3	19698.8	23946.4	24246.5	14489.1	23842.1	19165.6
LRRFIP1	6571.59	4592.33	4632.82	9858.31	3615.43	4199.5	5842.38	2473.68	2952.87	3535.1	4891.22	3221.46	2286.96	1406.6	637.54	3324.7	1220.1	2272.4
MRPS35	36943.9	44679.8	40679	63197.6	30536	24681.9	11188.6	16420.7	21158.5	19624.8	2847.09	10738.2	9673.14	5676.18	4165.72	7437.3	18481	12959.1
ASPN	35318.3	9467.59	34711.5	13005.2	17271.9	3942.04	66776.6	73177.2	3191.52	30573.3	3944.25	12749.6	6359.51	5536.65	4966.84	24118.9	23565	23841.9
GPHN	7231.38	12081	9023.44	22299.5	10396.9	30197.3	34656.4	3388.2	24796.9	55243.9	35768.4	7692.89	25706.9	7801.65	10284	19142.2	50727.1	34934.6
FKBP2	92954.6	102797	105220	331403	100963	99617.6	55536.1	19242.9	66854	254091	63247.5	124580	54893.5	55979.4	62486.1	28676.8	12297.2	20487
ALDH8A1	132029	87953	21235.3	13651.7	42602.6	17705.6	28643	15219.6	18197.5	232992	23482.1	37462.5	27495.6	32049.1	6698.84	54717.6	22782.6	38750.1
SAFB	39041.4	54979.9	49347.8	89638.3	58189	3936.05	51862.9	11798.2	7075.02	32891.6	1981.74	2693.75	8659.57	5146.32	6700.17	14010.6	4958.94	9484.77
PURA	59642.5	68274.2	86191.2	86283.1	48968.5	69897.1	27066.1	22230.6	26526.8	124177	32491.2	45425.6	38068.4	24576.7	27798.1	38974.5	32815.6	35895.1
FABP5	95069.4	9179.52	129558	131222	39393.9	85165.4	90419.4	42733.3	78784.9	69249	12344.8	7869.17	17616.5	5502.44	22283.3	7261.49	11820.8	9541.17
ABHD10	53502	51754.4	53362.5	67890.3	40301.6	82792.4	40197.1	11763.2	12784.6	134833	10127.9	47117.4	30581	10034.3	32134	26853.4	27226.8	27040.1
CSNK2A1	22469.2	14091	16144.3	27675	10068.9	23306.4	15388.6	7455.62	5620.75	31712.7	10858	15864.1	2944.41	3093.46	9544.02	2815.93	11207.1	7011.53
OSTF1	1253.72	10037	19246.7	4965.04	1653.33	2764.79	3056.38	747.94	11001.7	25668.3	13162.5	864.075	10029.1	16911.9	10079.8	1729.23	235.351	982.291
PTPA	11483.2	36635.6	36474.2	60514.1	44785.5	33425.2	44392.6	30316.4	34149.4	130720	9614.3	65049.9	16284.3	22878.6	22131.8	18485.7	24513.3	21499.5
UROD	24848.3	11062.2	34282.2	63593.4	31159.5	34066.1	16825.7	19161.6	16787.5	80772.6	13334.9	19330	10585	15910.6	4941.15	13064.1	18130.6	15597.3
TBCA	351909	507399	84550	983376	466671	481350	236393	96446.1	208326	684743	144355	425871	169873	39646.9	223210	148900	167112	158006
GALNT2	73000.1	40621.9	57780.6	85945.8	34460.7	129652	45017.1	30825	15981.8	245399	79687.5	244557	76428.9	64455.3	71670.1	97735.7	87406.4	92571
FBLN5	120350	116534	141285	140423	22631.5	20541.2	395180	158837	241111	337190	46354.1	125539	56199.2	85551.3	82945.6	55078.6	27579.8	41329.2
CFL2	27876.6	22081.1	1246.95	46804.4	2160.52	13110.8	3714.62	5096.23	1627.68	175956	14859.5	56086.3	13249.5	55444.2	3870.56	35564.5	30221.3	32892.9
PHYH	18475.2	35176.7	38290.5	67808.6	5727.11	45727	15270.8	7434.57	10795.5	179648	9547.71	65046.5	29166.6	11103.5	20686	27977.4	29003.2	28490.3
ITPR2	1077.23	5452.84	2551.35	768.845	866.042	1871.81	1391.85	3861.85	4496.98	6147.99	1871.46	10193	3829.88	1342.84	5985.13	2748.36	310.195	1529.28
GSTZ1	12951.2	18976.2	18500.1	22250.9	3822.12	8602.44	17531.5	7849.74	7544.84	135022	5591.95	78908.9	6528.24	5918.03	15536	32478.9	59566.9	46022.9
STIM1	26236.1	9885.6	32949.3	16713	12109.2	36949.5	13980.3	36791.3	6141.4	120209	42848.9	42908.3	27274.5	9011.1	25323.6	33643.8	24715.8	29179.8
LGALS3BP	8874.85	1797.89	39083.5	2850.69	4356.37	3568.08	124987	38917.6	15178.7	327103	51118.1	173614	26841.1	45042.7	25210.3	92900.6	82407.7	87654.2
RPL11	415237	363980	300468	892326	598606	535043	95549.4	175024	95607.8	307004	152887	315965	90750.8	57109.3	86118.6	195055	129561	162308
LBR	22775	51297.8	24379.2	220630	12182.9	4009.22	4378.13	7801.77	15653	14191.5	15169.3	10603.9	8861.48	13623.8	5204.77	6458.56	18155.5	12307
MYG1	9104.98	4240.25	8560.02	23622.3	1547.87	15404.6	37367.3	2113.75	2663	19663.1	13470.3	28100.9	4869.71	7054.49	4319.32	11641.5	12604	12122.8
UBE2M	151630	149788	175359	280219	95456.5	105842	138081	71262.2	46513	395880	66696.6	95295	49579.5	68074.1	70605.7	35935.8	54659.6	45297.7
CYP20A1	41948.2	27899.4	49986.7	133925	30697.7	30040.1	14632.6	7679.67	20721.5	49501.4	6596.55	31291.8	7659.5	16955.8	12667.8	19673.8	19960.9	19817.4
DDX5	47420.9	44894.3	9311.49	61747.9	38538.5	36115.7	65871.9	12384.5	20273.1	60740.1	13582.6	23547.1	8680.93	20075.4	22078.6	13395.9	5688.2	9542.04
NSDHL	111915	104444	99105.6	172925	112192	14775.8	8791.78	7598.55	12807.7	132976	2043.9	130161	9348.64	5806.43	55732.8	4650.51	1510.74	3080.63
PAFAH1B3	65026.2	43840.3	2818.85	151976	59062.6	19777.3	23547	606.623	2273.61	51259.5	3017.03	23918.7	5519.41	4134.82	10012.8	1184.39	3184.73	2184.56
PSMD9	41354.2	4751.71	8601.75	78045.7	24159.6	3942.85	26474.9	20125.5	3690.74	74377.6	4159.31	13070.1	9782.38	18896.9	12770.2	3225.43	4821.9	4023.66
IGSF1	100037	84987.8	71804.9	270618	57310.3	108614	9075.79	10689.9	6274.45	75893.8	6993.48	32712.4	20993.9	8142.29	9867.98	6674.33	13706.1	10190.2
FKBP11	78064.2	49999.8	55641.2	87461	43313.2	42574.5	62410.6	55648.9	44131.9	121293	20184.3	37918.4	19106.2	21660.5	12276.4	55354.8	18357.2	36856
CCT6A	112357	105227	101033	210733	109708	82197.5	190599	82533	75096.4	263682	49280.3	68311.9	35477.3	66162.6	71947.1	10339.2	50991.4	30665.3
BASP1	21635.6	19923.3	1993.82	14303.7	5585.24	7413.04	37572.6	8134.58	29404.6	19254.5	7376.85	9794.01	4156.03	5178.54	3576.6	6129.81	1749.71	3939.76
LAMTOR5	3174.72	61313.7	62258.3	1396.9	4232.46	34487.2	13337.1	2974.89	1282.03	5522.01	5564.32	6266.91	3410.6	2354.18	2460.42	1130.13	15039.9	8084.99
CYP3A7-CYP3A51P	156112	162111	176262	367524	217974	179288	19661.5	20027.5	33101.3	381960	106741	298998	18369.8	23334.2	14703.8	236774	210017	223396
AHSG	135100	160282	151318	210363	163173	112753	132137	75658.9	16063.6	197230	67785.7	113657	62303.5	59555.5	84871.5	50019.9	44324.4	47172.2
UQCRFS1	44944.5	45923.9	5599.56	53646.7	49802.9	49030.5	3602.94	44382.4	5001.66	216635	56503.5	100455	52060.2	50800.7	47818.1	40385.5	54473.6	47429.6
RMDN2	14819	7966.38	2204.98	54094.7	8347.51	7986.85	6442.1	8977.48	7963.37	7025.5	7114.77	17445.7	66101.8	3316.21	13388	109356	8178.91	58767.7
SLC39A14	31668	43527	14556.3	14320.4	8907.71	21099.2	51228.7	23975.4	23410	41795.9	10040.8	111111	51492	40241.2	43301.3	24126.5	25740.2	24933.3
PDIA5	9528.63	19653.5	13736.2	26248.7	17441.8	16015.7	23677.2	21236.7	11089.8	73705.1	27681.4	32816.5	16820	16794.2	21968.9	25540.1	24159.8	24849.9
TRNT1	22784.2	16579.3	18852.1	58275.5	31944.8	38438.4	23480.6	19341.1	15095.8	49796.6	19496.5	29879.9	11328.2	7758.8	13069.9	19081.5	6458.36	12769.9
OXSR1	7954.67	6428.33	13838.3	11708.9	16675.8	10452.8	15711.8	4796.21	14574.9	24713.7	6652.96	18539.7	1985.92	1602.13	15466.4	1122.39	5754.93	3438.66
S100A8	1.24446e+06	1.30747e+06	1.36373e+06	687674	360434	342191	2.10668e+06	805023	1.51063e+06	735659	151883	415481	150161	78230.2	178596	145614	153198	149406
CISD2	13827.5	56224.5	81664.6	130751	1928.02	66545.8	70264.7	34329.1	52997.9	147948	28139.7	52381.4	6928.51	25432.3	28456.3	30029.8	30978.5	30504.1
MX1	24154.3	6162.67	9576.3	14146.7	22392.5	8282.8	38775.5	20805.5	28100.7	31913.4	17538.8	8563.94	15689.1	4096.3	4604.24	16845.6	4821	10833.3
XP_016859297	44754	42888.2	38648.4	159929	59352.3	23204.2	25374.8	12434.6	15849.1	74142.6	27172.4	25690	18215.2	7173.5	21543.2	7296.93	32058.9	19677.9
CAB39	14572.7	27807	31892.1	7225.01	13198.4	9721.68	7235.16	11139.2	17221.1	5918.18	12473	7260.37	485.564	6526.61	6766.39	3400.89	11342.2	7371.56
EFHD2	67291.6	68874.1	69080	79284.5	52162.1	36852	37946.6	33004.7	51978.7	86553.3	16598.5	49275.5	15767.4	2824.61	28210.4	30951.5	38133.3	34542.4
PDLIM5	71930.6	67997.7	68113	75093.6	142098	47810.3	144368	49371.4	85636.5	172257	48456.8	63427.5	56573.9	61987.6	86137.5	86018.6	42204.6	64111.6
PSMD5	15488.4	17857.3	18142.5	13387.1	23115.2	19294.9	24207.2	6503.92	15495.6	36196.3	11780.7	20152.7	7879.97	9572.11	8621.17	17171.3	20911.6	19041.5
ADSS2	5197.66	3495.8	39427	52399.1	2685.83	423.754	16696.6	14031.1	2884.06	22676.5	14471.5	7990.72	4197.86	9101.77	1601.66	3540.73	11501.2	7520.97
SNRNP200	14183.2	5984.92	29812.9	9385.11	25569.3	42149.2	21362.8	17365.7	6393.24	49239.3	13890.8	11385.8	3672.67	6887.03	4919.84	9675.52	9476.63	9576.07
PGM3	7471.15	5351.66	4928.72	5064.76	19063	4869.63	22415.1	21090.8	11885.9	60224.4	16899.8	55859.6	15079	26167	12754.6	16156.6	16174	16165.3
SNX2	69684.8	78340.1	86804.5	119764	66205.3	60632.1	46734.6	34810.5	63249.5	115517	44143.3	34679	42948.5	14144.8	24681.8	7337.83	20035	13686.4
TWF2	16752.8	14496.4	14126.9	21694.1	12744.1	3587.23	9304.68	4209.28	4018.11	7632.19	4902.04	11787.6	2068.91	2332.38	216.748	3508.91	1020.37	2264.64
MRPL44	2147.98	3493.24	3757.01	2086.17	20427.2	177.589	3600.48	2199.78	785.92	14706.7	2247.7	3124.28	1190.69	1232.87	1585.42	1315.85	6503.95	3909.9
CDC42	100675	76274.9	150411	109850	73682.5	128909	134326	59523.6	120378	180006	60127.4	58982.4	58992	55077.5	64672.9	82946.1	98369.4	90657.7
GYG1	61624	34499.8	124348	64297.1	133914	130655	53967.7	38850.8	45119.8	74453.7	23161.2	197988	60040	76353	69183	66097	92915.1	79506.1
SKP1	28407.9	24964.4	51289.7	65197.3	46358.1	28248.3	33898.7	24842.7	28632	115346	26652.2	61482.7	32997.4	38507.4	47144.6	3577.21	16996.1	10286.6
TXNRD2	64280	57110.6	71229.7	114728	99516	80243.1	17508	18928.5	14857.2	85685.9	21586.5	82972.5	1243.63	2450.65	4549.54	45981.8	48641.9	47311.9
DDX3X	35071.6	19780.2	22597.6	43969.4	9589.15	9304.58	62837.2	20736.5	14977.7	56735.1	10935.3	40850.9	12115	16066.2	14627.8	14158.9	8299.52	11229.2
ARL6IP5	103507	117573	55715.2	99240.1	68314.6	67840.8	108553	71922.4	73438.9	90607	61652.4	65025.9	68800	43610.4	43745.1	45019.7	48902.2	46961
ATP5MF-PTCD1	63687	82610.3	77274.5	111745	87007.7	113392	90882.8	37253.8	65756.7	245035	75823.7	148005	92950.8	74712.4	48820.1	119920	93294.2	106607
SEC61A1	57495	80114.4	61171.8	124601	50529.2	49653.8	86509.1	68889	63084	248890	43213.7	40565.6	38873.8	46564.8	44655.6	39196	51657.7	45426.8
HNRNPR	71883.7	146610	135203	63581.3	85619.7	135963	56345.2	90055.3	60224.9	89643.4	6749.49	76489.4	27379.2	56371.9	44033.4	34187.4	25789.9	29988.7
THY1	97149.9	79827	60513.1	81914.6	38356	64690.4	224239	68212.5	162709	356779	82743.7	160814	45388	44057	87438.6	85661.3	72849.1	79255.2
HTATIP2	39050	46944	44203.4	92928.5	42281.8	57314.7	5191.64	6990.93	20418.2	162396	45002.1	87245.9	41792.3	40142.1	30014.8	38839.2	36259.6	37549.4
CD2AP	31920.6	42281	47196.3	24316.8	22405.5	15362.2	99828	9188.44	16710.3	142303	14214.8	32703.9	25265	6601.35	27775.4	13673.5	8786.13	11229.8
AFG3L2	57933.2	34374.8	23312.6	176243	66129.3	60545	20944.1	26959.3	79143	139803	32758.3	47694	39069.9	28191.7	30720	21522.7	13894.7	17708.7
RECQL	20017.2	76183.9	13510	91907.4	24761.1	72516.2	4974.44	3649.74	21153.1	75524.3	17882.8	39834.9	39247.1	50229.2	41127.2	26944.8	31373.2	29159
SF3B2	62702.6	70701.3	69043.3	105685	66338.8	32816.2	44718.7	4634.87	25268.9	45160.4	2221.09	29482.1	7781.73	4715.82	6503.42	11795	1063.5	6429.24
MCFD2	74151.5	80670.4	70803.5	168108	61590.6	56484.9	30896.2	17609.6	22932.3	129474	24245.9	43273.6	17787.5	17305.5	8460.58	31101.1	37099.8	34100.4
MAT2B	7318.85	1188.8	1861.05	31949.8	17909.4	4627.68	15574.2	8390.42	6395.1	3175.86	11785.3	3170.26	21659.6	10125.1	3180.21	11020.1	6314.35	8667.21
EZR	41471.5	20973.7	4421.12	9019.38	2290.62	3806.02	36294.5	4526.89	5216.9	64614.2	3991.98	4454	5154.18	7397.55	4657.62	3103.71	22199.6	12651.6
ARL8B	156549	272111	243853	746838	322924	279228	134577	197539	121962	298979	97667.1	143522	82877.7	38359.2	52687.7	55484.3	93484.5	74484.4
NDUFAB1	13525.8	94691	19259.7	149178	26658.1	48078.8	11330.5	12053.7	63055.3	366851	42009.5	191416	64618.6	37405.1	106894	18301.7	59383.6	38842.6
SLC2A2	67679	99617.8	49187.7	187343	149661	144414	15466.6	130342	147675	383729	206194	551123	146064	110582	213944	450070	431274	440672
RPS5	161665	268657	172241	220458	149469	164473	148869	47947.8	109674	136945	60645.9	114337	88572.9	75004.1	61770.5	3455.72	4092.21	3773.96
NRAS	19972.8	6695.28	149461	269245	482838	19057.3	89587.4	9341.22	2215.85	184876	19949.7	331603	118736	145851	17857.8	22557.6	63576.6	43067.1
PCBD1	605973	471080	513258	1.32546e+06	688535	539131	168645	72825.7	145685	1.25279e+06	183657	421266	113724	90755.2	111477	256024	192650	224337
BUB3	72758.5	82413.9	83572.3	169087	91249.9	52247.6	38912.2	22279.1	41526	88001.8	11883.2	30771.2	16801.9	39017.8	23514.2	25652.8	46123.7	35888.2
UGT1A4	17478.1	28643.7	11424.2	9585.35	25507	12919.4	74742.7	36984.6	7262.51	817487	195348	385059	96066.4	44650.1	92459.4	181177	119065	150121
PON3	7849.79	11895.9	8059.39	21561.1	23492.9	17171.9	18726.4	3167.59	4250.5	6418.88	1607.49	30873.9	6906.6	2339.46	9939.6	53687.2	51652.8	52670
PSMB3	243976	124867	153804	245298	220101	159624	87813.9	78844.8	188639	243770	139551	226883	118822	94980.4	137422	96268.9	104631	100450
RPL24	361652	345016	412568	1.17958e+06	595501	429920	145620	77897	101614	620806	47870.4	352805	66211	83429.2	120646	122567	170333	146450
MGLL	19914.9	13336.9	13755.8	21070.1	9019.51	11450.5	6946.41	4504.08	20547.7	66254.8	5527.4	40533.5	49796.2	29926.7	67405.4	28069.3	11726	19897.7
KRT19	90654.4	108029	86060.1	34596.5	50642.7	17865.9	187208	108394	114840	42712.3	6334.88	41322.8	34263.1	35014.1	27539.2	21310.7	17330.1	19320.4
PUF60	4259.56	43738.8	3670.87	75783.3	36936.1	38463	24498.5	22774.1	729.326	42091.1	3993.55	24271.2	10838.6	926.144	2868.4	23210.5	27840.3	25525.4
SURF4	225421	118024	122553	203862	219923	206703	39129.1	47142.8	100031	202535	93419.8	151458	12866.1	94590.3	42071.6	45142.6	75791.8	60467.2
PMPCB	28423.1	107733	23192.8	234896	100731	107230	51929.4	2433.27	25966.2	155551	37483.7	66732.4	15403.9	15473.6	17039.9	31636.4	69491.9	50564.1
TMED10	333014	502894	273437	460377	344228	280671	218910	155113	189293	708861	186503	283241	190503	175391	145984	159399	215623	187511
RPL21	274167	232728	247690	446363	265498	230464	49595.1	47618.8	77325	565499	94172	360612	44672.6	52366.9	94549.4	70285.6	197220	133753
NUCB2	61643.2	33331.9	8197.13	113852	36902.2	61479.3	7013.02	25094.7	14186.5	129246	3874.16	29902	26347.7	24376.9	22662.3	20900.5	13846.1	17373.3
C9	10125.2	35376.8	51110.7	29471.1	3184.88	13126.3	67037.3	63828.7	15248	56127.2	14283.9	34867	6008.28	7205.85	17406.2	23750.3	14205.3	18977.8
NPLOC4	11503.1	10780.5	3607	2909.93	18678.6	48982.4	5113.95	11642	9202.92	2774.47	3602.64	8212.79	9353.61	4979.61	10688.4	1823.43	24954.1	13388.8
KRT9	4636.12	9491.1	6352.8	23118.5	7996.64	9947.24	7499.73	12434.7	8847.54	669.316	786.207	2439.04	1151.56	8188.24	4541.37	5499.47	3941.92	4720.69
PSMD4	93281.7	93553.4	88392.4	138732	29058.7	164540	36967.3	14535.7	19054.1	122440	16972.3	124177	41886	11514.7	11897.1	36385.7	35800.2	36092.9
TM9SF3	13869.8	69269.2	65252.2	107643	20508.8	12346.6	92569.9	8108.09	1903.97	97017.7	20721.8	27672.1	4456.67	12657	25131.7	5914.39	15399.6	10657
MYOF	24785.8	24918.4	10706.9	7624.02	8340.86	4856.47	10978.3	4322.31	30994.1	14848.3	5579.14	8374.24	6884.72	5844.11	8801.7	27414.2	13874.1	20644.1
GRPEL1	34056.1	41628.8	2340.36	74637.4	75235.9	4949.97	3475.68	19415.8	7600.94	143211	6076.47	50904.1	13889.9	26101.6	30823.8	36464.5	2899.54	19682
TTLL12	26782.7	3551.08	1491.43	7439.17	4488.53	78817.4	11942.5	11760.9	7042.8	39423.5	7603.98	7440.3	5625.73	3219.29	4617.58	7453.46	4040.91	5747.18
GLRX	10232.4	14965.2	8172.84	18360.1	4018.06	25746.3	6554.87	5621.73	3828.48	29643.2	7785.72	25582.2	6298.29	7715.44	38802	8482.45	6469.46	7475.96
H4-16	1.3117e+06	1.34435e+06	723947	1.17894e+06	776697	285016	1.18426e+06	888734	502701	2.45294e+06	499294	1.12018e+06	436773	317927	356435	641279	585891	613585
STX12	3810.04	7407.42	5037.35	16031.4	3115.16	5358.13	4803.37	3566.69	7070.97	29808.9	12768.9	14616.9	6196.27	36902	4412.17	3814.85	6474.43	5144.64
HSD17B7	1324.65	2256.83	10202	18238.8	32195.4	6643.46	3752.66	3275.75	1455.05	15041.2	13770.8	4807.81	1552.49	1133.71	1650.97	20421.1	1727.71	11074.4
TFR2	2076.53	4918.35	1484.78	4470.76	3785.08	2221.72	1552.31	2087.13	3075.88	11740.7	8520.59	5809.56	7474.35	363.8	822.415	2202.92	1814.9	2008.91
ITPA	22293.4	13799.6	1218.9	25036.5	5245.26	17971.4	6496.73	10535.4	2793.7	52594.9	6968.52	45885	13163.3	1324.35	3050.74	936.278	4717.84	2827.06
YWHAG	200844	185781	187063	302921	212256	126403	209543	85105.4	142360	365331	85847.3	194182	72193.1	100150	75457.1	85015.9	78211.8	81613.9
RAC2	80947.8	224259	223964	169722	53067.1	87358.2	257198	53401.2	59136.3	100182	17916.8	5121.99	13140.5	7650.75	5499.37	27109	45591	36350
RAB8A	63386.5	14945.1	18646.5	27373.2	20659.2	35604.1	40222.3	11375.3	13045.7	44064	35975.5	30636.1	24308.7	22657.9	9332.93	29306.1	23909.9	26608
MRPL12	156413	156989	144105	332280	164517	163596	117182	4700.8	81891.6	222933	48650.2	102144	32375.4	12002	49995.9	64161.9	49548.6	56855.3
MYO1B	7589.11	10136	10928	26240.2	5554.59	9683.12	7882.56	455.487	5540.69	39718	8480.33	10391.3	10456.2	5034.98	8901.55	4810.91	1548.84	3179.88
CLEC3B	110873	64781.9	53957	34456.5	7881.1	20242.4	161914	77986.9	150115	128400	26506.7	26656.1	16522.9	12192	30976.1	36617.2	23974.7	30296
GPC3	6238.31	6205.04	12076.3	3906.16	7258.76	12443.9	12456.2	16398.2	7226.04	25064.5	1756.54	7571.54	10235.2	4914.75	25869.7	1367.12	2869.19	2118.15
HLA-A	135461	142925	5978.92	287594	118243	162830	144041	70099.2	95940.5	126729	19900.9	32725.7	42941	45524.5	37209.8	16607.9	16886.5	16747.2
TMEM205	25091.1	27758.7	40100.3	61604.8	22087.6	8207.9	4130.3	10755.5	16173.5	109521	9409.95	39333.4	5963.18	15023.9	24707.5	4646.42	8101.11	6373.77
S100A11	86772.4	1009.8	3382.51	2794.81	1156.91	31616.6	57202.3	45883.1	4262.04	44580.5	25007.5	14664.7	14415.1	2737.79	1618.33	10578.3	1411.1	5994.7
CUL4B	14689.6	15480.9	31225.3	41522.2	30013.8	8570.86	8478.38	5149.64	20966.9	24063.6	10054.5	25218	15602.6	8699.2	17173.2	12175.3	5683.26	8929.29
GNG12	9766.15	99453.8	11833.7	22878.2	40122.7	79650.6	43438.3	12942.8	30764.1	347127	104147	144536	75827.1	93515.1	16150.5	23801.5	106508	65154.7
SSBP1	81551.3	104546	75898.7	247260	113174	63001.2	38789.9	16048.7	34543.2	185910	19965	135830	37989.1	26769.8	32072.8	41183.7	25592.4	33388
NMT1	18542.1	34521.8	40867.2	64794	30915.6	20567.9	4139.83	5334.86	13032.3	35257.5	8756.33	18100.4	19080.1	12138.9	11559.5	6520.54	5969.79	6245.17
IVD	249532	167366	133592	533772	302290	281475	74383.2	24226.4	30016.8	772926	104964	358100	137845	153288	87376.6	175852	191258	183555
VPS28	1664.57	10192.9	11451.3	33371.9	12493.8	5304.21	14002.3	21716.8	3832.83	4041.07	14385.5	10138	1929.27	6334.5	2340.76	6535.89	25925.3	16230.6
TMED5	9507.24	10606.6	7684.43	65905.9	22622.5	2314.97	9586.92	18793.8	37475.1	105896	7563.96	5782.96	1748.29	26210.6	31238.3	17514.2	3887.43	10700.8
ADSS1	8950.27	5994.92	7471.26	5971.05	4894.22	4624.89	12927.7	15352.1	4709.39	49188.3	7497.98	24595.2	22555.3	29830.2	22952.9	7684.86	2775.7	5230.28
NENF	20823.3	13899.3	2381.22	15808.4	3851.58	3930	6333.39	1979.06	3165.53	45257.5	4545.22	34329.8	3768.61	6374.34	14309.4	15558	2423.53	8990.76
GMFB	9885.98	11679.8	6934.22	9968.47	13868.3	17365.8	7416.27	3163.03	3732.25	34024.2	13322.3	7437.29	11213.9	3136.61	10791.2	2960.09	1138.29	2049.19
FBN1	27550	723.477	2786.86	5607.24	1318.87	1511.62	6171.65	1139.83	12756.2	8426.88	4083.03	3864.33	1223.97	3687.25	820.725	941.389	1127.47	1034.43
UBE2K	100766	59116	21395.9	205196	103706	84241.1	6163.22	34598.5	9088.09	9976.92	1111.67	54354.8	4661.26	37303.5	37082.6	28649.9	11423.9	20036.9
TMOD3	3809.94	11132.9	3783.23	4405.17	4447.93	936.902	24481	13684.3	8083.19	1300.45	5612.27	779.911	9523.96	3011.55	9473.98	2079.18	4860.04	3469.61
BTF3L4	70690.3	8660.63	73517.4	1947.07	41917.5	23549.8	30264.7	200.143	22999.1	23442.3	1605.82	7415.31	14180.8	15994.1	199.623	25719	15989.1	20854.1
GBP2	9067.18	3067.05	8524.97	1373.31	31071.7	5738.58	3230.71	3588.79	2071.89	51248	6562.84	17731.5	2916.24	6876.68	4560.65	14949.2	1996.89	8473.04
THOP1	2036.87	5611.07	2984.59	2949.03	8958.63	184.557	3132.88	4195.11	1823.35	6933.57	2000.49	5921.74	1803.77	3089.82	1180.63	3054.49	7145.28	5099.89
EIF3K	119466	107057	109658	184899	103764	84142.7	57105.9	38146	8333.16	150854	16328.6	70004.8	7450.84	20653.6	3609.82	629.275	9108.12	4868.7
AHCYL1	20116.4	21720.6	14910.6	15597.7	31008.5	34719.3	40633	18907.6	31084.9	89063.7	23544	21075.6	19695.3	4148.6	14953	11448.7	32570.3	22009.5
EIF1	1661.31	20712.1	2576.32	39874.4	21686.9	15968.2	14714.8	10010.8	6423.98	47039	12450.4	24531.8	2287.39	12525.4	14702.3	3268.08	2548.19	2908.13
FNDC3A	3643.04	1568.06	8007.93	15393.4	3026.98	1410.16	2296.23	3790.62	3381.43	11219.3	5656.19	4067.9	27719.1	4774.34	4122.36	4503.04	1826.09	3164.56
SCLY	35048.7	24771.5	8710.92	63151.5	37374.3	47174.9	33076.1	9097.56	11415.2	80180.8	21827.8	46547.9	19518.2	2900.86	29811.7	15430.3	19526.6	17478.4
RPL22	387980	341081	391066	669395	331302	362646	265628	115807	152323	514226	115085	265408	98705.4	96911.8	102165	138353	141251	139802
ECHDC2	30307.9	22265.1	6603.59	29629.5	17019.9	8253.73	12727.9	11316.8	3865.36	298106	56051	126966	28285.8	30899.6	34080.9	95928.8	86659.5	91294.2
COX7A2	4875.62	70430.8	29412.9	109818	32681.9	3281.34	76283.7	46386.8	18990.2	292845	61415.9	139050	5905.89	30653.7	41680	100596	94271	97433.3
ALG2	3181.78	5193.65	33484.8	1015.22	45606.5	50779.6	2113.53	5310.51	1707.26	7623.96	4263.18	35681.2	2556.88	14655.5	11760.7	4544.18	3511.28	4027.73
FAM136A	2019.21	95583.9	1666.1	59409.3	74406.4	86484.8	6236.23	2958.39	18408.9	95485.9	2870.29	19935.8	1831.62	688.042	12178	1688.72	7793.85	4741.29
FBXO2	4411.47	3776.76	3667.39	1717.42	16614	9400.33	10086.4	1166.19	843.858	41069.3	39308.2	19849.2	43008.5	31173.4	31360.1	4832.56	11507.6	8170.07
GNB1	99626.4	105081	74545.6	158354	83753	61612.2	105145	33236.5	52027.8	223612	34406.9	92726	44934.6	45754.6	59033.9	33561	37920.9	35740.9
HSPA4L	18697.5	10368.8	16184.9	27061	26982.3	6001.82	7439.5	3585.31	5803.34	38672.1	5386.89	13632.3	8399.58	24047.9	11746.3	13784.9	31806	22795.5
TPM1	45403.9	54118.3	45699	68186.2	38906.2	10777.3	26070.2	20045.8	25813.1	162535	19366.3	78234.7	11969.6	15586.3	19498.5	38302.1	40955.5	39628.8
KRT2	2806.4	5468.41	14963.6	32706	38922.1	7970.84	7232.21	15217.6	15442.3	13104.8	6747.08	40447	15769.5	14790.4	15878.6	6427.08	12158.6	9292.82
GNA13	7179.16	10587.3	14852.6	36998.7	15757.4	9375.28	12236.6	13436.9	6533.11	22447.3	10275.5	7340.83	9925.36	21380.4	5462.78	10081	7038.23	8559.61
HSD17B11	80212	130607	122436	212998	119977	84487.9	21509.5	23510	63304.9	325004	63570.5	124498	32665.2	42561.3	13432.7	94666.8	100003	97335
PDCD5	17939.2	31519.6	50073	151514	22443	69036	93172.5	34192.2	15057.5	118060	10598.8	26326.6	26132.7	15893.5	41786.6	26563.6	12391.1	19477.3
COX6B1	78483	97525.6	141623	206468	103511	64792.6	123273	81010.2	97842.2	381903	120220	158202	32657	55260.7	32427.8	149044	169431	159237
PLOD2	28841.5	26695.7	29611.2	104055	47771.1	17304.2	13451.2	12480.9	4240.57	40515.6	6716.42	15620.2	7486.65	11981.6	7101.02	6874.37	19992.4	13433.4
CTSC	243102	230173	232010	335906	123135	27677.3	258092	99219.5	187431	85211.3	6470.02	38694.2	54941.4	70352.8	100514	3145.78	11713.5	7429.63
RPL23A	707520	701548	619574	1.22312e+06	718839	319996	437807	144945	233464	668354	133465	385655	91148	96587.4	163043	109221	132033	120627
BLMH	67527.7	63116.3	89423.1	161320	60302	124455	3232.25	19437.7	21844.5	79952.4	23928.8	13397.7	4325.87	2712	6086.73	4163.35	2543.14	3353.25
RPL13A	231234	152887	255042	333460	349868	218350	130263	85058.7	134195	320071	63539.2	224481	108250	106685	124058	105782	101840	103811
UBE2I	12377	188858	131945	277981	85160.2	13494.3	148383	84709.5	6916.21	274682	39100.5	121521	23628.3	37890.8	8302.18	16735.3	27381.2	22058.3
MAP1S	3614.52	44475.9	52743.7	6687.98	4690.18	4201.48	9265.77	4581.2	13472.3	103193	4172.44	7636.73	17446.4	7893.46	15344.2	2623.19	13777.6	8200.37
FAM162A	45125.6	6288.31	39704.9	16926.8	60065	17932.8	37081.5	16094.3	15116.5	63835.8	36065.8	86812.1	20549.9	10998.1	4980.11	18696.6	3609.86	11153.2
SCD	56219.6	55882.3	9307.55	166587	65284.7	10425.7	3704.51	4100.69	5188.15	56067.8	4943.57	4508.97	3951.68	2897.02	3391.91	11386.2	9717.08	10551.6
ABCC3	1676.13	3552.22	1278.41	1032.47	3333.79	3832.1	813.477	4875.84	3206.35	26572.8	6733.19	1376.54	5876.23	4328.33	19290.1	3081.6	2214.19	2647.89
VPS45	2538.92	18511	9669.07	29533.8	13647.8	3004.31	2533.68	5758.52	1578.37	6027.43	4956.94	3952.58	605.081	4077.22	2849	975.672	5985.2	3480.44
ARSA	9264.81	9239.96	8855.87	36568.8	9139.17	18404.9	2026.48	5611.74	14133.6	17703.9	9701.33	13445.9	11775.2	44239.2	2860.14	7878.69	8796.9	8337.79
DAZAP1	79492.3	68742.5	76821.1	96712.3	55869.8	57310.5	4650.36	31829.7	48383.9	89369.6	22228.3	45587.2	20593.5	26804.9	26804.8	24629.3	30008.9	27319.1
VPS29	41141.7	38061.6	101326	226444	171455	137227	164449	74316.9	117864	145938	86749	194275	33468.9	39773.6	151566	72970.8	50766	61868.4
AGR2	4847.69	4584.33	10871.9	14080.5	11543.6	45948.3	17685.8	6517.21	19912.5	397741	15609.6	124668	6909.43	9077.59	5579.24	103777	144054	123916
CISD1	84355.7	92560.8	100177	184285	82132	65945.6	48290.3	37618.5	55836.6	171114	44140.6	96690.1	35961.4	40064.6	57236.8	58802.7	50794.6	54798.7
CUTA	11472.4	2755.37	8394	114669	3100.58	6243.76	2475.09	21571.8	1460.41	124825	57012	146457	69006.4	4388.33	16105.1	3917.41	68425.5	36171.4
UQCRH	62060.2	48823.2	40645.8	6071.3	1656.71	61790.5	29007.5	23929.1	26012.9	243391	38135.6	58676.7	18578.9	8368.82	23354.7	45198.9	61886.8	53542.9
GCHFR	5739.56	74105.2	74019.9	3695.91	5201.57	4924.49	16312.2	27427.1	9675.48	99557.8	13002	62995.5	32698.9	13706.5	1960.71	3001.22	43220.6	23110.9
MARCKS	28807.7	4573.02	32643.6	50091.9	6946.56	4302.26	6090.3	4004.12	28136.6	11717.7	6363.34	23736.7	2958.07	5321.43	4439.44	7663.63	4420.32	6041.98
CPD	29794.8	4550.51	2455.9	62069.3	10461	47295	5487.45	1561.04	21831.4	17791	4413.39	22442.9	1422.98	76892	24701.7	45286.1	16442.8	30864.4
BTF3	38125.5	32266.6	10242.1	71201.4	7056.57	18258.7	6824	47091.8	32863.2	21885.4	15760.9	4785.66	8856.63	53760.8	16089.2	9727.75	8898.06	9312.91
CTPS1	36686.4	10603.7	7064.6	42060.3	50974.9	20587.7	42084.4	33033.3	7350.17	36993.4	5103.05	17519	20449.7	16107.5	5998.15	14403.7	9582.32	11993
LPP	3200.2	4814.97	8440.52	7628.38	6312.57	4546.02	5664.86	4278.89	584.591	10968.7	2239.52	2134.81	2475.99	3322.14	1020.96	3436.11	2775.19	3105.65
XP_024305925	60164.7	16911.6	57652.4	39472.7	11206.7	20356	71466.2	40587.3	14848.6	106568	24260.9	45386.9	19604.3	53386	29157.6	29880.6	35253.3	32567
SF1	47182.5	3999.91	3175.28	89203	3379.9	4909.39	75181	4517.78	5095.36	34662.7	7540.13	7354.03	8246.14	6016.3	11081.5	2703.91	4849.83	3776.87
RANBP1	41598.1	39336.1	7589.13	105180	35728.9	34811.6	24203.6	2096.97	1847.99	34288.4	8500.84	22330.7	3011.48	6509.14	2101.56	5996.99	12446.8	9221.9
SCAMP2	16537.9	22729	5288.6	31090.9	13742.1	27626.3	31005.4	45191.6	15055.4	27408.6	33065.7	35437	15123.4	16884.1	11390.7	9139	11117.5	10128.3
CLINT1	24879.9	47685.5	13580	30737.1	43880.8	18573.3	20088.2	12258.3	18848.5	50924.4	14695.1	22750.3	6484.16	18223.6	6024.54	20185.5	19917	20051.2
GOLPH3	3773.09	9666.51	29445.3	9561.19	37964.8	7479.03	25358.3	4155.62	3498.37	2210.64	7020.84	6342.36	2992.21	12423.9	7651.39	2533.31	13415.1	7974.23
SEC24A	7509.96	6887.88	3635.62	24097.3	14686.7	16850.3	8454.05	1014.16	6756.97	25683.6	1631.73	7837.53	11707.3	8945.43	4681.05	3079.37	6005.56	4542.47
SEC22B	1535.11	9813.36	25653.9	47354.5	24953	18301.4	34689.6	7388.29	17066.6	88331.3	24923.8	35529.1	18820.6	16135.2	2881.05	15707.2	13616.6	14661.9
HDGFL2	4047.92	24967.7	2120.15	3552.28	2536.53	10732.9	8873.86	1918.09	7635.18	6345.22	1066.65	6294.29	5109.36	4813.71	3856.91	1055.12	10125.6	5590.38
FECH	3925.03	28424.7	2642.16	15245.9	5332.2	5094.63	15553	13010.4	9082	79069.2	20981.7	43139.4	1518.21	2522.54	3815.38	40175.4	33207.5	36691.5
PTRH2	15639.8	8818.92	6270.12	9735.37	5889.75	6478.29	12357.7	4732.73	10789	17657.8	11248.4	17142.2	35022.8	4277.75	2167.73	19966.8	18797.4	19382.1
FBLN2	48444.5	47116.4	41775	37293.6	17761.5	10110.4	72935.4	33385.1	51916.5	54157.7	14373.8	40731.1	12981.9	11985.7	14341.5	13753.9	39799.9	26776.9
TOMM40	20041.3	94723.2	15608.8	7303.29	18427.4	9972.17	2951.15	11671	3578.7	18699.7	7733.57	1542.66	170035	1300.82	12021.5	11709.4	12592.1	12150.8
C1S	19697.3	19282.1	6666.95	22304.6	2945.27	11426.9	27090.4	30009.8	26187.7	74304.4	20911.9	3363.32	11973.1	13243.6	6321.59	21976.7	6470.08	14223.4
AIMP2	41636.1	41208.8	36133.5	73166.4	37159.1	31395.8	4519.73	5109.82	944.942	63259.5	6879.06	33224.1	3545.27	4001.58	7614.12	3794.75	8645.26	6220
CD59	74644.6	77406.8	87259.2	124199	67008.9	46175.8	76187.1	29257.3	57207.8	204718	37911.6	118161	44345	47372.7	47475.9	34820.3	50416.1	42618.2
HSPB6	114695	10181.5	89585.5	86813.9	14351.3	45785.1	17062.9	68531.7	29376.3	63275.8	90808.6	36828.3	23386.2	61217	82578.7	80375	76427.1	78401
CCDC124	35768	37027.8	35577.5	51027.9	7791.79	20010	21763.7	5784	40540.6	27999.6	30767.7	20850.8	13132.5	7578.68	5719	41825.2	6612.5	24218.9
REEP6	25102.6	24093.6	29861.1	11939.3	14894.8	7718.8	59516.3	34919.4	26851.4	156481	142923	166704	98582.3	56786.3	86093	11447.7	36930.3	24189
EIF4H	77323.8	90938.5	67798.7	176338	78444.5	83967.6	78848.3	16828.9	70326	209528	16596.7	44652.7	39501.9	31861.4	42149.7	36118.5	50686.8	43402.6
CYB5B	5379.93	15731.5	6438.44	49590.7	9395.4	14302.4	5067.21	8157.39	2844.36	3380.71	1907.05	969.534	4905.23	3993.08	1371.82	2087.6	3590.42	2839.01
SPCS3	50711.1	50183.9	11085.8	63637.2	60066	23927.7	79321	38842.3	71839.6	86283.2	8720.88	34289	29590.1	10800.4	27278.7	18102	8141.01	13121.5
ENOPH1	5034.95	2498.46	1548.71	10762.5	3023.98	3584.67	9871.6	1927.03	3497.74	36762.8	14591	10519.1	16448.8	36365.1	2510.51	5782.64	6860.95	6321.8
TMX4	41461.7	7329.2	26313.6	55039.7	29812.8	21963.9	68019.6	7262.23	3919.76	52040	17645.3	14255.5	7718.97	5496.35	5043.64	2663.42	7787.21	5225.32
WDFY1	146064	7569.16	23111.1	46534.3	25372.1	4639.57	42106.6	5169.44	16454.1	272064	63691.7	120941	26826.8	30992.2	5613.03	28462.4	80835.1	54648.7
MAVS	17076.2	1388.86	6644.41	6472.02	3747.76	9429.14	4744.84	1602.11	3975.85	30613.6	13957.3	9997.84	4954.96	1071.32	8177.16	7963.75	5811.38	6887.56
NDUFB11	7287.84	32498.3	11546.3	24197.2	9105.98	11584	38446.4	27297.4	14437.5	12921.1	7472.09	5454.21	9585.32	26165.7	7124.57	4411.01	11302.4	7856.7
TMCO1	46396.5	70488.6	96859.7	37698.1	78462.8	87407.2	86373	55266.3	39421.9	371295	93071.7	219527	30778	71205.1	16294	70862.8	51913.9	61388.4
CZIB	22009.5	1748.03	23922.6	93132.3	51419	42889.3	4432.37	1900.31	26081.7	78533.1	17570.5	29234.1	14620.9	1421.27	18346.6	16910.5	23495	20202.8
UFM1	23845.1	98422	10323.3	139096	30523.4	136961	112823	10759.8	6065.38	212660	41059.4	96656.7	39692.1	20002	54730.4	12633.5	54129.2	33381.3
COPS4	6117.22	4032.36	16246.1	5426.19	6150.97	8473.25	8656.42	7316.48	3143.12	13085.6	15377.8	17052.2	14839.9	10063.3	15773.8	7330.15	8114.1	7722.12
PFDN6	2995.19	3302.09	4319	44908	6041.93	33309.4	17127.7	4277.01	1947.25	24714	20724.6	6747.69	4176.09	13504.2	2068.35	6456.63	2538.21	4497.42
DGAT1	6786.63	7162.22	11897.9	18384	5596.39	13976.3	26292	4176.65	5218.87	57819.5	7145.09	13947.5	18485.6	13047.4	7528.77	8965.46	7995.75	8480.6
SNRPD1	189384	204389	206466	218845	176075	164575	176112	31265.9	127424	173722	39434.7	61723.8	39778.3	30320	35166.4	38131	35364.6	36747.8
NPC2	5350.73	4210.74	51100.6	74757.8	3207.43	52930.1	10287.1	198.825	1580.8	32804.2	15653.5	66431	903.37	10174.1	57187.3	8628.5	16335.8	12482.2
GPC6	98411.6	60249.2	87499.1	69274.3	16866.4	50948.4	34531.2	3181.46	2964.68	6901.55	8479.38	40093	4830.76	1972.58	71898.1	3787.17	12572.1	8179.61
SNU13	41376.6	37987.7	42492.2	70096.8	47240	36704.8	27942.9	2969.13	16038.3	36021.9	2342.71	18197.3	6474.84	4138.17	5724.87	321.658	7343.37	3832.51
COX7A2L	11709.4	11040.3	2419.51	20745.8	1822.87	1557.62	5036.66	9152.95	2235.12	20642.6	1698.72	19154.5	42247.5	2275.26	739.121	6802.12	7311.11	7056.61
GCSH	1384.18	65301.9	68970.4	143107	77678.9	46508.6	16690	8258.45	3921.39	160114	29427	68807	23075	1751.68	29956	4746.43	25126.7	14936.5
LBP	77659.4	36167.9	28394.1	130648	21975	62389.1	40647.5	13552.2	54681.7	214756	25112.3	53938.2	48192.5	21161.1	33015.8	40014.8	35939	37976.9
SLC16A1	18824.9	14274.6	8544.16	23862.4	7917.5	17452.6	14007.1	3878.04	7202.1	17784.6	10532.3	7763.09	12111.9	5013.88	13090.5	2808.55	8500.22	5654.39
PSMB6	59017.2	54079.6	59763.6	128938	69079	53340.1	1969.23	6777.8	4790.23	95573.4	20320	56240.7	20328.5	13804.2	1779.54	19794.3	1628.61	10711.4
PLEK	5582.61	2369.39	28066	839.113	6917.08	13691	1781.83	3383.72	1126.54	16615.2	1358.73	22679.1	1406.22	217.299	714.723	778.534	2925.82	1852.18
NDUFA4	93363.9	102624	65057	110164	42091	68756.3	134747	60433.2	88658	369858	123898	147196	71718.2	80033.6	99824.2	95231.1	107046	101138
IGFBP7	7614.26	12444.3	14970.3	6288.33	1334.09	13610.3	5885.18	22639.7	12091.2	27634.5	1710.81	13760.1	2528.48	7998.66	4301.4	11667.2	8869.14	10268.2
GBA	14348.8	2272.78	2543.71	1394.2	2564.16	3397.56	9753.92	2028.15	8104.48	62609.5	12429.9	6323.58	3766.65	557.97	5027.99	1266.28	4534.09	2900.19
BCKDHA	9678.52	1621.28	1249.49	14069.1	8846.8	10980.5	3779.32	6172.27	1943.46	100226	13154.2	4221.88	12248.3	735.837	15559.4	3801.42	2665.5	3233.46
RPS20	679207	506354	456694	981187	502689	592116	432790	174122	154114	580269	159300	302317	141552	147018	188018	161671	164626	163148
EBP	690327	616449	613609	1.42572e+06	709366	597439	133851	64615.4	88814	1.0687e+06	198636	540417	177025	175314	233240	227795	213101	220448
APOC3	11981.9	14878	6924.57	94550.7	30184.8	4236.58	2306.28	2910.68	1533.99	346004	66880.5	105708	54805.9	64427.3	68832.1	47906.2	46679.2	47292.7
SPRYD4	73625.5	100766	129261	303157	138222	92139.5	69700.3	36344.2	11247.7	255393	7967.85	117644	26956.7	26602.8	62319.6	39384.9	42081.8	40733.4
HMGB2	158407	145709	144782	163426	107085	86199.2	236373	101184	171107	38330	26617.4	54224	51542.5	3695.4	26779.4	48849.8	53791.4	51320.6
SEC61G	2839.44	2686.19	2651.67	1835.13	20564.8	2016.77	3702.99	20657.2	5481.91	17296.9	13935.9	43368.7	4665.36	981.007	2687.76	23521.8	24256	23888.9
CBS	2298.33	6783.11	4608.67	7089.35	6553.54	8081.74	9157	2061.89	6713.29	45895.5	9392.96	11772.8	5221.73	1433.92	7291.27	7834.47	1284.99	4559.73
GLG1	10034	16190.9	18901.5	31426.1	11747.5	14175.8	14286.2	3896.28	1799.52	25745	4571.35	46488.1	694.953	14156.1	1619.44	5375.7	7125.33	6250.52
BAX	4065.16	5831.21	8345.07	28885.7	18639.8	17817.9	4853.55	5818.1	7557.87	16478.2	4198.95	1425.64	4392.27	2785.23	5433.03	8284.07	1492.41	4888.24
SSR1	468018	473287	952898	1.25701e+06	778235	627032	712074	167600	237458	696691	301316	417618	214079	332770	167507	166550	134886	150718
NIT1	8027.82	18132.3	10893.9	91916.5	5670.6	19138.8	10060	1988.8	8161.25	157985	4136.71	25406.3	29984.8	25329.2	29482.5	38848.9	4300.05	21574.5
PRMT5	45194.1	51728.3	51662.2	97899	18401.7	27600.8	39778.8	4253.36	20501.1	69601.6	2230.48	32311.9	31981.1	16649.2	11426.9	6111.12	6763.03	6437.08
DCPS	11069	7678.53	48875.1	51179.8	52485.5	48649.3	50679	4791.22	27138.2	57109.4	14468.6	24177.5	2223.21	12494.9	16933	10866.8	10881.2	10874
XPO5	5336.89	25076.4	13861.7	73095.6	20362.4	16717.6	11758.8	13579.6	8647.88	11687.3	4522.69	8728.92	10674.1	4148.42	1700.36	1201.32	36308.1	18754.7
UCHL1	69574.3	43721	22669.8	16618.6	8101.93	15816.5	156803	42902.4	115417	21070.2	4364.69	16435.1	7390.7	3917.77	4951.81	6679.82	8415.08	7547.45
VDAC3	50097.5	48842.9	54666.2	85350.7	28724.2	30239	63174.9	32789.1	39958	133242	22918.2	70152.6	18983.8	15804.5	11015.5	17995.5	38972.3	28483.9
PSMF1	78431.3	74073.3	92355.8	105519	77904	88252.2	45806.9	9443.06	33519.3	65529.3	8969.86	39360.2	24089.3	18050.8	18541.4	29541	25763.2	27652.1
PSMD14	2850.51	5161.37	3436.76	9365.36	12285.5	2327.02	3304.61	1705.06	6301.14	7243.97	19944.9	4917.6	1956.13	13845.4	22783.4	2013.7	2369.35	2191.53
GRB2	80278.9	237287	37259.8	139286	226425	39880.5	37337.2	47547.9	50430.8	94863.2	38697.5	27229.8	30876.5	10294.5	35188.1	15659.2	27299.8	21479.5
EPS15	6290.74	3381.47	5371.2	5264	3050.36	7303.36	7482.32	28861.9	39458.1	4957.4	1507.39	9832.53	18216	10127.3	1768.6	25404.7	4269.63	14837.2
RAP1A	8452.65	2293.05	3431.26	5228.77	2384.3	3710.91	2220.6	13339.1	29473.6	43149.1	8077.76	9467.41	1442.96	2694.77	12400.9	2877.35	964.751	1921.05
SMARCC1	15828.8	5214.07	6181.55	14752.2	18417.7	3491.5	9585.77	4682.72	5290.18	42452.1	6141.95	17066.4	27102.6	3962.22	11183.1	15146	9497.38	12321.7
STBD1	23733	14984.3	17982.6	21668	2832.15	3281.81	18575.4	6315.4	11548.2	171127	51184.9	95414.9	4471.84	1072.31	7206.16	81310.4	82606.8	81958.6
VPS4B	2358.06	29537.7	1913.27	36886.5	3656.56	4357	6213.46	1225.04	15805.3	34540.4	3350.67	3192.97	3833.47	4361.13	11781.8	2907.63	1933.48	2420.55
TPM2	135847	118658	114580	9089.35	4296.38	26823.3	171451	188289	233550	196254	39896.8	48690.9	31716.7	20578.9	39446.5	46060.5	54833.5	50447
ORM2	10113.3	6163.46	12296.7	42384	1579.93	14665.2	11041.3	3319.61	4690.74	173439	24715.1	45676.8	10083.4	27100.4	7310.35	3945.48	4272.74	4109.11
CNN3	3021.04	11062.1	13263.4	37634.6	33137.7	11056.5	61641.9	4239.77	23104.2	91562.9	19800.7	38092	10867.3	2573.16	12777.5	22548.4	1301.7	11925
MTA2	13189.7	41680.5	27454.7	30649.5	39999.7	29107.7	9198.91	4245.63	31515.3	95184.3	7184.04	32532.4	28339.1	55826.1	59446.6	10041.8	12852	11446.9
DUSP23	161914	54464.8	74099.8	176708	114199	111473	23441.3	28947.7	24420	171765	46170.8	93869.7	64334.2	46725.9	54367.7	45007.5	59721.1	52364.3
ACOT9	10313.6	28461.7	25738.4	25369.1	20667.1	34861.3	34459.6	71290.2	10933.9	50074.4	31923.7	57396.4	17707.3	12851.6	46043.2	31682.2	15508.3	23595.2
SNAP23	33628.8	14552.6	13647.3	15178.9	32661.2	9007.22	15886.4	5376.32	5487.42	155552	7077.52	49176.5	8092.83	23471.5	42723.1	4687.03	30936.8	17811.9
PRKACA	86401.5	89979.8	110543	114992	18654.9	60966.7	89403.7	48377.4	92603.8	152416	19301.4	165406	44201.7	22890.4	9193.85	19152.2	21519.9	20336
RDH14	16255	113384	48383.8	137061	89884.8	15235.4	32462.7	6333.36	140888	184309	14447.6	99458.6	43590	49693.8	36989.1	8393.42	18838.6	13616
MAN2B1	20373	23536.5	19084.2	11572.6	21916.8	10173.6	10251.9	2119.9	16617.7	9557.46	9511.51	18467.2	9964.58	6246.69	5952.58	8803.46	6692.64	7748.05
RPL32	208858	154766	206172	271220	192973	174858	123627	56200.5	90419.2	222428	42448.3	84683.8	32684.9	50462.1	59579.5	71944	61044.7	66494.4
BPHL	92856.9	130865	89965.4	309798	184625	183519	38360	22752.6	20134.6	274823	102909	174955	53947.9	74571.5	90999.5	81400.5	89008.6	85204.6
OS9	1679.95	8217.54	773.02	5046.04	2127.23	3613.34	2230.55	3974.13	8230.7	12857.8	1205.16	5435.02	38095.6	1889.08	3000.28	5219.67	1294.11	3256.89
PLS1	31041.4	32639.3	29529.8	4772.32	17620.7	56259.8	21542.5	49384.9	5465.12	31252.1	30030.6	19892.1	41071.7	11406.7	20584	28563.3	20801.5	24682.4
PEX11B	4881.1	46569.6	14406.7	13734.6	5142.59	25301.4	26236.6	10204.8	2559.77	121937	13811.7	30732.2	19585.3	6806.76	2983.33	2057.02	37213.6	19635.3
DDX46	4253.8	7835.97	7562.23	14451.4	4388.94	13906.6	37348.4	13767.7	2613.15	44133.7	7212.03	8158.96	3264.41	11583.4	10550.4	6630.47	6682.69	6656.58
ABCE1	89552.3	35014.9	8697.01	30895.8	9719.17	12480.5	17687.3	18598.1	82745	18411.4	31373.3	71985.7	2273.01	11764.9	3049.59	33851.3	15447.5	24649.4
RPL18A	228592	207171	230904	423191	323064	251966	112084	62008	87531.8	215437	76198	167385	75141.7	74188.5	92073.3	85552.5	92846.1	89199.3
HLA-B	6843.47	25532.9	8523.1	3714.46	5748.91	4575.2	15925.1	1201.55	7802.64	6325.62	6212.4	3480.94	1893	1070.47	9404.21	12189.5	3128.44	7658.97
EIF2B1	28381.3	24954.8	2869.47	30391.9	24016.8	36263.1	105980	19472.1	7084.8	58163	11296.3	28542.1	13931.9	8153.27	17612.4	4916.7	8413.15	6664.92
ZYX	115363	85928	104531	95233.9	81920.9	14125.9	129814	62612.9	97133.4	123356	15987.6	62363.7	27978.9	22307.1	24931.1	41431.7	198101	119766
SPTLC1	2402.96	4519.39	15820.7	12528.7	1883.23	3682.45	2086.42	4816.34	5264.58	13653.2	3580.91	3306.88	261.942	6769.25	3633.17	6104.58	1973.87	4039.23
TMEM97	315791	388665	319827	766631	464083	289177	53732.4	8391.88	4857.37	713172	165356	367683	261583	220274	322208	85295.2	16122.6	50708.9
ABCC6	11220	45674.7	8402.72	21313.2	4334.14	17539.4	8563.11	9962.76	5598.33	36600.4	32697.9	23876.1	9563.05	12878.5	2868.55	8721.52	10077.9	9399.72
SNRNP70	13113.5	34327.1	43395.9	3483.01	27643.8	13868.9	20502.3	2571.67	8867.68	54478	3101.83	5233.6	3268.13	4332.18	4441.37	12551.3	1192.87	6872.08
FEN1	85610.2	66889.3	77983.8	139777	68262.9	64148.8	47025.5	25637.6	7236.23	37275.8	10985.2	29830.1	11145.3	13291.2	13347	9709.23	10274.8	9992.01
RPL26L1	183726	221668	234988	522545	152012	180931	3798.55	22132.4	21573.2	225215	13527	93452.8	35170.2	29526.4	44617.7	38650.8	39809.6	39230.2
APOA2	124032	139782	161757	160248	242999	334737	172674	218975	109484	104446	218650	126615	137371	197740	175820	189211	203228	196219
SNRPF	13957.8	2476.99	11797.7	22728.7	737.116	832.915	12036.4	6698.74	12453.4	2488.27	1544.73	6261.89	372.644	2111.38	1460.72	7716.35	2744.47	5230.41
S100A13	179767	209973	86358	246215	158657	135699	127989	14410.2	179674	112992	41578.3	59183.7	10139.9	15243.2	13979.5	48299.2	23813.3	36056.2
UFD1	9407.31	1262.36	4186.52	2935.13	7212.24	4309.47	5767.52	2179.85	1147.71	26274.4	7570.14	1778.77	5114.53	7406.21	9504.11	1361.53	1577.16	1469.35
TMX1	51280.2	12890.7	29903.1	167216	60041.3	75791.6	69451.4	36498.9	52037.7	153419	13489.6	31626.8	27573.8	18771.3	19883.2	6608.43	6804.72	6706.57
RPA3	1568.04	3885.92	1663.3	41438.4	5643.14	2126.97	2333.79	20638.6	2426.94	52575.6	4617.42	13784.8	5018.61	748.456	12699.8	2472.66	2357.7	2415.18
TPT1	144220	206408	245927	490944	275415	201392	244837	157373	175100	486984	105488	201116	120807	100437	122444	72822	68772.7	70797.4
PRKRA	85861.1	11251.9	7172.83	19018.3	9804.44	16708.3	5271.57	1228.04	8455.92	21474.5	2084.22	3412.55	490.038	2976.52	8831.75	9399.97	2976.45	6188.21
SPP1	3308.09	3911.6	1944.56	5267.01	9349.1	4866.49	3580.33	528.869	15311.3	4649.07	3136.26	4377.65	8254	2168.14	6604.95	1124.31	5513.85	3319.08
ATP6V1C1	6516.76	7443.38	63800.3	56292.8	41192.1	8540.52	7121.54	3805.5	13618.8	6486.68	3627.8	10593.5	4007.46	6193.51	39499.9	8909.59	3202.16	6055.88
RPS27L	19130.8	22377.9	30872.4	107526	35832.8	23998.7	18970.4	14898.9	17637.7	34170.6	10653.7	25150.8	8372.58	11072.2	16278.4	16433.4	13590.7	15012
SKIV2L	7262.57	7427.98	4993.51	4677.4	6845.21	198.838	4314.61	4248.98	5191.25	6300.16	4180.93	4625.5	3536.87	2697.6	2717.11	2899.65	1541	2220.33
MRPS36	13551.2	22548.6	4482.45	6456.06	3150.67	21369.2	17001.9	5143.16	2966.5	66607	13498.7	8457.84	17479.5	6714.4	30270.8	3225.93	8362.65	5794.29
FLOT2	62705.6	14500	14998.2	63799	41032.3	40025.6	34503.6	18027	20841.6	95002.9	17840.2	16079.7	18272.7	15096.3	23088.3	12410.1	25642.4	19026.3
THEM6	7811.01	23663.5	902.776	4097.74	42730	38043.5	1549.57	992.044	9598.19	92853.3	1150.59	2942.71	8478.4	2986.9	13660	2207.08	3493.4	2850.24
SF3A3	58861	23694.4	71259	32966.2	78400.1	55126	43002.9	11978.9	35265.1	86657	20497.6	11083	124606	118451	159353	12960.5	8055.03	10507.8
CRYAB	5111.35	3151.81	4647.9	1712.68	1478.06	6362.15	3251.49	4148.95	14644.5	109254	10934.7	38849.7	6908.43	5663.51	3824.19	63485.2	9951.68	36718.4
PMVK	18959.9	59822.3	51186.8	125514	58527.8	22333.2	25793	21919.8	32351.2	175157	8444.83	29287.9	31115.1	16994	5137	33544.1	54225.1	43884.6
RPL27A	763917	655820	700203	1.58901e+06	812557	726431	291060	136445	275071	834358	165547	451210	140564	129350	191066	187477	160509	173993
COLGALT1	68457.6	34821.2	34044.1	53967	46269.3	63679.5	68822.1	23670.7	40050.8	50852.3	16078.1	24211.9	23347.9	24146.7	20540.6	11155.3	23140.2	17147.7
ACSL5	28580.6	21272.6	33491.6	47301.2	37395.2	28437.1	28931	8773.78	14707.7	162418	37612.8	87093	8697.57	10920.3	10007.7	53616	17190.8	35403.4
HNRNPUL1	7924.7	16391.6	110196	8641.66	57317.4	74223	14031.9	28996.5	12619.6	8575.23	23651.1	22219.8	42145.6	20956.3	8885.42	34277	48964.2	41620.6
GCDH	59388.5	74013.9	51589.8	127913	47003.7	61409.9	24868.6	5590.34	22784.3	264822	16143	110798	24802	22689.2	10357	49756.1	55471	52613.5
SEC11A	25229.3	62119	9879.54	10575.2	65957.6	22139.2	97777.3	17494.9	30491	124933	31170.2	47129.3	32546.7	16818.3	26587.1	28365.4	22399.5	25382.5
APOD	51032.2	47008.9	65615.1	64214.5	51241.6	24801.1	43372.3	27988.9	45872.4	116632	34282.2	84014.8	28380.7	25422.7	8519.5	8288.64	45296.3	26792.5
RAB6A	162148	89362.9	167542	182731	92631.5	78133.4	58137.2	70139.2	71481.1	126620	30208.9	96168.5	40864	49222.9	68846.5	39419.2	32220.2	35819.7
AGK	12451	27490.6	5066.53	60349.2	24491.7	24315.6	22081.7	23550.3	21590.3	60510.7	62680	23189.1	6746.1	10715.1	35737.9	40023.1	2601.9	21312.5
LIPA	2923.04	12294.6	2943.16	7710.87	3283.95	10996.7	4939.17	372.454	3946.48	40963.7	1091.74	14991.9	9186.12	8498.26	8369.34	8715.85	15806.5	12261.2
BAG6	21699.7	22904.4	50150	37259.4	29486.5	32112.5	3366.51	10822.6	5444.11	35516.5	10018.4	11671.8	9338.37	19671.5	13502.5	5845.09	21662.1	13753.6
DUSP9	135589	36429.9	28178.5	15906	24271.4	15917.4	38461.9	1814.83	16278.3	26470.2	8681.28	40361.5	14083.8	9155.99	3183.48	27557.5	20623.2	24090.3
DGLUCY	233621	48286.3	76471.1	229789	79560.2	165196	202050	240403	118311	86154	231601	363144	158960	23811.4	55247.3	159939	186903	173421
PFAS	42804.1	10801.9	7944.8	7569.26	3963.24	8590.65	3096.21	4170.27	13854.5	7055.3	7163.9	15115.1	6134.47	14379.5	3769.41	2830.56	11861.9	7346.2
RBP4	120813	128769	115402	206859	121452	100241	65201.3	33785.1	48209.5	55789.2	77981.4	117292	39895.8	6616.29	47168.7	101550	98222.8	99886.5
MMS19	38927.3	46332.5	27768.7	40325.2	52944	83529	11759.7	44810.3	39470.1	24162.2	21913.6	14155.7	8742.6	15353.8	13533.4	14205.3	11267.4	12736.3
UPF1	15023.6	22845.6	17690.3	16328.5	81262.4	116446	211834	8212.01	2884.33	22710.2	21815.7	4626.76	21935.8	13349.8	57814.2	162156	36772	99464.1
TSNAX	7262.95	8035.91	2152.13	1771.04	14891.1	7852.15	3406.14	5372.06	3515.31	8997.86	61581	20775.7	3485.94	1930.22	2151.78	15500.3	7615.39	11557.9
SUMF2	39327.4	42154.2	10824.5	27176.2	9701.56	28319.7	3090.95	13015.5	17729.9	51389.8	17512.7	30501.2	17986.5	18941.4	21837.5	16233.6	1173.28	8703.43
PDAP1	4214.93	4839.2	1683.4	1851.66	1952.34	1383.09	13003	1642.71	1544.89	5109.94	2442.85	8173.99	549.937	1709.29	1205.56	1678.44	1262.97	1470.71
SAMM50	1508.47	1331.68	22111	36304.8	2549.38	6840.17	2533.97	3789.01	7268.67	1216.63	6198.9	24523.6	8421.2	9209.51	2259.4	2019.63	5625.72	3822.68
EIF3I	68691.1	30441.6	24708.3	131455	66209.2	39041.8	46460	19078.6	6746.64	41182.2	11210.6	35203.5	26023.1	37636.8	37343.9	12913.8	27422	20167.9
RALA	140477	128743	132857	192790	103013	85021.4	113148	39771.6	70493.5	134336	22514.1	91071.4	9621.69	41767	43217.1	14743.5	30923.2	22833.3
MOB1A	16735	3479.05	3970.25	70484	1419.59	39424.2	7913.26	36386	38227	36006.1	1961.99	19876.1	10356.9	8784.28	11699.5	4371.82	12786.1	8578.97
LMNB2	2308.49	3364.53	13087.5	1986.02	12608.6	3268.11	19310.4	10229.1	7253.09	3274.11	3067.74	1898.6	31085.5	25492.1	32852	8321.33	7163.59	7742.46
CYBB	1048.79	778.887	8200.69	3272	11010.3	1636.58	11525.6	8921.17	3098	29073.4	1181.85	1746.47	2391.44	3936.61	1283.78	372.381	5560.68	2966.53
CCS	41456.1	24233.2	19268.4	14828.2	24278.2	9875.3	32640.1	20750	3285.57	79311.8	60543.5	45451.3	6887.17	61658.9	77288.7	3741.17	13024.6	8382.9
C1QC	5363.78	6953.4	20229.3	14790.3	14373	3018.43	2389.02	1547	13005.5	27820.7	1465.74	4597.92	2492.46	2217.93	3435.97	4083.55	1316.52	2700.04
LYZ	36015.2	13645.4	32475.5	11867.6	2143.01	34116.7	71130.4	38986.9	16162.4	38630.3	3422.9	5904.5	886.922	8389.11	11746.7	1420.63	8936.83	5178.73
RPS24	100761	101781	10006.7	170857	165711	6105.01	14895.3	19829	49489.3	125489	36239	36419.7	29051.8	20661.2	18111.2	6349.95	7930.89	7140.42
SEPHS2	9031.48	2966.6	12251.6	13006.1	13044.9	19266	6337.11	3309.15	6742.73	41499.4	10443.7	3297.71	3959.23	1842.58	11458.5	708.552	1719.07	1213.81
RPL19	352565	369806	398520	265930	369305	326990	75807.5	107803	161507	47058.3	110848	119345	70474.5	106188	116032	104432	120818	112625
SNX3	13999.2	59839.2	22827.5	101375	20786.7	16073.1	19392.8	23817.8	12107.3	47217.6	8649.29	23952.3	30487.3	22470	32915.3	44163.8	8716.46	26440.1
DERL1	2998.42	6537.71	1905.11	5200.19	4951.22	23790.1	36899.8	29216.1	36218.5	119828	1732.13	62245.3	2391.64	2081.25	719.156	2516.34	47483.6	25000
MCTS1	50425.6	37744.8	44303.2	88927.4	8751.17	53018.4	35275.2	19223	14196.5	64663.8	8855.09	24493.6	14165.3	11517.5	7076.78	11154.4	14437.2	12795.8
SYNGR2	261559	239664	269235	371563	194940	157731	209553	69005.4	198503	410242	59500	249725	117457	67566.3	154166	45467.2	61915.5	53691.4
S100A4	142312	119911	152918	121968	4046.37	27081.8	279664	85776.4	144708	135965	27531.6	74067	1464.48	25828.4	10028.1	3194.55	24106.7	13650.6
BZW2	1412.11	13756	82565.3	118514	26083.1	9212.91	9261.22	35549.9	16812.1	28020.3	8127.95	26685.9	3960.12	2861.86	3848.05	8025.74	33369.7	20697.7
RPS15A	263123	52363.5	262831	601280	265610	218806	164979	75541.4	60577.7	403044	33908.4	182471	60961.8	49360.2	59379.8	74317.2	22163	48240.1
PPM1A	32379.8	21041.4	26384	37940.3	70179.6	52143.5	17974.7	37224.3	9931.85	49351.8	45502.3	179386	21235.7	2329.89	10599.7	10892.2	10288.8	10590.5
XP_016879835	27391.4	15540.7	17490.4	18533.2	18318.3	4590.69	10230.9	7381	10224.3	2275.95	13557.9	4880.08	6623.67	15091.2	5801.98	5905.21	3469.34	4687.27
MRPS22	45017.9	11167.2	23364.2	118826	30927.3	32328.3	7408.23	14290	9012.23	46042.6	8576.49	9621.54	18746	18708.3	6770.18	13731.3	19247.7	16489.5
UGT2B15	38719.6	37724.7	32489.2	67502.1	22401.4	15398.7	73510.9	34567.6	26840.5	1.14897e+06	54651.1	448318	19042.3	53538.8	82968.5	343727	319777	331752
NAE1	3124.45	1304.51	16881.5	9482.56	2554.79	15591.5	4860.15	5813.65	3191.83	8728.95	2704	2722.4	3324.23	3367.5	7171.41	3854.24	4596.48	4225.36
RPRD1B	42570.4	17769.8	14561.4	156111	39188.6	33262.3	39337	30732.4	31580	226708	10250	41316.5	28330.9	14388	13085.4	29961.8	16735.5	23348.6
PARVA	18623.4	45168.3	10696.5	14867.9	21637.1	22134.4	12604.1	7117.33	9408.45	21564.4	7906.15	22978	4189	4966.46	13060	21607.1	26819.6	24213.3
LXN	37165.2	33032.1	20324.3	5177.07	2263.63	7882.2	76199.6	65859.6	81429.4	36895.9	14575.9	26049.6	8813.2	10744.4	6140.68	26521.3	20597.3	23559.3
EIF1AY	42754.7	42307.8	46007.2	75124	40804.4	20775.9	33873	10272.4	15929.1	44055.9	1436.9	26849	2633.36	269.333	1195.44	8462.96	3841.69	6152.33
RPL38	23169.5	29154.4	21609	47406.2	30221.8	25615	12044.8	6989.1	8743.77	18968.7	7851.12	5166.06	5880.53	2985.01	686.261	1891.82	3820.63	2856.22
SART3	1986.75	12860.4	2857.81	2163.69	7096.93	829.942	1467.75	561.522	6328.76	14463.9	684.051	7707.15	3315.05	7788.03	3794.09	1469.27	1273.04	1371.15
RCN2	48477.7	63859.9	21763.5	47176.8	21500.1	13919.6	14003.2	7488.47	2261.63	16532.3	7864.51	29388.7	18007.5	2882.6	23052.3	11645.7	1109.84	6377.74
TXNDC17	78880.3	84168.3	81198.8	124247	81973.1	62063.3	59745.1	18549.9	28640.7	132812	49047.9	116735	8475.1	33432.7	42032.4	16516.9	58038.9	37277.9
FUCA1	61641.9	24917.3	13436.1	17646.7	15222.4	9793.2	10213.2	36970.1	25513.4	123935	28176.8	32344.6	32194.9	52946	47652.2	4751.33	29386.5	17068.9
CCDC58	104511	107690	127179	294299	156479	115283	40938.6	20141.5	2497.54	198638	39911.5	70059.4	46153	51346.7	64655.1	25419.1	44093.4	34756.3
PSMD7	66181.2	34335	26691.9	144878	41637.6	46454.6	7250.2	12374.8	14486.2	116933	9595.25	6229.09	15979	18620.7	7046.51	36288.2	11969.8	24129
SCFD1	7476.19	2934.34	5266.58	28874.3	17129.7	2882.41	6231.51	2143.06	3340.86	33254.8	4182.53	2767.2	1734.39	3068.38	10558.9	1858.79	6002.02	3930.41
TAPBP	38916	38272.7	38015	43428.2	24415.3	11996.4	59787.8	27276.8	40273.8	38714.8	3551.32	20476.9	11477.5	13614.7	10917.4	4209.57	19036.6	11623.1
AKR1D1	5038.99	1017.05	1581.57	16933.3	1021.28	2546.93	5507.35	953.767	1721.73	122012	1289.3	7942.05	4082.43	1606.55	3457.67	1550.5	26763.3	14156.9
COMMD8	596.663	2244.01	224.989	20237.7	15070.7	9727.36	15181.6	389.327	3822.39	17822.5	3092.04	7943.61	4861.9	3841.35	6340.42	2956.14	3066.22	3011.18
TACO1	29022	4939.08	4382.61	30248.1	6211.97	11460.7	9758.48	7553.97	9814.47	44738.2	3140.7	2993.98	3148.72	3164.94	14585	11624.8	2957.08	7290.93
ADPRS	19832.8	2158.88	4191.04	8946.53	37501.6	21911.2	26404.6	5361.89	5271.95	22725.2	40450.8	7608.68	3084.55	6194.89	7097.95	7202.96	5479.05	6341.01
VSNL1	3950.78	1085.13	2142.73	46410.1	15984	7172.03	1734.95	1832.96	7464.81	7039.77	5909.55	24733.5	10283.6	2219.81	6316.18	2752.62	7492.33	5122.47
CHCHD2	67815.2	57072.3	71332.5	131423	51370.3	56010.6	15781.9	7999.6	3723.41	31443.7	20818.4	18944.1	15799.5	13052.1	11072.9	4718.83	34505.4	19612.1
SLC25A15	1024.66	15225.7	1193.4	17940.5	1347.78	21223.5	2749.53	3731.36	2419.23	1962.54	9635.53	4737.88	8140.77	9156.88	480.704	6903.58	4201.28	5552.43
ATOX1	13640.5	18600.1	2304.18	47269.7	16637.4	20442.2	38289.6	16861.8	8135.24	107758	4901.13	4839.15	2572.94	11916.5	19776.4	16327.7	17001.5	16664.6
EPB41L2	34789.2	28342.8	2664.62	45608.7	19711.5	32520.9	24693.5	13877	42732.9	73966.3	24928.7	12020.9	7799.7	11194	8621.42	18926.7	26006.2	22466.5
ATP5MG	409104	378876	26555.4	768218	387017	296113	282838	33424.2	282173	1.09687e+06	221873	615640	208538	116313	338105	271888	288195	280042
TXN2	5044.02	5609.67	41643.8	123324	52072.5	28027.1	4999.33	10417	6211.85	164604	5335.54	55732.3	16421.6	13741.1	16387.9	8439.27	21734.5	15086.9
POLDIP2	26870.1	20892.9	18829.8	20189.1	20450.6	14501.3	15702.2	5570.75	13670.7	10344.6	7535.96	3984.46	2919.3	7482.67	3927.2	12918.9	8354.94	10636.9
SART1	41501.9	2171.4	17304.1	22340.7	24314.4	11118.5	3108.53	8820.88	32596	34242.1	8338.33	5977.75	8510.24	7196.31	54459	26800.4	6058.77	16429.6
FAM98A	7489.25	31168.9	11667.4	61098.7	123895	11215.7	14166.2	6101.08	7910.44	33556.5	3082.53	10186.1	7199.47	7629.86	12545.8	9960.66	3792.66	6876.66
NEDD8-MDP1	5394.2	3843.98	1050.49	1914.95	26886.3	21880.2	3112.97	8689	2347.17	11783.7	13226.2	1172.51	2125.46	3186.73	2849.14	4423.84	5376.86	4900.35
TECR	27546	31831.5	29261.4	26427.4	25775.6	15095.1	27491.9	15710.2	15927.7	37275.6	24042.5	30202.1	20817.9	14241.9	21264.5	6446.01	10053	8249.52
CPSF6	42439	32287.9	2442.07	6911.78	920.356	53200.6	3606.17	1549.83	827.07	13511.5	1155.17	5280.66	3931.55	4230.64	7105.67	4405.99	1942.98	3174.48
TMED2	270583	316308	144216	295081	224104	76262.2	174072	80627.1	40483.5	156975	102347	153274	110705	36244.7	161239	126589	216221	171405
CCDC6	90030.7	71517	48609.4	32700.6	73002	41541.4	17717.8	10682.9	19995.4	129062	41421.3	75181.2	33261.8	23247.9	39883	38706.9	31971.3	35339.1
ALYREF	282881	265155	293961	337190	162417	144299	285624	149937	212408	181966	44475.9	127848	45023.1	67368.1	71407	24738	37449.3	31093.7
EIF4B	1889.67	10372.8	890.684	34717.6	11030.1	32832.9	19883.2	8243.56	2525.19	9009.11	2577.88	9260.19	1960.46	7002.03	4893.32	4623.57	1550.95	3087.26
TRIAP1	36322.8	36187.1	22947.9	73501.5	26854	11296	9646.54	5681.2	4512.52	63070.3	11383.5	17585.4	12980.7	8764.9	4731.47	9468.51	3579.55	6524.03
DRG1	2796.76	43708.6	27461.7	65503	53656.4	65791.1	28815.5	1588.36	22109.5	26463.4	13983.2	52827.9	1323.28	42158	3112.3	21677	5428.04	13552.5
CTSS	2700.09	5622.03	8031.2	25440.9	1202.13	8837.03	31072.5	2791.11	1978.91	26614.8	3662.68	13220.8	2923.76	1469.14	2361.11	1324.22	8802.99	5063.61
BDH2	3526.11	3111.13	13277.4	4902.39	40624.8	7420.42	3870.86	27594.7	35028.8	128690	40153.5	65700.6	24846.6	27902.9	31686.1	55841.7	40345.1	48093.4
HK2	19569.1	16539.9	18404.3	49286.8	2392.44	18330.8	34952	2481.14	9801.53	10706.8	9016.74	93498.7	2461.21	2917.84	1869.65	1335.02	2021.61	1678.31
EMILIN1	5847.87	5826.95	4456.65	7165.61	5680.66	3044.95	14426.6	1466.16	8820.1	2450.96	6295.97	3370.63	2725.68	3610	4024.64	1551.15	3588.74	2569.95
LHPP	14335.3	44182.1	39489.3	55013.4	44224.1	8990.47	54851.7	11813.4	37387.5	123877	24645	8795.22	20306.4	7202.49	11499.8	25179.3	24457.3	24818.3
KHDRBS1	157695	140014	68947.1	271451	154080	13803.2	129144	27738.6	128647	389348	10640.8	147956	52290.1	2000.1	4751.74	63811.2	71057.6	67434.4
ROCK2	2808.71	19473.9	13506.5	51264.7	34292.3	12900.5	5052.45	6835.96	9430.78	22303.8	13029.8	1532.7	10128.1	7128.24	2032.04	5937.59	18423.3	12180.4
MIF	3.42276e+06	3.18561e+06	3.81363e+06	6.55298e+06	3.19707e+06	2.78821e+06	602391	932015	582803	4.11124e+06	875824	2.16395e+06	807538	250853	1.06601e+06	1.0733e+06	460747	767024
COTL1	202116	219943	220707	457045	68444.7	63950.7	346119	99142.3	269544	276007	74933.7	238262	44589.3	16858	24548.6	110236	81814.6	96025.1
ATP6V1G1	41222.5	32439.1	42078.5	58367.6	34106.9	23650.5	42418.7	10753.2	23980.8	46807.5	679.125	28883.3	11142	759.89	3734.35	4829.84	1770.15	3300
COA4	3968.68	11086.3	5188.05	4915.36	6421.26	1562.51	4683.44	3523.64	5137.86	5821.95	2218.88	13526.7	3303.35	4450.64	4979.96	7194.69	31376.8	19285.8
PAIP1	129533	125609	120366	239188	101211	58788.2	66062.6	35572.9	37356	9008.79	5385.7	5391.48	3066.75	6115.89	22254	41326.2	16498.3	28912.3
VAPA	261790	291737	19205.4	237579	222099	214756	242571	72880.2	110602	417146	151374	233325	91880.7	69999.5	101076	24054.5	146583	85318.7
DNAJC5	12612.6	23625.3	40063.6	63920.9	39016.7	28277	5136.79	15182.4	14114.9	30133.3	1769.94	13106.1	8160.7	12868.8	15921.8	13955.7	8322.8	11139.2
LGMN	5877.87	41092.8	24208.5	8938.89	45964.4	47272.9	48267.9	35902	26086.6	67477.2	15988.7	43747.8	3843.34	17430.4	30678.4	27950.4	1735.38	14842.9
AIP	3335.88	13696.2	3441.53	108691	36557.6	46809.4	22409.1	12715.7	5854.87	54430.3	9156.07	17709.3	11731.4	22312.8	2871.97	12621	9131.97	10876.5
PITRM1	11166.8	7834.68	4572.43	7541.11	2042.53	2968.15	16198.1	80167.1	21318.3	28875.5	3887.96	14219.5	9689.01	11104.9	2793.79	3740.23	6653.53	5196.88
PPP1R12A	12579.6	2762.33	15795.1	2840.21	5283.69	5313.02	19026.9	3816.92	3567.31	10816.7	1392.82	6752.7	8442.1	3408.68	3397.83	9606.01	3655.07	6630.54
SPATS2L	2791.29	4883.62	18054.3	858.373	844.658	9196.16	3209.47	2074.34	3723.9	2418.85	5891.83	2750.48	4055.03	940.29	6272.87	5416.42	1284.24	3350.33
DDX19A	9105.12	3934.46	8159.09	11904.1	13658.5	32996.3	60168.8	6877.55	4032.44	43518.3	8121.65	28924.5	9480.81	19931.4	11500.6	33341.3	3750.15	18545.7
FAM120A	8464.99	6229.25	12281.3	6564.75	6610.59	15096.9	10612.9	1960.54	3366.03	29902.2	3245.62	43136.1	15714.5	3525.28	16314.1	1715.59	4198.38	2956.98
ACSF2	1611	2231.5	2962.95	11875.4	16217.1	5430.85	9921.69	6789.28	3884.46	31024.2	13825.2	5565.56	5096.77	6103.54	676.121	5190.28	10596.8	7893.53
CRIP2	93975.3	13349.3	19473.2	32021.9	68714.4	16973.2	225351	13619.7	14157.3	85424.7	17768.3	76317	36483.3	41316.4	46602.4	9304.59	11203.9	10254.2
GET3	1436.86	1647.98	17096.6	46271.5	15234.9	6246.04	12622.7	3983.15	1850.37	19471.7	9029.29	6948.66	941.73	5406.3	6233.51	4799.28	35255.2	20027.3
DAD1	123373	74439.4	17611.4	238702	75864.1	103389	5643.85	50961.3	5003.91	235447	56547.1	138781	65709.6	46209.7	63497.6	50124	60589.6	55356.8
AMDHD2	10731.4	13213.3	15181.9	17505.1	5446.56	9394.98	10778.4	4724.12	5295.23	33507.7	3351.65	15560.8	1737.42	14564	25999.2	16047.6	7010.79	11529.2
STT3B	2868.47	4590.91	6719.79	6704.91	3221.28	23330.6	23814.7	15044.6	3929.97	47711.8	13871	7702.48	3373.19	5960.4	8314.7	8120.54	4699.46	6410
SF3A1	16389.5	2072.46	24771.2	56237.1	24680	32147.8	4325.79	2652.5	9360.13	9313.02	3666.95	7072.46	2369.41	9124.49	4777.69	10153.9	7826.93	8990.41
PDE12	10075.5	8043.54	25413.1	7284.94	9690.26	15593.2	2695.74	1354.16	6155.28	3970.95	5967.54	6416.78	4818.15	6676.63	602.255	2589.89	1451.24	2020.56
COPS2	14521.6	22483.1	4040.61	17917.2	3524.72	1956	2135.43	2282.33	3144.02	63087.8	7292.48	1963.71	8741.58	6903.63	17773.3	5962.81	6019.92	5991.36
EIF4E	36610	30046.8	48245.4	106609	56882.9	18078.6	43863.3	28316.7	40604.2	117487	7890.1	96114.5	19113.1	9809.31	30462.1	26015.5	23979.7	24997.6
SLC3A2	5056.66	4395.15	3078.81	10006.5	9216.64	6222.6	3843.2	9154.2	2480.59	5424.29	937.404	6731.15	9285.76	2581.29	3014.75	7739.18	16154.2	11946.7
USP7	4762.39	7039.07	18238.9	14947.1	13633.2	3928.4	11298.3	5492.28	9457.24	49366.9	4671	891.741	835.83	10010.9	47636.9	4819.57	9002.1	6910.83
UBXN1	59356.9	50250.5	42019.7	33152.2	17566.5	10929.9	45361	16227	61939.8	86845.8	22491.4	41365.8	6567.86	21612.2	30472.4	17663.9	39886.4	28775.2
TUBA1C	489915	723983	791006	1.6037e+06	840536	916574	409978	208439	266247	904205	241378	380069	6519.46	188163	129538	198774	227715	213244
MYBBP1A	12262.4	2923.1	1834.96	1974.35	5446.93	5567.55	7097.18	35359.2	47927.3	17055.8	22757	8366.44	9239.18	4895.28	4450.6	4806.36	8603.99	6705.17
SLC29A1	5717.6	5461.75	2227.81	3784.94	198.737	2091.96	7147	4599.9	3146.53	2044.38	1008.77	2902.6	2303.43	3535.53	4112.89	530.199	4529.04	2529.62
EPN1	25411.6	101564	36668.6	18956.3	9535.16	35510.9	7843.9	2889.38	14321.1	16812	53563	43260.7	552.913	49427.9	308.235	7685.39	204.748	3945.07
RTN3	75368.3	87557.4	75876.5	108758	58661.7	50183.9	97558.6	51539.8	62920.5	117884	42954.4	85181.3	37352.8	59800.8	64491.4	26188.4	26022.7	26105.5
RPL15	70499.2	92413	6771.66	187563	67261.7	93453.6	24726	21559.8	33350.2	105133	16963.3	52189.6	32363.6	4135.01	8902.8	23290.2	25866.8	24578.5
REEP5	130882	117683	192137	253198	86132.3	103468	125918	45430.5	75938.8	455181	66078.2	165478	46865	51885.8	44304.1	76594.3	98911.7	87753
YES1	2588.11	1267.77	16042	13648.6	28217.7	12453	3044.3	6522.89	22298.6	54567.7	5233.39	17001.5	2392.47	5985.77	4291.14	19547.5	11677.4	15612.5
SRSF11	3989.41	9611.58	3177.45	1933.55	10275.3	2916.43	3257.74	2792.9	1176.5	3942.08	4662.01	2118.37	970.27	3788.15	3625.01	8440.54	3318.51	5879.53
SLC4A1	8658.71	34538.1	40209.9	53764.6	962.375	12965.5	8504.74	45513.2	3193.37	26941.3	30173	25146.2	5553.7	7282.95	6799.74	5784.06	11759.8	8771.91
PDLIM7	6666.69	5009.81	14682.1	1304.32	7439.44	2817.68	6471.01	18342.6	2825.76	19156.7	2738.5	4463.14	3130.48	896.974	2108.85	3707.09	4548.2	4127.64
PGP	13396.6	2427.83	5172.64	19182.8	2927.88	7576.96	3233.23	1294.81	22404.2	12242.9	17598.7	7801.37	1519.82	18857.6	21657.8	7256.31	4928.55	6092.43
EIF4G2	8296.61	11838.8	1290.61	4361.2	7851.05	2195.49	1846.83	2107.08	11812.8	17502.4	544.882	1781.49	24152.8	6393.56	2494.35	2640.57	3937.85	3289.21
ANP32B	168310	109578	152559	147873	103889	168643	113344	53816.6	64053.8	133187	33015.5	59681.7	33330.2	5760	30955.7	30144.2	28127.9	29136
ECPAS	4018.1	941.636	6294.58	3249.06	12787.3	1354.04	13460.3	3359.06	3870.88	7898.54	5921.88	11569.9	9510.43	8987.71	7010.37	3251.5	11642.5	7447
MIA3	24752.4	8160.82	29743.2	29380.2	21297.2	35677.3	4123.45	62554.7	8175.03	10325.3	9731.61	62534.3	10633.3	2422.96	3093.54	1510.12	19767.9	10639
SUOX	13933.5	12551.9	17044.4	11530	15053.9	13853.8	12722.9	4410.48	6781.11	63169.6	14207.7	37335.9	4041.76	4227.15	6165.25	6204.36	17892.1	12048.2
CYCS	853556	932257	868623	1.42131e+06	876797	782598	411964	197339	276483	1.85626e+06	334864	915637	462542	491701	593003	302491	324826	313658
AKR1C2	25981.9	25897.1	22322.8	12832.7	8677.18	2666.79	44779.5	10962.1	22737.2	328357	103002	85644.3	132631	110174	142049	79726.7	50497	65111.8
HERC4	9921.24	10765.4	768.894	4032.35	13086.4	1779.01	5666.32	1007.47	2606.21	18695	4828.68	14637.3	6691.84	2917.43	1338.89	3060.34	6018.56	4539.45
GOLGB1	25933.7	3044.77	4790.44	3530.26	8874.81	6198.89	1978.42	4107.23	17194.9	6078.66	4699.63	7255.98	2506.13	3473.52	2706.09	2171.53	5590.56	3881.04
C2	6398.78	5684.75	5191.64	6695.31	2143.61	5422.87	6898.01	1346.27	513.057	5861.57	1391.84	11364.6	315.521	7525.73	2280.26	2176.96	2070.84	2123.9
SNRPC	26342	19451.7	20111	31809.9	19951.6	16941.9	21969.1	7706.51	13649.4	24598.5	6739.81	8667.46	1998.53	2171.74	12874.9	8369.05	7563.42	7966.24
MYDGF	326776	269019	302380	557446	338722	314376	144115	70590.8	109174	418339	138278	232235	84862.7	100285	111870	156697	162715	159706
CYP4F3	2575.47	320.635	7384.74	15001	2584.18	10950.5	3806.88	3447.96	6613.19	30232.9	2993.27	5042.41	9611.79	2930.65	4861.48	1958.14	12710.3	7334.23
INF2	1836.6	1649.41	4202.68	12909.3	8558.58	3464.71	3984.89	3908.11	2160.65	21430.4	3358.12	2176.35	3020.61	835.849	25612.1	14004.1	3228.81	8616.44
SNX6	13515.7	46207	68576.1	42473.3	23628.9	41971.2	54171.8	17734.4	80692.4	58447.9	13746.6	34743.5	21088.1	53144.4	5848.38	9103.94	12208.2	10656.1
POFUT2	33600.1	61162.6	42282.9	23674.7	34839.6	487819	33014.7	11016	33665.1	30885.4	13053.3	35871.8	22074	8851.87	17592.9	42501.7	7649.69	25075.7
RPS28	55004.6	78081.6	164875	412384	175907	184436	118345	9304.11	49550.4	186398	5276.66	85571.3	43909.8	28308.6	3612.16	47022.2	50830.1	48926.1
CTSA	16400.2	3804.43	20733.7	807.656	18163	20195.4	8023.6	4343.68	6514.05	38503.5	5254.05	5726.33	14895.4	5143.8	1604.86	2893.1	3175.77	3034.44
PTPN6	4116.9	4864.09	20376.6	67263.7	4993.9	8115.63	5624.3	4643.42	2753.63	52181.8	4739.18	13541	4868.63	959.764	7192.99	6891.89	7904.36	7398.12
PSMB4	12330.2	5889.27	4912.05	24921.3	3299.93	30409.5	3355.83	9960.83	2065.67	58672.1	2938.96	12148.7	16387.8	1108.55	2064.42	3766.16	15976.3	9871.25
RETREG3	6283.35	5038.99	5657.55	3183.34	5159.4	9451.38	4660.49	2123.94	2191.26	34258.7	1516.15	17901.5	4014.74	1503.13	12234.1	3969.65	1909.66	2939.65
TSPO	4553.92	11808	4055.1	2701.43	3875.94	1497.54	319.34	789.196	1665.95	6049.35	1671.12	2927.62	4698.61	6922.49	1782.22	10170.8	2651.98	6411.39
UGT1A1	40786.3	31944.1	14219	48320.6	16550.1	23901.3	18543.9	66042.6	47033.9	164990	73084.4	102225	33531.3	22309.4	11284.9	8834.31	75536.7	42185.5
RPS4Y1	1316.32	11282.7	1513.3	15923.5	1944.64	5643.33	618.648	3244.2	6535.93	12898	704.455	982.844	9012.55	1170.17	609.531	13147.5	889.07	7018.31
ARPC3	36057.8	52538.3	37533.9	85154.3	50622.9	79178.3	71839.9	15531.5	40736.7	42314.4	25004.6	16496.1	3630.72	6751.2	11555.9	9774.6	9191.45	9483.02
TIMM9	16660.5	15328.5	17782	32911.5	24359.3	25350.5	4714.56	3827.04	10198.8	24628.6	1188.86	19221.2	9620.9	9536.66	13796.9	8537.42	9838.81	9188.11
NAGLU	10972.3	3201.85	2029.03	4788.73	2590.64	13122.9	4784.84	7823.64	5256.49	56531.6	1462.57	25045.8	14517.2	10536.5	15384.5	6082.84	9480.95	7781.89
WDR11	16987.1	16116.6	4718.88	1386.19	11063.7	14054.8	6165.02	1823.48	8876.87	3949.32	6927.39	5474.47	14392.9	796.23	6509.27	3466.41	4500.17	3983.29
VAMP7	3033.97	1611.53	2093.11	30556.7	21460.8	19680.3	6290.12	15702	3424	16146.2	17876.2	19359.7	18787.9	10199.6	9951.56	10942.5	2143.02	6542.74
SERPINA5	8244.09	59360.8	59229	77202.2	36263.5	9235.54	9532.61	3883.76	21616.9	34727.1	32120.6	19944.1	7526.32	2673.08	11322.9	7601.61	7710.44	7656.02
NDUFAF2	1383.26	3002.57	11787.4	1809.04	2423.03	2189.11	2889.85	3781.99	1778.9	27167.8	8739.12	3054.55	2198.14	3434.99	11186.8	6709.87	3762.57	5236.22
S100P	18143.4	14322.5	16823.3	19590	16689.6	17126.5	6797.2	4075.08	8355.41	11376.3	2834.29	3936.4	7115.47	5101.17	1676.11	1394.57	2753.27	2073.92
HNRNPDL	8341.43	1049.56	3734.51	34642.4	24724.3	18400.8	4979.13	1070.96	7224.02	1619.05	1585.75	3024.83	2721.33	1297.2	3148.3	1488.25	1147.15	1317.7
CLPB	12929.6	51387.8	12972.8	60469.9	11495.1	31067.6	59298.5	7744.46	50889.7	159516	3355.75	52387.2	3165.38	1658.97	41753.3	23530.1	23888.4	23709.2
DPM1	8638.47	13093.8	19044.9	9583.49	2220.35	2139.42	11128.2	3442.21	2091.46	17789.2	11846.2	4485.28	1455.01	8908.08	3048.52	8864.1	1634.24	5249.17
ACIN1	6490.33	7065.43	6474.36	8224.82	1490.51	4551.71	4151.9	2607.89	2047.4	8848.68	5737.42	6733.61	4030.7	6177.6	3241.09	10753.3	2283.48	6518.41
SCYL1	1915.16	2372.98	12971.9	4106.6	3957.69	3565.39	5521.65	3776.11	2074.57	26266.7	3691.97	13500.5	3941.33	11813.8	5766.55	5748.89	2984.47	4366.68
SRRT	1969.43	11938.3	9690.27	18597.7	2975.24	4627.57	13284.6	4554.66	2105.43	11089.1	1357.68	2432.06	1994.44	974.068	2211.42	9914.48	3124.66	6519.57
NDUFS8	5136.37	9153.01	7204.67	10812.1	10523.7	8459.02	8215.84	3873.59	19952	6107.59	9516.28	3449.35	1798.87	5368.13	8818.35	7924.64	6501.19	7212.91
MEMO1	537.356	2201.32	8497.99	4300.18	6900.92	1030.05	11820.2	7260.39	11524.2	30970.9	7534.68	11422.3	6215.79	3997.8	8256.57	3775.03	8524.86	6149.95
PSMB7	76164	81692.7	62352	152750	85229.8	6285.11	186213	11899.1	48543	179529	35088.6	104456	11314.8	8227.11	36486.2	26281.5	30784.8	28533.2
SEC23B	34046.4	5703.77	3638.26	4785.48	8332.34	4015.98	38780.7	2306.63	3977.28	21182.7	1364.11	3550.31	7889.92	3566.63	7574.07	5892.5	1440.51	3666.5
DCTD	33627.2	12307.9	18386.5	26439.8	22535.1	19240	15468	18178.7	11903	21142.2	11420.7	22545.8	11139.8	13690	6294.2	8012.88	9014.76	8513.82
RBM25	1251.3	9059.15	7773.97	1901.01	9603.34	31067.3	560.866	1988.8	1212.91	3540.39	2880.09	3729.83	3306.01	1616.34	2235.79	2284.34	4282.21	3283.27
DBN1	5454.81	4244.49	4195.33	3581.66	737.673	2216.72	8365.95	1985.38	4320.14	5580.42	1435.89	1509.25	3055.3	1390.37	1237.96	3241.22	1406.3	2323.76
PPIL3	8632.27	4937.65	5042.08	16777.4	1888.48	2904.83	10406.3	5858.76	1584.99	23999.3	19375	4911.17	4144.44	9127.07	6785.35	1660.45	4915.1	3287.78
NDUFA10	12701.4	1778.8	7489.86	11179	9761.64	2464.73	2641.53	7688.72	2244.09	23658.6	4856.98	2273.81	1901.32	3837.21	4031.95	6067.46	11767.7	8917.57
NFS1	22938.8	4218.25	29305.9	17556.4	20366.5	25843.4	6619.28	1358.55	5283.42	17944	17225.7	37171.2	2342.07	9191.53	2049.36	6351.57	6074.29	6212.93
PLPBP	3982.64	3672.2	3444.27	2314.54	2717.51	5518.23	5921.09	2043.99	4107.64	3784.75	2447.1	13403.9	9774.44	1980.03	2134.92	9699.17	2228.23	5963.7
EWSR1	128175	127947	131985	192632	96293.8	66564	123298	1360.71	80699	98323.9	8476.77	60003.7	19541.2	17262.5	20982	2558.41	23928	13243.2
MVD	6087.94	2957.48	43700.1	40290.3	16908	28360.8	3392.35	1157.94	13241.9	43284.8	1869.26	8667.64	6572.24	8670.82	570.381	5412.96	2950.58	4181.77
RBMXL1	26094.5	36459.4	57148	91880.5	47023.2	11197.3	49825.1	28373.4	47028.1	49327.2	8480.27	27069.8	2886.47	3878.31	5540.62	3115.38	6804.77	4960.08
SCARB1	64431.4	72136.7	76659	211158	99067.3	152200	41855.7	17980.8	6861.01	129396	57187.7	82788.1	30051.3	36311.4	41171.5	52935	19370.5	36152.8
H2AJ	651202	658130	695233	914061	535483	406165	587142	267080	279255	850383	189704	572989	110074	94070.4	149464	323208	314712	318960
NES	1979.23	5128.75	2641.9	4055.95	3906.71	4260.6	21448	207.75	1981.49	8525.91	1894.89	2029.53	380.071	1911.07	3350.18	8628.98	3799.55	6214.27
ENOSF1	5300.52	622.382	1250.76	4201.9	1791.45	2525	1338.58	895.479	1004.92	3757.74	5157.71	2907.09	1539.03	2921.08	2553.69	775.568	1003.68	889.625
ADD3	7728.17	1553.06	1933.9	13914.2	5445.19	2096.61	17758.9	1918.86	5119.99	16538	1565.12	3880.04	2042.58	3069.91	1930.5	24362.5	1744.4	13053.5
XP_016873892	27720.5	18135.8	40534.2	75492.4	33152.4	14591.8	30537.5	9787.83	9183.86	30532.2	16514.5	23613.1	19772.6	15560.2	21251.8	12805.5	17167.9	14986.7
MRPL50	14032.6	7039.46	16763.3	18002.6	1324.61	4263.54	4360.32	4392.43	13974.9	8276.27	8390.3	5655.17	5288.67	9953.07	6393.49	5013.47	2336.59	3675.03
NHP2	12205.3	3664.18	9161.78	8515.77	10866.7	3017.34	5521.69	5161.03	2345.46	9355.41	2178.31	3213.15	4097.61	7954.53	15992.6	4442.21	3557.68	3999.94
NDUFA13	34999.1	1236.61	6739.3	36251.2	26098.9	3068.26	12848.7	2527.97	7783.62	2848.9	7452.03	34318.3	5016	15165.9	28886.2	43668.1	9127.28	26397.7
MRPS27	914.225	12534.2	14026.3	2362.64	3924.61	16654.6	3514.67	797.445	4616.39	11439.2	5631.9	2074.46	384.774	3119.73	5193.22	971.335	2833.52	1902.43
PPP2R5A	9068.05	12270.2	12638.9	26831.9	9520.29	5815.32	6990.99	2534.8	1259.19	51065.4	5267.85	9269.2	2580.05	1352.52	6519.82	9143.53	4968.67	7056.1
DHCR7	81946.7	95993.6	63752.5	190665	100987	110167	20939.1	6760.02	13233	110126	28876.9	53748.3	36051.4	23858.7	1421.34	16841.8	23059.7	19950.7
PDIA4	3091.2	11894.7	1560.28	13990.3	3381.1	2900.87	7982.77	2914.21	6052.49	15230.9	2668.88	2807.38	3269.02	3743.39	3126.75	3337.17	2362.42	2849.79
FBLN1	2038.53	2041.68	704.359	10669.7	23870.1	5355.88	50510.5	2154.96	30545.5	21765.4	1952.23	8428.71	3565.41	1110.99	3181.35	3979.69	4416.26	4197.97
TPM1	36418.5	38710.5	25049.2	7954.52	6842.38	8797.97	60349.9	30891.5	760.803	83990.2	13298.4	33377.8	6602.11	1305.11	3135.24	2646.71	18595.2	10621
RAB1A	20742.4	8609.77	8686.44	9061.49	26699.8	75435.3	22512.1	26815.9	19283.7	18423.3	63432.4	138994	19919.8	14112	103222	30130.3	27797	28963.6
HNRNPH2	21435	58455.6	13268.3	3442.37	11728.2	6068.77	11024.7	67674.4	3484.98	2404.98	6725.27	11119.1	2850.98	4068.39	10743.1	2891.02	2628.2	2759.61
SFN	4632.66	9141.54	1059.73	1306.41	2673.49	4433.83	7148.13	1050.78	10661.9	46427.8	7202.03	19050.9	6824.38	669.586	1607.82	4126.56	23923.3	14024.9
RAB8B	30594.4	21522.8	25606.8	28804.8	31809.3	40105.5	34157.2	9980.64	23160.9	11353.6	21188.5	11206.8	9807.48	4459.45	10814.1	16067.9	17141.4	16604.7
ATP2B4	10244.9	2571.68	11932.3	18908.2	8324.97	1601.76	9426.52	1165.11	5532.28	19826.2	4631.77	11052.3	1102.2	3746.2	2320.17	3322.14	3176.06	3249.1
GNAI3	120588	103003	30196.5	121386	67232.3	61806.4	11430.7	4511.24	84420.4	177974	3068.84	27470.7	34654.9	56834.2	53876.9	45000.6	34672.4	39836.5
TNPO2	2505.48	9401.2	2927.81	27474.3	851.974	3495.75	1623.58	3715.31	1451.79	22526.2	3646.16	2943	3050.4	731.831	265.003	2834.72	1471.63	2153.18
MTARC1	16448.2	35381	49592.5	4792.41	59161.4	48316.3	17817.6	12565.8	19719	8462	7825.41	40084.9	51846.7	135693	8000.64	5762.94	5170.21	5466.58
RAB4A	7602.83	12528.5	16151.2	27241.9	7213.79	4574.66	19243.9	7647.74	33811.9	13047.4	13510	179293	9937.86	3832.18	3400.44	11696.1	6978.25	9337.17
ARPC5L	54155.6	48098.5	72587.4	74867.2	43892	43325.5	26005.4	14743.8	33903.8	56800.9	30347	13084.5	4320.19	5171.48	29126.5	7150.29	19589.1	13369.7
LEMD2	8126.83	12657.9	8591.8	10853.1	3521.31	47848.1	2764.89	49104.6	13054.2	59859.9	2401.43	15415.3	5879.71	15685.1	3419.21	3210.28	17863.3	10536.8
SAR1B	37329.3	8959.46	54081	96344.5	65194.7	52934.3	24305.3	1598.95	1811.12	259955	66778.9	130044	7527.47	55810.6	57870.4	60270.3	53482.2	56876.2
UGT2A3	6054.92	19441	16646.5	7345.18	3396.79	1838.85	37819.5	2027.46	10394.7	334385	1215.65	19735.5	45729.3	1465.89	45659.6	116151	19948.8	68049.7
NDUFV1	752.273	6589.32	3463.88	2131.66	4089.96	1763.51	1327.96	10638.3	1131.38	4637.04	13276.2	4377.48	1180.3	1175.33	1861.58	459.311	1387.63	923.471
PAXX	17586.4	20300.9	20733.6	19190.2	13884.2	11090.3	16622.2	6081.98	8944.66	25784.2	11123.5	14707.4	2337.3	6391.68	5150.08	11088.7	7213.84	9151.29
DEK	3246.19	4822.54	4169.7	6287.21	1530.49	1792.2	1951.09	1140.42	1155.09	4654.74	1711.67	1528.73	198.841	1078.17	1131.64	265.087	1195.03	730.058
DHRS7B	5029.41	5409.42	15126.7	24470.6	16453.3	15611.3	2402.35	3285.16	2419.32	64607	8339.96	13718.2	4975.41	6471.89	62547.7	36022.9	16569.2	26296.1
TACC2	16299.8	11205	19391.9	8443.8	3068.8	8919.79	3301.73	1471	15985.1	18659.4	27770.3	4969.92	10759	6429.83	9499.94	15130	3700.21	9415.09
RMDN1	2286.07	3758.57	1288.81	13729.7	11918.8	18404.6	5368.85	8558.61	52127.1	9421.83	2160.11	12229.6	2615.62	30222.1	8281.98	13410.3	7309.69	10360
PARP9	2782.85	1966.36	4478.82	5186.4	8476.22	6980.93	2358.81	236.651	3694.82	2910.73	198.825	3570	3768.75	3603.76	2960.2	5724.46	6283.59	6004.03
TARDBP	10695.3	19990.4	2330.19	8311.68	12451.7	346.105	3896.72	2307.18	2263.18	3541.13	4709.35	2244.4	1083.9	3454.51	3410.43	1987.53	530.117	1258.83
AGFG1	3937.54	4153.35	7804.41	16314.7	1385.88	15858.6	2897.47	5099.36	3753.6	7031.39	6132.46	12448.8	5062.72	3549.54	4413.03	3752.6	1432.35	2592.48
SRP14	5034.86	13369.7	91792.1	66123.9	67004.6	2342.47	54035.4	3308.56	6457.83	2561.5	2787.95	45853.6	34490.9	36361.7	1188.24	4202	22153.4	13177.7
AP1S1	939.867	2887.51	12102.9	6982.86	3387.64	12510.8	5711.84	1356.53	6580.26	22529.5	2624.05	18422.5	2138.93	11479.7	1851.82	2698.35	29678.1	16188.2
PTGIS	13186.4	11775.3	9258.76	9091.48	3919.51	28271.8	28726.7	21987.1	11102.2	13316.1	9467.78	60492.6	16857.3	10602.1	8982.26	8268.99	9179.53	8724.26
ARHGEF2	8218.3	4196.28	16776.6	30678.7	19385.2	32013.1	11297.4	3922.06	10651.6	4796.72	7843.2	18439.6	5777.21	4527.83	8497.9	14275.3	14709.2	14492.3
PGLYRP2	1243.29	677.513	19788.4	6096.03	2740.29	21108.1	22436.2	23942.7	12701.4	551.562	5301.59	6690.18	7419.46	1910.04	3191.68	6026.55	3972.13	4999.34
DBR1	29628.6	5989.53	6949.03	11120.7	7007.37	5048.92	6127.99	3132.35	7267.9	2747.58	6334.93	7618.02	12512.7	4122.93	3158.36	13110.7	12095.2	12602.9
HCCS	15271.4	246873	202863	35864.4	1912.09	1718.64	5429.25	1718.61	1905.15	23877.5	5449.35	10511.7	8701.03	4449.84	7875.51	4769.94	7234.59	6002.26
GLYATL1	23821.6	1974.37	5295.45	24132.6	20947.2	3668.37	2688.22	2198.64	8619.32	75418.3	1417.55	10041.8	25298.9	5925.97	9040.76	27246.6	1760.5	14503.6
TBL2	2831.09	17073.2	3276.97	16412.6	6996.72	5446.09	43191.6	2178.84	22407.6	22114.2	3198.41	15602.3	727.045	3742.45	3391.76	1062.35	8370.9	4716.62
GSDME	3664.86	6587.93	6043.69	11764.5	4184.28	1891.49	29958.4	7493.79	3005.14	4798.85	7621.56	331.405	7052.01	2051.63	1907.42	4197.72	1225.17	2711.44
CDH13	10851.5	6322.86	24694.9	52030.9	1529.29	1444.97	16162.9	2087.7	5254.32	12624	2169.04	6060.94	5625.22	3075.97	6035.58	12076.5	6588.8	9332.63
STAT2	10129.8	5399.32	4027.55	8577.37	16551.7	1091.2	7706.79	4094.61	5570.64	10964.5	7142.09	13557.6	3224.95	5290.47	7959.98	9546.31	8261.69	8904
ARRB1	22172.9	22906.4	22810	33842.7	15961.6	15563.8	29074.3	10713.5	14937.3	33367.5	8917.42	15140.5	4316.54	704.692	7440.94	2226.76	11314.1	6770.41
EXOC2	7956.62	5452.14	3709.03	4068.16	4751.97	2459.79	4182.88	1958.14	2260.79	4368.91	6046.61	9269.46	5378.86	4458.46	2072.32	4037.27	806.759	2422.02
ZBTB8OS	4690.82	5516.19	3190.12	9738.27	13483.3	10850.6	3098.71	965.48	2154.31	14772.1	1895.67	4437.17	3454.11	1949.63	1322.35	4303.47	8008.51	6155.99
ZC3H14	1915.67	4896.78	8418.66	3666.94	1071.3	2234.57	2825.96	1061.16	6399.33	1428	2997.57	1463.66	756.863	2443.19	1022.48	425.321	1239.88	832.598
VKORC1L1	5489.35	21123.2	21185	1952.93	21626.5	17325.7	20945.5	11913.9	1593.13	2304.88	14698.1	22827.6	3920.18	716.807	192.672	14604.9	10935.2	12770
MPDU1	1436.89	147428	55469.2	141435	120477	170033	93506.1	56479.7	8344.68	243433	55222.9	111065	31753.8	24941.4	19889.8	72808.5	1403.13	37105.8
CDK6	21071.8	19481.5	11499.3	23615.3	6434.91	6633.02	54860.6	5706.58	1592.44	4783.71	3058.61	6380.18	18131.4	1855.39	3607.97	3616.51	16069.8	9843.14
SDC1	9888.42	5891.13	6758.05	18995	1895.37	3385.63	5405.82	1745.71	8890.57	23258.8	6076.32	6069.24	961.489	2313.97	3672.56	2773.11	3418.81	3095.96
CCDC50	16012.6	7448	15082.9	19557.3	8384.64	10403.8	11942	12607.2	8696.92	7741.58	9526.84	10495.9	4032.88	335.148	4736.48	16807.6	5102.85	10955.2
EDF1	100831	96383.7	85635.8	151558	95050.5	83360.9	94809.3	34839	57057.3	121565	55431.3	81171.3	36302.2	37478.7	44258.4	29062.9	23645.6	26354.2
SAT2	7211.53	11542.6	6498.36	61778	2102.49	73711.2	53597.9	1386.06	1899.4	106259	10328.8	4909.55	4154.43	16831	23713.6	35719.5	12944.4	24332
OSTC	3639.14	76310.1	26004.5	90236.8	6369.71	42377.3	34774.2	37069.2	28171.8	108324	1918.41	66870.8	20127.1	31525.8	23459.6	21391.5	34078.4	27735
SYNJ2BP	28468.6	27790.8	5469.97	65717.9	38857.9	32821.7	4063.29	4098	17644.7	159038	53389.6	50486.5	26765.8	26343.2	40325.5	27600.2	7185.47	17392.8
FIS1	7504.52	16083.5	16722	25612.3	20409.7	15230.6	11721.9	4913.25	16245.7	36708.7	882.282	15358.5	10689.9	15893.9	18095.8	19844.9	17079.6	18462.2
SLK	20976.1	18689.6	19381.9	21561.7	383.3	23036.6	7970.97	11594.3	4612.21	5144.72	13876.3	279.241	12978.8	4314.76	7648.62	5538.96	25971.3	15755.1
NRBP1	6801.45	11803.8	913.292	10702.1	8202.99	7849.55	632.059	3084.91	2980.82	4124.19	1176.31	2039.64	3200.88	2232.46	2118.59	2490.3	1284.93	1887.62
SSR3	20831.7	44033.5	29579.9	15578.2	90700.5	70228.5	113033	43260.6	69055.3	222534	17020.8	89716.4	51976.4	11001.9	71108.4	63783.4	3124.1	33453.8
TRIOBP	3070.71	7263.45	6111.74	8572.66	4946.45	7236.92	5562.89	5691.8	4509.07	6031.36	5325.04	9686.66	3339.44	6845.49	3727.22	3320.8	2257.1	2788.95
HNRNPA0	41762.6	22493.6	18868.1	62756.4	18722.4	47749.9	30045.6	8935.99	3386.31	28013.2	7879.05	1034.55	5730.47	3007.35	2564.99	13218.1	949.108	7083.58
COX17	58901.1	60220.8	59918.1	98903.6	58655.4	54304.5	2876.59	3374.43	38352.2	88185.7	32511.1	47804	35035.1	21123	19487.6	30409.7	31064.8	30737.3
RBM8A	20221.6	22520.9	3995.1	31248.7	15024.1	7314.14	11052.6	3396.64	10052.8	14927.3	9237.93	3204.89	2392.1	882.223	4527.82	2278.29	932.088	1605.19
PABPN1	17147.1	3397.33	10669.6	3679.99	5379.91	25573.9	12495.8	9874.45	4252.53	63401.8	6114.19	5184.64	4249.42	2098.65	6467.87	1574.73	2235.19	1904.96
DENR	4473.23	6005.58	3409.2	2648.05	9404.22	1320.41	2413.83	3641.36	1319.74	15504.5	1899.96	4255.51	9739.72	2243.12	5254.46	6818.39	6207.81	6513.1
SNRPG	3738.75	3141.25	4875.38	8816.71	17770	2051.11	5312.15	11652.7	2463.13	22942.1	9896.15	1412.38	5518.93	1907.66	6843.96	14288.2	14939.6	14613.9
FAU	333109	341891	348754	798888	426490	396470	97019.2	27707.8	71319	374651	78390	203818	65734.4	47356.1	56600.5	85156.2	103485	94320.7
RPS15	150645	210539	27786.7	255995	104636	9115.75	33149.2	83030.4	18738.2	4860.49	27369.5	67989.1	24884.1	5757.3	3249.94	178565	136009	157287
IST1	4522.21	9076.32	2532.78	8963.03	1953.61	2081.11	4195.49	2393.82	784.644	12265.4	2434.71	3469.79	6145.2	4369	1208.13	1176.32	2233.62	1704.97
AP1G1	6286.54	1994.71	6699.71	2921.74	24114.7	6798.58	16932.2	3365.8	1578	5360.42	3567.61	1875.7	2428.41	5318.81	5231.78	2211.64	1124.63	1668.14
ARFIP1	2486.06	1905.83	13797.2	23117.3	4784.24	3301.9	5443.12	3914.24	8389.73	15549.8	1493.49	43797.9	8826.97	35534	11546.3	1108.34	8705.1	4906.72
MFSD10	2883.91	4855.06	31115.9	2124.86	3573.02	2708.16	18551.5	8616.69	25201.6	896.974	3643.96	2804.33	8123.04	3457.24	440.15	592.701	6894.32	3743.51
INPP1	10714.1	7134.97	13819.3	21372.2	11419.2	13013.5	7156.25	4058.5	1989.71	671.844	2990.1	981.827	3183.92	2847.71	4003.99	685.202	6756.2	3720.7
LYPLA2	750.655	9417.43	23394.8	29669.9	14887.4	21782	4291.53	17405.5	2638.42	53132.9	17900.3	7118.67	5952.51	1528.88	1658.87	3969.92	1613.14	2791.53
RBM39	13121.5	1925.18	7280.56	1581.25	6521.85	6175.2	1734.82	10690.8	15405.2	12034.1	363.599	5277.69	1417.27	934.246	2596.38	7603.17	2473.56	5038.37
IRF3	5840.84	10910.7	4149.79	9666	12713	68098.6	6566.02	4323.41	3134.65	2979.55	5421.55	9771.47	6624.4	2781.27	7294.77	2726.34	3253.34	2989.84
HDHD2	2576.05	6346.45	1073.58	4064.23	4442.46	4270.69	15825	1520.88	11325.1	38894.2	5462.83	20038.7	4608.47	10561.8	3436.64	1040.91	4665.01	2852.96
PEMT	20379.2	23280.4	23243.1	19574.8	3386.38	9990.23	92256	14240.6	16193.9	49431.2	10358.5	20413.4	2640.27	3155.84	14263.1	5069.52	11318.1	8193.79
GNG2	7207.82	8335.93	2842.96	11394.7	6326.86	9967.9	6348.55	8495.81	5754.65	48866.8	3854.23	38291.4	3323.12	9763.9	20447.4	8220.44	10917	9568.7
STK24	1769.48	5414.6	5405.69	4736.76	32832.6	37382.2	3209.18	6114.36	71622.9	39200.2	9490.27	6702.72	10423.6	5975.93	8119.22	18171.4	3661.5	10916.5
CARS2	40156.2	48146	47360.5	93442.3	50089.2	25440.2	9079.87	3313.68	29059.7	30071.7	3517.89	12761.6	3306.46	3158.63	6745.43	7960.65	17790.2	12875.4
PXN	6763.45	9761.75	7208.02	73088.9	16907.5	8769.06	24922	1327.35	3934.24	8424.76	5435.56	957.984	8972.47	4999.38	1432.01	34718.9	6854.35	20786.6
GOLT1B	24181.9	69774.3	5605.42	361.642	3984.72	3569.11	64692.5	13932	44919.4	13209.3	18993.5	1507.5	28340.4	2304.16	1347.97	1125.37	2015.25	1570.31
PFDN4	8297.37	25030.2	9471.4	2172.66	4535.52	20613.5	3664.03	3108.82	12176.5	25912.7	1324.52	24532.3	10366.5	2365.73	7574.84	11792.9	1848.63	6820.79
MGST2	253347	232242	243601	399948	222501	218790	209727	70609	139153	704158	179020	414161	40060.1	42365.9	56604.7	296765	345188	320977
CFI	6063.21	4205.98	580.309	24022.4	3410.61	5057.85	2506.35	1963.83	1327.82	43677.2	8913.28	4713.45	9135.23	3110.28	6844.29	1932.53	1571.53	1752.03
DPM3	33888.1	32613.4	32969.7	44068	33283.7	27479.7	26667.8	11567.8	22038.1	6772.1	14088.8	26635.4	1789.01	11368.2	326.748	15783.9	2612.96	9198.42
SH3BGRL2	6067.56	16268.2	5089.23	26947.5	13666.5	20448.2	12240.6	3104.31	4043.18	47535.3	12811.7	18676.7	2644.43	10072.2	2875.12	1829.09	10246.8	6037.96
NDUFV3	2949.57	24557.6	15835.1	16868.9	5415.75	7923.05	15110.9	9244.68	13784.3	28923.6	7803.76	14520.9	4100.06	1680.79	9113.6	8198.68	15047.8	11623.2
TSPAN9	6935.09	3817.83	11776	27952.4	8862.53	3873.14	90148.7	4275.66	44952.8	11590.9	3072.32	15119.2	4715.58	4414.25	6209.97	2784.76	3710.63	3247.69
RNF2	25757	30318.6	5671.02	57360.1	31914.1	10730.6	5345.35	2845.39	2337.75	3964.6	10573.6	22456.1	5281.69	8302.29	23486.4	5329.28	27641.6	16485.4
CDS2	2725.4	7609.5	30494.4	41580.3	17391.6	3091.2	28735.1	3057.64	1887.19	2772.95	13058	1939.25	2688.04	1407.48	6799.5	1537.06	10742.7	6139.88
SLC38A3	760.208	1891.65	7324.87	11711.7	17447.2	5246.42	2066.41	1425.22	1274.66	2610.46	3183.47	4423.66	5238.83	847.415	938.106	938.362	265.099	601.731
MRPL21	13372	16943.4	15603.2	117515	46733.6	151480	27203.2	7095.25	20681.9	25142.1	8470.56	44307.3	14349.6	16918.5	5902.18	19073.3	34697.9	26885.6
PFDN1	24986.7	189.203	2243.74	9360.29	32151.1	6616.91	17973.9	1512.41	2133.22	5397.07	1929.14	961.42	43480.5	1285.66	975.153	4060.96	953.144	2507.05
NKIRAS2	13812.8	25956.6	8867.66	13759.4	17503.9	14836.8	18132.2	8288.42	6871.21	1226	20960.1	11198.1	8900.41	3248.25	5412.29	9533.44	8250.87	8892.15
IDH3B	26675.9	32591.1	31520.1	67282.4	30556.7	8242.13	22861.2	2847.88	15950.7	53432.9	2046.16	20710.9	11795.5	11698.3	10089.9	8197.54	9889.97	9043.75
KRTCAP2	24997.1	20047.4	19153.6	8461.7	1765.81	2866.28	24156.9	3262.57	3709.47	64264.6	14819.3	1111.1	1698.92	11644.3	1174.81	17620.6	2448.92	10034.8
HOGA1	4958.18	31459	9393.36	2452.75	2326.66	4670.32	4181.95	2966.61	2829.85	39485.5	3111.34	35151.4	1931.23	15370.6	2078.52	9255.08	7893.23	8574.16
ZCCHC3	8199.13	10592.9	8607.54	4789.8	5735.9	4775.98	12274.8	2460.99	6889.84	8368.58	9617.07	58031.2	7323.52	8528.1	5022.38	95208	105784	100496
PHF5A	12079.1	9285.93	1236.72	15954.6	1296.11	2375.78	3024.9	2738.22	1671.58	23381.7	429.15	1205.22	1719.63	1168.86	740.066	622.103	1117.57	869.835
JAGN1	19862.2	5948.28	3365.14	102069	44662.5	58981.7	2458.07	4758.44	4624.75	58311.4	3775.63	5508.83	2254.6	5020.04	4995.41	1668.33	3679.43	2673.88
MRPL41	11974.9	7787.17	4958.48	6151.19	3667.23	3889.29	7979.49	3728.6	4972.24	7817.48	1287.08	4831.2	1183.48	6274.07	852.636	9467.81	2096.24	5782.02
MRI1	4530.61	21200.5	4757.59	9562.71	14347.1	19128.3	13400.6	18111.6	2637.7	15194.3	5917.95	16872.1	2882.71	11323	6955.73	6922.78	9174.93	8048.85
TMEM109	250582	114586	178039	609252	189775	201952	98120.9	143506	20963.3	396346	74975	158918	62272.7	3926.67	60283.5	73634.2	30506.4	52070.3
MARCKSL1	21202.7	16706.1	19271.4	24615.7	1053.35	3319.38	15568	5254.97	12402.7	11430.1	2812.77	8727.81	3778.05	3022.11	2681.68	14208.8	5903.11	10055.9
SUSD2	17838	3726.65	4231.13	1961.94	2043.61	2678.27	48653.5	35910.8	10532.4	34940.5	33182.5	45926.6	3123.36	7495.13	1224.78	2136.88	3646.49	2891.69
PAF1	22669.8	33699.8	24607.4	40291.1	31970	4450.93	51123.9	14970	22306.8	103354	11565.9	19831.2	8766.14	20115.1	17829.9	17567.8	46288.2	31928
GNMT	1165.74	5151.52	8977.7	10817.7	4353.24	6880.28	9185.84	8388.23	3225.1	73593.2	23772	56243.7	1696.6	3959.37	2926.82	23860.2	16557.4	20208.8
TMEM70	7371.62	21963.4	49367.1	130534	59495.6	50830.9	7753.01	1637.63	5698.65	262036	48405.4	141561	56348.9	392.712	52589.4	31564.1	48084.6	39824.4
CHCHD3	48358.9	39592.3	46438.3	95171	51539.4	26165.4	19765.1	9212	15300.2	100907	14399.9	59028.3	22369.6	30020.7	30303.8	15305.8	13490.5	14398.2
BIN2	5974.66	13706.7	1525.38	5356.79	7986.36	2939.73	16437.7	2173.47	2241.65	12474.4	3226.43	1841.07	934.634	441.693	1263.23	2383.79	4057.97	3220.88
LSM8	30190.2	27077.7	7691.75	34808.6	17106.7	3719.21	25666.6	11649.9	3203.94	34787.9	5416.46	17634.6	9539.11	4768.89	580.565	9577.84	10261.4	9919.63
HSPB11	4920.21	2522.19	2138.92	8814.14	2749.95	28840.7	18330.8	8503.21	2192.21	17072.7	11405.8	11944	11909.5	948.396	4809.38	2528.54	1380.33	1954.43
MRPS23	4163.9	6497.64	2205.03	44532.4	10637.2	2940.7	14053.8	7869.05	4751.79	37309.9	7183.51	26483	1518.36	7173.11	2470.91	10356.4	4776.64	7566.52
PPIL1	12318.9	11526.8	1201.32	24587.8	9845.36	7747.54	8673.78	5760.14	5206.62	16373.8	2569.27	5928.93	2675.47	3448.03	11671.7	3668.06	9342.66	6505.36
GPX7	9202.28	24940.2	18879.8	59791.1	2403.17	4712.58	4678.23	4207.54	5044.85	1901.3	1757.91	7089.19	2111.59	1987.3	10038.1	1123.34	4649.77	2886.55
RSL1D1	7034.83	4314.79	1887.78	3214.69	7717.87	2129.94	2986.29	8895.51	4369.56	10821.1	2245.2	2015.74	4629.4	3192.1	2876.12	2144.26	1050.16	1597.21
BABAM1	12727.7	9064.56	4006.68	23813.8	7268.3	10536.6	26851.9	2518.18	7938.59	38359.7	10215.1	37393.7	9469.66	1627.87	8910.24	6119.47	32500.1	19309.8
IFIT5	28306.4	8511.87	10433	7380.08	7846.97	50585.9	21450.7	6524.91	3263.61	12655.7	5425.53	6484.88	8330.82	6960.37	6837.84	5280.81	1434.22	3357.52
SUMO2	218699	204435	210387	352031	213051	153731	205039	57040.4	129033	165479	44817.8	89318.4	27525.7	29023.6	49090.8	17168	47487.9	32327.9
UQCR11	27327.1	9814.83	20418.7	13767.2	4300	5689.64	27583.5	17848.7	19335.1	69830.3	9049.31	17792.1	27483.9	5785.63	12123.6	28964.1	32455.5	30709.8
SF3B4	30888.7	7089.11	2409.58	28712.9	27813.3	6381.21	17550.3	4162.65	1515.32	35124.8	335.501	17945	4145.36	196.556	4647.24	18077.1	2246.57	10161.8
ATP5MPL	49659.1	4400.64	1787.24	5873.36	30202.2	34912.6	54969.5	23277.6	39080.7	92377.4	24844.5	53458.6	2275.98	19461.7	9030.24	29510.4	30627.5	30068.9
BST2	21372.7	17660.3	12676.2	18134.4	13582.6	5789.31	9852.23	8257.41	16538.2	38535.7	10678	9681.19	7091.57	11996.2	12420.5	13466.2	6772.04	10119.1
SELENOF	1987.64	15298	1393.4	3834.08	12674	14958.9	14608.9	8929.14	3520.36	3512.53	748.495	3524.09	7866.86	1224.68	949.397	1299.01	7141.24	4220.13
DNAJC25-GNG10	48783.7	51466.6	4806.51	22398.7	40514.5	19081.2	10200.8	8141.72	39178.5	26569.5	12278.1	43340.8	25054.6	24406	18150.2	2752.42	5255.14	4003.78
SNRPE	112784	43733.8	85113.4	69021.9	7212.44	89456	95663	51718.3	48838.6	112991	20271.9	35048.8	8669.37	3223.83	956.692	16237.6	18741	17489.3
SNRPA1	73781.8	70751.5	8354.04	120048	4642.39	47499.8	6797.91	27653.4	9147.03	17347.7	6002.23	9551	6247.89	7931.26	36175.6	14454.3	10660.6	12557.4
SDC4	4741.62	7987.43	1232.23	3166.68	17087.9	5103.17	9588.19	4334.55	5448.02	3900.69	7956.52	10690.5	6123.99	4315.61	2320.71	3998.34	6677.67	5338
RAP2B	5112.1	21245.8	21795.8	18308.5	2964.62	5467.04	8522.16	12785	10260.9	7976.49	486.854	6045.69	4642.51	6811.24	7813.9	1509.44	6341.52	3925.48
PSMB9	49362.3	52217.9	60268.7	17245	35047.4	33641.4	5445.81	35438.9	53731.8	11283.2	35437.7	28588.4	34682.3	36095.4	38290.9	15678.4	20770.9	18224.6
PFDN5	31901.2	17929	7207.07	43478.5	91974.9	37647.2	5883.63	19730	3659.49	6221	14244.1	3920.22	1962.53	5367.63	6766.36	5704.85	42532.7	24118.8
NDUFS4	6525.08	4990.4	3622.15	11167.1	12548	10077	5253.95	5118.27	3088.99	60319.9	14704.3	22224.3	3846.7	783.352	6885.65	1615.9	33047.7	17331.8
NDUFB6	4673.51	17244.5	2634.69	3030.41	10923.4	1954.92	3536.64	1135.85	4303.35	6104.38	11890.1	6629.3	2019.74	11327.1	971.316	816.582	14185.3	7500.94
CD99	25877	26529.6	34598.9	36519	13480.7	15245	61473.9	10252.7	26786.2	34019.3	15458	17788.1	1240.67	7037.29	10851	20694.3	9975.99	15335.1
CEACAM1	1951.27	4631.39	1650.46	3472.86	3609.45	2875.06	7562.24	2972.6	7611.79	17001.2	5633.1	7585.87	3945.23	2260.33	10525.1	3573.46	5403.21	4488.33
IFIT3	4395.71	10699.5	5414.45	30228.7	2633.78	14912.4	4120.42	7548.16	15404.3	44793.8	19831	20514.5	17448.5	5661.22	3036.3	13615	9572.85	11593.9
SLC37A4	39288.7	11783.6	26375.8	5787.64	25554.8	37279.3	25869.8	15923.6	13110.1	59915.8	2247.74	42104.2	3711.63	27096.9	23636.6	39810.2	3472.68	21641.4
TRMT11	1934.41	22010.5	29483.4	555.203	2409.73	13112.8	13942.8	5643.97	1059.31	12660.8	32850.8	11205.3	22777	10651.5	8412.06	10502.5	3712.89	7107.68
RPL31	39267.2	10619.6	4853.69	117860	89482.8	85026.9	42717	8792.71	1642.03	59328.2	52505.5	52792	36454.4	33269.2	21457.9	42120.4	7639.81	24880.1
COA3	55938.2	31544.7	53553.4	117925	60199.6	49259	13377.2	4183.56	18972.5	4882.16	23303	39099.9	24300.7	24380.6	30666	31441.3	22486	26963.7
RPL39	6233.82	9513.22	4157.56	17327.6	6529.76	5372.27	8461.78	1506.07	2744.8	2047.04	4853.16	9262.94	233.172	321.705	1552.29	5502.94	3538.73	4520.84
PARP4	9415.31	1327.38	7625.93	3710.5	1674.21	1879.54	4310.54	6370.9	1000.24	9149.86	3853.48	6852.32	7028.64	6477.69	4467.85	1467.76	2506.02	1986.89
PRCP	23236.5	21752.2	3405.66	6763.16	4158.98	7031.73	952.202	8821.89	23051.1	24230.5	10879.7	9869.03	4746.24	20841.1	9428.97	1975.25	9155.9	5565.57
SIGMAR1	80650.2	98477.2	68126.8	94328.7	70029.5	69738.5	3213.02	13798.3	20597	72486.2	3897.14	55030.5	12168.3	18519.8	2687.29	25937	30919.8	28428.4
TMBIM6	3392.71	9748.24	2340.29	14713.8	2741.74	8608.72	1927.91	571.543	1721.29	42166.1	20262.3	9924.65	1757.97	2069.39	2669.42	23559.4	16169.1	19864.2
IL1RAP	70064.6	11128.7	11129.9	5793.89	13096.4	23021.8	31312.2	9101.3	10232.5	39891.1	8920.45	47437.8	17026	12105.7	3289.18	6234.67	16682.3	11458.5
PEA15	11396.1	7580.24	2099.55	2701.16	12778.8	8405.17	9012.11	4435.26	6277.2	5037.06	5140.59	3074.75	14190.1	4781.85	596.304	16197.1	12842.4	14519.7
RAB3GAP1	8809.2	3635.11	3481.85	5481.53	7598.62	10723.3	6536.87	202.776	5968.85	5275.03	3748.52	5906.57	2806.94	243.742	5216.74	7812.29	4194.5	6003.4
MTFP1	21538.4	48331.3	51229	10399.9	18892.7	14762.2	12268.9	6625.77	11383.4	129447	50432.1	14317.9	19431.2	17691.2	37248.2	29409.5	3271.9	16340.7
CRLF3	32798	790541	751648	53943.8	718107	25209	47106.3	4968.91	395000	133312	15165.7	436327	13408.4	20324	239408	9974.16	16437	13205.6
NCSTN	57483.3	14220.4	66812.9	11194	22472.8	24909.8	4152.63	15276.4	2319.75	18117.5	8454.8	19976.5	3569.82	5643.96	11002	11600	10303.6	10951.8
TMPO	48030.6	2026.08	6217.47	73881.8	43842.5	50556.1	36127.4	20824.8	39248.6	70152.9	5566.05	37971.9	6310.88	3639.2	2235.36	29030.8	4870.7	16950.7
SNX9	15732.8	1578.88	1217.47	17123	2318.6	6840.77	6774.34	5123.32	489.57	23844.1	1808.42	2893.25	6568.31	7676.05	2055.51	3707.69	10152.4	6930.04
RNASET2	6944.69	15273.9	935.821	20464.9	4344.27	8634.61	2927.32	7875.11	13595.7	22057.7	6877.56	6445.61	5648.17	6318.13	2083.19	2190.91	2541.6	2366.26
SRSF3	6586.65	22660.5	5992.65	5160.99	19723	5655.3	4155.8	4598.72	8090.93	16465.6	12868.4	13837.9	875.549	5345.24	4275.04	7077.26	4225.69	5651.48
XP_016884193	15226	8842.48	4242.87	4366.95	5412.56	11011.1	11272.8	10184.2	6359.95	21665.3	9147.93	7185.3	3673.05	3560.58	6287.51	2578.79	4136.35	3357.57
EPS8	35643.8	43308.5	34974.9	11160.9	35033.2	23282.9	2334.26	5856.42	7726.39	27277	12792.2	20157.6	5629.44	6681.11	9947.22	22317.9	11694.4	17006.1
ATAD3B	2814.75	12620.7	1065.76	16776	2445.24	10320.6	12482.8	5884.59	1569.32	31126.8	2779.26	16998.2	325.008	3186.04	4084.25	1704.71	44697.1	23200.9
AGA	45715	43895.5	36307	69038.9	54559.3	32060.9	52277.4	44079.4	8320.93	223253	14457.1	19151.3	59145.9	31894	29178.9	41835	20735.3	31285.1
BPNT2	9571.72	33505.6	54425.7	96644	15822.9	13828.6	7948.08	8266.81	10438.4	102975	6333.32	25999.5	5659.65	2009.4	3703.45	9884.93	49299.8	29592.4
EVA1A	24834.5	7507.01	4058.96	44246.3	11567.4	12044.9	10226	4261.55	15725.6	41695.4	8718.88	258998	25599.3	3839.96	4851.37	96134.5	8023.89	52079.2
DHRS3	24874	35437.4	32541.2	68613	45974.6	9766.38	23941.8	1679.84	3159.59	49249.9	2587.35	5556.3	9255.26	987.923	11875.7	15034	1261.51	8147.78
RAB5B	8070.88	11018.7	15181.1	28173.7	14669.5	11961.2	5771.5	1201.11	3135.89	27620.4	4851.2	10987.8	6370.65	2953.47	3707.91	3162.18	1548.28	2355.23
CTSH	15153.4	79833.2	6812.18	6647.57	33612.4	33791.1	30690.3	6952.69	70563.8	109997	45806.7	32972	20782.3	19428.4	42592.2	16235.7	13699.2	14967.4
TBCB	20007.7	19110.4	18056.2	30200.3	1829.69	12329.8	18190.9	1771.71	10815.1	5667.85	4362.45	10560.3	3691.96	4958.14	454.611	3539.65	3984.14	3761.9
LAMP2	35363.6	71140.6	11441.8	292234	116304	103064	13246.2	61477.3	115044	577753	98511.4	169378	120243	108249	140125	71730.2	94060.6	82895.4
ECSIT	5415.41	1831.72	30896	3678.75	11170.7	11228.4	78296.2	6815.95	6906.32	8383.15	6047.6	4948.28	14511.4	2424.88	18878.7	7715.57	5530.36	6622.96
MAL2	107718	103509	104333	191100	125287	17159.4	60174.6	20580.3	32546.8	122770	23527.2	49529.4	5598.2	26007.7	36306.9	30486.8	38310.1	34398.5
DHRS2	4827.6	2108.75	895.447	5459.9	6004.4	3969.13	1099.33	2552.15	835.363	70384	34069.6	39604.5	1210.51	5916.73	2423.57	56799.4	45489.1	51144.2
EIF3H	76273	10722.2	83018.1	168804	18229.4	8579.72	50479.5	17937.6	6113.23	81611.4	3531.01	35501.6	15141.4	5468.76	3951.18	12245.6	14985.3	13615.4
PEX19	20464.4	5194.7	10375.7	4101.39	12495.2	5705.7	13723	1038.33	4171.57	18396.9	6028.91	3354.69	1576.97	5455.33	4620.45	4646.52	3809.04	4227.78
BROX	22127.2	4244.67	29183.3	39464.5	2971.83	5010.47	2119.33	15629.8	3187	31047.7	9433.27	19485	3686.18	10809.1	4054.59	8667.58	2261.96	5464.77
EEF1E1	6046.11	8155.81	1812.08	49399.3	27052.3	27290.9	9305.6	6606.8	4289.53	43419.8	14701.1	17899.9	3048.6	13337.6	7913.73	5559.15	5186.19	5372.67
EEFSEC	30213.3	17099.2	41480	22474.2	7821.01	77812.3	7382.07	2664.07	10775.1	21841.2	15031.5	52428.8	36862.5	10441.6	14136	20547	11258.1	15902.5
MSRA	2549.96	19152.9	5724.15	19118.9	12485	18375.8	8971.75	21070.8	12197.2	67326.1	2367.6	34354.7	4176.96	15019.7	4604.01	23982.7	31139.3	27561
DNAJB2	21013	2461.72	15008.9	8731.92	20711.7	4816.99	9430.31	2151.39	4885.28	10925.8	4776.72	8139.91	5177.02	4805.56	11347.7	5243.78	7203.57	6223.68
PSMG2	2957.47	6904.33	6108.33	8499.15	7175.27	11922.8	14220.1	679.335	679.301	16794.9	10625	9619.35	7274.96	4535.56	2954.02	3922	10218.6	7070.3
CAP2	9060.02	3904.8	6574.04	14369.7	8435.71	6600.18	2388.52	1555.98	3298.84	17704.3	5934.26	4788.09	3920.48	8646.64	7355.28	2878.46	12376.6	7627.52
PMP2	1305.27	3639.86	8966.17	11171.1	6014.86	1163.8	48143.9	10582.2	24947.5	72291	14153.1	1767.96	17963.7	20530.2	25182.6	5419.48	1681.66	3550.57
VBP1	5332.32	6704.74	35018.4	64359.9	1915.86	12695.4	7972.13	1260.22	4752.95	40183.5	6580.86	7270.3	3553.8	2751.36	1510.47	5630.78	6398.57	6014.68
NAGA	24737.3	12735.8	27312.3	33740.1	941.657	4916.65	649.135	1739.53	21782.5	65906.8	6632	34062.3	4194.9	5212.04	12746.3	2184.71	2212.34	2198.53
HBG1	67471.8	80728.9	80622.2	4496.65	831.921	6284.8	167910	58436	116829	286451	44799	139945	9067.13	16244.8	6990.32	89587.3	103048	96317.8
CARM1	1811.29	5544.21	939.226	1983.35	2249.98	3245.41	3242.99	5233.74	1962.9	10646	1642.82	2957.97	1721.58	15529.4	4288.29	11174.6	1286.18	6230.41
LACTB	7311.22	10607.9	80899.4	31638.7	90655.5	5977.8	21998.8	15747.4	53256.5	41337.4	82945.8	78577.7	5978.59	7148.76	47221.8	4071.47	12555.5	8313.5
RRAS2	2539.86	7295.74	9470.79	2021.85	6848.38	6405.67	13326.9	3975.27	3992.94	34771.1	10159.8	14335.1	5024.29	12111.4	381.258	6752.68	6644.35	6698.51
RBBP7	48922.4	2150.4	77439.3	10878.4	86997.7	14530.8	66553.6	2307.98	41651	98217.8	97498.4	26071.5	13258.2	16033.1	13964.4	18528.3	3398.24	10963.3
TMEM176B	154875	19690.6	6259.7	274569	144549	109090	20420.1	4876.63	23817.5	18976.1	1642.99	158831	121249	96352.5	173653	15104.6	5931.16	10517.9
PLD3	42291.2	66808.1	10267.3	65411.9	37320.4	7285.08	44337.8	23872.9	36010.5	95361.7	5185.21	44850.2	8846.39	18284.6	19669	12253.8	9316.36	10785.1
CHORDC1	23374.4	34624.5	50784.2	7384.46	22994.2	24566.6	15779.6	2566.97	6763.26	4685.54	5151.36	22264.2	12782.8	14183	10234	3717.1	13630.9	8674
