# Supplementary material for: Serum Anti-14-3-3 Zeta Autoantibody as a Biomarker for Predicting Hepatocarcinogenesis
Source: Front Oncol. 2021 Oct 15;11:733680. doi: 10.3389/fonc.2021.733680 (PMC8555665; doi:10.3389/fonc.2021.733680)
Supplement: Supplementary file 1 [file DataSheet_1.zip › Raw data/raw data for figure 2/GO-bp.xlsx]

## Sheet: Tablib Dataset
maxLevel	levels	GO_Name	GO_ID	Pvalue	Pvalue_adjusted	Genes	Count	Pop_Hit	List_Total	Background_Genes	URL
5	5	response to anesthetic	GO:0072347	0.00e+00	0.00e+00	ABAT|5.30002806818;GOT2|2.59547753388;DNM2|0.330105710254;EFTUD2|0.320856474391	4	1	552	81321	http://www.ebi.ac.uk/QuickGO/GTerm?id=GO:0072347
5	5	antibiotic metabolic process	GO:0016999	0.00e+00	0.00e+00	ALDH1A1|2.36690204351;ACLY|0.437089310205;ADH1B|5.34429631356;ALDH2|6.13473063869;ADH4|5.43771296763;ACO1|2.42502563812;HBA2|0.534773543943;HBB|0.577542892277;PCK2|4.3711109564;NNT|2.0;AKR1A1|1.56808090815;AKR1B10|10.8377998199;HP|5.40764333211;ALDH1B1|2.65001403409;FTCD|5.1873582186;AKR1C1|2.20839769433;GPX1|0.386891248386;ADH6|4.91775546902;ADH1C|4.3469394501;SULT1A1|4.6815945659;SULT2A1|6.5841…	33	5	552	81321	http://www.ebi.ac.uk/QuickGO/GTerm?id=GO:0016999
5	5	sensory system development	GO:0048880	0.00e+00	0.00e+00	SERPINF1|0.434973676354;IMPDH2|0.502431910212;HMGB1|0.38958228983;GPD2|0.535515411596;CALB1|0.294226684305;CRYAB|4.44443491462	6	5	552	81321	http://www.ebi.ac.uk/QuickGO/GTerm?id=GO:0048880
5	5	regulation of mRNA stability involved in response to stress	GO:0010610	0.00e+00	0.00e+00	IGF2BP1|0.230685623163;HNRNPM|0.317097849831	2	1	552	81321	http://www.ebi.ac.uk/QuickGO/GTerm?id=GO:0010610
5	5	response to antineoplastic agent	GO:0097327	0.00e+00	0.00e+00	CPS1|3.953142606;PCK2|4.3711109564;ARG1|4.10675818288;PTGR1|4.2339375795;SERPINF1|0.434973676354;HMOX1|0.291991848653;HNRNPA1|0.331481440075;RPL18A|0.546767728742	8	6	552	81321	http://www.ebi.ac.uk/QuickGO/GTerm?id=GO:0097327
9	8,9	pyruvate biosynthetic process	GO:0042866	0.00e+00	0.00e+00	PKM|0.189464570814;ALDOB|16.0666806918;GAPDH|0.62720110226;TPI1|0.547526235397;FBP1|2.28786194641;ALDOA|0.538493188097;LDHA|0.491751037013;PFKL|0.351598299978;EIF6|0.432568345292;GPD1|3.46294626208	10	6	552	81321	http://www.ebi.ac.uk/QuickGO/GTerm?id=GO:0042866
4	4	drug metabolic process	GO:0017144	0.00e+00	0.00e+00	CPS1|3.953142606;AOX1|3.78685452495;HSD17B4|3.6376330072;GLYAT|2.04344016543;ALDH1A1|2.36690204351;ACLY|0.437089310205;ALDH1L1|6.50703358506;PKM|0.189464570814;ADH1B|5.34429631356;ACSL1|1.93187265785;HSP90AA1|0.563309614249;ALDH2|6.13473063869;ALDOB|16.0666806918;GATM|2.51228476229;GAPDH|0.62720110226;ADH4|5.43771296763;ABAT|5.30002806818;SCP2|3.03353509075;ACO1|2.42502563812;ACOX1|3.63007662127;…	104	88	552	81321	http://www.ebi.ac.uk/QuickGO/GTerm?id=GO:0017144
9	8,9	regulation of L-arginine import	GO:0010963	0.00e+00	0.00e+00	ARG1|4.10675818288;AGT|0.413798408039	2	1	552	81321	http://www.ebi.ac.uk/QuickGO/GTerm?id=GO:0010963
6	6	modification of postsynaptic actin cytoskeleton	GO:0098885	0.00e+00	0.00e+00	PFN1|0.535144349213;RHOA|0.63463544301	2	1	552	81321	http://www.ebi.ac.uk/QuickGO/GTerm?id=GO:0098885
5	5	postsynaptic neurotransmitter receptor internalization	GO:0098884	0.00e+00	0.00e+00	DNM2|0.330105710254;SCRIB|0.323312232972	2	1	552	81321	http://www.ebi.ac.uk/QuickGO/GTerm?id=GO:0098884
5	5	antibiotic catabolic process	GO:0017001	0.00e+00	0.00e+00	ALDH2|6.13473063869;ADH4|5.43771296763;HBA2|0.534773543943;HBB|0.577542892277;PCK2|4.3711109564;NNT|2.0;AKR1B10|10.8377998199;HP|5.40764333211;ALDH1B1|2.65001403409;GPX1|0.386891248386;SULT1A1|4.6815945659;SULT2A1|6.58416276223;MPO|0.408667664244	13	2	552	81321	http://www.ebi.ac.uk/QuickGO/GTerm?id=GO:0017001
10	7,8,9,10	positive regulation of double-strand break repair via homologous recombination	GO:1905168	0.00e+00	0.00e+00	ACTR2|0.341273429471;PARP1|0.268501117905;FUS|0.243501067136	3	2	552	81321	http://www.ebi.ac.uk/QuickGO/GTerm?id=GO:1905168
4	4	cellular catabolic process	GO:0044248	5.86e-123	2.93e-120	APOB|0.600818024763;CPS1|3.953142606;CLTC|0.257563488405;AOX1|3.78685452495;EHHADH|10.8754259353;HSD17B4|3.6376330072;UBA1|0.611744020566;ALDH1L1|6.50703358506;PKM|0.189464570814;ACSL1|1.93187265785;EPHX1|2.83628007136;HSP90AA1|0.563309614249;ALDH2|6.13473063869;ALDOB|16.0666806918;GAPDH|0.62720110226;ADH4|5.43771296763;PYGL|2.95467612717;ABAT|5.30002806818;SCP2|3.03353509075;ACOX1|3.63007662127;…	212	4301	552	81321	http://www.ebi.ac.uk/QuickGO/GTerm?id=GO:0044248
3	3	response to chemical	GO:0042221	1.16e-118	5.37e-116	APOB|0.600818024763;CPS1|3.953142606;TLN1|0.499653546495;PRKDC|0.225000482448;FLNB|0.433769343576;EEF2|0.47434215757;CES1|12.9152171921;GLYAT|2.04344016543;ALDH1A1|2.36690204351;ATIC|0.294226684305;ACSM2B|3.39638498579;ADH1B|5.34429631356;IQGAP1|0.394473420426;ACSL1|1.93187265785;EPHX1|2.83628007136;HSPA4|0.529242197438;HSP90AA1|0.563309614249;ALDH2|6.13473063869;ALDOB|16.0666806918;GATM|2.512284…	257	7329	552	81321	http://www.ebi.ac.uk/QuickGO/GTerm?id=GO:0042221
3	3	catabolic process	GO:0009056	9.96e-118	4.32e-115	APOB|0.600818024763;CPS1|3.953142606;CLTC|0.257563488405;CES1|12.9152171921;AOX1|3.78685452495;EHHADH|10.8754259353;HSD17B4|3.6376330072;ALDH1A1|2.36690204351;UBA1|0.611744020566;ALDH1L1|6.50703358506;PKM|0.189464570814;ACSL1|1.93187265785;EPHX1|2.83628007136;HSP90AA1|0.563309614249;ALDH2|6.13473063869;ALDOB|16.0666806918;GAPDH|0.62720110226;ADH4|5.43771296763;PYGL|2.95467612717;ABAT|5.3000280681…	223	5202	552	81321	http://www.ebi.ac.uk/QuickGO/GTerm?id=GO:0009056
4	4	organic substance catabolic process	GO:1901575	9.25e-107	3.76e-104	APOB|0.600818024763;CPS1|3.953142606;CLTC|0.257563488405;CES1|12.9152171921;AOX1|3.78685452495;EHHADH|10.8754259353;HSD17B4|3.6376330072;ALDH1A1|2.36690204351;UBA1|0.611744020566;ALDH1L1|6.50703358506;PKM|0.189464570814;HSP90AA1|0.563309614249;ALDH2|6.13473063869;ALDOB|16.0666806918;GAPDH|0.62720110226;ADH4|5.43771296763;PYGL|2.95467612717;ABAT|5.30002806818;SCP2|3.03353509075;ACOX1|3.63007662127…	195	4221	552	81321	http://www.ebi.ac.uk/QuickGO/GTerm?id=GO:1901575
5	5	organic cyclic compound catabolic process	GO:1901361	9.12e-100	3.49e-97	AOX1|3.78685452495;ALDH1L1|6.50703358506;PKM|0.189464570814;ALDOB|16.0666806918;GAPDH|0.62720110226;TPI1|0.547526235397;GOT2|2.59547753388;RPL4|0.493116352247;FBP1|2.28786194641;KPNB1|0.539614118252;RACK1|0.423959982317;EIF4A1|0.390122740087;ALDOA|0.538493188097;AHCY|0.36729215832;FTCD|5.1873582186;CYP3A4|2.85600795937;MAOA|3.87178810757;AIFM1|1.92252185678;LDHA|0.491751037013;HGD|2.49320238855;R…	109	923	552	81321	http://www.ebi.ac.uk/QuickGO/GTerm?id=GO:1901361
4	4	cellular response to chemical stimulus	GO:0070887	2.19e-99	7.92e-97	APOB|0.600818024763;CPS1|3.953142606;TLN1|0.499653546495;PRKDC|0.225000482448;FLNB|0.433769343576;EEF2|0.47434215757;CES1|12.9152171921;GLYAT|2.04344016543;ALDH1A1|2.36690204351;ATIC|0.294226684305;ACSM2B|3.39638498579;ADH1B|5.34429631356;IQGAP1|0.394473420426;ACSL1|1.93187265785;EPHX1|2.83628007136;HSP90AA1|0.563309614249;ALDH2|6.13473063869;ALDOB|16.0666806918;GAPDH|0.62720110226;ADH4|5.4377129…	200	4938	552	81321	http://www.ebi.ac.uk/QuickGO/GTerm?id=GO:0070887
3	3	regulation of biological quality	GO:0065008	2.95e-99	1.01e-96	APOB|0.600818024763;CPS1|3.953142606;TLN1|0.499653546495;DYNC1H1|0.536258308409;PRKDC|0.225000482448;FLNB|0.433769343576;CES1|12.9152171921;HSD17B4|3.6376330072;GLYAT|2.04344016543;ALDH1A1|2.36690204351;ADH1B|5.34429631356;IQGAP1|0.394473420426;ACSL1|1.93187265785;HSP90AA1|0.563309614249;SOAT1|4.10391258135;ALDH2|6.13473063869;GATM|2.51228476229;GAPDH|0.62720110226;ADH4|5.43771296763;PYGL|2.95467…	230	6902	552	81321	http://www.ebi.ac.uk/QuickGO/GTerm?id=GO:0065008
5	5	aromatic compound catabolic process	GO:0019439	4.97e-94	1.62e-91	AOX1|3.78685452495;ALDH1L1|6.50703358506;PKM|0.189464570814;EPHX1|2.83628007136;ALDOB|16.0666806918;GAPDH|0.62720110226;TPI1|0.547526235397;RPL4|0.493116352247;FBP1|2.28786194641;KPNB1|0.539614118252;RACK1|0.423959982317;EIF4A1|0.390122740087;ALDOA|0.538493188097;AHCY|0.36729215832;FTCD|5.1873582186;MAOA|3.87178810757;AIFM1|1.92252185678;LDHA|0.491751037013;HGD|2.49320238855;RPLP0|0.508035071497;…	103	874	552	81321	http://www.ebi.ac.uk/QuickGO/GTerm?id=GO:0019439
3	3	cellular component organization	GO:0016043	1.13e-90	3.49e-88	APOB|0.600818024763;TLN1|0.499653546495;DYNC1H1|0.536258308409;PRKDC|0.225000482448;FLNB|0.433769343576;CLTC|0.257563488405;LCP1|0.398320048143;TUBB4B|0.544876056107;EHHADH|10.8754259353;HSD17B4|3.6376330072;IQGAP1|0.394473420426;PLEC|0.570777353563;HSPA4|0.529242197438;HSP90AA1|0.563309614249;SOAT1|4.10391258135;ALDOB|16.0666806918;GAPDH|0.62720110226;SCP2|3.03353509075;CAND1|0.411225034356;COPB…	298	13412	552	81321	http://www.ebi.ac.uk/QuickGO/GTerm?id=GO:0016043
5	5	heterocycle catabolic process	GO:0046700	4.37e-90	1.29e-87	AOX1|3.78685452495;ALDH1L1|6.50703358506;PKM|0.189464570814;ALDOB|16.0666806918;GAPDH|0.62720110226;TPI1|0.547526235397;GOT2|2.59547753388;RPL4|0.493116352247;FBP1|2.28786194641;KPNB1|0.539614118252;RACK1|0.423959982317;EIF4A1|0.390122740087;ALDOA|0.538493188097;AHCY|0.36729215832;FTCD|5.1873582186;AIFM1|1.92252185678;LDHA|0.491751037013;RPLP0|0.508035071497;RPSA|0.470413053757;AKR7A3|10.73313779…	99	844	552	81321	http://www.ebi.ac.uk/QuickGO/GTerm?id=GO:0046700
2	2	cellular component organization or biogenesis	GO:0071840	7.67e-90	2.17e-87	APOB|0.600818024763;TLN1|0.499653546495;DYNC1H1|0.536258308409;PRKDC|0.225000482448;FLNB|0.433769343576;CLTC|0.257563488405;LCP1|0.398320048143;TUBB4B|0.544876056107;EHHADH|10.8754259353;HSD17B4|3.6376330072;IQGAP1|0.394473420426;PLEC|0.570777353563;HSPA4|0.529242197438;HSP90AA1|0.563309614249;SOAT1|4.10391258135;ALDOB|16.0666806918;GAPDH|0.62720110226;SCP2|3.03353509075;CAND1|0.411225034356;COPB…	301	13806	552	81321	http://www.ebi.ac.uk/QuickGO/GTerm?id=GO:0071840
4	4	response to organic substance	GO:0010033	1.25e-89	3.39e-87	APOB|0.600818024763;CPS1|3.953142606;TLN1|0.499653546495;PRKDC|0.225000482448;FLNB|0.433769343576;EEF2|0.47434215757;ATIC|0.294226684305;IQGAP1|0.394473420426;ACSL1|1.93187265785;EPHX1|2.83628007136;HSPA4|0.529242197438;HSP90AA1|0.563309614249;ALDOB|16.0666806918;GATM|2.51228476229;GAPDH|0.62720110226;ADH4|5.43771296763;ABAT|5.30002806818;SOD2|2.012515647;PCK2|4.3711109564;GOT2|2.59547753388;AKR1…	193	5147	552	81321	http://www.ebi.ac.uk/QuickGO/GTerm?id=GO:0010033
5	5	cellular nitrogen compound catabolic process	GO:0044270	7.32e-88	1.9e-85	AOX1|3.78685452495;ALDH1L1|6.50703358506;PKM|0.189464570814;ALDOB|16.0666806918;GAPDH|0.62720110226;TPI1|0.547526235397;RPL4|0.493116352247;FBP1|2.28786194641;KPNB1|0.539614118252;RACK1|0.423959982317;EIF4A1|0.390122740087;ALDOA|0.538493188097;AHCY|0.36729215832;FTCD|5.1873582186;CYP3A4|2.85600795937;AIFM1|1.92252185678;LDHA|0.491751037013;RPLP0|0.508035071497;RPSA|0.470413053757;PFKL|0.351598299…	97	834	552	81321	http://www.ebi.ac.uk/QuickGO/GTerm?id=GO:0044270
4	4	macromolecular complex subunit organization	GO:0043933	1.19e-86	2.97e-84	APOB|0.600818024763;TLN1|0.499653546495;DYNC1H1|0.536258308409;CLTC|0.257563488405;TUBB4B|0.544876056107;HSPA4|0.529242197438;HSP90AA1|0.563309614249;SOAT1|4.10391258135;ALDOB|16.0666806918;CAND1|0.411225034356;XRCC6|0.274713554394;HBA2|0.534773543943;HBB|0.577542892277;SOD2|2.012515647;RPL4|0.493116352247;FBP1|2.28786194641;EML4|0.415811049187;KPNB1|0.539614118252;RACK1|0.423959982317;ACTR3|0.42…	192	5292	552	81321	http://www.ebi.ac.uk/QuickGO/GTerm?id=GO:0043933
4	4	symbiosis, encompassing mutualism through parasitism	GO:0044403	5.37e-85	1.29e-82	TLN1|0.499653546495;CFH|0.36248670822;IQGAP1|0.394473420426;GAPDH|0.62720110226;COPB1|0.410370804405;XRCC6|0.274713554394;RPL4|0.493116352247;XRCC5|0.424253950853;KPNB1|0.539614118252;RACK1|0.423959982317;EIF4A1|0.390122740087;DDX39B|0.390934821564;PDCD6IP|0.371903440609;ARG1|4.10675818288;EIF3B|0.483638164807;CFL1|0.480297431977;RPLP0|0.508035071497;RPSA|0.470413053757;GSN|0.496202187343;SERPINB…	105	1131	552	81321	http://www.ebi.ac.uk/QuickGO/GTerm?id=GO:0044403
3	3	cellular component biogenesis	GO:0044085	8.19e-85	1.9e-82	APOB|0.600818024763;TLN1|0.499653546495;DYNC1H1|0.536258308409;CLTC|0.257563488405;LCP1|0.398320048143;TUBB4B|0.544876056107;IQGAP1|0.394473420426;HSPA4|0.529242197438;HSP90AA1|0.563309614249;SOAT1|4.10391258135;ALDOB|16.0666806918;CAND1|0.411225034356;XRCC6|0.274713554394;HBA2|0.534773543943;HBB|0.577542892277;SOD2|2.012515647;RPL4|0.493116352247;XRCC5|0.424253950853;FBP1|2.28786194641;KPNB1|0.5…	198	5823	552	81321	http://www.ebi.ac.uk/QuickGO/GTerm?id=GO:0044085
3	3	interspecies interaction between organisms	GO:0044419	1.8e-84	4.04e-82	TLN1|0.499653546495;CFH|0.36248670822;IQGAP1|0.394473420426;GAPDH|0.62720110226;COPB1|0.410370804405;XRCC6|0.274713554394;RPL4|0.493116352247;XRCC5|0.424253950853;KPNB1|0.539614118252;RACK1|0.423959982317;EIF4A1|0.390122740087;DDX39B|0.390934821564;PDCD6IP|0.371903440609;ARG1|4.10675818288;EIF3B|0.483638164807;CFL1|0.480297431977;RPLP0|0.508035071497;RPSA|0.470413053757;GSN|0.496202187343;SERPINB…	107	1209	552	81321	http://www.ebi.ac.uk/QuickGO/GTerm?id=GO:0044419
6	5,6	nucleobase-containing compound catabolic process	GO:0034655	1.03e-82	2.24e-80	PKM|0.189464570814;ALDOB|16.0666806918;GAPDH|0.62720110226;TPI1|0.547526235397;RPL4|0.493116352247;FBP1|2.28786194641;KPNB1|0.539614118252;RACK1|0.423959982317;EIF4A1|0.390122740087;ALDOA|0.538493188097;AHCY|0.36729215832;AIFM1|1.92252185678;LDHA|0.491751037013;RPLP0|0.508035071497;RPSA|0.470413053757;PFKL|0.351598299978;HNRNPU|0.321970407377;DPYD|0.425726853874;PNP|0.558256480991;EIF6|0.43256834…	89	723	552	81321	http://www.ebi.ac.uk/QuickGO/GTerm?id=GO:0034655
3	3	cellular localization	GO:0051641	1.68e-79	3.52e-77	TLN1|0.499653546495;DYNC1H1|0.536258308409;FLNB|0.433769343576;CLTC|0.257563488405;CES1|12.9152171921;TUBB4B|0.544876056107;EHHADH|10.8754259353;HSD17B4|3.6376330072;IQGAP1|0.394473420426;HSPA4|0.529242197438;HSP90AA1|0.563309614249;GAPDH|0.62720110226;ABAT|5.30002806818;SCP2|3.03353509075;COPB1|0.410370804405;ACOX1|3.63007662127;IPO5|0.36729215832;PCK2|4.3711109564;RPL4|0.493116352247;LMNA|0.582…	201	6462	552	81321	http://www.ebi.ac.uk/QuickGO/GTerm?id=GO:0051641
5	5	viral process	GO:0016032	4.29e-78	8.73e-76	TLN1|0.499653546495;CFH|0.36248670822;IQGAP1|0.394473420426;COPB1|0.410370804405;XRCC6|0.274713554394;RPL4|0.493116352247;XRCC5|0.424253950853;KPNB1|0.539614118252;RACK1|0.423959982317;EIF4A1|0.390122740087;DDX39B|0.390934821564;PDCD6IP|0.371903440609;EIF3B|0.483638164807;CFL1|0.480297431977;RPLP0|0.508035071497;RPSA|0.470413053757;GSN|0.496202187343;KRT7|0.335178147895;PPIB|0.551716870021;CTSB|0…	96	1020	552	81321	http://www.ebi.ac.uk/QuickGO/GTerm?id=GO:0016032
8	6,7,8	mRNA catabolic process	GO:0006402	1.28e-77	2.53e-75	RPL4|0.493116352247;EIF4A1|0.390122740087;RPLP0|0.508035071497;RPSA|0.470413053757;HNRNPU|0.321970407377;RPS3A|0.35478083905;SSB|0.2513901451;APEX1|0.556325060292;RPS4X|0.502431910212;RPL7|0.421323414752;RPL5|0.242322454234;YWHAB|0.405563577789;RPLP2|0.550952557938;RPS12|0.451876363376;RPS8|0.4547041259;PSMB1|0.493116352247;RPL10A|0.489031736724;IGF2BP1|0.230685623163;RPS19|0.335410556221;ANP32A|…	67	328	552	81321	http://www.ebi.ac.uk/QuickGO/GTerm?id=GO:0006402
2	2	multi-organism process	GO:0051704	7.91e-77	1.51e-74	APOB|0.600818024763;CPS1|3.953142606;TLN1|0.499653546495;CFH|0.36248670822;IQGAP1|0.394473420426;GAPDH|0.62720110226;PYGL|2.95467612717;ABAT|5.30002806818;COPB1|0.410370804405;XRCC6|0.274713554394;ACOX1|3.63007662127;PCK2|4.3711109564;GOT2|2.59547753388;TKFC|5.14082534988;RPL4|0.493116352247;LMNA|0.582366793234;HMGCS2|4.0502192294;XRCC5|0.424253950853;EEF1G|0.41638788544;HP|5.40764333211;KPNB1|0.…	157	3816	552	81321	http://www.ebi.ac.uk/QuickGO/GTerm?id=GO:0051704
5	5	protein complex subunit organization	GO:0071822	1.89e-76	3.51e-74	TLN1|0.499653546495;DYNC1H1|0.536258308409;CLTC|0.257563488405;TUBB4B|0.544876056107;HSPA4|0.529242197438;HSP90AA1|0.563309614249;ALDOB|16.0666806918;XRCC6|0.274713554394;HBA2|0.534773543943;HBB|0.577542892277;SOD2|2.012515647;RPL4|0.493116352247;FBP1|2.28786194641;EML4|0.415811049187;KPNB1|0.539614118252;RACK1|0.423959982317;ACTR3|0.422786143689;ALDOA|0.538493188097;SHMT1|5.05601239381;AKR1C1|2.…	156	3782	552	81321	http://www.ebi.ac.uk/QuickGO/GTerm?id=GO:0071822
4	4	single-organism cellular localization	GO:1902580	4.51e-75	8.15e-73	DYNC1H1|0.536258308409;CLTC|0.257563488405;EHHADH|10.8754259353;HSD17B4|3.6376330072;HSPA4|0.529242197438;HSP90AA1|0.563309614249;SCP2|3.03353509075;COPB1|0.410370804405;ACOX1|3.63007662127;RPL4|0.493116352247;LMNA|0.582366793234;HAO1|5.97525382845;KPNB1|0.539614118252;RACK1|0.423959982317;ACTR3|0.422786143689;COPB2|0.448133349785;ACSL3|0.205612517178;PDCD6IP|0.371903440609;RPLP0|0.508035071497;R…	121	2066	552	81321	http://www.ebi.ac.uk/QuickGO/GTerm?id=GO:1902580
4	4	establishment of localization in cell	GO:0051649	2.85e-74	5.01e-72	TLN1|0.499653546495;DYNC1H1|0.536258308409;CLTC|0.257563488405;CES1|12.9152171921;EHHADH|10.8754259353;HSD17B4|3.6376330072;IQGAP1|0.394473420426;HSPA4|0.529242197438;HSP90AA1|0.563309614249;ABAT|5.30002806818;SCP2|3.03353509075;COPB1|0.410370804405;ACOX1|3.63007662127;IPO5|0.36729215832;RPL4|0.493116352247;LMNA|0.582366793234;ACAA2|5.00024921034;HAO1|5.97525382845;KPNB1|0.539614118252;ACTR3|0.42…	179	5370	552	81321	http://www.ebi.ac.uk/QuickGO/GTerm?id=GO:0051649
4	4	organic acid metabolic process	GO:0006082	1.03e-73	1.76e-71	CPS1|3.953142606;CLTC|0.257563488405;CES1|12.9152171921;EHHADH|10.8754259353;HSD17B4|3.6376330072;GLYAT|2.04344016543;ATIC|0.294226684305;ACLY|0.437089310205;ALDH1L1|6.50703358506;ACSM2B|3.39638498579;PKM|0.189464570814;ADH1B|5.34429631356;ACSL1|1.93187265785;ALDOB|16.0666806918;GATM|2.51228476229;GAPDH|0.62720110226;ADH4|5.43771296763;CNDP2|1.81503831063;ABAT|5.30002806818;SCP2|3.03353509075;ACO…	142	3165	552	81321	http://www.ebi.ac.uk/QuickGO/GTerm?id=GO:0006082
5	5	oxoacid metabolic process	GO:0043436	3.07e-73	5.08e-71	CPS1|3.953142606;CLTC|0.257563488405;CES1|12.9152171921;EHHADH|10.8754259353;HSD17B4|3.6376330072;GLYAT|2.04344016543;ATIC|0.294226684305;ACLY|0.437089310205;ALDH1L1|6.50703358506;ACSM2B|3.39638498579;PKM|0.189464570814;ADH1B|5.34429631356;ACSL1|1.93187265785;ALDOB|16.0666806918;GATM|2.51228476229;GAPDH|0.62720110226;ADH4|5.43771296763;CNDP2|1.81503831063;ABAT|5.30002806818;SCP2|3.03353509075;ACO…	141	3138	552	81321	http://www.ebi.ac.uk/QuickGO/GTerm?id=GO:0043436
6	6	carboxylic acid metabolic process	GO:0019752	3.13e-73	5.08e-71	CPS1|3.953142606;CLTC|0.257563488405;CES1|12.9152171921;EHHADH|10.8754259353;HSD17B4|3.6376330072;GLYAT|2.04344016543;ATIC|0.294226684305;ACLY|0.437089310205;ALDH1L1|6.50703358506;ACSM2B|3.39638498579;PKM|0.189464570814;ADH1B|5.34429631356;ACSL1|1.93187265785;ALDOB|16.0666806918;GATM|2.51228476229;GAPDH|0.62720110226;ADH4|5.43771296763;CNDP2|1.81503831063;ABAT|5.30002806818;SCP2|3.03353509075;ACO…	138	2979	552	81321	http://www.ebi.ac.uk/QuickGO/GTerm?id=GO:0019752
6	6	protein localization to organelle	GO:0033365	7.7e-73	1.22e-70	EHHADH|10.8754259353;HSD17B4|3.6376330072;HSPA4|0.529242197438;HSP90AA1|0.563309614249;SCP2|3.03353509075;ACOX1|3.63007662127;IPO5|0.36729215832;RPL4|0.493116352247;LMNA|0.582366793234;XRCC5|0.424253950853;HAO1|5.97525382845;KPNB1|0.539614118252;CCT4|0.500346693731;CFL1|0.480297431977;RPLP0|0.508035071497;RPSA|0.470413053757;AGT|0.413798408039;GLUL|4.04460832341;HNRNPU|0.321970407377;ECI2|2.98142…	103	1411	552	81321	http://www.ebi.ac.uk/QuickGO/GTerm?id=GO:0033365
7	6,7	RNA catabolic process	GO:0006401	1.72e-72	2.66e-70	RPL4|0.493116352247;EIF4A1|0.390122740087;RPLP0|0.508035071497;RPSA|0.470413053757;HNRNPU|0.321970407377;RPS3A|0.35478083905;SSB|0.2513901451;APEX1|0.556325060292;RPS4X|0.502431910212;RPL7|0.421323414752;RPL5|0.242322454234;YWHAB|0.405563577789;RPLP2|0.550952557938;RPS12|0.451876363376;RPS8|0.4547041259;PSMB1|0.493116352247;RPL10A|0.489031736724;IGF2BP1|0.230685623163;RPS19|0.335410556221;ANP32A|…	68	406	552	81321	http://www.ebi.ac.uk/QuickGO/GTerm?id=GO:0006401
7	5,6,7	establishment of protein localization to organelle	GO:0072594	2.71e-72	4.1e-70	EHHADH|10.8754259353;HSD17B4|3.6376330072;HSPA4|0.529242197438;HSP90AA1|0.563309614249;SCP2|3.03353509075;ACOX1|3.63007662127;IPO5|0.36729215832;RPL4|0.493116352247;LMNA|0.582366793234;HAO1|5.97525382845;KPNB1|0.539614118252;CCT4|0.500346693731;CFL1|0.480297431977;RPLP0|0.508035071497;RPSA|0.470413053757;AGT|0.413798408039;ECI2|2.9814207736;ECH1|1.995845438;RPS3A|0.35478083905;PARP1|0.26850111790…	92	1041	552	81321	http://www.ebi.ac.uk/QuickGO/GTerm?id=GO:0072594
3	3	single-organism localization	GO:1902578	3.26e-72	4.82e-70	APOB|0.600818024763;TLN1|0.499653546495;DYNC1H1|0.536258308409;FLNB|0.433769343576;CLTC|0.257563488405;EEF2|0.47434215757;CES1|12.9152171921;TUBB4B|0.544876056107;EHHADH|10.8754259353;HSD17B4|3.6376330072;ACLY|0.437089310205;IQGAP1|0.394473420426;ACSL1|1.93187265785;HSPA4|0.529242197438;HSP90AA1|0.563309614249;SOAT1|4.10391258135;GAPDH|0.62720110226;PYGL|2.95467612717;ABAT|5.30002806818;SCP2|3.03…	255	11679	552	81321	http://www.ebi.ac.uk/QuickGO/GTerm?id=GO:1902578
2	2	localization	GO:0051179	1.82e-71	2.63e-69	APOB|0.600818024763;TLN1|0.499653546495;DYNC1H1|0.536258308409;FLNB|0.433769343576;CLTC|0.257563488405;EEF2|0.47434215757;CES1|12.9152171921;TUBB4B|0.544876056107;EHHADH|10.8754259353;HSD17B4|3.6376330072;ACLY|0.437089310205;IQGAP1|0.394473420426;ACSL1|1.93187265785;HSPA4|0.529242197438;HSP90AA1|0.563309614249;SOAT1|4.10391258135;GAPDH|0.62720110226;PYGL|2.95467612717;ABAT|5.30002806818;SCP2|3.03…	303	16599	552	81321	http://www.ebi.ac.uk/QuickGO/GTerm?id=GO:0051179
7	7	monocarboxylic acid metabolic process	GO:0032787	2.32e-71	3.28e-69	CES1|12.9152171921;EHHADH|10.8754259353;HSD17B4|3.6376330072;GLYAT|2.04344016543;ACLY|0.437089310205;ACSM2B|3.39638498579;PKM|0.189464570814;ADH1B|5.34429631356;ACSL1|1.93187265785;ALDOB|16.0666806918;GAPDH|0.62720110226;ADH4|5.43771296763;ABAT|5.30002806818;SCP2|3.03353509075;ACOX1|3.63007662127;TPI1|0.547526235397;PCK2|4.3711109564;GOT2|2.59547753388;AKR1A1|1.56808090815;UGP2|3.6731046492;ACAA2…	97	1238	552	81321	http://www.ebi.ac.uk/QuickGO/GTerm?id=GO:0032787
5	4,5	intracellular transport	GO:0046907	5.68e-71	7.86e-69	DYNC1H1|0.536258308409;CLTC|0.257563488405;CES1|12.9152171921;EHHADH|10.8754259353;HSD17B4|3.6376330072;HSPA4|0.529242197438;HSP90AA1|0.563309614249;SCP2|3.03353509075;COPB1|0.410370804405;ACOX1|3.63007662127;IPO5|0.36729215832;RPL4|0.493116352247;LMNA|0.582366793234;ACAA2|5.00024921034;HAO1|5.97525382845;KPNB1|0.539614118252;COPB2|0.448133349785;DDX39B|0.390934821564;ACSL3|0.205612517178;CPT2|2.…	158	4264	552	81321	http://www.ebi.ac.uk/QuickGO/GTerm?id=GO:0046907
3	3	macromolecule localization	GO:0033036	7.32e-71	9.93e-69	APOB|0.600818024763;TLN1|0.499653546495;FLNB|0.433769343576;CLTC|0.257563488405;CES1|12.9152171921;EHHADH|10.8754259353;HSD17B4|3.6376330072;IQGAP1|0.394473420426;ACSL1|1.93187265785;HSPA4|0.529242197438;HSP90AA1|0.563309614249;SOAT1|4.10391258135;GAPDH|0.62720110226;ABAT|5.30002806818;SCP2|3.03353509075;COPB1|0.410370804405;ACOX1|3.63007662127;SELENBP1|2.27048420429;IPO5|0.36729215832;PCK2|4.371…	185	6071	552	81321	http://www.ebi.ac.uk/QuickGO/GTerm?id=GO:0033036
4	4	transport	GO:0006810	4.81e-70	6.38e-68	APOB|0.600818024763;TLN1|0.499653546495;DYNC1H1|0.536258308409;CLTC|0.257563488405;EEF2|0.47434215757;CES1|12.9152171921;TUBB4B|0.544876056107;EHHADH|10.8754259353;HSD17B4|3.6376330072;ACLY|0.437089310205;IQGAP1|0.394473420426;ACSL1|1.93187265785;HSPA4|0.529242197438;HSP90AA1|0.563309614249;SOAT1|4.10391258135;GAPDH|0.62720110226;PYGL|2.95467612717;ABAT|5.30002806818;SCP2|3.03353509075;COPB1|0.41…	279	14307	552	81321	http://www.ebi.ac.uk/QuickGO/GTerm?id=GO:0006810
5	5	import into cell	GO:0098657	6.04e-70	7.86e-68	APOB|0.600818024763;CLTC|0.257563488405;HSP90AA1|0.563309614249;HBA2|0.534773543943;HBB|0.577542892277;HP|5.40764333211;RACK1|0.423959982317;ACTR3|0.422786143689;ANXA1|0.425137080032;AGT|0.413798408039;GSN|0.496202187343;TXNDC5|0.410940093647;ACTR2|0.341273429471;GLUL|4.04460832341;SLC18A1|0.206755842111;CORO1A|0.343409058357;ANXA11|0.356259403537;MAPK1|0.479299719246;SOD1|3.4749687406;ITGB1|0.38…	49	140	552	81321	http://www.ebi.ac.uk/QuickGO/GTerm?id=GO:0098657
2	2	negative regulation of biological process	GO:0048519	6.98e-70	8.9e-68	PRKDC|0.225000482448;CLTC|0.257563488405;ALDH1A1|2.36690204351;IQGAP1|0.394473420426;GAPDH|0.62720110226;ABAT|5.30002806818;XRCC6|0.274713554394;SOD2|2.012515647;TKFC|5.14082534988;NNT|2.0;RPL4|0.493116352247;LMNA|0.582366793234;XRCC5|0.424253950853;ACAA2|5.00024921034;FBP1|2.28786194641;EML4|0.415811049187;HP|5.40764333211;RACK1|0.423959982317;EIF4A1|0.390122740087;SHMT1|5.05601239381;G6PD|0.337…	209	7981	552	81321	http://www.ebi.ac.uk/QuickGO/GTerm?id=GO:0048519
7	6,7	peptide transport	GO:0015833	1.88e-69	2.36e-67	APOB|0.600818024763;CLTC|0.257563488405;EHHADH|10.8754259353;HSD17B4|3.6376330072;IQGAP1|0.394473420426;HSPA4|0.529242197438;HSP90AA1|0.563309614249;GAPDH|0.62720110226;ABAT|5.30002806818;SCP2|3.03353509075;COPB1|0.410370804405;ACOX1|3.63007662127;SELENBP1|2.27048420429;IPO5|0.36729215832;PCK2|4.3711109564;RPL4|0.493116352247;LMNA|0.582366793234;HAO1|5.97525382845;KPNB1|0.539614118252;RACK1|0.423…	146	3647	552	81321	http://www.ebi.ac.uk/QuickGO/GTerm?id=GO:0015833
3	3	establishment of localization	GO:0051234	7.96e-69	9.76e-67	APOB|0.600818024763;TLN1|0.499653546495;DYNC1H1|0.536258308409;CLTC|0.257563488405;EEF2|0.47434215757;CES1|12.9152171921;TUBB4B|0.544876056107;EHHADH|10.8754259353;HSD17B4|3.6376330072;ACLY|0.437089310205;IQGAP1|0.394473420426;ACSL1|1.93187265785;HSPA4|0.529242197438;HSP90AA1|0.563309614249;SOAT1|4.10391258135;GAPDH|0.62720110226;PYGL|2.95467612717;ABAT|5.30002806818;SCP2|3.03353509075;COPB1|0.41…	279	14488	552	81321	http://www.ebi.ac.uk/QuickGO/GTerm?id=GO:0051234
6	6	amide transport	GO:0042886	2.84e-68	3.42e-66	APOB|0.600818024763;CLTC|0.257563488405;EHHADH|10.8754259353;HSD17B4|3.6376330072;IQGAP1|0.394473420426;HSPA4|0.529242197438;HSP90AA1|0.563309614249;GAPDH|0.62720110226;ABAT|5.30002806818;SCP2|3.03353509075;COPB1|0.410370804405;ACOX1|3.63007662127;SELENBP1|2.27048420429;IPO5|0.36729215832;PCK2|4.3711109564;RPL4|0.493116352247;LMNA|0.582366793234;HAO1|5.97525382845;KPNB1|0.539614118252;RACK1|0.423…	146	3724	552	81321	http://www.ebi.ac.uk/QuickGO/GTerm?id=GO:0042886
4	4	protein localization	GO:0008104	2.93e-68	3.47e-66	APOB|0.600818024763;TLN1|0.499653546495;FLNB|0.433769343576;CLTC|0.257563488405;EHHADH|10.8754259353;HSD17B4|3.6376330072;IQGAP1|0.394473420426;HSPA4|0.529242197438;HSP90AA1|0.563309614249;GAPDH|0.62720110226;ABAT|5.30002806818;SCP2|3.03353509075;COPB1|0.410370804405;ACOX1|3.63007662127;SELENBP1|2.27048420429;IPO5|0.36729215832;PCK2|4.3711109564;RPL4|0.493116352247;LMNA|0.582366793234;XRCC5|0.424…	167	5047	552	81321	http://www.ebi.ac.uk/QuickGO/GTerm?id=GO:0008104
5	5	cellular amide metabolic process	GO:0043603	5.79e-68	6.73e-66	CPS1|3.953142606;EEF2|0.47434215757;CES1|12.9152171921;HSD17B4|3.6376330072;GLYAT|2.04344016543;ATIC|0.294226684305;ACLY|0.437089310205;ALDH1L1|6.50703358506;ACSM2B|3.39638498579;ACSL1|1.93187265785;HSP90AA1|0.563309614249;GAPDH|0.62720110226;CNDP2|1.81503831063;ACO1|2.42502563812;RPL4|0.493116352247;HMGCS2|4.0502192294;EEF1G|0.41638788544;RACK1|0.423959982317;IARS2|0.287373712009;EIF4A1|0.390122…	130	2848	552	81321	http://www.ebi.ac.uk/QuickGO/GTerm?id=GO:0043603
5	5	nitrogen compound transport	GO:0071705	1.83e-67	2.09e-65	APOB|0.600818024763;CLTC|0.257563488405;EHHADH|10.8754259353;HSD17B4|3.6376330072;IQGAP1|0.394473420426;HSPA4|0.529242197438;HSP90AA1|0.563309614249;GAPDH|0.62720110226;ABAT|5.30002806818;SCP2|3.03353509075;COPB1|0.410370804405;ACOX1|3.63007662127;SELENBP1|2.27048420429;HBB|0.577542892277;IPO5|0.36729215832;PCK2|4.3711109564;RPL4|0.493116352247;LMNA|0.582366793234;HAO1|5.97525382845;KPNB1|0.53961…	158	4520	552	81321	http://www.ebi.ac.uk/QuickGO/GTerm?id=GO:0071705
5	5	cellular protein localization	GO:0034613	2.8e-67	3.14e-65	TLN1|0.499653546495;FLNB|0.433769343576;CLTC|0.257563488405;EHHADH|10.8754259353;HSD17B4|3.6376330072;IQGAP1|0.394473420426;HSPA4|0.529242197438;HSP90AA1|0.563309614249;SCP2|3.03353509075;COPB1|0.410370804405;ACOX1|3.63007662127;IPO5|0.36729215832;RPL4|0.493116352247;LMNA|0.582366793234;XRCC5|0.424253950853;HAO1|5.97525382845;KPNB1|0.539614118252;RACK1|0.423959982317;COPB2|0.448133349785;DDX39B|0…	141	3497	552	81321	http://www.ebi.ac.uk/QuickGO/GTerm?id=GO:0034613
3	3	multi-organism cellular process	GO:0044764	4.07e-67	4.49e-65	TLN1|0.499653546495;COPB1|0.410370804405;XRCC6|0.274713554394;TKFC|5.14082534988;RPL4|0.493116352247;XRCC5|0.424253950853;KPNB1|0.539614118252;RACK1|0.423959982317;EIF4A1|0.390122740087;DDX39B|0.390934821564;PDCD6IP|0.371903440609;RPLP0|0.508035071497;RPSA|0.470413053757;GSN|0.496202187343;KRT7|0.335178147895;PPIB|0.551716870021;RPS3A|0.35478083905;RPS4X|0.502431910212;RPL7|0.421323414752;RHOA|0.…	84	919	552	81321	http://www.ebi.ac.uk/QuickGO/GTerm?id=GO:0044764
4	4	cellular macromolecule localization	GO:0070727	5.33e-67	5.78e-65	TLN1|0.499653546495;FLNB|0.433769343576;CLTC|0.257563488405;EHHADH|10.8754259353;HSD17B4|3.6376330072;IQGAP1|0.394473420426;HSPA4|0.529242197438;HSP90AA1|0.563309614249;SCP2|3.03353509075;COPB1|0.410370804405;ACOX1|3.63007662127;IPO5|0.36729215832;RPL4|0.493116352247;LMNA|0.582366793234;XRCC5|0.424253950853;HAO1|5.97525382845;KPNB1|0.539614118252;RACK1|0.423959982317;COPB2|0.448133349785;DDX39B|0…	141	3515	552	81321	http://www.ebi.ac.uk/QuickGO/GTerm?id=GO:0070727
2	2	positive regulation of biological process	GO:0048518	1.25e-66	1.34e-64	APOB|0.600818024763;CPS1|3.953142606;DYNC1H1|0.536258308409;PRKDC|0.225000482448;EEF2|0.47434215757;CFH|0.36248670822;ALDH1A1|2.36690204351;ACLY|0.437089310205;IQGAP1|0.394473420426;ACSL1|1.93187265785;HSP90AA1|0.563309614249;SOAT1|4.10391258135;ALDOB|16.0666806918;GATM|2.51228476229;GAPDH|0.62720110226;ABAT|5.30002806818;SCP2|3.03353509075;XRCC6|0.274713554394;ACOX1|3.63007662127;HBA2|0.53477354…	227	9859	552	81321	http://www.ebi.ac.uk/QuickGO/GTerm?id=GO:0048518
5	4,5	establishment of protein localization	GO:0045184	2.14e-66	2.24e-64	APOB|0.600818024763;CLTC|0.257563488405;EHHADH|10.8754259353;HSD17B4|3.6376330072;IQGAP1|0.394473420426;HSPA4|0.529242197438;HSP90AA1|0.563309614249;GAPDH|0.62720110226;ABAT|5.30002806818;SCP2|3.03353509075;COPB1|0.410370804405;ACOX1|3.63007662127;SELENBP1|2.27048420429;IPO5|0.36729215832;PCK2|4.3711109564;RPL4|0.493116352247;LMNA|0.582366793234;HAO1|5.97525382845;KPNB1|0.539614118252;RACK1|0.423…	151	4157	552	81321	http://www.ebi.ac.uk/QuickGO/GTerm?id=GO:0045184
5	4,5	single-organism transport	GO:0044765	2.55e-64	2.63e-62	APOB|0.600818024763;TLN1|0.499653546495;DYNC1H1|0.536258308409;CLTC|0.257563488405;EEF2|0.47434215757;CES1|12.9152171921;TUBB4B|0.544876056107;ACLY|0.437089310205;IQGAP1|0.394473420426;ACSL1|1.93187265785;HSPA4|0.529242197438;HSP90AA1|0.563309614249;SOAT1|4.10391258135;GAPDH|0.62720110226;PYGL|2.95467612717;ABAT|5.30002806818;SCP2|3.03353509075;COPB1|0.410370804405;ACO1|2.42502563812;XRCC6|0.2747…	239	11238	552	81321	http://www.ebi.ac.uk/QuickGO/GTerm?id=GO:0044765
8	6,7,8	protein targeting	GO:0006605	4.65e-64	4.72e-62	EHHADH|10.8754259353;HSD17B4|3.6376330072;HSPA4|0.529242197438;HSP90AA1|0.563309614249;SCP2|3.03353509075;ACOX1|3.63007662127;RPL4|0.493116352247;LMNA|0.582366793234;HAO1|5.97525382845;KPNB1|0.539614118252;CFL1|0.480297431977;RPLP0|0.508035071497;RPSA|0.470413053757;AGT|0.413798408039;ECI2|2.9814207736;ECH1|1.995845438;RPS3A|0.35478083905;PARP1|0.268501117905;RPS4X|0.502431910212;ACOX2|3.22880429…	88	1140	552	81321	http://www.ebi.ac.uk/QuickGO/GTerm?id=GO:0006605
10	8,9,10	nuclear-transcribed mRNA catabolic process, nonsense-mediated decay	GO:0000184	5e-64	5.01e-62	RPL4|0.493116352247;RPLP0|0.508035071497;RPSA|0.470413053757;RPS3A|0.35478083905;RPS4X|0.502431910212;RPL7|0.421323414752;RPL5|0.242322454234;RPLP2|0.550952557938;RPS12|0.451876363376;RPS8|0.4547041259;RPL10A|0.489031736724;RPS19|0.335410556221;RPS17|0.451876363376;RPL13|0.37087373346;RPL3|0.287772372832;RPS9|0.431071772509;RPL18|0.3389160817;EIF4A3|0.29057852688;RPL17|0.406126198178;RPS18|0.4184…	46	141	552	81321	http://www.ebi.ac.uk/QuickGO/GTerm?id=GO:0000184
5	5	organic substance transport	GO:0071702	7.33e-64	7.22e-62	APOB|0.600818024763;CLTC|0.257563488405;CES1|12.9152171921;EHHADH|10.8754259353;HSD17B4|3.6376330072;IQGAP1|0.394473420426;ACSL1|1.93187265785;HSPA4|0.529242197438;HSP90AA1|0.563309614249;SOAT1|4.10391258135;GAPDH|0.62720110226;ABAT|5.30002806818;SCP2|3.03353509075;COPB1|0.410370804405;ACOX1|3.63007662127;HBA2|0.534773543943;SELENBP1|2.27048420429;HBB|0.577542892277;IPO5|0.36729215832;PCK2|4.3711…	176	6059	552	81321	http://www.ebi.ac.uk/QuickGO/GTerm?id=GO:0071702
9	8,9	SRP-dependent cotranslational protein targeting to membrane	GO:0006614	1.08e-63	1.05e-61	RPL4|0.493116352247;RPLP0|0.508035071497;RPSA|0.470413053757;RPS3A|0.35478083905;RPS4X|0.502431910212;RPL7|0.421323414752;RPL5|0.242322454234;RPLP2|0.550952557938;RPS12|0.451876363376;RPS8|0.4547041259;RPL10A|0.489031736724;RPS19|0.335410556221;RPS17|0.451876363376;RPL13|0.37087373346;RPL3|0.287772372832;RPS9|0.431071772509;RPL18|0.3389160817;RPL17|0.406126198178;RPS18|0.418413121342;RPS2|0.50034…	46	143	552	81321	http://www.ebi.ac.uk/QuickGO/GTerm?id=GO:0006614
5	5	macromolecular complex assembly	GO:0065003	2.69e-63	2.57e-61	APOB|0.600818024763;TLN1|0.499653546495;DYNC1H1|0.536258308409;CLTC|0.257563488405;TUBB4B|0.544876056107;HSPA4|0.529242197438;HSP90AA1|0.563309614249;SOAT1|4.10391258135;ALDOB|16.0666806918;CAND1|0.411225034356;XRCC6|0.274713554394;HBA2|0.534773543943;HBB|0.577542892277;SOD2|2.012515647;FBP1|2.28786194641;KPNB1|0.539614118252;RACK1|0.423959982317;ACTR3|0.422786143689;ALDOA|0.538493188097;SHMT1|5.…	138	3584	552	81321	http://www.ebi.ac.uk/QuickGO/GTerm?id=GO:0065003
8	7,8	cotranslational protein targeting to membrane	GO:0006613	3.32e-63	3.13e-61	RPL4|0.493116352247;RPLP0|0.508035071497;RPSA|0.470413053757;RPS3A|0.35478083905;RPS4X|0.502431910212;RPL7|0.421323414752;RPL5|0.242322454234;RPLP2|0.550952557938;RPS12|0.451876363376;RPS8|0.4547041259;RPL10A|0.489031736724;RPS19|0.335410556221;RPS17|0.451876363376;RPL13|0.37087373346;RPL3|0.287772372832;RPS9|0.431071772509;RPL18|0.3389160817;RPL17|0.406126198178;RPS18|0.418413121342;RPS2|0.50034…	46	146	552	81321	http://www.ebi.ac.uk/QuickGO/GTerm?id=GO:0006613
4	4	membrane organization	GO:0061024	3.54e-63	3.29e-61	APOB|0.600818024763;CLTC|0.257563488405;HSPA4|0.529242197438;HSP90AA1|0.563309614249;SCP2|3.03353509075;COPB1|0.410370804405;RPL4|0.493116352247;LMNA|0.582366793234;ACAA2|5.00024921034;RACK1|0.423959982317;ACTR3|0.422786143689;COPB2|0.448133349785;ANXA1|0.425137080032;ACSL3|0.205612517178;PDCD6IP|0.371903440609;RPLP0|0.508035071497;RPSA|0.470413053757;GSN|0.496202187343;TXNDC5|0.410940093647;ACTR…	112	2188	552	81321	http://www.ebi.ac.uk/QuickGO/GTerm?id=GO:0061024
6	5,6	establishment of protein localization to membrane	GO:0090150	5.69e-63	5.21e-61	HSPA4|0.529242197438;HSP90AA1|0.563309614249;RPL4|0.493116352247;RACK1|0.423959982317;ACSL3|0.205612517178;RPLP0|0.508035071497;RPSA|0.470413053757;RPS3A|0.35478083905;RPS4X|0.502431910212;RPL7|0.421323414752;GDI1|0.662503508523;YWHAQ|0.428688018317;RPL5|0.242322454234;ITGB1|0.383420664918;YWHAB|0.405563577789;RPLP2|0.550952557938;SLC9A3R1|0.443190849597;RPS12|0.451876363376;RPS8|0.4547041259;RPL…	68	554	552	81321	http://www.ebi.ac.uk/QuickGO/GTerm?id=GO:0090150
4	4	response to xenobiotic stimulus	GO:0009410	1.44e-62	1.3e-60	CPS1|3.953142606;CES1|12.9152171921;GLYAT|2.04344016543;ALDH1A1|2.36690204351;ACSM2B|3.39638498579;ADH1B|5.34429631356;ACSL1|1.93187265785;EPHX1|2.83628007136;ALDH2|6.13473063869;ADH4|5.43771296763;CNDP2|1.81503831063;ABAT|5.30002806818;PCK2|4.3711109564;GOT2|2.59547753388;UGP2|3.6731046492;FMO3|3.59004020267;PHGDH|0.371130892657;AHCY|0.36729215832;CYP3A4|2.85600795937;CES2|8.4913856716;CYP2C9|4.…	55	282	552	81321	http://www.ebi.ac.uk/QuickGO/GTerm?id=GO:0009410
6	5,6	protein transport	GO:0015031	2.53e-62	2.26e-60	APOB|0.600818024763;CLTC|0.257563488405;EHHADH|10.8754259353;HSD17B4|3.6376330072;IQGAP1|0.394473420426;HSPA4|0.529242197438;HSP90AA1|0.563309614249;GAPDH|0.62720110226;ABAT|5.30002806818;SCP2|3.03353509075;COPB1|0.410370804405;ACOX1|3.63007662127;SELENBP1|2.27048420429;IPO5|0.36729215832;PCK2|4.3711109564;RPL4|0.493116352247;LMNA|0.582366793234;HAO1|5.97525382845;KPNB1|0.539614118252;RACK1|0.423…	143	3956	552	81321	http://www.ebi.ac.uk/QuickGO/GTerm?id=GO:0015031
8	6,7,8	establishment of protein localization to endoplasmic reticulum	GO:0072599	2.61e-62	2.3e-60	RPL4|0.493116352247;RPLP0|0.508035071497;RPSA|0.470413053757;RPS3A|0.35478083905;RPS4X|0.502431910212;RPL7|0.421323414752;RPL5|0.242322454234;RPLP2|0.550952557938;RPS12|0.451876363376;RPS8|0.4547041259;RPL10A|0.489031736724;RPS19|0.335410556221;RPS17|0.451876363376;RPL13|0.37087373346;RAB10|0.322193657621;RPL3|0.287772372832;RPS9|0.431071772509;RPL18|0.3389160817;RPL17|0.406126198178;RPS18|0.4184…	47	164	552	81321	http://www.ebi.ac.uk/QuickGO/GTerm?id=GO:0072599
7	7	protein localization to endoplasmic reticulum	GO:0070972	4.07e-62	3.53e-60	RPL4|0.493116352247;RPLP0|0.508035071497;RPSA|0.470413053757;RPS3A|0.35478083905;RPS4X|0.502431910212;RPL7|0.421323414752;RPL5|0.242322454234;RPLP2|0.550952557938;RPS12|0.451876363376;RPS8|0.4547041259;RPL10A|0.489031736724;RTN4|0.140048651774;RPS19|0.335410556221;RPS17|0.451876363376;RPL13|0.37087373346;RAB10|0.322193657621;RPL3|0.287772372832;RPS9|0.431071772509;RPL18|0.3389160817;RPL17|0.40612…	49	192	552	81321	http://www.ebi.ac.uk/QuickGO/GTerm?id=GO:0070972
2	2	biological regulation	GO:0065007	5.71e-62	4.89e-60	APOB|0.600818024763;CPS1|3.953142606;TLN1|0.499653546495;DYNC1H1|0.536258308409;PRKDC|0.225000482448;FLNB|0.433769343576;CLTC|0.257563488405;EEF2|0.47434215757;CES1|12.9152171921;TUBB4B|0.544876056107;CFH|0.36248670822;HSD17B4|3.6376330072;GLYAT|2.04344016543;ALDH1A1|2.36690204351;ACLY|0.437089310205;ADH1B|5.34429631356;IQGAP1|0.394473420426;ACSL1|1.93187265785;HSP90AA1|0.563309614249;SOAT1|4.103…	401	30827	552	81321	http://www.ebi.ac.uk/QuickGO/GTerm?id=GO:0065007
3	3	positive regulation of cellular process	GO:0048522	8.34e-62	7.04e-60	APOB|0.600818024763;DYNC1H1|0.536258308409;PRKDC|0.225000482448;EEF2|0.47434215757;ACLY|0.437089310205;IQGAP1|0.394473420426;ACSL1|1.93187265785;HSP90AA1|0.563309614249;SOAT1|4.10391258135;GAPDH|0.62720110226;ABAT|5.30002806818;XRCC6|0.274713554394;HBA2|0.534773543943;HBB|0.577542892277;SOD2|2.012515647;PCK2|4.3711109564;NNT|2.0;LMNA|0.582366793234;XRCC5|0.424253950853;HP|5.40764333211;RACK1|0.42…	198	7974	552	81321	http://www.ebi.ac.uk/QuickGO/GTerm?id=GO:0048522
4	4	cellular component assembly	GO:0022607	2.75e-61	2.29e-59	APOB|0.600818024763;TLN1|0.499653546495;DYNC1H1|0.536258308409;CLTC|0.257563488405;LCP1|0.398320048143;TUBB4B|0.544876056107;IQGAP1|0.394473420426;HSPA4|0.529242197438;HSP90AA1|0.563309614249;SOAT1|4.10391258135;ALDOB|16.0666806918;CAND1|0.411225034356;XRCC6|0.274713554394;HBA2|0.534773543943;HBB|0.577542892277;SOD2|2.012515647;XRCC5|0.424253950853;FBP1|2.28786194641;KPNB1|0.539614118252;RACK1|0.…	162	5294	552	81321	http://www.ebi.ac.uk/QuickGO/GTerm?id=GO:0022607
9	7,8,9	protein targeting to ER	GO:0045047	4.49e-61	3.7e-59	RPL4|0.493116352247;RPLP0|0.508035071497;RPSA|0.470413053757;RPS3A|0.35478083905;RPS4X|0.502431910212;RPL7|0.421323414752;RPL5|0.242322454234;RPLP2|0.550952557938;RPS12|0.451876363376;RPS8|0.4547041259;RPL10A|0.489031736724;RPS19|0.335410556221;RPS17|0.451876363376;RPL13|0.37087373346;RPL3|0.287772372832;RPS9|0.431071772509;RPL18|0.3389160817;RPL17|0.406126198178;RPS18|0.418413121342;RPS2|0.50034…	46	160	552	81321	http://www.ebi.ac.uk/QuickGO/GTerm?id=GO:0045047
7	5,6,7	intracellular protein transport	GO:0006886	6.56e-61	5.33e-59	CLTC|0.257563488405;EHHADH|10.8754259353;HSD17B4|3.6376330072;HSPA4|0.529242197438;HSP90AA1|0.563309614249;SCP2|3.03353509075;COPB1|0.410370804405;ACOX1|3.63007662127;IPO5|0.36729215832;RPL4|0.493116352247;LMNA|0.582366793234;HAO1|5.97525382845;KPNB1|0.539614118252;COPB2|0.448133349785;DDX39B|0.390934821564;ACSL3|0.205612517178;CFL1|0.480297431977;RPLP0|0.508035071497;RPSA|0.470413053757;AGT|0.41…	116	2506	552	81321	http://www.ebi.ac.uk/QuickGO/GTerm?id=GO:0006886
7	6,7	mRNA metabolic process	GO:0016071	8.29e-60	6.65e-58	RPL4|0.493116352247;EIF4A1|0.390122740087;DDX39B|0.390934821564;DDX17|0.40781874667;NCL|0.235206526878;RPLP0|0.508035071497;RPSA|0.470413053757;HNRNPU|0.321970407377;RPS3A|0.35478083905;SSB|0.2513901451;APEX1|0.556325060292;RPS4X|0.502431910212;RPL7|0.421323414752;PCBP1|0.383952567426;RPL5|0.242322454234;YWHAB|0.405563577789;RPLP2|0.550952557938;RPS12|0.451876363376;RPS8|0.4547041259;HNRNPF|0.487…	90	1359	552	81321	http://www.ebi.ac.uk/QuickGO/GTerm?id=GO:0016071
6	5,6	single-organism intracellular transport	GO:1902582	1.02e-59	8.1e-58	DYNC1H1|0.536258308409;CLTC|0.257563488405;CES1|12.9152171921;HSPA4|0.529242197438;HSP90AA1|0.563309614249;SCP2|3.03353509075;COPB1|0.410370804405;RPL4|0.493116352247;LMNA|0.582366793234;ACAA2|5.00024921034;KPNB1|0.539614118252;COPB2|0.448133349785;DDX39B|0.390934821564;ACSL3|0.205612517178;CPT2|2.03495938421;CFL1|0.480297431977;RPLP0|0.508035071497;RPSA|0.470413053757;AGT|0.413798408039;TXNDC5|0…	120	2787	552	81321	http://www.ebi.ac.uk/QuickGO/GTerm?id=GO:1902582
6	5,6	protein localization to membrane	GO:0072657	2.04e-59	1.6e-57	CLTC|0.257563488405;HSPA4|0.529242197438;HSP90AA1|0.563309614249;SCP2|3.03353509075;RPL4|0.493116352247;RACK1|0.423959982317;ACSL3|0.205612517178;RPLP0|0.508035071497;RPSA|0.470413053757;GSN|0.496202187343;RPS3A|0.35478083905;RPS4X|0.502431910212;RPL7|0.421323414752;GDI1|0.662503508523;YWHAQ|0.428688018317;GBP1|0.329191730515;RPL5|0.242322454234;ITGB1|0.383420664918;YWHAB|0.405563577789;RPLP2|0.5…	75	832	552	81321	http://www.ebi.ac.uk/QuickGO/GTerm?id=GO:0072657
6	6	viral gene expression	GO:0019080	5.49e-59	4.25e-57	RPL4|0.493116352247;EIF3B|0.483638164807;RPLP0|0.508035071497;RPSA|0.470413053757;RPS3A|0.35478083905;SSB|0.2513901451;RPS4X|0.502431910212;RPL7|0.421323414752;RPL5|0.242322454234;RPLP2|0.550952557938;RPS12|0.451876363376;RPS8|0.4547041259;RPL10A|0.489031736724;RPS19|0.335410556221;RPS17|0.451876363376;RPL13|0.37087373346;RPL3|0.287772372832;RPS9|0.431071772509;RPL18|0.3389160817;RPL17|0.40612619…	50	235	552	81321	http://www.ebi.ac.uk/QuickGO/GTerm?id=GO:0019080
5	5	cellular response to toxic substance	GO:0097237	1.88e-58	1.44e-56	CPS1|3.953142606;ADH4|5.43771296763;HBA2|0.534773543943;HBB|0.577542892277;SOD2|2.012515647;NNT|2.0;AKR1A1|1.56808090815;AKR1B10|10.8377998199;HP|5.40764333211;RACK1|0.423959982317;ANXA1|0.425137080032;AIFM1|1.92252185678;ARG1|4.10675818288;ACTR2|0.341273429471;APEX1|0.556325060292;GSTP1|0.406407800992;GPX1|0.386891248386;SOD1|3.4749687406;PRDX2|0.551716870021;HMOX1|0.291991848653;GSTA1|3.5627716…	30	38	552	81321	http://www.ebi.ac.uk/QuickGO/GTerm?id=GO:0097237
4	4	single-organism catabolic process	GO:0044712	7.3e-58	5.52e-56	APOB|0.600818024763;CPS1|3.953142606;CES1|12.9152171921;AOX1|3.78685452495;EHHADH|10.8754259353;HSD17B4|3.6376330072;ALDH1A1|2.36690204351;ALDH1L1|6.50703358506;PKM|0.189464570814;ALDH2|6.13473063869;ALDOB|16.0666806918;GAPDH|0.62720110226;ADH4|5.43771296763;PYGL|2.95467612717;ABAT|5.30002806818;SCP2|3.03353509075;ACOX1|3.63007662127;HBA2|0.534773543943;HBB|0.577542892277;TPI1|0.547526235397;GOT2…	111	2415	552	81321	http://www.ebi.ac.uk/QuickGO/GTerm?id=GO:0044712
3	3	single-organism cellular process	GO:0044763	1.88e-57	1.41e-55	APOB|0.600818024763;CPS1|3.953142606;TLN1|0.499653546495;DYNC1H1|0.536258308409;PRKDC|0.225000482448;FLNB|0.433769343576;CLTC|0.257563488405;EEF2|0.47434215757;CES1|12.9152171921;AOX1|3.78685452495;TUBB4B|0.544876056107;EHHADH|10.8754259353;HSD17B4|3.6376330072;GLYAT|2.04344016543;ALDH1A1|2.36690204351;ATIC|0.294226684305;ACLY|0.437089310205;ALDH1L1|6.50703358506;ACSM2B|3.39638498579;PKM|0.189464…	452	40034	552	81321	http://www.ebi.ac.uk/QuickGO/GTerm?id=GO:0044763
3	3	cellular response to stimulus	GO:0051716	3.27e-57	2.42e-55	APOB|0.600818024763;CPS1|3.953142606;TLN1|0.499653546495;PRKDC|0.225000482448;FLNB|0.433769343576;CLTC|0.257563488405;EEF2|0.47434215757;CES1|12.9152171921;GLYAT|2.04344016543;ALDH1A1|2.36690204351;ATIC|0.294226684305;UBA1|0.611744020566;ACSM2B|3.39638498579;ADH1B|5.34429631356;IQGAP1|0.394473420426;ACSL1|1.93187265785;EPHX1|2.83628007136;HSP90AA1|0.563309614249;ALDH2|6.13473063869;ALDOB|16.06668…	287	17260	552	81321	http://www.ebi.ac.uk/QuickGO/GTerm?id=GO:0051716
3	3	cellular metabolic process	GO:0044237	1.38e-56	1.01e-54	APOB|0.600818024763;CPS1|3.953142606;TLN1|0.499653546495;PRKDC|0.225000482448;CLTC|0.257563488405;EEF2|0.47434215757;CES1|12.9152171921;AOX1|3.78685452495;TUBB4B|0.544876056107;EHHADH|10.8754259353;HSD17B4|3.6376330072;GLYAT|2.04344016543;ALDH1A1|2.36690204351;ATIC|0.294226684305;UBA1|0.611744020566;ACLY|0.437089310205;ALDH1L1|6.50703358506;ACSM2B|3.39638498579;PKM|0.189464570814;ADH1B|5.34429631…	444	38890	552	81321	http://www.ebi.ac.uk/QuickGO/GTerm?id=GO:0044237
9	7,8,9	nuclear-transcribed mRNA catabolic process	GO:0000956	7.51e-56	5.43e-54	RPL4|0.493116352247;EIF4A1|0.390122740087;RPLP0|0.508035071497;RPSA|0.470413053757;RPS3A|0.35478083905;SSB|0.2513901451;RPS4X|0.502431910212;RPL7|0.421323414752;RPL5|0.242322454234;RPLP2|0.550952557938;RPS12|0.451876363376;RPS8|0.4547041259;RPL10A|0.489031736724;RPS19|0.335410556221;RPS17|0.451876363376;RPL13|0.37087373346;RPL3|0.287772372832;RPS9|0.431071772509;RPL18|0.3389160817;EIF4A3|0.290578…	51	287	552	81321	http://www.ebi.ac.uk/QuickGO/GTerm?id=GO:0000956
3	3	multi-organism metabolic process	GO:0044033	7.82e-56	5.59e-54	RPL4|0.493116352247;EIF3B|0.483638164807;RPLP0|0.508035071497;RPSA|0.470413053757;RPS3A|0.35478083905;SSB|0.2513901451;RPS4X|0.502431910212;RPL7|0.421323414752;RPL5|0.242322454234;RPLP2|0.550952557938;RPS12|0.451876363376;RPS8|0.4547041259;RPL10A|0.489031736724;RPS19|0.335410556221;RPS17|0.451876363376;RPL13|0.37087373346;RPL3|0.287772372832;RPS9|0.431071772509;RPL18|0.3389160817;RPL17|0.40612619…	49	251	552	81321	http://www.ebi.ac.uk/QuickGO/GTerm?id=GO:0044033
5	5	small molecule biosynthetic process	GO:0044283	9.11e-56	6.44e-54	APOB|0.600818024763;CPS1|3.953142606;CLTC|0.257563488405;CES1|12.9152171921;HSD17B4|3.6376330072;ATIC|0.294226684305;ACLY|0.437089310205;ACSM2B|3.39638498579;PKM|0.189464570814;ALDOB|16.0666806918;GATM|2.51228476229;GAPDH|0.62720110226;ABAT|5.30002806818;SCP2|3.03353509075;TPI1|0.547526235397;PCK2|4.3711109564;GOT2|2.59547753388;AKR1A1|1.56808090815;HMGCS2|4.0502192294;UGP2|3.6731046492;ACAA2|5.0…	87	1390	552	81321	http://www.ebi.ac.uk/QuickGO/GTerm?id=GO:0044283
8	7,8	translational termination	GO:0006415	1.03e-55	7.22e-54	RPL4|0.493116352247;RPLP0|0.508035071497;RPSA|0.470413053757;RPS3A|0.35478083905;RPS4X|0.502431910212;RPL7|0.421323414752;RPL5|0.242322454234;RPLP2|0.550952557938;RPS12|0.451876363376;RPS8|0.4547041259;RPL10A|0.489031736724;RPS19|0.335410556221;RPS17|0.451876363376;RPL13|0.37087373346;EIF5A|0.360482217865;RPL3|0.287772372832;RPS9|0.431071772509;RPL18|0.3389160817;RPL17|0.406126198178;RPS18|0.4184…	46	203	552	81321	http://www.ebi.ac.uk/QuickGO/GTerm?id=GO:0006415
5	5	cellular response to organic substance	GO:0071310	2.71e-55	1.87e-53	APOB|0.600818024763;CPS1|3.953142606;TLN1|0.499653546495;PRKDC|0.225000482448;FLNB|0.433769343576;EEF2|0.47434215757;ATIC|0.294226684305;IQGAP1|0.394473420426;ACSL1|1.93187265785;HSP90AA1|0.563309614249;ALDOB|16.0666806918;GAPDH|0.62720110226;SOD2|2.012515647;PCK2|4.3711109564;LMNA|0.582366793234;HMGCS2|4.0502192294;XRCC5|0.424253950853;KPNB1|0.539614118252;RACK1|0.423959982317;ACTR3|0.4227861436…	137	4114	552	81321	http://www.ebi.ac.uk/QuickGO/GTerm?id=GO:0071310
2	2	single-organism process	GO:0044699	1.37e-54	9.39e-53	APOB|0.600818024763;CPS1|3.953142606;TLN1|0.499653546495;DYNC1H1|0.536258308409;PRKDC|0.225000482448;FLNB|0.433769343576;CLTC|0.257563488405;EEF2|0.47434215757;CES1|12.9152171921;AOX1|3.78685452495;TUBB4B|0.544876056107;EHHADH|10.8754259353;CFH|0.36248670822;HSD17B4|3.6376330072;GLYAT|2.04344016543;ALDH1A1|2.36690204351;ATIC|0.294226684305;ACLY|0.437089310205;ALDH1L1|6.50703358506;ACSM2B|3.396384…	488	47489	552	81321	http://www.ebi.ac.uk/QuickGO/GTerm?id=GO:0044699
6	5,6	cytosolic transport	GO:0016482	1.54e-54	1.04e-52	CLTC|0.257563488405;CES1|12.9152171921;HSPA4|0.529242197438;HSP90AA1|0.563309614249;RPL4|0.493116352247;LMNA|0.582366793234;KPNB1|0.539614118252;DDX39B|0.390934821564;ACSL3|0.205612517178;RPLP0|0.508035071497;RPSA|0.470413053757;AGT|0.413798408039;ACTR2|0.341273429471;ERO1A|0.346277367028;EIF6|0.432568345292;RPS3A|0.35478083905;CORO1A|0.343409058357;PARP1|0.268501117905;RPS4X|0.502431910212;RPL7|…	89	1525	552	81321	http://www.ebi.ac.uk/QuickGO/GTerm?id=GO:0016482
7	6,7	translational elongation	GO:0006414	1.35e-53	9.06e-52	EEF2|0.47434215757;RPL4|0.493116352247;EEF1G|0.41638788544;RACK1|0.423959982317;IARS2|0.287373712009;RPLP0|0.508035071497;RPSA|0.470413053757;RPS3A|0.35478083905;RPS4X|0.502431910212;RPL7|0.421323414752;RPL5|0.242322454234;RPLP2|0.550952557938;RPS12|0.451876363376;RPS8|0.4547041259;RPL10A|0.489031736724;RPS19|0.335410556221;RPS17|0.451876363376;RPL13|0.37087373346;EIF5A|0.360482217865;RPL3|0.2877…	51	316	552	81321	http://www.ebi.ac.uk/QuickGO/GTerm?id=GO:0006414
3	3	negative regulation of metabolic process	GO:0009892	1.38e-53	9.18e-52	PRKDC|0.225000482448;CLTC|0.257563488405;ALDH1A1|2.36690204351;IQGAP1|0.394473420426;GAPDH|0.62720110226;XRCC6|0.274713554394;NNT|2.0;RPL4|0.493116352247;XRCC5|0.424253950853;FBP1|2.28786194641;HP|5.40764333211;RACK1|0.423959982317;EIF4A1|0.390122740087;SHMT1|5.05601239381;G6PD|0.337743521134;ANXA1|0.425137080032;DDX17|0.40781874667;NCL|0.235206526878;RPLP0|0.508035071497;RPSA|0.470413053757;AGT|…	140	4456	552	81321	http://www.ebi.ac.uk/QuickGO/GTerm?id=GO:0009892
4	4	response to drug	GO:0042493	3.63e-53	2.39e-51	CPS1|3.953142606;EEF2|0.47434215757;ACSL1|1.93187265785;ALDOB|16.0666806918;ABAT|5.30002806818;HBA2|0.534773543943;HBB|0.577542892277;PCK2|4.3711109564;GOT2|2.59547753388;HMGCS2|4.0502192294;XRCC5|0.424253950853;FBP1|2.28786194641;HP|5.40764333211;RACK1|0.423959982317;G6PD|0.337743521134;CYP3A4|2.85600795937;CYP2C9|4.08688033086;ANXA1|0.425137080032;PLIN2|3.15578736341;AIFM1|1.92252185678;LDHA|0.…	62	591	552	81321	http://www.ebi.ac.uk/QuickGO/GTerm?id=GO:0042493
5	5	peptide metabolic process	GO:0006518	1e-52	6.5e-51	EEF2|0.47434215757;CES1|12.9152171921;HSP90AA1|0.563309614249;GAPDH|0.62720110226;CNDP2|1.81503831063;ACO1|2.42502563812;RPL4|0.493116352247;EEF1G|0.41638788544;RACK1|0.423959982317;IARS2|0.287373712009;EIF4A1|0.390122740087;SHMT1|5.05601239381;ERAP1|0.519429551649;G6PD|0.337743521134;PPA1|0.4736850353;DDX39B|0.390934821564;GCN1|0.360732171715;NCL|0.235206526878;EIF3B|0.483638164807;RPS3|0.536258…	106	2446	552	81321	http://www.ebi.ac.uk/QuickGO/GTerm?id=GO:0006518
6	6	viral life cycle	GO:0019058	1.26e-52	8.14e-51	RPL4|0.493116352247;KPNB1|0.539614118252;DDX39B|0.390934821564;PDCD6IP|0.371903440609;RPLP0|0.508035071497;RPSA|0.470413053757;GSN|0.496202187343;PPIB|0.551716870021;CTSB|0.409802303819;RPS3A|0.35478083905;RPS4X|0.502431910212;RPL7|0.421323414752;PCBP1|0.383952567426;RPL5|0.242322454234;ITGB1|0.383420664918;RPLP2|0.550952557938;RAN|0.18124335411;RPS12|0.451876363376;RPS8|0.4547041259;RPL10A|0.489…	60	547	552	81321	http://www.ebi.ac.uk/QuickGO/GTerm?id=GO:0019058
7	6,7	protein targeting to membrane	GO:0006612	1.28e-52	8.18e-51	RPL4|0.493116352247;RPLP0|0.508035071497;RPSA|0.470413053757;RPS3A|0.35478083905;RPS4X|0.502431910212;RPL7|0.421323414752;GDI1|0.662503508523;RPL5|0.242322454234;RPLP2|0.550952557938;RPS12|0.451876363376;RPS8|0.4547041259;RPL10A|0.489031736724;RPS19|0.335410556221;RPS17|0.451876363376;RPL13|0.37087373346;RPL3|0.287772372832;RPS9|0.431071772509;RPL18|0.3389160817;RPL17|0.406126198178;RPS18|0.41841…	50	309	552	81321	http://www.ebi.ac.uk/QuickGO/GTerm?id=GO:0006612
5	5	small molecule catabolic process	GO:0044282	1.39e-52	8.77e-51	EHHADH|10.8754259353;HSD17B4|3.6376330072;ALDH1A1|2.36690204351;ALDH1L1|6.50703358506;ALDH2|6.13473063869;ALDOB|16.0666806918;GAPDH|0.62720110226;ADH4|5.43771296763;ABAT|5.30002806818;SCP2|3.03353509075;ACOX1|3.63007662127;TPI1|0.547526235397;PCK2|4.3711109564;GOT2|2.59547753388;TKFC|5.14082534988;AKR1A1|1.56808090815;ACAA2|5.00024921034;HAO1|5.97525382845;AKR1B10|10.8377998199;ALDH1B1|2.65001403…	67	756	552	81321	http://www.ebi.ac.uk/QuickGO/GTerm?id=GO:0044282
5	5	myeloid leukocyte mediated immunity	GO:0002444	1.62e-52	1.01e-50	DYNC1H1|0.536258308409;EEF2|0.47434215757;TUBB4B|0.544876056107;ACLY|0.437089310205;IQGAP1|0.394473420426;HSP90AA1|0.563309614249;PYGL|2.95467612717;COPB1|0.410370804405;XRCC6|0.274713554394;CKAP4|0.269807059126;HBB|0.577542892277;XRCC5|0.424253950853;HP|5.40764333211;KPNB1|0.539614118252;ALDOA|0.538493188097;WDR1|0.374230746698;CYB5R3|0.554016173932;ARG1|4.10675818288;GAA|1.90659709058;KRT1|0.46…	61	577	552	81321	http://www.ebi.ac.uk/QuickGO/GTerm?id=GO:0002444
4	4	response to oxygen-containing compound	GO:1901700	1.93e-52	1.2e-50	APOB|0.600818024763;CPS1|3.953142606;PRKDC|0.225000482448;EEF2|0.47434215757;IQGAP1|0.394473420426;ACSL1|1.93187265785;ALDOB|16.0666806918;GATM|2.51228476229;ADH4|5.43771296763;ABAT|5.30002806818;HBA2|0.534773543943;HBB|0.577542892277;SOD2|2.012515647;PCK2|4.3711109564;GOT2|2.59547753388;NNT|2.0;AKR1A1|1.56808090815;HMGCS2|4.0502192294;XRCC5|0.424253950853;AKR1B10|10.8377998199;HP|5.40764333211;R…	104	2356	552	81321	http://www.ebi.ac.uk/QuickGO/GTerm?id=GO:1901700
7	7	cellular protein complex disassembly	GO:0043624	2.98e-52	1.83e-50	RPL4|0.493116352247;EML4|0.415811049187;WDR1|0.374230746698;VIL1|0.246216610724;CFL1|0.480297431977;RPLP0|0.508035071497;RPSA|0.470413053757;GSN|0.496202187343;RPS3A|0.35478083905;RPS4X|0.502431910212;CAPZB|0.429878243122;RPL7|0.421323414752;CAPG|0.294430697399;RPL5|0.242322454234;RPLP2|0.550952557938;RPS12|0.451876363376;RPS8|0.4547041259;RPL10A|0.489031736724;RPS19|0.335410556221;RPS17|0.451876…	58	501	552	81321	http://www.ebi.ac.uk/QuickGO/GTerm?id=GO:0043624
10	4,7,9,10	leukocyte degranulation	GO:0043299	3.03e-52	1.84e-50	DYNC1H1|0.536258308409;EEF2|0.47434215757;TUBB4B|0.544876056107;ACLY|0.437089310205;IQGAP1|0.394473420426;HSP90AA1|0.563309614249;PYGL|2.95467612717;COPB1|0.410370804405;XRCC6|0.274713554394;CKAP4|0.269807059126;HBB|0.577542892277;XRCC5|0.424253950853;HP|5.40764333211;KPNB1|0.539614118252;ALDOA|0.538493188097;CYB5R3|0.554016173932;ARG1|4.10675818288;GAA|1.90659709058;KRT1|0.461371246327;GSN|0.496…	60	555	552	81321	http://www.ebi.ac.uk/QuickGO/GTerm?id=GO:0043299
4	4	response to toxic substance	GO:0009636	6.12e-52	3.69e-50	CPS1|3.953142606;EEF2|0.47434215757;CES1|12.9152171921;GLYAT|2.04344016543;EPHX1|2.83628007136;ADH4|5.43771296763;ABAT|5.30002806818;HBA2|0.534773543943;HBB|0.577542892277;SOD2|2.012515647;GOT2|2.59547753388;NNT|2.0;AKR1A1|1.56808090815;AKR1B10|10.8377998199;HP|5.40764333211;RACK1|0.423959982317;G6PD|0.337743521134;ANXA1|0.425137080032;AIFM1|1.92252185678;LDHA|0.491751037013;ARG1|4.10675818288;AK…	54	407	552	81321	http://www.ebi.ac.uk/QuickGO/GTerm?id=GO:0009636
5	5	cellular response to xenobiotic stimulus	GO:0071466	9.79e-52	5.84e-50	CES1|12.9152171921;GLYAT|2.04344016543;ALDH1A1|2.36690204351;ACSM2B|3.39638498579;ADH1B|5.34429631356;ACSL1|1.93187265785;EPHX1|2.83628007136;ALDH2|6.13473063869;ADH4|5.43771296763;CNDP2|1.81503831063;PCK2|4.3711109564;UGP2|3.6731046492;FMO3|3.59004020267;PHGDH|0.371130892657;AHCY|0.36729215832;CYP3A4|2.85600795937;CES2|8.4913856716;CYP2C9|4.08688033086;AKR1C1|2.20839769433;MAOA|3.87178810757;CYB…	47	262	552	81321	http://www.ebi.ac.uk/QuickGO/GTerm?id=GO:0071466
4	4	response to inorganic substance	GO:0010035	1.33e-51	7.86e-50	APOB|0.600818024763;CPS1|3.953142606;EEF2|0.47434215757;ATIC|0.294226684305;IQGAP1|0.394473420426;ALDOB|16.0666806918;GATM|2.51228476229;ABAT|5.30002806818;ACO1|2.42502563812;HBA2|0.534773543943;HBB|0.577542892277;SOD2|2.012515647;HMGCS2|4.0502192294;FBP1|2.28786194641;HP|5.40764333211;RACK1|0.423959982317;G6PD|0.337743521134;ANXA1|0.425137080032;AIFM1|1.92252185678;LDHA|0.491751037013;ARG1|4.106…	66	750	552	81321	http://www.ebi.ac.uk/QuickGO/GTerm?id=GO:0010035
7	6,7	viral transcription	GO:0019083	1.73e-51	1.01e-49	RPL4|0.493116352247;RPLP0|0.508035071497;RPSA|0.470413053757;RPS3A|0.35478083905;RPS4X|0.502431910212;RPL7|0.421323414752;RPL5|0.242322454234;RPLP2|0.550952557938;RPS12|0.451876363376;RPS8|0.4547041259;RPL10A|0.489031736724;RPS19|0.335410556221;RPS17|0.451876363376;RPL13|0.37087373346;RPL3|0.287772372832;RPS9|0.431071772509;RPL18|0.3389160817;RPL17|0.406126198178;RPS18|0.418413121342;RPS2|0.50034…	44	212	552	81321	http://www.ebi.ac.uk/QuickGO/GTerm?id=GO:0019083
5	4,5	single-organism membrane organization	GO:0044802	1.92e-51	1.12e-49	CLTC|0.257563488405;HSPA4|0.529242197438;HSP90AA1|0.563309614249;SCP2|3.03353509075;COPB1|0.410370804405;RPL4|0.493116352247;LMNA|0.582366793234;ACAA2|5.00024921034;RACK1|0.423959982317;COPB2|0.448133349785;ANXA1|0.425137080032;ACSL3|0.205612517178;RPLP0|0.508035071497;RPSA|0.470413053757;GSN|0.496202187343;NDRG1|0.440434687063;RPS3A|0.35478083905;CORO1A|0.343409058357;RPS4X|0.502431910212;RPL7|0…	93	1852	552	81321	http://www.ebi.ac.uk/QuickGO/GTerm?id=GO:0044802
5	5	fatty acid metabolic process	GO:0006631	3.69e-51	2.12e-49	CES1|12.9152171921;EHHADH|10.8754259353;HSD17B4|3.6376330072;ACLY|0.437089310205;ACSM2B|3.39638498579;ACSL1|1.93187265785;ADH4|5.43771296763;SCP2|3.03353509075;ACOX1|3.63007662127;PCK2|4.3711109564;ACAA2|5.00024921034;HAO1|5.97525382845;CYP3A4|2.85600795937;CES2|8.4913856716;CYP2C9|4.08688033086;AKR1C1|2.20839769433;ANXA1|0.425137080032;CBR1|2.06050790724;ACSL3|0.205612517178;CPT2|2.03495938421;A…	62	637	552	81321	http://www.ebi.ac.uk/QuickGO/GTerm?id=GO:0006631
5	5	macromolecular complex disassembly	GO:0032984	3.83e-51	2.18e-49	RPL4|0.493116352247;EML4|0.415811049187;WDR1|0.374230746698;VIL1|0.246216610724;CFL1|0.480297431977;RPLP0|0.508035071497;RPSA|0.470413053757;GSN|0.496202187343;RPS3A|0.35478083905;RPS4X|0.502431910212;CAPZB|0.429878243122;RPL7|0.421323414752;CAPG|0.294430697399;RPL5|0.242322454234;RPLP2|0.550952557938;RPS12|0.451876363376;RPS8|0.4547041259;RPL10A|0.489031736724;RPS19|0.335410556221;RPS17|0.451876…	60	579	552	81321	http://www.ebi.ac.uk/QuickGO/GTerm?id=GO:0032984
4	4	cellular component disassembly	GO:0022411	5.6e-51	3.17e-49	RPL4|0.493116352247;LMNA|0.582366793234;EML4|0.415811049187;KPNB1|0.539614118252;WDR1|0.374230746698;AIFM1|1.92252185678;VIL1|0.246216610724;CFL1|0.480297431977;RPLP0|0.508035071497;RPSA|0.470413053757;GSN|0.496202187343;EIF2S1|0.493458272943;CTSB|0.409802303819;RPS3A|0.35478083905;RPS4X|0.502431910212;CAPZB|0.429878243122;RPL7|0.421323414752;CAPG|0.294430697399;RPL5|0.242322454234;RPLP2|0.550952…	77	1166	552	81321	http://www.ebi.ac.uk/QuickGO/GTerm?id=GO:0022411
7	4,7	translational initiation	GO:0006413	1.17e-50	6.56e-49	RPL4|0.493116352247;EIF4A1|0.390122740087;EIF3B|0.483638164807;RPLP0|0.508035071497;RPSA|0.470413053757;EIF2S1|0.493458272943;EIF6|0.432568345292;RPS3A|0.35478083905;RPS4X|0.502431910212;RPL7|0.421323414752;EIF2S2|0.378929141628;EIF3C|0.399149193178;RPL5|0.242322454234;EIF2S3|0.414372452244;RPLP2|0.550952557938;RPS12|0.451876363376;RPS8|0.4547041259;RPL10A|0.489031736724;RPS19|0.335410556221;RPS1…	56	480	552	81321	http://www.ebi.ac.uk/QuickGO/GTerm?id=GO:0006413
5	5	macromolecule catabolic process	GO:0009057	1.46e-50	8.14e-49	APOB|0.600818024763;CPS1|3.953142606;CLTC|0.257563488405;UBA1|0.611744020566;HSP90AA1|0.563309614249;PYGL|2.95467612717;RPL4|0.493116352247;KPNB1|0.539614118252;RACK1|0.423959982317;EIF4A1|0.390122740087;AIFM1|1.92252185678;PDCD6IP|0.371903440609;GAA|1.90659709058;RPLP0|0.508035071497;RPSA|0.470413053757;HNRNPU|0.321970407377;CTSB|0.409802303819;RPS3A|0.35478083905;SSB|0.2513901451;APEX1|0.556325…	106	2579	552	81321	http://www.ebi.ac.uk/QuickGO/GTerm?id=GO:0009057
5	5	myeloid cell activation involved in immune response	GO:0002275	2.59e-50	1.43e-48	DYNC1H1|0.536258308409;EEF2|0.47434215757;TUBB4B|0.544876056107;ACLY|0.437089310205;IQGAP1|0.394473420426;HSP90AA1|0.563309614249;PYGL|2.95467612717;COPB1|0.410370804405;XRCC6|0.274713554394;CKAP4|0.269807059126;HBB|0.577542892277;XRCC5|0.424253950853;HP|5.40764333211;KPNB1|0.539614118252;ALDOA|0.538493188097;CYB5R3|0.554016173932;ARG1|4.10675818288;GAA|1.90659709058;KRT1|0.461371246327;GSN|0.496…	59	569	552	81321	http://www.ebi.ac.uk/QuickGO/GTerm?id=GO:0002275
5	5	cellular macromolecule catabolic process	GO:0044265	3.15e-50	1.72e-48	CLTC|0.257563488405;UBA1|0.611744020566;HSP90AA1|0.563309614249;RPL4|0.493116352247;KPNB1|0.539614118252;RACK1|0.423959982317;EIF4A1|0.390122740087;AIFM1|1.92252185678;PDCD6IP|0.371903440609;RPLP0|0.508035071497;RPSA|0.470413053757;HNRNPU|0.321970407377;CTSB|0.409802303819;RPS3A|0.35478083905;SSB|0.2513901451;APEX1|0.556325060292;RPS4X|0.502431910212;RPL7|0.421323414752;GPX1|0.386891248386;ALAD|2…	98	2168	552	81321	http://www.ebi.ac.uk/QuickGO/GTerm?id=GO:0044265
3	3	organic substance metabolic process	GO:0071704	5.94e-50	3.22e-48	APOB|0.600818024763;CPS1|3.953142606;TLN1|0.499653546495;PRKDC|0.225000482448;CLTC|0.257563488405;EEF2|0.47434215757;CES1|12.9152171921;AOX1|3.78685452495;TUBB4B|0.544876056107;EHHADH|10.8754259353;GANAB|0.47731050707;CFH|0.36248670822;HSD17B4|3.6376330072;GLYAT|2.04344016543;ALDH1A1|2.36690204351;ATIC|0.294226684305;UBA1|0.611744020566;ACLY|0.437089310205;ALDH1L1|6.50703358506;ACSM2B|3.396384985…	445	40829	552	81321	http://www.ebi.ac.uk/QuickGO/GTerm?id=GO:0071704
4	4	lipid metabolic process	GO:0006629	7.06e-50	3.8e-48	APOB|0.600818024763;CPS1|3.953142606;CES1|12.9152171921;EHHADH|10.8754259353;HSD17B4|3.6376330072;ALDH1A1|2.36690204351;ACLY|0.437089310205;ACSM2B|3.39638498579;ADH1B|5.34429631356;ACSL1|1.93187265785;SOAT1|4.10391258135;ADH4|5.43771296763;SCP2|3.03353509075;ACOX1|3.63007662127;PCK2|4.3711109564;HMGCS2|4.0502192294;ACAA2|5.00024921034;HAO1|5.97525382845;AKR1B10|10.8377998199;KPNB1|0.539614118252;…	114	3088	552	81321	http://www.ebi.ac.uk/QuickGO/GTerm?id=GO:0006629
6	6	protein complex disassembly	GO:0043241	1.57e-49	8.39e-48	RPL4|0.493116352247;EML4|0.415811049187;WDR1|0.374230746698;VIL1|0.246216610724;CFL1|0.480297431977;RPLP0|0.508035071497;RPSA|0.470413053757;GSN|0.496202187343;RPS3A|0.35478083905;RPS4X|0.502431910212;CAPZB|0.429878243122;RPL7|0.421323414752;CAPG|0.294430697399;RPL5|0.242322454234;RPLP2|0.550952557938;RPS12|0.451876363376;RPS8|0.4547041259;RPL10A|0.489031736724;RPS19|0.335410556221;RPS17|0.451876…	58	558	552	81321	http://www.ebi.ac.uk/QuickGO/GTerm?id=GO:0043241
3	3	response to stress	GO:0006950	1.62e-49	8.55e-48	APOB|0.600818024763;CPS1|3.953142606;TLN1|0.499653546495;PRKDC|0.225000482448;FLNB|0.433769343576;EEF2|0.47434215757;AOX1|3.78685452495;TUBB4B|0.544876056107;CFH|0.36248670822;UBA1|0.611744020566;HSPA4|0.529242197438;HSP90AA1|0.563309614249;ALDOB|16.0666806918;GATM|2.51228476229;GAPDH|0.62720110226;ABAT|5.30002806818;XRCC6|0.274713554394;HBA2|0.534773543943;HBB|0.577542892277;SOD2|2.012515647;PCK…	184	8300	552	81321	http://www.ebi.ac.uk/QuickGO/GTerm?id=GO:0006950
9	6,8,9	regulated exocytosis	GO:0045055	2.44e-49	1.28e-47	TLN1|0.499653546495;DYNC1H1|0.536258308409;EEF2|0.47434215757;TUBB4B|0.544876056107;ACLY|0.437089310205;IQGAP1|0.394473420426;HSP90AA1|0.563309614249;PYGL|2.95467612717;COPB1|0.410370804405;XRCC6|0.274713554394;CKAP4|0.269807059126;HBB|0.577542892277;XRCC5|0.424253950853;HP|5.40764333211;KPNB1|0.539614118252;ALDOA|0.538493188097;WDR1|0.374230746698;CYB5R3|0.554016173932;ARG1|4.10675818288;GAA|1.9…	68	883	552	81321	http://www.ebi.ac.uk/QuickGO/GTerm?id=GO:0045055
6	6	amide biosynthetic process	GO:0043604	3.2e-49	1.67e-47	CPS1|3.953142606;EEF2|0.47434215757;ATIC|0.294226684305;ACLY|0.437089310205;ACSL1|1.93187265785;GAPDH|0.62720110226;CNDP2|1.81503831063;ACO1|2.42502563812;RPL4|0.493116352247;EEF1G|0.41638788544;RACK1|0.423959982317;IARS2|0.287373712009;EIF4A1|0.390122740087;SHMT1|5.05601239381;PPA1|0.4736850353;DDX39B|0.390934821564;ACSL3|0.205612517178;GCN1|0.360732171715;ARG1|4.10675818288;NCL|0.235206526878;E…	100	2333	552	81321	http://www.ebi.ac.uk/QuickGO/GTerm?id=GO:0043604
3	2,3	regulation of biological process	GO:0050789	4.41e-49	2.28e-47	APOB|0.600818024763;CPS1|3.953142606;TLN1|0.499653546495;DYNC1H1|0.536258308409;PRKDC|0.225000482448;FLNB|0.433769343576;CLTC|0.257563488405;EEF2|0.47434215757;TUBB4B|0.544876056107;CFH|0.36248670822;ALDH1A1|2.36690204351;ACLY|0.437089310205;IQGAP1|0.394473420426;ACSL1|1.93187265785;HSP90AA1|0.563309614249;SOAT1|4.10391258135;ALDOB|16.0666806918;GATM|2.51228476229;GAPDH|0.62720110226;ABAT|5.30002…	367	29043	552	81321	http://www.ebi.ac.uk/QuickGO/GTerm?id=GO:0050789
6	6	neutrophil mediated immunity	GO:0002446	6.18e-49	3.16e-47	DYNC1H1|0.536258308409;EEF2|0.47434215757;TUBB4B|0.544876056107;ACLY|0.437089310205;IQGAP1|0.394473420426;HSP90AA1|0.563309614249;PYGL|2.95467612717;COPB1|0.410370804405;XRCC6|0.274713554394;CKAP4|0.269807059126;HBB|0.577542892277;XRCC5|0.424253950853;HP|5.40764333211;KPNB1|0.539614118252;ALDOA|0.538493188097;WDR1|0.374230746698;CYB5R3|0.554016173932;ARG1|4.10675818288;GAA|1.90659709058;KRT1|0.46…	56	515	552	81321	http://www.ebi.ac.uk/QuickGO/GTerm?id=GO:0002446
2	2	multicellular organismal process	GO:0032501	6.88e-49	3.5e-47	APOB|0.600818024763;CPS1|3.953142606;TLN1|0.499653546495;DYNC1H1|0.536258308409;PRKDC|0.225000482448;FLNB|0.433769343576;CLTC|0.257563488405;EEF2|0.47434215757;CES1|12.9152171921;HSD17B4|3.6376330072;ALDH1A1|2.36690204351;ATIC|0.294226684305;IQGAP1|0.394473420426;ACSL1|1.93187265785;HSP90AA1|0.563309614249;SOAT1|4.10391258135;ALDOB|16.0666806918;GATM|2.51228476229;GAPDH|0.62720110226;ABAT|5.30002…	225	12199	552	81321	http://www.ebi.ac.uk/QuickGO/GTerm?id=GO:0032501
7	5,7	neutrophil degranulation	GO:0043312	1.1e-48	5.53e-47	DYNC1H1|0.536258308409;EEF2|0.47434215757;TUBB4B|0.544876056107;ACLY|0.437089310205;IQGAP1|0.394473420426;HSP90AA1|0.563309614249;PYGL|2.95467612717;COPB1|0.410370804405;XRCC6|0.274713554394;CKAP4|0.269807059126;HBB|0.577542892277;XRCC5|0.424253950853;HP|5.40764333211;KPNB1|0.539614118252;ALDOA|0.538493188097;CYB5R3|0.554016173932;ARG1|4.10675818288;GAA|1.90659709058;KRT1|0.461371246327;GSN|0.496…	55	493	552	81321	http://www.ebi.ac.uk/QuickGO/GTerm?id=GO:0043312
4	3,4	regulation of metabolic process	GO:0019222	1.63e-48	8.15e-47	APOB|0.600818024763;DYNC1H1|0.536258308409;PRKDC|0.225000482448;CLTC|0.257563488405;EEF2|0.47434215757;CFH|0.36248670822;ALDH1A1|2.36690204351;ACLY|0.437089310205;IQGAP1|0.394473420426;ACSL1|1.93187265785;HSP90AA1|0.563309614249;SOAT1|4.10391258135;ALDOB|16.0666806918;GATM|2.51228476229;GAPDH|0.62720110226;ABAT|5.30002806818;STAT1|0.20040633235;SCP2|3.03353509075;ACO1|2.42502563812;XRCC6|0.274713…	259	15801	552	81321	http://www.ebi.ac.uk/QuickGO/GTerm?id=GO:0019222
6	6	neutrophil activation involved in immune response	GO:0002283	1.71e-48	8.5e-47	DYNC1H1|0.536258308409;EEF2|0.47434215757;TUBB4B|0.544876056107;ACLY|0.437089310205;IQGAP1|0.394473420426;HSP90AA1|0.563309614249;PYGL|2.95467612717;COPB1|0.410370804405;XRCC6|0.274713554394;CKAP4|0.269807059126;HBB|0.577542892277;XRCC5|0.424253950853;HP|5.40764333211;KPNB1|0.539614118252;ALDOA|0.538493188097;CYB5R3|0.554016173932;ARG1|4.10675818288;GAA|1.90659709058;KRT1|0.461371246327;GSN|0.496…	55	497	552	81321	http://www.ebi.ac.uk/QuickGO/GTerm?id=GO:0002283
3	3	immune effector process	GO:0002252	1.88e-48	9.28e-47	DYNC1H1|0.536258308409;PRKDC|0.225000482448;EEF2|0.47434215757;TUBB4B|0.544876056107;CFH|0.36248670822;ACLY|0.437089310205;IQGAP1|0.394473420426;HSP90AA1|0.563309614249;PYGL|2.95467612717;COPB1|0.410370804405;XRCC6|0.274713554394;CKAP4|0.269807059126;HBB|0.577542892277;TKFC|5.14082534988;XRCC5|0.424253950853;HP|5.40764333211;KPNB1|0.539614118252;ACTR3|0.422786143689;ALDOA|0.538493188097;ANXA1|0.4…	90	1859	552	81321	http://www.ebi.ac.uk/QuickGO/GTerm?id=GO:0002252
2	2	metabolic process	GO:0008152	2.09e-48	1.02e-46	APOB|0.600818024763;CPS1|3.953142606;TLN1|0.499653546495;DYNC1H1|0.536258308409;PRKDC|0.225000482448;CLTC|0.257563488405;EEF2|0.47434215757;CES1|12.9152171921;AOX1|3.78685452495;TUBB4B|0.544876056107;EHHADH|10.8754259353;GANAB|0.47731050707;CFH|0.36248670822;HSD17B4|3.6376330072;GLYAT|2.04344016543;ALDH1A1|2.36690204351;ATIC|0.294226684305;UBA1|0.611744020566;ACLY|0.437089310205;ALDH1L1|6.5070335…	477	47058	552	81321	http://www.ebi.ac.uk/QuickGO/GTerm?id=GO:0008152
4	4	cofactor metabolic process	GO:0051186	7.14e-48	3.47e-46	HSD17B4|3.6376330072;GLYAT|2.04344016543;ATIC|0.294226684305;ACLY|0.437089310205;ALDH1L1|6.50703358506;ACSM2B|3.39638498579;PKM|0.189464570814;ACSL1|1.93187265785;HSP90AA1|0.563309614249;ALDOB|16.0666806918;GAPDH|0.62720110226;ADH4|5.43771296763;CNDP2|1.81503831063;HBA2|0.534773543943;HBB|0.577542892277;TPI1|0.547526235397;PCK2|4.3711109564;GOT2|2.59547753388;NNT|2.0;AKR1A1|1.56808090815;HMGCS2|4…	76	1245	552	81321	http://www.ebi.ac.uk/QuickGO/GTerm?id=GO:0051186
3	3	biosynthetic process	GO:0009058	7.46e-48	3.59e-46	APOB|0.600818024763;CPS1|3.953142606;PRKDC|0.225000482448;CLTC|0.257563488405;EEF2|0.47434215757;CES1|12.9152171921;HSD17B4|3.6376330072;ATIC|0.294226684305;ACLY|0.437089310205;ALDH1L1|6.50703358506;ACSM2B|3.39638498579;PKM|0.189464570814;ACSL1|1.93187265785;HSP90AA1|0.563309614249;SOAT1|4.10391258135;ALDH2|6.13473063869;ALDOB|16.0666806918;GATM|2.51228476229;GAPDH|0.62720110226;PYGL|2.9546761271…	290	19446	552	81321	http://www.ebi.ac.uk/QuickGO/GTerm?id=GO:0009058
6	6	neutrophil activation	GO:0042119	8.82e-48	4.22e-46	DYNC1H1|0.536258308409;EEF2|0.47434215757;TUBB4B|0.544876056107;ACLY|0.437089310205;IQGAP1|0.394473420426;HSP90AA1|0.563309614249;PYGL|2.95467612717;COPB1|0.410370804405;XRCC6|0.274713554394;CKAP4|0.269807059126;HBB|0.577542892277;XRCC5|0.424253950853;HP|5.40764333211;KPNB1|0.539614118252;ALDOA|0.538493188097;CYB5R3|0.554016173932;ARG1|4.10675818288;GAA|1.90659709058;KRT1|0.461371246327;GSN|0.496…	55	512	552	81321	http://www.ebi.ac.uk/QuickGO/GTerm?id=GO:0042119
6	4,6	xenobiotic metabolic process	GO:0006805	1.27e-47	6.05e-46	CES1|12.9152171921;GLYAT|2.04344016543;ALDH1A1|2.36690204351;ACSM2B|3.39638498579;ADH1B|5.34429631356;ACSL1|1.93187265785;EPHX1|2.83628007136;ALDH2|6.13473063869;ADH4|5.43771296763;CNDP2|1.81503831063;UGP2|3.6731046492;FMO3|3.59004020267;PHGDH|0.371130892657;AHCY|0.36729215832;CYP3A4|2.85600795937;CES2|8.4913856716;CYP2C9|4.08688033086;AKR1C1|2.20839769433;MAOA|3.87178810757;CYB5R3|0.554016173932…	44	256	552	81321	http://www.ebi.ac.uk/QuickGO/GTerm?id=GO:0006805
4	4	leukocyte activation involved in immune response	GO:0002366	1.56e-47	7.34e-46	DYNC1H1|0.536258308409;EEF2|0.47434215757;TUBB4B|0.544876056107;ACLY|0.437089310205;IQGAP1|0.394473420426;HSP90AA1|0.563309614249;PYGL|2.95467612717;COPB1|0.410370804405;XRCC6|0.274713554394;CKAP4|0.269807059126;HBB|0.577542892277;XRCC5|0.424253950853;HP|5.40764333211;KPNB1|0.539614118252;ALDOA|0.538493188097;ANXA1|0.425137080032;CYB5R3|0.554016173932;ARG1|4.10675818288;GAA|1.90659709058;KRT1|0.4…	63	764	552	81321	http://www.ebi.ac.uk/QuickGO/GTerm?id=GO:0002366
5	5	granulocyte activation	GO:0036230	1.67e-47	7.83e-46	DYNC1H1|0.536258308409;EEF2|0.47434215757;TUBB4B|0.544876056107;ACLY|0.437089310205;IQGAP1|0.394473420426;HSP90AA1|0.563309614249;PYGL|2.95467612717;COPB1|0.410370804405;XRCC6|0.274713554394;CKAP4|0.269807059126;HBB|0.577542892277;XRCC5|0.424253950853;HP|5.40764333211;KPNB1|0.539614118252;ALDOA|0.538493188097;CYB5R3|0.554016173932;ARG1|4.10675818288;GAA|1.90659709058;KRT1|0.461371246327;GSN|0.496…	55	518	552	81321	http://www.ebi.ac.uk/QuickGO/GTerm?id=GO:0036230
5	4,5	cell activation involved in immune response	GO:0002263	2.14e-47	9.95e-46	DYNC1H1|0.536258308409;EEF2|0.47434215757;TUBB4B|0.544876056107;ACLY|0.437089310205;IQGAP1|0.394473420426;HSP90AA1|0.563309614249;PYGL|2.95467612717;COPB1|0.410370804405;XRCC6|0.274713554394;CKAP4|0.269807059126;HBB|0.577542892277;XRCC5|0.424253950853;HP|5.40764333211;KPNB1|0.539614118252;ALDOA|0.538493188097;ANXA1|0.425137080032;CYB5R3|0.554016173932;ARG1|4.10675818288;GAA|1.90659709058;KRT1|0.4…	63	768	552	81321	http://www.ebi.ac.uk/QuickGO/GTerm?id=GO:0002263
3	3	response to endogenous stimulus	GO:0009719	2.72e-47	1.26e-45	APOB|0.600818024763;CPS1|3.953142606;PRKDC|0.225000482448;EEF2|0.47434215757;IQGAP1|0.394473420426;ACSL1|1.93187265785;ALDOB|16.0666806918;GATM|2.51228476229;ABAT|5.30002806818;PCK2|4.3711109564;GOT2|2.59547753388;HMGCS2|4.0502192294;SHMT1|5.05601239381;AKR1C1|2.20839769433;ANXA1|0.425137080032;AIFM1|1.92252185678;DDX17|0.40781874667;LDHA|0.491751037013;ARG1|4.10675818288;NCL|0.235206526878;ACADS…	104	2680	552	81321	http://www.ebi.ac.uk/QuickGO/GTerm?id=GO:0009719
6	4,5,6	negative regulation of macromolecule metabolic process	GO:0010605	6.27e-47	2.87e-45	PRKDC|0.225000482448;CLTC|0.257563488405;GAPDH|0.62720110226;XRCC6|0.274713554394;NNT|2.0;RPL4|0.493116352247;XRCC5|0.424253950853;FBP1|2.28786194641;RACK1|0.423959982317;EIF4A1|0.390122740087;SHMT1|5.05601239381;G6PD|0.337743521134;DDX17|0.40781874667;NCL|0.235206526878;RPLP0|0.508035071497;RPSA|0.470413053757;AGT|0.413798408039;SERPINB9|0.438910898805;TRIM28|0.374490233606;HNRNPU|0.321970407377…	125	4025	552	81321	http://www.ebi.ac.uk/QuickGO/GTerm?id=GO:0010605
2	2	developmental process	GO:0032502	6.91e-47	3.14e-45	APOB|0.600818024763;CPS1|3.953142606;TLN1|0.499653546495;PRKDC|0.225000482448;FLNB|0.433769343576;CLTC|0.257563488405;EEF2|0.47434215757;CES1|12.9152171921;HSD17B4|3.6376330072;ATIC|0.294226684305;IQGAP1|0.394473420426;HSP90AA1|0.563309614249;SOAT1|4.10391258135;ALDOB|16.0666806918;GATM|2.51228476229;ABAT|5.30002806818;ACO1|2.42502563812;XRCC6|0.274713554394;SOD2|2.012515647;TPI1|0.547526235397;P…	205	10583	552	81321	http://www.ebi.ac.uk/QuickGO/GTerm?id=GO:0032502
3	3	anatomical structure development	GO:0048856	1.02e-46	4.61e-45	APOB|0.600818024763;CPS1|3.953142606;TLN1|0.499653546495;PRKDC|0.225000482448;FLNB|0.433769343576;CLTC|0.257563488405;EEF2|0.47434215757;CES1|12.9152171921;HSD17B4|3.6376330072;ATIC|0.294226684305;IQGAP1|0.394473420426;HSP90AA1|0.563309614249;ALDOB|16.0666806918;GATM|2.51228476229;ABAT|5.30002806818;ACO1|2.42502563812;XRCC6|0.274713554394;SOD2|2.012515647;TPI1|0.547526235397;PCK2|4.3711109564;GOT…	195	9675	552	81321	http://www.ebi.ac.uk/QuickGO/GTerm?id=GO:0048856
2	2	cellular process	GO:0009987	4.5e-46	2.02e-44	APOB|0.600818024763;CPS1|3.953142606;TLN1|0.499653546495;DYNC1H1|0.536258308409;PRKDC|0.225000482448;FLNB|0.433769343576;CLTC|0.257563488405;EEF2|0.47434215757;CES1|12.9152171921;AOX1|3.78685452495;LCP1|0.398320048143;TUBB4B|0.544876056107;EHHADH|10.8754259353;HSD17B4|3.6376330072;GLYAT|2.04344016543;ALDH1A1|2.36690204351;ATIC|0.294226684305;UBA1|0.611744020566;ACLY|0.437089310205;ALDH1L1|6.50703…	527	58757	552	81321	http://www.ebi.ac.uk/QuickGO/GTerm?id=GO:0009987
4	4	ribonucleoprotein complex biogenesis	GO:0022613	6.65e-46	2.96e-44	DYNC1H1|0.536258308409;HSP90AA1|0.563309614249;RPL4|0.493116352247;DDX39B|0.390934821564;DDX17|0.40781874667;NCL|0.235206526878;EIF3B|0.483638164807;RPLP0|0.508035071497;RPSA|0.470413053757;GLUL|4.04460832341;EIF2S1|0.493458272943;EIF6|0.432568345292;RPS3A|0.35478083905;RPS4X|0.502431910212;RPL7|0.421323414752;EIF2S2|0.378929141628;EIF3C|0.399149193178;RPL5|0.242322454234;EIF2S3|0.414372452244;RP…	67	959	552	81321	http://www.ebi.ac.uk/QuickGO/GTerm?id=GO:0022613
4	4	organic substance biosynthetic process	GO:1901576	2.14e-45	9.45e-44	APOB|0.600818024763;CPS1|3.953142606;PRKDC|0.225000482448;CLTC|0.257563488405;EEF2|0.47434215757;CES1|12.9152171921;HSD17B4|3.6376330072;ATIC|0.294226684305;ACLY|0.437089310205;ACSM2B|3.39638498579;PKM|0.189464570814;ACSL1|1.93187265785;HSP90AA1|0.563309614249;SOAT1|4.10391258135;ALDOB|16.0666806918;GATM|2.51228476229;GAPDH|0.62720110226;PYGL|2.95467612717;CNDP2|1.81503831063;ABAT|5.30002806818;S…	282	19035	552	81321	http://www.ebi.ac.uk/QuickGO/GTerm?id=GO:1901576
4	4	cellular lipid metabolic process	GO:0044255	7.23e-45	3.18e-43	APOB|0.600818024763;CPS1|3.953142606;CES1|12.9152171921;EHHADH|10.8754259353;HSD17B4|3.6376330072;ALDH1A1|2.36690204351;ACLY|0.437089310205;ACSM2B|3.39638498579;ADH1B|5.34429631356;ACSL1|1.93187265785;SOAT1|4.10391258135;ADH4|5.43771296763;SCP2|3.03353509075;ACOX1|3.63007662127;PCK2|4.3711109564;HMGCS2|4.0502192294;ACAA2|5.00024921034;HAO1|5.97525382845;AKR1B10|10.8377998199;RACK1|0.423959982317;…	96	2386	552	81321	http://www.ebi.ac.uk/QuickGO/GTerm?id=GO:0044255
3	3	primary metabolic process	GO:0044238	8.8e-45	3.84e-43	APOB|0.600818024763;CPS1|3.953142606;TLN1|0.499653546495;PRKDC|0.225000482448;CLTC|0.257563488405;EEF2|0.47434215757;CES1|12.9152171921;AOX1|3.78685452495;TUBB4B|0.544876056107;EHHADH|10.8754259353;GANAB|0.47731050707;CFH|0.36248670822;HSD17B4|3.6376330072;GLYAT|2.04344016543;ALDH1A1|2.36690204351;ATIC|0.294226684305;UBA1|0.611744020566;ACLY|0.437089310205;ALDH1L1|6.50703358506;ACSM2B|3.396384985…	427	39278	552	81321	http://www.ebi.ac.uk/QuickGO/GTerm?id=GO:0044238
3	3	single-multicellular organism process	GO:0044707	1.01e-44	4.37e-43	APOB|0.600818024763;CPS1|3.953142606;TLN1|0.499653546495;PRKDC|0.225000482448;FLNB|0.433769343576;CLTC|0.257563488405;EEF2|0.47434215757;HSD17B4|3.6376330072;ATIC|0.294226684305;IQGAP1|0.394473420426;HSP90AA1|0.563309614249;SOAT1|4.10391258135;ALDOB|16.0666806918;GATM|2.51228476229;GAPDH|0.62720110226;ABAT|5.30002806818;ACO1|2.42502563812;XRCC6|0.274713554394;HBB|0.577542892277;SOD2|2.012515647;T…	208	11221	552	81321	http://www.ebi.ac.uk/QuickGO/GTerm?id=GO:0044707
4	4	response to antibiotic	GO:0046677	1.03e-44	4.43e-43	EEF2|0.47434215757;HSP90AA1|0.563309614249;ABAT|5.30002806818;HBA2|0.534773543943;HBB|0.577542892277;GOT2|2.59547753388;HP|5.40764333211;RACK1|0.423959982317;G6PD|0.337743521134;ANXA1|0.425137080032;AIFM1|1.92252185678;LDHA|0.491751037013;ARG1|4.10675818288;GSN|0.496202187343;ACTR2|0.341273429471;APEX1|0.556325060292;RPS4X|0.502431910212;GSTP1|0.406407800992;GPX1|0.386891248386;ALAD|2.1361308161;…	30	78	552	81321	http://www.ebi.ac.uk/QuickGO/GTerm?id=GO:0046677
4	4	myeloid leukocyte activation	GO:0002274	1.08e-44	4.62e-43	DYNC1H1|0.536258308409;EEF2|0.47434215757;TUBB4B|0.544876056107;ACLY|0.437089310205;IQGAP1|0.394473420426;HSP90AA1|0.563309614249;PYGL|2.95467612717;COPB1|0.410370804405;XRCC6|0.274713554394;CKAP4|0.269807059126;HBB|0.577542892277;XRCC5|0.424253950853;HP|5.40764333211;KPNB1|0.539614118252;ALDOA|0.538493188097;CYB5R3|0.554016173932;ARG1|4.10675818288;GAA|1.90659709058;KRT1|0.461371246327;GSN|0.496…	60	745	552	81321	http://www.ebi.ac.uk/QuickGO/GTerm?id=GO:0002274
5	5	organic acid biosynthetic process	GO:0016053	1.69e-44	7.12e-43	CPS1|3.953142606;CLTC|0.257563488405;HSD17B4|3.6376330072;ATIC|0.294226684305;ACLY|0.437089310205;ACSM2B|3.39638498579;PKM|0.189464570814;ALDOB|16.0666806918;GATM|2.51228476229;GAPDH|0.62720110226;ABAT|5.30002806818;SCP2|3.03353509075;TPI1|0.547526235397;GOT2|2.59547753388;AKR1A1|1.56808090815;UGP2|3.6731046492;FBP1|2.28786194641;ALDOA|0.538493188097;PHGDH|0.371130892657;SHMT1|5.05601239381;AHCY|…	62	821	552	81321	http://www.ebi.ac.uk/QuickGO/GTerm?id=GO:0016053
6	6	carboxylic acid biosynthetic process	GO:0046394	1.69e-44	7.12e-43	CPS1|3.953142606;CLTC|0.257563488405;HSD17B4|3.6376330072;ATIC|0.294226684305;ACLY|0.437089310205;ACSM2B|3.39638498579;PKM|0.189464570814;ALDOB|16.0666806918;GATM|2.51228476229;GAPDH|0.62720110226;ABAT|5.30002806818;SCP2|3.03353509075;TPI1|0.547526235397;GOT2|2.59547753388;AKR1A1|1.56808090815;UGP2|3.6731046492;FBP1|2.28786194641;ALDOA|0.538493188097;PHGDH|0.371130892657;SHMT1|5.05601239381;AHCY|…	62	821	552	81321	http://www.ebi.ac.uk/QuickGO/GTerm?id=GO:0046394
4	4	organic hydroxy compound metabolic process	GO:1901615	4.01e-43	1.68e-41	APOB|0.600818024763;CES1|12.9152171921;HSD17B4|3.6376330072;ALDH1A1|2.36690204351;ACLY|0.437089310205;ADH1B|5.34429631356;SOAT1|4.10391258135;ALDH2|6.13473063869;ADH4|5.43771296763;ABAT|5.30002806818;SCP2|3.03353509075;TPI1|0.547526235397;PCK2|4.3711109564;TKFC|5.14082534988;AKR1A1|1.56808090815;HMGCS2|4.0502192294;ACAA2|5.00024921034;HAO1|5.97525382845;AKR1B10|10.8377998199;KPNB1|0.539614118252;…	65	981	552	81321	http://www.ebi.ac.uk/QuickGO/GTerm?id=GO:1901615
4	4	system development	GO:0048731	4.07e-43	1.7e-41	APOB|0.600818024763;CPS1|3.953142606;TLN1|0.499653546495;PRKDC|0.225000482448;FLNB|0.433769343576;CLTC|0.257563488405;EEF2|0.47434215757;HSD17B4|3.6376330072;ATIC|0.294226684305;IQGAP1|0.394473420426;HSP90AA1|0.563309614249;ALDOB|16.0666806918;GATM|2.51228476229;ABAT|5.30002806818;XRCC6|0.274713554394;SOD2|2.012515647;PCK2|4.3711109564;GOT2|2.59547753388;LMNA|0.582366793234;HMGCS2|4.0502192294;XR…	163	7354	552	81321	http://www.ebi.ac.uk/QuickGO/GTerm?id=GO:0048731
6	5,6	negative regulation of gene expression	GO:0010629	6.11e-43	2.53e-41	GAPDH|0.62720110226;XRCC6|0.274713554394;RPL4|0.493116352247;XRCC5|0.424253950853;FBP1|2.28786194641;RACK1|0.423959982317;EIF4A1|0.390122740087;SHMT1|5.05601239381;DDX17|0.40781874667;NCL|0.235206526878;RPLP0|0.508035071497;RPSA|0.470413053757;AGT|0.413798408039;HNRNPU|0.321970407377;EIF2S1|0.493458272943;SERPINF1|0.434973676354;EIF6|0.432568345292;RPS3A|0.35478083905;SSB|0.2513901451;APEX1|0.556…	99	2692	552	81321	http://www.ebi.ac.uk/QuickGO/GTerm?id=GO:0010629
8	5,7,8	exocytosis	GO:0006887	7.05e-43	2.9e-41	TLN1|0.499653546495;DYNC1H1|0.536258308409;EEF2|0.47434215757;TUBB4B|0.544876056107;ACLY|0.437089310205;IQGAP1|0.394473420426;HSP90AA1|0.563309614249;PYGL|2.95467612717;COPB1|0.410370804405;XRCC6|0.274713554394;CKAP4|0.269807059126;HBB|0.577542892277;XRCC5|0.424253950853;HP|5.40764333211;KPNB1|0.539614118252;ALDOA|0.538493188097;ANXA1|0.425137080032;WDR1|0.374230746698;CYB5R3|0.554016173932;PDCD6…	74	1374	552	81321	http://www.ebi.ac.uk/QuickGO/GTerm?id=GO:0006887
7	6,7	peptide biosynthetic process	GO:0043043	1.59e-42	6.5e-41	EEF2|0.47434215757;GAPDH|0.62720110226;CNDP2|1.81503831063;ACO1|2.42502563812;RPL4|0.493116352247;EEF1G|0.41638788544;RACK1|0.423959982317;IARS2|0.287373712009;EIF4A1|0.390122740087;SHMT1|5.05601239381;PPA1|0.4736850353;DDX39B|0.390934821564;GCN1|0.360732171715;NCL|0.235206526878;EIF3B|0.483638164807;RPS3|0.536258308409;RPLP0|0.508035071497;RPSA|0.470413053757;EIF2S1|0.493458272943;EIF6|0.4325683…	89	2148	552	81321	http://www.ebi.ac.uk/QuickGO/GTerm?id=GO:0043043
5	5	drug catabolic process	GO:0042737	2.19e-42	8.89e-41	ALDH2|6.13473063869;HBA2|0.534773543943;HBB|0.577542892277;PCK2|4.3711109564;NNT|2.0;HAO1|5.97525382845;HP|5.40764333211;ALDH1B1|2.65001403409;CYP3A4|2.85600795937;CYP2C9|4.08688033086;MAOA|3.87178810757;HGD|2.49320238855;DPYD|0.425726853874;GPX1|0.386891248386;CYP2C8|2.69820506868;HPD|5.11239745281;SULT1A1|4.6815945659;SULT2A1|6.58416276223;DPYS|3.85037777241;CYP2A6|2.99592186885;BDH1|4.12101581…	25	46	552	81321	http://www.ebi.ac.uk/QuickGO/GTerm?id=GO:0042737
4	4	multicellular organism development	GO:0007275	4.17e-42	1.69e-40	APOB|0.600818024763;CPS1|3.953142606;TLN1|0.499653546495;PRKDC|0.225000482448;FLNB|0.433769343576;CLTC|0.257563488405;EEF2|0.47434215757;HSD17B4|3.6376330072;ATIC|0.294226684305;IQGAP1|0.394473420426;HSP90AA1|0.563309614249;ALDOB|16.0666806918;GATM|2.51228476229;ABAT|5.30002806818;ACO1|2.42502563812;XRCC6|0.274713554394;SOD2|2.012515647;TPI1|0.547526235397;PCK2|4.3711109564;GOT2|2.59547753388;LMN…	173	8366	552	81321	http://www.ebi.ac.uk/QuickGO/GTerm?id=GO:0007275
9	6,8,9	rRNA processing	GO:0006364	4.68e-42	1.88e-40	RPL4|0.493116352247;DDX17|0.40781874667;NCL|0.235206526878;RPLP0|0.508035071497;RPSA|0.470413053757;EIF6|0.432568345292;RPS3A|0.35478083905;RPS4X|0.502431910212;RPL7|0.421323414752;RPL5|0.242322454234;RPLP2|0.550952557938;RPS12|0.451876363376;RPS8|0.4547041259;RPL10A|0.489031736724;RPS19|0.335410556221;RPS17|0.451876363376;RPL13|0.37087373346;RPL3|0.287772372832;RPS9|0.431071772509;RPL18|0.338916…	49	469	552	81321	http://www.ebi.ac.uk/QuickGO/GTerm?id=GO:0006364
3	3	single-organism developmental process	GO:0044767	6.14e-42	2.45e-40	APOB|0.600818024763;CPS1|3.953142606;TLN1|0.499653546495;PRKDC|0.225000482448;FLNB|0.433769343576;CLTC|0.257563488405;EEF2|0.47434215757;CES1|12.9152171921;HSD17B4|3.6376330072;ATIC|0.294226684305;IQGAP1|0.394473420426;HSP90AA1|0.563309614249;SOAT1|4.10391258135;ALDOB|16.0666806918;GATM|2.51228476229;ABAT|5.30002806818;ACO1|2.42502563812;XRCC6|0.274713554394;SOD2|2.012515647;TPI1|0.547526235397;G…	195	10428	552	81321	http://www.ebi.ac.uk/QuickGO/GTerm?id=GO:0044767
3	3	single-organism metabolic process	GO:0044710	7.43e-42	2.95e-40	APOB|0.600818024763;CPS1|3.953142606;PRKDC|0.225000482448;CLTC|0.257563488405;EEF2|0.47434215757;CES1|12.9152171921;AOX1|3.78685452495;EHHADH|10.8754259353;CFH|0.36248670822;HSD17B4|3.6376330072;GLYAT|2.04344016543;ALDH1A1|2.36690204351;ATIC|0.294226684305;ACLY|0.437089310205;ALDH1L1|6.50703358506;ACSM2B|3.39638498579;PKM|0.189464570814;ADH1B|5.34429631356;IQGAP1|0.394473420426;ACSL1|1.9318726578…	290	20792	552	81321	http://www.ebi.ac.uk/QuickGO/GTerm?id=GO:0044710
6	6	translation	GO:0006412	1.16e-41	4.58e-40	EEF2|0.47434215757;GAPDH|0.62720110226;ACO1|2.42502563812;RPL4|0.493116352247;EEF1G|0.41638788544;RACK1|0.423959982317;IARS2|0.287373712009;EIF4A1|0.390122740087;SHMT1|5.05601239381;PPA1|0.4736850353;DDX39B|0.390934821564;GCN1|0.360732171715;NCL|0.235206526878;EIF3B|0.483638164807;RPS3|0.536258308409;RPLP0|0.508035071497;RPSA|0.470413053757;EIF2S1|0.493458272943;EIF6|0.432568345292;RPS3A|0.354780…	87	2093	552	81321	http://www.ebi.ac.uk/QuickGO/GTerm?id=GO:0006412
6	5,6	secretion	GO:0046903	2.31e-41	9.04e-40	TLN1|0.499653546495;DYNC1H1|0.536258308409;EEF2|0.47434215757;TUBB4B|0.544876056107;ACLY|0.437089310205;IQGAP1|0.394473420426;HSP90AA1|0.563309614249;GAPDH|0.62720110226;PYGL|2.95467612717;ABAT|5.30002806818;COPB1|0.410370804405;XRCC6|0.274713554394;CKAP4|0.269807059126;HBB|0.577542892277;PCK2|4.3711109564;GOT2|2.59547753388;XRCC5|0.424253950853;HP|5.40764333211;KPNB1|0.539614118252;ALDOA|0.53849…	96	2628	552	81321	http://www.ebi.ac.uk/QuickGO/GTerm?id=GO:0046903
4	4	positive regulation of nitrogen compound metabolic process	GO:0051173	5.6e-41	2.18e-39	PRKDC|0.225000482448;EEF2|0.47434215757;IQGAP1|0.394473420426;ACSL1|1.93187265785;HSP90AA1|0.563309614249;SOAT1|4.10391258135;ABAT|5.30002806818;XRCC6|0.274713554394;HBB|0.577542892277;LMNA|0.582366793234;XRCC5|0.424253950853;RACK1|0.423959982317;ACTR3|0.422786143689;AIFM1|1.92252185678;DDX39B|0.390934821564;ACSL3|0.205612517178;GCN1|0.360732171715;DDX17|0.40781874667;NCL|0.235206526878;CCT4|0.50…	99	2839	552	81321	http://www.ebi.ac.uk/QuickGO/GTerm?id=GO:0051173
5	5	vesicle-mediated transport	GO:0016192	5.88e-41	2.28e-39	APOB|0.600818024763;TLN1|0.499653546495;DYNC1H1|0.536258308409;CLTC|0.257563488405;EEF2|0.47434215757;CES1|12.9152171921;TUBB4B|0.544876056107;ACLY|0.437089310205;IQGAP1|0.394473420426;HSP90AA1|0.563309614249;PYGL|2.95467612717;COPB1|0.410370804405;XRCC6|0.274713554394;CKAP4|0.269807059126;HBA2|0.534773543943;HBB|0.577542892277;XRCC5|0.424253950853;HP|5.40764333211;KPNB1|0.539614118252;RACK1|0.42…	119	4167	552	81321	http://www.ebi.ac.uk/QuickGO/GTerm?id=GO:0016192
3	3	positive regulation of metabolic process	GO:0009893	1.16e-40	4.46e-39	APOB|0.600818024763;DYNC1H1|0.536258308409;PRKDC|0.225000482448;EEF2|0.47434215757;ALDH1A1|2.36690204351;ACLY|0.437089310205;IQGAP1|0.394473420426;ACSL1|1.93187265785;HSP90AA1|0.563309614249;SOAT1|4.10391258135;ALDOB|16.0666806918;GATM|2.51228476229;ABAT|5.30002806818;SCP2|3.03353509075;XRCC6|0.274713554394;HBB|0.577542892277;NNT|2.0;LMNA|0.582366793234;XRCC5|0.424253950853;RACK1|0.423959982317;A…	142	5936	552	81321	http://www.ebi.ac.uk/QuickGO/GTerm?id=GO:0009893
3	3	response to external stimulus	GO:0009605	2.39e-40	9.13e-39	APOB|0.600818024763;CPS1|3.953142606;TLN1|0.499653546495;EEF2|0.47434215757;CFH|0.36248670822;ACSL1|1.93187265785;HSP90AA1|0.563309614249;ALDOB|16.0666806918;GATM|2.51228476229;GAPDH|0.62720110226;PYGL|2.95467612717;ABAT|5.30002806818;PCK2|4.3711109564;TKFC|5.14082534988;NNT|2.0;HMGCS2|4.0502192294;EEF1G|0.41638788544;AKR1B10|10.8377998199;HP|5.40764333211;ACTR3|0.422786143689;AHCY|0.36729215832;…	120	4299	552	81321	http://www.ebi.ac.uk/QuickGO/GTerm?id=GO:0009605
4	4	cell activation	GO:0001775	2.52e-40	9.58e-39	TLN1|0.499653546495;DYNC1H1|0.536258308409;PRKDC|0.225000482448;EEF2|0.47434215757;TUBB4B|0.544876056107;ACLY|0.437089310205;IQGAP1|0.394473420426;HSP90AA1|0.563309614249;PYGL|2.95467612717;ABAT|5.30002806818;COPB1|0.410370804405;XRCC6|0.274713554394;CKAP4|0.269807059126;HBB|0.577542892277;XRCC5|0.424253950853;HP|5.40764333211;KPNB1|0.539614118252;ALDOA|0.538493188097;ANXA1|0.425137080032;WDR1|0.…	85	2068	552	81321	http://www.ebi.ac.uk/QuickGO/GTerm?id=GO:0001775
7	7	monocarboxylic acid biosynthetic process	GO:0072330	2.74e-40	1.04e-38	HSD17B4|3.6376330072;ACLY|0.437089310205;ACSM2B|3.39638498579;PKM|0.189464570814;ALDOB|16.0666806918;GAPDH|0.62720110226;ABAT|5.30002806818;SCP2|3.03353509075;TPI1|0.547526235397;FBP1|2.28786194641;ALDOA|0.538493188097;SHMT1|5.05601239381;CYP3A4|2.85600795937;CYP2C9|4.08688033086;ANXA1|0.425137080032;CBR1|2.06050790724;ACSL3|0.205612517178;LDHA|0.491751037013;AGT|0.413798408039;PFKL|0.35159829997…	45	397	552	81321	http://www.ebi.ac.uk/QuickGO/GTerm?id=GO:0072330
4	4	response to hormone	GO:0009725	3.38e-40	1.27e-38	APOB|0.600818024763;CPS1|3.953142606;PRKDC|0.225000482448;EEF2|0.47434215757;IQGAP1|0.394473420426;ACSL1|1.93187265785;ALDOB|16.0666806918;GATM|2.51228476229;PCK2|4.3711109564;GOT2|2.59547753388;HMGCS2|4.0502192294;AKR1C1|2.20839769433;ANXA1|0.425137080032;AIFM1|1.92252185678;DDX17|0.40781874667;LDHA|0.491751037013;ARG1|4.10675818288;ACADS|3.04406676168;CFL1|0.480297431977;UGT2B7|8.74222191281;AG…	76	1604	552	81321	http://www.ebi.ac.uk/QuickGO/GTerm?id=GO:0009725
8	7,8	rRNA metabolic process	GO:0016072	5.31e-40	1.99e-38	RPL4|0.493116352247;DDX17|0.40781874667;NCL|0.235206526878;RPLP0|0.508035071497;RPSA|0.470413053757;EIF6|0.432568345292;RPS3A|0.35478083905;RPS4X|0.502431910212;RPL7|0.421323414752;RPL5|0.242322454234;RPLP2|0.550952557938;RPS12|0.451876363376;RPS8|0.4547041259;RPL10A|0.489031736724;RPS19|0.335410556221;RPS17|0.451876363376;RPL13|0.37087373346;RPL3|0.287772372832;RPS9|0.431071772509;RPL18|0.338916…	49	517	552	81321	http://www.ebi.ac.uk/QuickGO/GTerm?id=GO:0016072
5	5	organonitrogen compound biosynthetic process	GO:1901566	6.19e-40	2.3e-38	APOB|0.600818024763;CPS1|3.953142606;CLTC|0.257563488405;EEF2|0.47434215757;ATIC|0.294226684305;ACLY|0.437089310205;PKM|0.189464570814;ACSL1|1.93187265785;SOAT1|4.10391258135;ALDOB|16.0666806918;GATM|2.51228476229;GAPDH|0.62720110226;CNDP2|1.81503831063;ABAT|5.30002806818;ACO1|2.42502563812;TPI1|0.547526235397;GOT2|2.59547753388;AKR1A1|1.56808090815;RPL4|0.493116352247;EEF1G|0.41638788544;FBP1|2.…	147	6434	552	81321	http://www.ebi.ac.uk/QuickGO/GTerm?id=GO:1901566
4	4	organonitrogen compound metabolic process	GO:1901564	9.34e-40	3.45e-38	APOB|0.600818024763;CPS1|3.953142606;PRKDC|0.225000482448;CLTC|0.257563488405;EEF2|0.47434215757;CES1|12.9152171921;AOX1|3.78685452495;EHHADH|10.8754259353;CFH|0.36248670822;HSD17B4|3.6376330072;GLYAT|2.04344016543;ATIC|0.294226684305;UBA1|0.611744020566;ACLY|0.437089310205;ALDH1L1|6.50703358506;ACSM2B|3.39638498579;PKM|0.189464570814;IQGAP1|0.394473420426;ACSL1|1.93187265785;HSP90AA1|0.563309614…	298	22289	552	81321	http://www.ebi.ac.uk/QuickGO/GTerm?id=GO:1901564
7	4,6,7	secretion by cell	GO:0032940	2.28e-39	8.37e-38	TLN1|0.499653546495;DYNC1H1|0.536258308409;EEF2|0.47434215757;TUBB4B|0.544876056107;ACLY|0.437089310205;IQGAP1|0.394473420426;HSP90AA1|0.563309614249;GAPDH|0.62720110226;PYGL|2.95467612717;ABAT|5.30002806818;COPB1|0.410370804405;XRCC6|0.274713554394;CKAP4|0.269807059126;HBB|0.577542892277;PCK2|4.3711109564;XRCC5|0.424253950853;HP|5.40764333211;KPNB1|0.539614118252;ALDOA|0.538493188097;ANXA1|0.425…	90	2417	552	81321	http://www.ebi.ac.uk/QuickGO/GTerm?id=GO:0032940
5	5	ribosome biogenesis	GO:0042254	3.01e-39	1.1e-37	RPL4|0.493116352247;DDX17|0.40781874667;NCL|0.235206526878;RPLP0|0.508035071497;RPSA|0.470413053757;GLUL|4.04460832341;EIF6|0.432568345292;RPS3A|0.35478083905;RPS4X|0.502431910212;RPL7|0.421323414752;RPL5|0.242322454234;RPLP2|0.550952557938;RAN|0.18124335411;RPS12|0.451876363376;RPS8|0.4547041259;RPL10A|0.489031736724;RPS19|0.335410556221;RPS17|0.451876363376;RPL13|0.37087373346;RPL3|0.2877723728…	52	633	552	81321	http://www.ebi.ac.uk/QuickGO/GTerm?id=GO:0042254
4	4	small molecule metabolic process	GO:0044281	4.61e-39	1.67e-37	APOB|0.600818024763;CPS1|3.953142606;CLTC|0.257563488405;CES1|12.9152171921;AOX1|3.78685452495;EHHADH|10.8754259353;HSD17B4|3.6376330072;GLYAT|2.04344016543;ALDH1A1|2.36690204351;ATIC|0.294226684305;ACLY|0.437089310205;ALDH1L1|6.50703358506;ACSM2B|3.39638498579;PKM|0.189464570814;ADH1B|5.34429631356;IQGAP1|0.394473420426;ACSL1|1.93187265785;EPHX1|2.83628007136;HSP90AA1|0.563309614249;SOAT1|4.1039…	209	12326	552	81321	http://www.ebi.ac.uk/QuickGO/GTerm?id=GO:0044281
4	4	organelle organization	GO:0006996	6.15e-39	2.22e-37	TLN1|0.499653546495;DYNC1H1|0.536258308409;PRKDC|0.225000482448;FLNB|0.433769343576;CLTC|0.257563488405;LCP1|0.398320048143;TUBB4B|0.544876056107;EHHADH|10.8754259353;HSD17B4|3.6376330072;PLEC|0.570777353563;HSPA4|0.529242197438;HSP90AA1|0.563309614249;GAPDH|0.62720110226;SCP2|3.03353509075;COPB1|0.410370804405;XRCC6|0.274713554394;ACOX1|3.63007662127;SOD2|2.012515647;LMNA|0.582366793234;XRCC5|0.…	171	8665	552	81321	http://www.ebi.ac.uk/QuickGO/GTerm?id=GO:0006996
5	4,5	animal organ development	GO:0048513	1.54e-38	5.55e-37	CPS1|3.953142606;PRKDC|0.225000482448;FLNB|0.433769343576;CLTC|0.257563488405;EEF2|0.47434215757;HSD17B4|3.6376330072;ATIC|0.294226684305;IQGAP1|0.394473420426;ALDOB|16.0666806918;GATM|2.51228476229;ABAT|5.30002806818;XRCC6|0.274713554394;PCK2|4.3711109564;GOT2|2.59547753388;LMNA|0.582366793234;HMGCS2|4.0502192294;XRCC5|0.424253950853;EIF4A1|0.390122740087;PHGDH|0.371130892657;G6PD|0.337743521134…	126	4937	552	81321	http://www.ebi.ac.uk/QuickGO/GTerm?id=GO:0048513
4	4	leukocyte mediated immunity	GO:0002443	1.93e-38	6.89e-37	DYNC1H1|0.536258308409;EEF2|0.47434215757;TUBB4B|0.544876056107;ACLY|0.437089310205;IQGAP1|0.394473420426;HSP90AA1|0.563309614249;PYGL|2.95467612717;COPB1|0.410370804405;XRCC6|0.274713554394;CKAP4|0.269807059126;HBB|0.577542892277;XRCC5|0.424253950853;HP|5.40764333211;KPNB1|0.539614118252;ALDOA|0.538493188097;WDR1|0.374230746698;CYB5R3|0.554016173932;ARG1|4.10675818288;GAA|1.90659709058;KRT1|0.46…	65	1172	552	81321	http://www.ebi.ac.uk/QuickGO/GTerm?id=GO:0002443
5	4,5	positive regulation of cellular component organization	GO:0051130	2.39e-38	8.5e-37	DYNC1H1|0.536258308409;IQGAP1|0.394473420426;HSP90AA1|0.563309614249;LMNA|0.582366793234;XRCC5|0.424253950853;RACK1|0.423959982317;ACTR3|0.422786143689;ANXA1|0.425137080032;WDR1|0.374230746698;ACSL3|0.205612517178;PDCD6IP|0.371903440609;THBS2|0.351354675052;VIL1|0.246216610724;CCT4|0.500346693731;CFL1|0.480297431977;AGT|0.413798408039;GSN|0.496202187343;ACTR2|0.341273429471;HNRNPU|0.321970407377;…	80	1920	552	81321	http://www.ebi.ac.uk/QuickGO/GTerm?id=GO:0051130
6	5,6	protein complex assembly	GO:0006461	3.19e-38	1.13e-36	TLN1|0.499653546495;CLTC|0.257563488405;TUBB4B|0.544876056107;HSPA4|0.529242197438;HSP90AA1|0.563309614249;ALDOB|16.0666806918;XRCC6|0.274713554394;HBA2|0.534773543943;HBB|0.577542892277;SOD2|2.012515647;FBP1|2.28786194641;KPNB1|0.539614118252;RACK1|0.423959982317;ACTR3|0.422786143689;ALDOA|0.538493188097;SHMT1|5.05601239381;AKR1C1|2.20839769433;AIFM1|1.92252185678;PDCD6IP|0.371903440609;ARG1|4.1…	97	2934	552	81321	http://www.ebi.ac.uk/QuickGO/GTerm?id=GO:0006461
4	4	protein complex biogenesis	GO:0070271	3.28e-38	1.15e-36	TLN1|0.499653546495;CLTC|0.257563488405;TUBB4B|0.544876056107;HSPA4|0.529242197438;HSP90AA1|0.563309614249;ALDOB|16.0666806918;XRCC6|0.274713554394;HBA2|0.534773543943;HBB|0.577542892277;SOD2|2.012515647;FBP1|2.28786194641;KPNB1|0.539614118252;RACK1|0.423959982317;ACTR3|0.422786143689;ALDOA|0.538493188097;SHMT1|5.05601239381;AKR1C1|2.20839769433;AIFM1|1.92252185678;PDCD6IP|0.371903440609;ARG1|4.1…	97	2935	552	81321	http://www.ebi.ac.uk/QuickGO/GTerm?id=GO:0070271
4	4	protein metabolic process	GO:0019538	7.8e-38	2.73e-36	APOB|0.600818024763;CPS1|3.953142606;TLN1|0.499653546495;PRKDC|0.225000482448;CLTC|0.257563488405;EEF2|0.47434215757;CES1|12.9152171921;TUBB4B|0.544876056107;EHHADH|10.8754259353;CFH|0.36248670822;UBA1|0.611744020566;IQGAP1|0.394473420426;ACSL1|1.93187265785;HSP90AA1|0.563309614249;SOAT1|4.10391258135;GAPDH|0.62720110226;CNDP2|1.81503831063;ACO1|2.42502563812;XRCC6|0.274713554394;CKAP4|0.26980705…	231	14899	552	81321	http://www.ebi.ac.uk/QuickGO/GTerm?id=GO:0019538
4	4	cellular biosynthetic process	GO:0044249	1.21e-37	4.19e-36	APOB|0.600818024763;CPS1|3.953142606;PRKDC|0.225000482448;CLTC|0.257563488405;EEF2|0.47434215757;HSD17B4|3.6376330072;ATIC|0.294226684305;ACLY|0.437089310205;ACSM2B|3.39638498579;PKM|0.189464570814;ACSL1|1.93187265785;HSP90AA1|0.563309614249;SOAT1|4.10391258135;ALDH2|6.13473063869;ALDOB|16.0666806918;GATM|2.51228476229;GAPDH|0.62720110226;CNDP2|1.81503831063;ABAT|5.30002806818;STAT1|0.20040633235…	265	18802	552	81321	http://www.ebi.ac.uk/QuickGO/GTerm?id=GO:0044249
5	5	cellular protein metabolic process	GO:0044267	1.43e-37	4.94e-36	APOB|0.600818024763;TLN1|0.499653546495;PRKDC|0.225000482448;CLTC|0.257563488405;EEF2|0.47434215757;TUBB4B|0.544876056107;EHHADH|10.8754259353;UBA1|0.611744020566;IQGAP1|0.394473420426;ACSL1|1.93187265785;HSP90AA1|0.563309614249;GAPDH|0.62720110226;ACO1|2.42502563812;XRCC6|0.274713554394;CKAP4|0.269807059126;NNT|2.0;CCT3|0.4736850353;RPL4|0.493116352247;LMNA|0.582366793234;XRCC5|0.424253950853;EE…	210	12717	552	81321	http://www.ebi.ac.uk/QuickGO/GTerm?id=GO:0044267
5	5	organic acid catabolic process	GO:0016054	2.24e-37	7.68e-36	EHHADH|10.8754259353;HSD17B4|3.6376330072;ALDH1L1|6.50703358506;ABAT|5.30002806818;SCP2|3.03353509075;ACOX1|3.63007662127;PCK2|4.3711109564;GOT2|2.59547753388;AKR1A1|1.56808090815;ACAA2|5.00024921034;HAO1|5.97525382845;SHMT1|5.05601239381;AHCY|0.36729215832;FTCD|5.1873582186;SQOR|0.354289349127;ARG1|4.10675818288;HGD|2.49320238855;CPT2|2.03495938421;ACADS|3.04406676168;PGD|0.573156092864;SORD|2.9…	47	522	552	81321	http://www.ebi.ac.uk/QuickGO/GTerm?id=GO:0016054
6	6	carboxylic acid catabolic process	GO:0046395	2.24e-37	7.68e-36	EHHADH|10.8754259353;HSD17B4|3.6376330072;ALDH1L1|6.50703358506;ABAT|5.30002806818;SCP2|3.03353509075;ACOX1|3.63007662127;PCK2|4.3711109564;GOT2|2.59547753388;AKR1A1|1.56808090815;ACAA2|5.00024921034;HAO1|5.97525382845;SHMT1|5.05601239381;AHCY|0.36729215832;FTCD|5.1873582186;SQOR|0.354289349127;ARG1|4.10675818288;HGD|2.49320238855;CPT2|2.03495938421;ACADS|3.04406676168;PGD|0.573156092864;SORD|2.9…	47	522	552	81321	http://www.ebi.ac.uk/QuickGO/GTerm?id=GO:0046395
4	4	homeostatic process	GO:0042592	2.26e-37	7.69e-36	APOB|0.600818024763;CPS1|3.953142606;DYNC1H1|0.536258308409;PRKDC|0.225000482448;ALDH1A1|2.36690204351;ACSL1|1.93187265785;HSP90AA1|0.563309614249;SOAT1|4.10391258135;GATM|2.51228476229;PYGL|2.95467612717;ABAT|5.30002806818;ACO1|2.42502563812;XRCC6|0.274713554394;ACOX1|3.63007662127;SOD2|2.012515647;PCK2|4.3711109564;NNT|2.0;LMNA|0.582366793234;XRCC5|0.424253950853;RACK1|0.423959982317;ALDOA|0.53…	95	2877	552	81321	http://www.ebi.ac.uk/QuickGO/GTerm?id=GO:0042592
4	4	regulation of cellular component organization	GO:0051128	3.23e-37	1.1e-35	DYNC1H1|0.536258308409;CLTC|0.257563488405;IQGAP1|0.394473420426;HSP90AA1|0.563309614249;LMNA|0.582366793234;XRCC5|0.424253950853;ACAA2|5.00024921034;FBP1|2.28786194641;EML4|0.415811049187;RACK1|0.423959982317;ACTR3|0.422786143689;ALDOA|0.538493188097;G6PD|0.337743521134;ANXA1|0.425137080032;WDR1|0.374230746698;AIFM1|1.92252185678;DDX39B|0.390934821564;ACSL3|0.205612517178;PDCD6IP|0.371903440609;…	113	4116	552	81321	http://www.ebi.ac.uk/QuickGO/GTerm?id=GO:0051128
3	3	negative regulation of cellular process	GO:0048523	5.57e-37	1.88e-35	PRKDC|0.225000482448;CLTC|0.257563488405;IQGAP1|0.394473420426;GAPDH|0.62720110226;ABAT|5.30002806818;XRCC6|0.274713554394;SOD2|2.012515647;TKFC|5.14082534988;NNT|2.0;LMNA|0.582366793234;XRCC5|0.424253950853;ACAA2|5.00024921034;FBP1|2.28786194641;EML4|0.415811049187;HP|5.40764333211;RACK1|0.423959982317;SHMT1|5.05601239381;G6PD|0.337743521134;ANXA1|0.425137080032;DDX39B|0.390934821564;ARG1|4.1067…	151	7178	552	81321	http://www.ebi.ac.uk/QuickGO/GTerm?id=GO:0048523
3	3	leukocyte activation	GO:0045321	1.14e-36	3.81e-35	DYNC1H1|0.536258308409;PRKDC|0.225000482448;EEF2|0.47434215757;TUBB4B|0.544876056107;ACLY|0.437089310205;IQGAP1|0.394473420426;HSP90AA1|0.563309614249;PYGL|2.95467612717;COPB1|0.410370804405;XRCC6|0.274713554394;CKAP4|0.269807059126;HBB|0.577542892277;XRCC5|0.424253950853;HP|5.40764333211;KPNB1|0.539614118252;ALDOA|0.538493188097;ANXA1|0.425137080032;CYB5R3|0.554016173932;ARG1|4.10675818288;GAA|1…	74	1702	552	81321	http://www.ebi.ac.uk/QuickGO/GTerm?id=GO:0045321
5	5	steroid metabolic process	GO:0008202	3.65e-36	1.22e-34	APOB|0.600818024763;CES1|12.9152171921;HSD17B4|3.6376330072;ACLY|0.437089310205;SOAT1|4.10391258135;SCP2|3.03353509075;HMGCS2|4.0502192294;ACAA2|5.00024921034;AKR1B10|10.8377998199;KPNB1|0.539614118252;G6PD|0.337743521134;CYP3A4|2.85600795937;CYP2C9|4.08688033086;AKR1C1|2.20839769433;CYB5R3|0.554016173932;UGT2B7|8.74222191281;AGT|0.413798408039;SLC27A5|4.68484072488;ACOX2|3.22880429802;HSD17B12|0…	45	491	552	81321	http://www.ebi.ac.uk/QuickGO/GTerm?id=GO:0008202
5	4,5	regulation of macromolecule metabolic process	GO:0060255	8.83e-36	2.93e-34	APOB|0.600818024763;PRKDC|0.225000482448;CLTC|0.257563488405;EEF2|0.47434215757;CFH|0.36248670822;IQGAP1|0.394473420426;ACSL1|1.93187265785;HSP90AA1|0.563309614249;SOAT1|4.10391258135;GAPDH|0.62720110226;STAT1|0.20040633235;ACO1|2.42502563812;XRCC6|0.274713554394;SOD2|2.012515647;NNT|2.0;RPL4|0.493116352247;LMNA|0.582366793234;XRCC5|0.424253950853;FBP1|2.28786194641;RACK1|0.423959982317;ACTR3|0.4…	217	13821	552	81321	http://www.ebi.ac.uk/QuickGO/GTerm?id=GO:0060255
7	6,7	RNA processing	GO:0006396	5.28e-35	1.74e-33	RPL4|0.493116352247;DDX39B|0.390934821564;DDX17|0.40781874667;NCL|0.235206526878;RPLP0|0.508035071497;RPSA|0.470413053757;HNRNPU|0.321970407377;EIF6|0.432568345292;RPS3A|0.35478083905;SSB|0.2513901451;RPS4X|0.502431910212;RPL7|0.421323414752;PCBP1|0.383952567426;RPL5|0.242322454234;RPLP2|0.550952557938;RPS12|0.451876363376;RPS8|0.4547041259;HNRNPF|0.487339815446;DHX15|0.535144349213;RPL10A|0.4890…	83	2322	552	81321	http://www.ebi.ac.uk/QuickGO/GTerm?id=GO:0006396
5	5	regulation of protein metabolic process	GO:0051246	1.81e-34	5.95e-33	PRKDC|0.225000482448;EEF2|0.47434215757;CFH|0.36248670822;IQGAP1|0.394473420426;ACSL1|1.93187265785;HSP90AA1|0.563309614249;SOAT1|4.10391258135;GAPDH|0.62720110226;ACO1|2.42502563812;XRCC6|0.274713554394;NNT|2.0;LMNA|0.582366793234;XRCC5|0.424253950853;RACK1|0.423959982317;IARS2|0.287373712009;SHMT1|5.05601239381;G6PD|0.337743521134;AIFM1|1.92252185678;DDX39B|0.390934821564;GCN1|0.360732171715;NC…	117	4719	552	81321	http://www.ebi.ac.uk/QuickGO/GTerm?id=GO:0051246
7	7	cytoplasmic translation	GO:0002181	2.18e-34	7.14e-33	EEF2|0.47434215757;RPL4|0.493116352247;EIF4A1|0.390122740087;EIF3B|0.483638164807;RPLP0|0.508035071497;RPSA|0.470413053757;RPS3A|0.35478083905;RPL7|0.421323414752;EIF2S2|0.378929141628;EIF3C|0.399149193178;EIF2S3|0.414372452244;RPLP2|0.550952557938;RPL10A|0.489031736724;RPL18|0.3389160817;RPL17|0.406126198178;RPL8|0.464258426153;EIF3F|0.412652704256;RPL6|0.36475508606;RPL36|0.366275218653;RPL30|0…	30	156	552	81321	http://www.ebi.ac.uk/QuickGO/GTerm?id=GO:0002181
3	3	regulation of localization	GO:0032879	6.25e-34	2.03e-32	APOB|0.600818024763;DYNC1H1|0.536258308409;CLTC|0.257563488405;IQGAP1|0.394473420426;HSP90AA1|0.563309614249;GAPDH|0.62720110226;ABAT|5.30002806818;SCP2|3.03353509075;SOD2|2.012515647;PCK2|4.3711109564;LMNA|0.582366793234;ACAA2|5.00024921034;RACK1|0.423959982317;G6PD|0.337743521134;ANXA1|0.425137080032;WDR1|0.374230746698;ACSL3|0.205612517178;PDCD6IP|0.371903440609;ARG1|4.10675818288;NCL|0.235206…	110	4250	552	81321	http://www.ebi.ac.uk/QuickGO/GTerm?id=GO:0032879
7	6,7	posttranscriptional regulation of gene expression	GO:0010608	1.27e-33	4.11e-32	EEF2|0.47434215757;GAPDH|0.62720110226;ACO1|2.42502563812;RACK1|0.423959982317;IARS2|0.287373712009;SHMT1|5.05601239381;DDX39B|0.390934821564;GCN1|0.360732171715;NCL|0.235206526878;EIF3B|0.483638164807;HNRNPU|0.321970407377;EIF2S1|0.493458272943;EIF6|0.432568345292;APEX1|0.556325060292;RPS4X|0.502431910212;RHOA|0.63463544301;MAPK1|0.479299719246;EIF3C|0.399149193178;RPL5|0.242322454234;EIF2S3|0.4…	53	863	552	81321	http://www.ebi.ac.uk/QuickGO/GTerm?id=GO:0010608
4	4	response to nitrogen compound	GO:1901698	1.54e-33	4.96e-32	CPS1|3.953142606;PRKDC|0.225000482448;EEF2|0.47434215757;IQGAP1|0.394473420426;ALDOB|16.0666806918;GATM|2.51228476229;ABAT|5.30002806818;PCK2|4.3711109564;GOT2|2.59547753388;HMGCS2|4.0502192294;SHMT1|5.05601239381;ANXA1|0.425137080032;AIFM1|1.92252185678;LDHA|0.491751037013;ARG1|4.10675818288;CFL1|0.480297431977;AGT|0.413798408039;GSN|0.496202187343;ACTR2|0.341273429471;CTSB|0.409802303819;EIF6|0…	70	1681	552	81321	http://www.ebi.ac.uk/QuickGO/GTerm?id=GO:1901698
6	4,5,6	positive regulation of cellular metabolic process	GO:0031325	1.89e-33	6.07e-32	PRKDC|0.225000482448;EEF2|0.47434215757;ACLY|0.437089310205;IQGAP1|0.394473420426;ACSL1|1.93187265785;HSP90AA1|0.563309614249;SOAT1|4.10391258135;ABAT|5.30002806818;XRCC6|0.274713554394;HBB|0.577542892277;NNT|2.0;LMNA|0.582366793234;XRCC5|0.424253950853;RACK1|0.423959982317;ACTR3|0.422786143689;ANXA1|0.425137080032;AIFM1|1.92252185678;DDX39B|0.390934821564;ACSL3|0.205612517178;GCN1|0.360732171715…	115	4686	552	81321	http://www.ebi.ac.uk/QuickGO/GTerm?id=GO:0031325
5	5	response to metal ion	GO:0010038	1.93e-33	6.16e-32	CPS1|3.953142606;IQGAP1|0.394473420426;ALDOB|16.0666806918;GATM|2.51228476229;ABAT|5.30002806818;ACO1|2.42502563812;HMGCS2|4.0502192294;FBP1|2.28786194641;G6PD|0.337743521134;ARG1|4.10675818288;GSN|0.496202187343;SORD|2.90593009914;EIF2S1|0.493458272943;NDRG1|0.440434687063;SLC18A1|0.206755842111;SERPINF1|0.434973676354;PARP1|0.268501117905;ANXA11|0.356259403537;OTC|4.44751663007;CA2|3.0000779785…	43	500	552	81321	http://www.ebi.ac.uk/QuickGO/GTerm?id=GO:0010038
5	5	alcohol metabolic process	GO:0006066	2.15e-33	6.82e-32	APOB|0.600818024763;CES1|12.9152171921;ALDH1A1|2.36690204351;ACLY|0.437089310205;ADH1B|5.34429631356;SOAT1|4.10391258135;ALDH2|6.13473063869;ADH4|5.43771296763;SCP2|3.03353509075;TPI1|0.547526235397;PCK2|4.3711109564;TKFC|5.14082534988;AKR1A1|1.56808090815;HMGCS2|4.0502192294;ACAA2|5.00024921034;HAO1|5.97525382845;AKR1B10|10.8377998199;KPNB1|0.539614118252;ALDH1B1|2.65001403409;G6PD|0.33774352113…	49	713	552	81321	http://www.ebi.ac.uk/QuickGO/GTerm?id=GO:0006066
6	6	cellular macromolecular complex assembly	GO:0034622	3.11e-33	9.83e-32	DYNC1H1|0.536258308409;CLTC|0.257563488405;TUBB4B|0.544876056107;HSPA4|0.529242197438;HSP90AA1|0.563309614249;ALDOB|16.0666806918;ACTR3|0.422786143689;AIFM1|1.92252185678;DDX39B|0.390934821564;EIF3B|0.483638164807;VIL1|0.246216610724;CFL1|0.480297431977;RPLP0|0.508035071497;RPSA|0.470413053757;GSN|0.496202187343;ACTR2|0.341273429471;EIF2S1|0.493458272943;EIF6|0.432568345292;CORO1A|0.343409058357;…	80	2276	552	81321	http://www.ebi.ac.uk/QuickGO/GTerm?id=GO:0034622
6	5,6	regulation of cellular protein metabolic process	GO:0032268	3.87e-33	1.22e-31	PRKDC|0.225000482448;EEF2|0.47434215757;IQGAP1|0.394473420426;ACSL1|1.93187265785;HSP90AA1|0.563309614249;GAPDH|0.62720110226;ACO1|2.42502563812;XRCC6|0.274713554394;NNT|2.0;LMNA|0.582366793234;XRCC5|0.424253950853;RACK1|0.423959982317;IARS2|0.287373712009;SHMT1|5.05601239381;G6PD|0.337743521134;AIFM1|1.92252185678;DDX39B|0.390934821564;GCN1|0.360732171715;NCL|0.235206526878;EIF3B|0.483638164807;…	110	4340	552	81321	http://www.ebi.ac.uk/QuickGO/GTerm?id=GO:0032268
2	2	response to stimulus	GO:0050896	1.72e-32	5.36e-31	APOB|0.600818024763;CPS1|3.953142606;TLN1|0.499653546495;DYNC1H1|0.536258308409;PRKDC|0.225000482448;FLNB|0.433769343576;CLTC|0.257563488405;EEF2|0.47434215757;CES1|12.9152171921;AOX1|3.78685452495;TUBB4B|0.544876056107;CFH|0.36248670822;GLYAT|2.04344016543;ALDH1A1|2.36690204351;ATIC|0.294226684305;UBA1|0.611744020566;ACLY|0.437089310205;ACSM2B|3.39638498579;ADH1B|5.34429631356;IQGAP1|0.394473420…	358	32456	552	81321	http://www.ebi.ac.uk/QuickGO/GTerm?id=GO:0050896
4	4	fatty acid derivative metabolic process	GO:1901568	2.38e-32	7.42e-31	HSD17B4|3.6376330072;ACLY|0.437089310205;ACSL1|1.93187265785;ACOX1|3.63007662127;HMGCS2|4.0502192294;CES2|8.4913856716;CYP2C9|4.08688033086;AKR1C1|2.20839769433;ANXA1|0.425137080032;CBR1|2.06050790724;ACSL3|0.205612517178;PTGR1|4.2339375795;SLC27A5|4.68484072488;HSD17B12|0.50662845008;EPHX2|2.40160685497;HMGCL|2.20381023175;GPX1|0.386891248386;CYP2C8|2.69820506868;CYP2A6|2.99592186885;GSTA1|3.562…	33	245	552	81321	http://www.ebi.ac.uk/QuickGO/GTerm?id=GO:1901568
5	5	cell differentiation	GO:0030154	4.17e-32	1.29e-30	APOB|0.600818024763;CPS1|3.953142606;TLN1|0.499653546495;PRKDC|0.225000482448;FLNB|0.433769343576;CLTC|0.257563488405;EEF2|0.47434215757;CES1|12.9152171921;HSD17B4|3.6376330072;IQGAP1|0.394473420426;HSP90AA1|0.563309614249;SOAT1|4.10391258135;SOD2|2.012515647;PCK2|4.3711109564;LMNA|0.582366793234;XRCC5|0.424253950853;RACK1|0.423959982317;ACTR3|0.422786143689;PHGDH|0.371130892657;ERAP1|0.519429551…	135	6508	552	81321	http://www.ebi.ac.uk/QuickGO/GTerm?id=GO:0030154
6	4,5,6	positive regulation of macromolecule metabolic process	GO:0010604	5.88e-32	1.81e-30	APOB|0.600818024763;PRKDC|0.225000482448;EEF2|0.47434215757;IQGAP1|0.394473420426;ACSL1|1.93187265785;HSP90AA1|0.563309614249;SOAT1|4.10391258135;XRCC6|0.274713554394;LMNA|0.582366793234;XRCC5|0.424253950853;RACK1|0.423959982317;ACTR3|0.422786143689;AIFM1|1.92252185678;DDX39B|0.390934821564;GCN1|0.360732171715;DDX17|0.40781874667;NCL|0.235206526878;CCT4|0.500346693731;CFL1|0.480297431977;AGT|0.41…	110	4479	552	81321	http://www.ebi.ac.uk/QuickGO/GTerm?id=GO:0010604
6	6	cellular response to cytokine stimulus	GO:0071345	2.71e-31	8.32e-30	APOB|0.600818024763;FLNB|0.433769343576;ATIC|0.294226684305;ACSL1|1.93187265785;HSP90AA1|0.563309614249;GAPDH|0.62720110226;SOD2|2.012515647;PCK2|4.3711109564;XRCC5|0.424253950853;KPNB1|0.539614118252;RACK1|0.423959982317;ACTR3|0.422786143689;EIF4A1|0.390122740087;SHMT1|5.05601239381;ANXA1|0.425137080032;MAOA|3.87178810757;ARG1|4.10675818288;NCL|0.235206526878;CFL1|0.480297431977;RPLP0|0.50803507…	65	1553	552	81321	http://www.ebi.ac.uk/QuickGO/GTerm?id=GO:0071345
5	5	response to organonitrogen compound	GO:0010243	4.99e-31	1.52e-29	CPS1|3.953142606;PRKDC|0.225000482448;EEF2|0.47434215757;IQGAP1|0.394473420426;ALDOB|16.0666806918;GATM|2.51228476229;ABAT|5.30002806818;PCK2|4.3711109564;GOT2|2.59547753388;HMGCS2|4.0502192294;SHMT1|5.05601239381;ANXA1|0.425137080032;AIFM1|1.92252185678;LDHA|0.491751037013;ARG1|4.10675818288;CFL1|0.480297431977;AGT|0.413798408039;GSN|0.496202187343;ACTR2|0.341273429471;CTSB|0.409802303819;EIF6|0…	64	1516	552	81321	http://www.ebi.ac.uk/QuickGO/GTerm?id=GO:0010243
4	4	cellular developmental process	GO:0048869	5.02e-31	1.53e-29	APOB|0.600818024763;CPS1|3.953142606;TLN1|0.499653546495;PRKDC|0.225000482448;FLNB|0.433769343576;CLTC|0.257563488405;EEF2|0.47434215757;CES1|12.9152171921;HSD17B4|3.6376330072;IQGAP1|0.394473420426;HSP90AA1|0.563309614249;SOAT1|4.10391258135;SOD2|2.012515647;PCK2|4.3711109564;LMNA|0.582366793234;XRCC5|0.424253950853;RACK1|0.423959982317;ACTR3|0.422786143689;ALDOA|0.538493188097;PHGDH|0.371130892…	142	7295	552	81321	http://www.ebi.ac.uk/QuickGO/GTerm?id=GO:0048869
8	7,8	ncRNA processing	GO:0034470	5.36e-31	1.62e-29	RPL4|0.493116352247;DDX17|0.40781874667;NCL|0.235206526878;RPLP0|0.508035071497;RPSA|0.470413053757;EIF6|0.432568345292;RPS3A|0.35478083905;SSB|0.2513901451;RPS4X|0.502431910212;RPL7|0.421323414752;RPL5|0.242322454234;RPLP2|0.550952557938;RPS12|0.451876363376;RPS8|0.4547041259;RPL10A|0.489031736724;RPS19|0.335410556221;RPS17|0.451876363376;RPL13|0.37087373346;RPL3|0.287772372832;RTRAF|1.954771532…	52	932	552	81321	http://www.ebi.ac.uk/QuickGO/GTerm?id=GO:0034470
5	5	response to cytokine	GO:0034097	5.7e-31	1.72e-29	APOB|0.600818024763;FLNB|0.433769343576;ATIC|0.294226684305;ACSL1|1.93187265785;HSP90AA1|0.563309614249;ALDOB|16.0666806918;GAPDH|0.62720110226;SOD2|2.012515647;PCK2|4.3711109564;XRCC5|0.424253950853;KPNB1|0.539614118252;RACK1|0.423959982317;ACTR3|0.422786143689;EIF4A1|0.390122740087;SHMT1|5.05601239381;ANXA1|0.425137080032;MAOA|3.87178810757;ARG1|4.10675818288;NCL|0.235206526878;CFL1|0.480297431…	67	1683	552	81321	http://www.ebi.ac.uk/QuickGO/GTerm?id=GO:0034097
3	3	regulation of cellular process	GO:0050794	7.96e-31	2.39e-29	APOB|0.600818024763;TLN1|0.499653546495;DYNC1H1|0.536258308409;PRKDC|0.225000482448;FLNB|0.433769343576;CLTC|0.257563488405;EEF2|0.47434215757;TUBB4B|0.544876056107;ACLY|0.437089310205;IQGAP1|0.394473420426;ACSL1|1.93187265785;HSP90AA1|0.563309614249;SOAT1|4.10391258135;GAPDH|0.62720110226;ABAT|5.30002806818;STAT1|0.20040633235;SCP2|3.03353509075;ACO1|2.42502563812;XRCC6|0.274713554394;HBA2|0.534…	316	27126	552	81321	http://www.ebi.ac.uk/QuickGO/GTerm?id=GO:0050794
5	5	response to organic cyclic compound	GO:0014070	9.33e-31	2.78e-29	APOB|0.600818024763;CPS1|3.953142606;EEF2|0.47434215757;ACSL1|1.93187265785;EPHX1|2.83628007136;ALDOB|16.0666806918;ABAT|5.30002806818;PCK2|4.3711109564;GOT2|2.59547753388;HMGCS2|4.0502192294;SHMT1|5.05601239381;G6PD|0.337743521134;ANXA1|0.425137080032;PLIN2|3.15578736341;AIFM1|1.92252185678;ACSL3|0.205612517178;DDX17|0.40781874667;LDHA|0.491751037013;ARG1|4.10675818288;ACADS|3.04406676168;CFL1|0…	64	1533	552	81321	http://www.ebi.ac.uk/QuickGO/GTerm?id=GO:0014070
4	4	cellular response to endogenous stimulus	GO:0071495	1.12e-30	3.32e-29	APOB|0.600818024763;CPS1|3.953142606;PRKDC|0.225000482448;EEF2|0.47434215757;IQGAP1|0.394473420426;ACSL1|1.93187265785;ALDOB|16.0666806918;PCK2|4.3711109564;HMGCS2|4.0502192294;SHMT1|5.05601239381;AKR1C1|2.20839769433;ANXA1|0.425137080032;AIFM1|1.92252185678;DDX17|0.40781874667;ARG1|4.10675818288;NCL|0.235206526878;CFL1|0.480297431977;UGT2B7|8.74222191281;AGT|0.413798408039;SERPINB9|0.43891089880…	75	2171	552	81321	http://www.ebi.ac.uk/QuickGO/GTerm?id=GO:0071495
4	4	single-organism biosynthetic process	GO:0044711	2.56e-30	7.56e-29	APOB|0.600818024763;CPS1|3.953142606;CLTC|0.257563488405;EEF2|0.47434215757;CES1|12.9152171921;HSD17B4|3.6376330072;ATIC|0.294226684305;ACLY|0.437089310205;ACSM2B|3.39638498579;ACSL1|1.93187265785;ALDOB|16.0666806918;GATM|2.51228476229;GAPDH|0.62720110226;CNDP2|1.81503831063;ABAT|5.30002806818;SCP2|3.03353509075;TPI1|0.547526235397;PCK2|4.3711109564;GOT2|2.59547753388;AKR1A1|1.56808090815;HMGCS2|…	118	5328	552	81321	http://www.ebi.ac.uk/QuickGO/GTerm?id=GO:0044711
9	6,7,8,9	regulation of mRNA catabolic process	GO:0061013	2.1e-29	6.18e-28	HNRNPU|0.321970407377;APEX1|0.556325060292;YWHAB|0.405563577789;PSMB1|0.493116352247;IGF2BP1|0.230685623163;ANP32A|0.334250123851;PSMD12|0.486327473706;PSMA2|0.467487598876;ELAVL1|0.217336140023;HNRNPM|0.317097849831;RIDA|3.21317598703;FUS|0.243501067136;HNRNPR|0.399425958225;PSMF1|0.445655247948;PAIP1|0.127361399577;PDE12|0.423666217473;ZC3H14|0.418123199957;HNRNPA0|0.215237297085	18	38	552	81321	http://www.ebi.ac.uk/QuickGO/GTerm?id=GO:0061013
3	3	positive regulation of response to stimulus	GO:0048584	3e-29	8.78e-28	APOB|0.600818024763;PRKDC|0.225000482448;CFH|0.36248670822;IQGAP1|0.394473420426;HSP90AA1|0.563309614249;ABAT|5.30002806818;XRCC6|0.274713554394;TKFC|5.14082534988;NNT|2.0;XRCC5|0.424253950853;RACK1|0.423959982317;ACTR3|0.422786143689;ANXA1|0.425137080032;MAOA|3.87178810757;DDX17|0.40781874667;ARG1|4.10675818288;APOH|0.576343173399;KRT1|0.461371246327;CFL1|0.480297431977;AGT|0.413798408039;GSN|0.…	94	3588	552	81321	http://www.ebi.ac.uk/QuickGO/GTerm?id=GO:0048584
4	4	regulation of nitrogen compound metabolic process	GO:0051171	3.15e-29	9.18e-28	PRKDC|0.225000482448;CLTC|0.257563488405;EEF2|0.47434215757;IQGAP1|0.394473420426;ACSL1|1.93187265785;HSP90AA1|0.563309614249;SOAT1|4.10391258135;GAPDH|0.62720110226;ABAT|5.30002806818;STAT1|0.20040633235;ACO1|2.42502563812;XRCC6|0.274713554394;HBB|0.577542892277;SOD2|2.012515647;NNT|2.0;LMNA|0.582366793234;XRCC5|0.424253950853;FBP1|2.28786194641;RACK1|0.423959982317;ACTR3|0.422786143689;IARS2|0.…	172	10502	552	81321	http://www.ebi.ac.uk/QuickGO/GTerm?id=GO:0051171
5	4,5	regulation of cell death	GO:0010941	8.15e-29	2.37e-27	PRKDC|0.225000482448;GAPDH|0.62720110226;HBA2|0.534773543943;HBB|0.577542892277;SOD2|2.012515647;NNT|2.0;LMNA|0.582366793234;ACAA2|5.00024921034;HP|5.40764333211;RACK1|0.423959982317;G6PD|0.337743521134;ANXA1|0.425137080032;AIFM1|1.92252185678;LDHA|0.491751037013;NCL|0.235206526878;APOH|0.576343173399;CFL1|0.480297431977;AGT|0.413798408039;GSN|0.496202187343;TXNDC5|0.410940093647;SERPINB9|0.43891…	82	2785	552	81321	http://www.ebi.ac.uk/QuickGO/GTerm?id=GO:0010941
6	6	primary alcohol metabolic process	GO:0034308	1.09e-28	3.16e-27	ALDH1A1|2.36690204351;ADH1B|5.34429631356;ALDH2|6.13473063869;ADH4|5.43771296763;AKR1A1|1.56808090815;HAO1|5.97525382845;AKR1B10|10.8377998199;ALDH1B1|2.65001403409;CYP3A4|2.85600795937;AKR1C1|2.20839769433;CYP2C8|2.69820506868;ADH6|4.91775546902;ADH1C|4.3469394501;SULT1A1|4.6815945659;SULT2A1|6.58416276223;GPD1|3.46294626208;AKR1C4|4.44443491462;CYP1A2|3.14269006667;TTR|1.91852823865;RDH16|4.958…	24	115	552	81321	http://www.ebi.ac.uk/QuickGO/GTerm?id=GO:0034308
3	3	regulation of multicellular organismal process	GO:0051239	3.32e-28	9.56e-27	CPS1|3.953142606;DYNC1H1|0.536258308409;PRKDC|0.225000482448;CLTC|0.257563488405;ALDH1A1|2.36690204351;IQGAP1|0.394473420426;ACSL1|1.93187265785;GATM|2.51228476229;GAPDH|0.62720110226;ABAT|5.30002806818;XRCC6|0.274713554394;SOD2|2.012515647;TKFC|5.14082534988;LMNA|0.582366793234;XRCC5|0.424253950853;RACK1|0.423959982317;ERAP1|0.519429551649;G6PD|0.337743521134;ANXA1|0.425137080032;WDR1|0.37423074…	101	4242	552	81321	http://www.ebi.ac.uk/QuickGO/GTerm?id=GO:0051239
3	3	regulation of response to stimulus	GO:0048583	3.65e-28	1.04e-26	APOB|0.600818024763;PRKDC|0.225000482448;CFH|0.36248670822;IQGAP1|0.394473420426;HSP90AA1|0.563309614249;ABAT|5.30002806818;XRCC6|0.274713554394;SOD2|2.012515647;TKFC|5.14082534988;NNT|2.0;LMNA|0.582366793234;XRCC5|0.424253950853;ACAA2|5.00024921034;FBP1|2.28786194641;HP|5.40764333211;RACK1|0.423959982317;ACTR3|0.422786143689;ERAP1|0.519429551649;G6PD|0.337743521134;ANXA1|0.425137080032;MAOA|3.87…	132	6864	552	81321	http://www.ebi.ac.uk/QuickGO/GTerm?id=GO:0048583
4	4	tissue development	GO:0009888	3.65e-28	1.04e-26	CPS1|3.953142606;PRKDC|0.225000482448;FLNB|0.433769343576;CLTC|0.257563488405;EEF2|0.47434215757;CES1|12.9152171921;HSD17B4|3.6376330072;IQGAP1|0.394473420426;GATM|2.51228476229;PCK2|4.3711109564;LMNA|0.582366793234;HMGCS2|4.0502192294;PHGDH|0.371130892657;G6PD|0.337743521134;AKR1C1|2.20839769433;ANXA1|0.425137080032;CBR1|2.06050790724;WDR1|0.374230746698;DDX39B|0.390934821564;DDX17|0.40781874667…	80	2712	552	81321	http://www.ebi.ac.uk/QuickGO/GTerm?id=GO:0009888
4	4	defense response	GO:0006952	4.94e-28	1.4e-26	APOB|0.600818024763;PRKDC|0.225000482448;FLNB|0.433769343576;AOX1|3.78685452495;TUBB4B|0.544876056107;CFH|0.36248670822;HSP90AA1|0.563309614249;GAPDH|0.62720110226;XRCC6|0.274713554394;TKFC|5.14082534988;XRCC5|0.424253950853;HP|5.40764333211;ACTR3|0.422786143689;AHCY|0.36729215832;ERAP1|0.519429551649;ANXA1|0.425137080032;DDX17|0.40781874667;ARG1|4.10675818288;KRT1|0.461371246327;CFL1|0.480297431…	87	3213	552	81321	http://www.ebi.ac.uk/QuickGO/GTerm?id=GO:0006952
5	4,5	single-organism organelle organization	GO:1902589	5.86e-28	1.66e-26	TLN1|0.499653546495;DYNC1H1|0.536258308409;PRKDC|0.225000482448;FLNB|0.433769343576;CLTC|0.257563488405;EHHADH|10.8754259353;HSD17B4|3.6376330072;HSPA4|0.529242197438;HSP90AA1|0.563309614249;GAPDH|0.62720110226;SCP2|3.03353509075;COPB1|0.410370804405;XRCC6|0.274713554394;ACOX1|3.63007662127;LMNA|0.582366793234;XRCC5|0.424253950853;ACAA2|5.00024921034;HAO1|5.97525382845;EML4|0.415811049187;KPNB1|0…	118	5667	552	81321	http://www.ebi.ac.uk/QuickGO/GTerm?id=GO:1902589
7	6,7	ncRNA metabolic process	GO:0034660	1.14e-27	3.21e-26	RPL4|0.493116352247;IARS2|0.287373712009;PPA1|0.4736850353;DDX17|0.40781874667;NCL|0.235206526878;RPLP0|0.508035071497;RPSA|0.470413053757;EIF6|0.432568345292;RPS3A|0.35478083905;SSB|0.2513901451;RPS4X|0.502431910212;RPL7|0.421323414752;RPL5|0.242322454234;RPLP2|0.550952557938;RAN|0.18124335411;RPS12|0.451876363376;RPS8|0.4547041259;RPL10A|0.489031736724;RPS19|0.335410556221;RPS17|0.451876363376;…	59	1460	552	81321	http://www.ebi.ac.uk/QuickGO/GTerm?id=GO:0034660
4	4	cell death	GO:0008219	2.54e-27	7.12e-26	PRKDC|0.225000482448;GAPDH|0.62720110226;PYGL|2.95467612717;HBA2|0.534773543943;HBB|0.577542892277;SOD2|2.012515647;NNT|2.0;LMNA|0.582366793234;ACAA2|5.00024921034;HP|5.40764333211;KPNB1|0.539614118252;RACK1|0.423959982317;G6PD|0.337743521134;ANXA1|0.425137080032;AIFM1|1.92252185678;PDCD6IP|0.371903440609;LDHA|0.491751037013;NCL|0.235206526878;APOH|0.576343173399;KRT1|0.461371246327;CFL1|0.480297…	94	3811	552	81321	http://www.ebi.ac.uk/QuickGO/GTerm?id=GO:0008219
5	4,5	neurotransmitter metabolic process	GO:0042133	2.7e-27	7.54e-26	CPS1|3.953142606;GLYAT|2.04344016543;HSP90AA1|0.563309614249;ALDH2|6.13473063869;ABAT|5.30002806818;HBB|0.577542892277;PHGDH|0.371130892657;SHMT1|5.05601239381;MAOA|3.87178810757;AGT|0.413798408039;DPYD|0.425726853874;GART|0.497924876547;DPYS|3.85037777241;ALDH5A1|2.85798827948;BAAT|2.84218408636;DNM2|0.330105710254;RIDA|3.21317598703;ITGB2|0.193579756963	18	47	552	81321	http://www.ebi.ac.uk/QuickGO/GTerm?id=GO:0042133
7	6,7	protein oligomerization	GO:0051259	2.98e-27	8.29e-26	XRCC6|0.274713554394;HBA2|0.534773543943;HBB|0.577542892277;SOD2|2.012515647;FBP1|2.28786194641;RACK1|0.423959982317;ALDOA|0.538493188097;SHMT1|5.05601239381;AKR1C1|2.20839769433;PDCD6IP|0.371903440609;ARG1|4.10675818288;GRHPR|3.09942372384;KRT1|0.461371246327;ACADS|3.04406676168;PFKL|0.351598299978;GLUL|4.04460832341;DCXR|5.25977104082;MAT1A|3.01258093327;IMPDH2|0.502431910212;HMGCL|2.2038102317…	45	793	552	81321	http://www.ebi.ac.uk/QuickGO/GTerm?id=GO:0051259
7	7	monocarboxylic acid catabolic process	GO:0072329	5.73e-27	1.59e-25	EHHADH|10.8754259353;HSD17B4|3.6376330072;ABAT|5.30002806818;SCP2|3.03353509075;ACOX1|3.63007662127;PCK2|4.3711109564;GOT2|2.59547753388;AKR1A1|1.56808090815;ACAA2|5.00024921034;HAO1|5.97525382845;CPT2|2.03495938421;ACADS|3.04406676168;PGD|0.573156092864;SORD|2.90593009914;DCXR|5.25977104082;ECI2|2.9814207736;ECH1|1.995845438;ACOX2|3.22880429802;SLC27A2|2.26106113425;SULT2A1|6.58416276223;ALDH5A1…	27	196	552	81321	http://www.ebi.ac.uk/QuickGO/GTerm?id=GO:0072329
4	4	regulation of cellular localization	GO:0060341	1.4e-26	3.85e-25	DYNC1H1|0.536258308409;CLTC|0.257563488405;IQGAP1|0.394473420426;HSP90AA1|0.563309614249;GAPDH|0.62720110226;ABAT|5.30002806818;SCP2|3.03353509075;PCK2|4.3711109564;LMNA|0.582366793234;ACAA2|5.00024921034;RACK1|0.423959982317;ANXA1|0.425137080032;ACSL3|0.205612517178;PDCD6IP|0.371903440609;NCL|0.235206526878;CCT4|0.500346693731;AGT|0.413798408039;GSN|0.496202187343;PFKL|0.351598299978;GLUL|4.0446…	68	2071	552	81321	http://www.ebi.ac.uk/QuickGO/GTerm?id=GO:0060341
5	5	lipid biosynthetic process	GO:0008610	1.66e-26	4.57e-25	APOB|0.600818024763;CES1|12.9152171921;HSD17B4|3.6376330072;ACLY|0.437089310205;ACSM2B|3.39638498579;ACSL1|1.93187265785;SCP2|3.03353509075;PCK2|4.3711109564;HMGCS2|4.0502192294;ACAA2|5.00024921034;KPNB1|0.539614118252;RACK1|0.423959982317;G6PD|0.337743521134;CYP3A4|2.85600795937;CYP2C9|4.08688033086;ANXA1|0.425137080032;CBR1|2.06050790724;CYB5R3|0.554016173932;ACSL3|0.205612517178;AGT|0.41379840…	57	1427	552	81321	http://www.ebi.ac.uk/QuickGO/GTerm?id=GO:0008610
5	5	response to lipid	GO:0033993	2.26e-26	6.19e-25	APOB|0.600818024763;CPS1|3.953142606;EEF2|0.47434215757;ACSL1|1.93187265785;ALDOB|16.0666806918;PCK2|4.3711109564;HMGCS2|4.0502192294;XRCC5|0.424253950853;ANXA1|0.425137080032;AIFM1|1.92252185678;DDX17|0.40781874667;LDHA|0.491751037013;ARG1|4.10675818288;NCL|0.235206526878;ACADS|3.04406676168;AGT|0.413798408039;SERPINB9|0.438910898805;HNRNPU|0.321970407377;SERPINF1|0.434973676354;PARP1|0.26850111…	56	1381	552	81321	http://www.ebi.ac.uk/QuickGO/GTerm?id=GO:0033993
3	3	anatomical structure morphogenesis	GO:0009653	2.39e-26	6.49e-25	APOB|0.600818024763;TLN1|0.499653546495;PRKDC|0.225000482448;FLNB|0.433769343576;CLTC|0.257563488405;IQGAP1|0.394473420426;HSP90AA1|0.563309614249;RACK1|0.423959982317;ACTR3|0.422786143689;ALDOA|0.538493188097;ERAP1|0.519429551649;ANXA1|0.425137080032;WDR1|0.374230746698;ARG1|4.10675818288;GAA|1.90659709058;NCL|0.235206526878;APOH|0.576343173399;KRT1|0.461371246327;THBS2|0.351354675052;CFL1|0.480…	100	4404	552	81321	http://www.ebi.ac.uk/QuickGO/GTerm?id=GO:0009653
3	3	nitrogen compound metabolic process	GO:0006807	4.23e-26	1.15e-24	APOB|0.600818024763;CPS1|3.953142606;PRKDC|0.225000482448;CLTC|0.257563488405;EEF2|0.47434215757;CES1|12.9152171921;AOX1|3.78685452495;EHHADH|10.8754259353;CFH|0.36248670822;HSD17B4|3.6376330072;GLYAT|2.04344016543;ATIC|0.294226684305;UBA1|0.611744020566;ACLY|0.437089310205;ALDH1L1|6.50703358506;ACSM2B|3.39638498579;PKM|0.189464570814;IQGAP1|0.394473420426;ACSL1|1.93187265785;HSP90AA1|0.563309614…	362	35247	552	81321	http://www.ebi.ac.uk/QuickGO/GTerm?id=GO:0006807
4	4	extracellular structure organization	GO:0043062	8.3e-26	2.23e-24	APOB|0.600818024763;DYNC1H1|0.536258308409;SOAT1|4.10391258135;KPNB1|0.539614118252;ACTR3|0.422786143689;ALDOA|0.538493188097;WDR1|0.374230746698;ACSL3|0.205612517178;PDCD6IP|0.371903440609;VIL1|0.246216610724;CFL1|0.480297431977;AGT|0.413798408039;GSN|0.496202187343;ACTR2|0.341273429471;PPIB|0.551716870021;CTSB|0.409802303819;ERO1A|0.346277367028;TPM3|0.545631938527;CORO1A|0.343409058357;PFN1|0.…	62	1765	552	81321	http://www.ebi.ac.uk/QuickGO/GTerm?id=GO:0043062
5	5	cellular response to oxygen-containing compound	GO:1901701	8.33e-26	2.23e-24	APOB|0.600818024763;CPS1|3.953142606;PRKDC|0.225000482448;ALDOB|16.0666806918;ADH4|5.43771296763;SOD2|2.012515647;PCK2|4.3711109564;AKR1A1|1.56808090815;HMGCS2|4.0502192294;XRCC5|0.424253950853;AKR1B10|10.8377998199;RACK1|0.423959982317;SHMT1|5.05601239381;AKR1C1|2.20839769433;ANXA1|0.425137080032;AIFM1|1.92252185678;ARG1|4.10675818288;NCL|0.235206526878;CFL1|0.480297431977;AGT|0.413798408039;ACT…	58	1531	552	81321	http://www.ebi.ac.uk/QuickGO/GTerm?id=GO:1901701
5	5	organonitrogen compound catabolic process	GO:1901565	8.34e-26	2.23e-24	APOB|0.600818024763;CLTC|0.257563488405;AOX1|3.78685452495;UBA1|0.611744020566;ALDH1L1|6.50703358506;HSP90AA1|0.563309614249;ABAT|5.30002806818;GOT2|2.59547753388;RACK1|0.423959982317;SHMT1|5.05601239381;AHCY|0.36729215832;ERAP1|0.519429551649;FTCD|5.1873582186;CYP3A4|2.85600795937;MAOA|3.87178810757;SQOR|0.354289349127;PDCD6IP|0.371903440609;ARG1|4.10675818288;HGD|2.49320238855;GLUL|4.0446083234…	69	2202	552	81321	http://www.ebi.ac.uk/QuickGO/GTerm?id=GO:1901565
4	4	regulation of response to stress	GO:0080134	2.63e-25	7.02e-24	APOB|0.600818024763;PRKDC|0.225000482448;CFH|0.36248670822;HSP90AA1|0.563309614249;ABAT|5.30002806818;XRCC6|0.274713554394;SOD2|2.012515647;TKFC|5.14082534988;NNT|2.0;LMNA|0.582366793234;XRCC5|0.424253950853;HP|5.40764333211;RACK1|0.423959982317;ERAP1|0.519429551649;ANXA1|0.425137080032;DDX39B|0.390934821564;ARG1|4.10675818288;APOH|0.576343173399;KRT1|0.461371246327;AGT|0.413798408039;GSN|0.49620…	70	2313	552	81321	http://www.ebi.ac.uk/QuickGO/GTerm?id=GO:0080134
4	4	regulation of primary metabolic process	GO:0080090	2.76e-25	7.34e-24	APOB|0.600818024763;PRKDC|0.225000482448;CLTC|0.257563488405;EEF2|0.47434215757;CFH|0.36248670822;IQGAP1|0.394473420426;ACSL1|1.93187265785;HSP90AA1|0.563309614249;SOAT1|4.10391258135;GAPDH|0.62720110226;ABAT|5.30002806818;STAT1|0.20040633235;SCP2|3.03353509075;ACO1|2.42502563812;XRCC6|0.274713554394;ACOX1|3.63007662127;SOD2|2.012515647;NNT|2.0;LMNA|0.582366793234;HMGCS2|4.0502192294;XRCC5|0.4242…	192	13529	552	81321	http://www.ebi.ac.uk/QuickGO/GTerm?id=GO:0080090
4	4	organic cyclic compound metabolic process	GO:1901360	3.22e-25	8.49e-24	APOB|0.600818024763;CPS1|3.953142606;PRKDC|0.225000482448;CES1|12.9152171921;AOX1|3.78685452495;HSD17B4|3.6376330072;GLYAT|2.04344016543;ATIC|0.294226684305;ACLY|0.437089310205;ALDH1L1|6.50703358506;ACSM2B|3.39638498579;PKM|0.189464570814;ACSL1|1.93187265785;EPHX1|2.83628007136;HSP90AA1|0.563309614249;SOAT1|4.10391258135;ALDOB|16.0666806918;GAPDH|0.62720110226;ABAT|5.30002806818;STAT1|0.200406332…	284	24687	552	81321	http://www.ebi.ac.uk/QuickGO/GTerm?id=GO:1901360
False	obselete	obsolete death	GO:0016265	3.22e-25	8.49e-24	PRKDC|0.225000482448;GAPDH|0.62720110226;PYGL|2.95467612717;HBA2|0.534773543943;HBB|0.577542892277;SOD2|2.012515647;LMNA|0.582366793234;ACAA2|5.00024921034;HP|5.40764333211;KPNB1|0.539614118252;RACK1|0.423959982317;G6PD|0.337743521134;ANXA1|0.425137080032;AIFM1|1.92252185678;PDCD6IP|0.371903440609;LDHA|0.491751037013;NCL|0.235206526878;APOH|0.576343173399;CFL1|0.480297431977;AGT|0.413798408039;GS…	73	2523	552	81321	http://www.ebi.ac.uk/QuickGO/GTerm?id=GO:0016265
5	5	coenzyme metabolic process	GO:0006732	4.03e-25	1.06e-23	HSD17B4|3.6376330072;GLYAT|2.04344016543;ATIC|0.294226684305;ACLY|0.437089310205;ALDH1L1|6.50703358506;ACSM2B|3.39638498579;PKM|0.189464570814;ACSL1|1.93187265785;ALDOB|16.0666806918;GAPDH|0.62720110226;TPI1|0.547526235397;PCK2|4.3711109564;NNT|2.0;AKR1A1|1.56808090815;HMGCS2|4.0502192294;FBP1|2.28786194641;ALDOA|0.538493188097;SHMT1|5.05601239381;AHCY|0.36729215832;G6PD|0.337743521134;FTCD|5.187…	48	1039	552	81321	http://www.ebi.ac.uk/QuickGO/GTerm?id=GO:0006732
6	5,6	regulation of cellular amide metabolic process	GO:0034248	5.57e-25	1.45e-23	EEF2|0.47434215757;GAPDH|0.62720110226;ACO1|2.42502563812;RACK1|0.423959982317;IARS2|0.287373712009;SHMT1|5.05601239381;DDX39B|0.390934821564;GCN1|0.360732171715;NCL|0.235206526878;EIF3B|0.483638164807;EIF2S1|0.493458272943;EIF6|0.432568345292;RPS4X|0.502431910212;RHOA|0.63463544301;MAPK1|0.479299719246;EIF3C|0.399149193178;RPL5|0.242322454234;EIF2S3|0.414372452244;RAN|0.18124335411;IGF2BP1|0.230…	41	720	552	81321	http://www.ebi.ac.uk/QuickGO/GTerm?id=GO:0034248
8	6,7,8	regulation of mRNA metabolic process	GO:1903311	6.61e-25	1.72e-23	DDX17|0.40781874667;NCL|0.235206526878;HNRNPU|0.321970407377;APEX1|0.556325060292;YWHAB|0.405563577789;PSMB1|0.493116352247;IGF2BP1|0.230685623163;ANP32A|0.334250123851;PSMD12|0.486327473706;EIF4A3|0.29057852688;HNRNPA2B1|0.454389058224;PSMA2|0.467487598876;ELAVL1|0.217336140023;HNRNPM|0.317097849831;RIDA|3.21317598703;FUS|0.243501067136;HNRNPA1|0.331481440075;PRPF19|0.414085330667;SAFB|0.2489624…	27	233	552	81321	http://www.ebi.ac.uk/QuickGO/GTerm?id=GO:1903311
5	5	regulation of organelle organization	GO:0033043	7.11e-25	1.84e-23	DYNC1H1|0.536258308409;CLTC|0.257563488405;LMNA|0.582366793234;XRCC5|0.424253950853;ACAA2|5.00024921034;EML4|0.415811049187;ACTR3|0.422786143689;ANXA1|0.425137080032;WDR1|0.374230746698;PDCD6IP|0.371903440609;VIL1|0.246216610724;CCT4|0.500346693731;CFL1|0.480297431977;GSN|0.496202187343;ACTR2|0.341273429471;HNRNPU|0.321970407377;EIF2S1|0.493458272943;CORO1A|0.343409058357;PARP1|0.268501117905;PFN…	69	2287	552	81321	http://www.ebi.ac.uk/QuickGO/GTerm?id=GO:0033043
4	4	regulation of catabolic process	GO:0009894	1.15e-24	2.98e-23	HSP90AA1|0.563309614249;GAPDH|0.62720110226;NNT|2.0;FBP1|2.28786194641;HP|5.40764333211;RACK1|0.423959982317;AIFM1|1.92252185678;HNRNPU|0.321970407377;EIF2S1|0.493458272943;EIF6|0.432568345292;APEX1|0.556325060292;ATP6V1B2|0.337275633585;GPX1|0.386891248386;ALAD|2.1361308161;PPP1CB|0.390393246304;RPL5|0.242322454234;ITGB1|0.383420664918;ATP6V1A|0.224377512667;YWHAB|0.405563577789;HMOX1|0.29199184…	55	1441	552	81321	http://www.ebi.ac.uk/QuickGO/GTerm?id=GO:0009894
4	4	positive regulation of biosynthetic process	GO:0009891	1.62e-24	4.16e-23	PRKDC|0.225000482448;EEF2|0.47434215757;HSP90AA1|0.563309614249;SOAT1|4.10391258135;XRCC6|0.274713554394;HBB|0.577542892277;LMNA|0.582366793234;XRCC5|0.424253950853;RACK1|0.423959982317;ACTR3|0.422786143689;ANXA1|0.425137080032;DDX39B|0.390934821564;ACSL3|0.205612517178;GCN1|0.360732171715;DDX17|0.40781874667;NCL|0.235206526878;CCT4|0.500346693731;AGT|0.413798408039;ACTA2|0.521955963711;ACTR2|0.3…	76	2804	552	81321	http://www.ebi.ac.uk/QuickGO/GTerm?id=GO:0009891
5	5	cellular response to hormone stimulus	GO:0032870	2.09e-24	5.36e-23	APOB|0.600818024763;CPS1|3.953142606;PRKDC|0.225000482448;ACSL1|1.93187265785;ALDOB|16.0666806918;PCK2|4.3711109564;HMGCS2|4.0502192294;AKR1C1|2.20839769433;ANXA1|0.425137080032;AIFM1|1.92252185678;DDX17|0.40781874667;ARG1|4.10675818288;CFL1|0.480297431977;UGT2B7|8.74222191281;AGT|0.413798408039;SERPINB9|0.438910898805;HNRNPU|0.321970407377;UGT1A6|5.03851991979;CTSB|0.409802303819;SERPINF1|0.4349…	50	1184	552	81321	http://www.ebi.ac.uk/QuickGO/GTerm?id=GO:0032870
5	5	regulation of cellular catabolic process	GO:0031329	2.12e-24	5.42e-23	HSP90AA1|0.563309614249;GAPDH|0.62720110226;NNT|2.0;FBP1|2.28786194641;HP|5.40764333211;RACK1|0.423959982317;AIFM1|1.92252185678;HNRNPU|0.321970407377;EIF2S1|0.493458272943;EIF6|0.432568345292;APEX1|0.556325060292;ATP6V1B2|0.337275633585;GPX1|0.386891248386;ALAD|2.1361308161;PPP1CB|0.390393246304;RPL5|0.242322454234;ATP6V1A|0.224377512667;YWHAB|0.405563577789;HMOX1|0.291991848653;GPD1|3.462946262…	52	1292	552	81321	http://www.ebi.ac.uk/QuickGO/GTerm?id=GO:0031329
7	6,7	regulation of apoptotic process	GO:0042981	2.3e-24	5.85e-23	PRKDC|0.225000482448;GAPDH|0.62720110226;SOD2|2.012515647;NNT|2.0;LMNA|0.582366793234;ACAA2|5.00024921034;RACK1|0.423959982317;G6PD|0.337743521134;ANXA1|0.425137080032;AIFM1|1.92252185678;LDHA|0.491751037013;NCL|0.235206526878;APOH|0.576343173399;CFL1|0.480297431977;AGT|0.413798408039;GSN|0.496202187343;TXNDC5|0.410940093647;SERPINB9|0.438910898805;EIF2S1|0.493458272943;CTSB|0.409802303819;NDRG1|…	73	2609	552	81321	http://www.ebi.ac.uk/QuickGO/GTerm?id=GO:0042981
6	5,6	regulation of gene expression	GO:0010468	2.64e-24	6.68e-23	APOB|0.600818024763;PRKDC|0.225000482448;EEF2|0.47434215757;CFH|0.36248670822;GAPDH|0.62720110226;STAT1|0.20040633235;ACO1|2.42502563812;XRCC6|0.274713554394;SOD2|2.012515647;RPL4|0.493116352247;LMNA|0.582366793234;XRCC5|0.424253950853;FBP1|2.28786194641;RACK1|0.423959982317;ACTR3|0.422786143689;IARS2|0.287373712009;EIF4A1|0.390122740087;PHGDH|0.371130892657;SHMT1|5.05601239381;DDX39B|0.390934821…	165	10859	552	81321	http://www.ebi.ac.uk/QuickGO/GTerm?id=GO:0010468
6	5,6	regulation of programmed cell death	GO:0043067	3.29e-24	8.29e-23	PRKDC|0.225000482448;GAPDH|0.62720110226;SOD2|2.012515647;NNT|2.0;LMNA|0.582366793234;ACAA2|5.00024921034;RACK1|0.423959982317;G6PD|0.337743521134;ANXA1|0.425137080032;AIFM1|1.92252185678;LDHA|0.491751037013;NCL|0.235206526878;APOH|0.576343173399;CFL1|0.480297431977;AGT|0.413798408039;GSN|0.496202187343;TXNDC5|0.410940093647;SERPINB9|0.438910898805;EIF2S1|0.493458272943;CTSB|0.409802303819;NDRG1|…	73	2625	552	81321	http://www.ebi.ac.uk/QuickGO/GTerm?id=GO:0043067
5	5	regulation of peptide transport	GO:0090087	3.37e-24	8.46e-23	IQGAP1|0.394473420426;GAPDH|0.62720110226;ABAT|5.30002806818;PCK2|4.3711109564;RACK1|0.423959982317;ANXA1|0.425137080032;ACSL3|0.205612517178;PFKL|0.351598299978;GLUL|4.04460832341;ERP29|0.458819941156;CA2|3.00007797857;GDI1|0.662503508523;RHOA|0.63463544301;GBP1|0.329191730515;MAPK1|0.479299719246;RAN|0.18124335411;HMGB1|0.38958228983;RANGAP1|0.417254640578;SCRIB|0.323312232972;UBE2L3|0.33448188…	31	367	552	81321	http://www.ebi.ac.uk/QuickGO/GTerm?id=GO:0090087
5	5	positive regulation of organelle organization	GO:0010638	3.48e-24	8.7e-23	DYNC1H1|0.536258308409;LMNA|0.582366793234;XRCC5|0.424253950853;ACTR3|0.422786143689;ANXA1|0.425137080032;WDR1|0.374230746698;PDCD6IP|0.371903440609;VIL1|0.246216610724;CCT4|0.500346693731;CFL1|0.480297431977;GSN|0.496202187343;ACTR2|0.341273429471;HNRNPU|0.321970407377;EIF2S1|0.493458272943;CORO1A|0.343409058357;PFN1|0.535144349213;RHOA|0.63463544301;YWHAQ|0.428688018317;MAPK1|0.479299719246;CAP…	48	1093	552	81321	http://www.ebi.ac.uk/QuickGO/GTerm?id=GO:0010638
3	3	regulation of molecular function	GO:0065009	3.49e-24	8.71e-23	ALDH1A1|2.36690204351;IQGAP1|0.394473420426;ACSL1|1.93187265785;HSP90AA1|0.563309614249;ALDOB|16.0666806918;GAPDH|0.62720110226;XRCC6|0.274713554394;XRCC5|0.424253950853;HP|5.40764333211;RACK1|0.423959982317;ANXA1|0.425137080032;AIFM1|1.92252185678;GCN1|0.360732171715;APOH|0.576343173399;CCT4|0.500346693731;CFL1|0.480297431977;AGT|0.413798408039;GSN|0.496202187343;SERPINB9|0.438910898805;HNRNPU|0…	107	5303	552	81321	http://www.ebi.ac.uk/QuickGO/GTerm?id=GO:0065009
4	4	cellular hormone metabolic process	GO:0034754	4.21e-24	1.05e-22	HSD17B4|3.6376330072;ALDH1A1|2.36690204351;ADH1B|5.34429631356;ADH4|5.43771296763;SCP2|3.03353509075;AKR1B10|10.8377998199;CYP3A4|2.85600795937;CYP2C9|4.08688033086;AKR1C1|2.20839769433;UGT2B7|8.74222191281;HSD17B12|0.50662845008;HSD17B6|9.99356900523;CYP2C8|2.69820506868;ADH6|4.91775546902;ADH1C|4.3469394501;SULT1A1|4.6815945659;AKR1C4|4.44443491462;CYP1A2|3.14269006667;TTR|1.91852823865;RDH16|4…	25	198	552	81321	http://www.ebi.ac.uk/QuickGO/GTerm?id=GO:0034754
4	4	negative regulation of nitrogen compound metabolic process	GO:0051172	4.48e-24	1.11e-22	PRKDC|0.225000482448;CLTC|0.257563488405;GAPDH|0.62720110226;XRCC6|0.274713554394;NNT|2.0;XRCC5|0.424253950853;FBP1|2.28786194641;RACK1|0.423959982317;SHMT1|5.05601239381;G6PD|0.337743521134;NCL|0.235206526878;AGT|0.413798408039;SERPINB9|0.438910898805;TRIM28|0.374490233606;HNRNPU|0.321970407377;EIF2S1|0.493458272943;SERPINF1|0.434973676354;EIF6|0.432568345292;APEX1|0.556325060292;PARP1|0.2685011…	71	2500	552	81321	http://www.ebi.ac.uk/QuickGO/GTerm?id=GO:0051172
5	4,5	regulation of cellular metabolic process	GO:0031323	4.57e-24	1.13e-22	PRKDC|0.225000482448;CLTC|0.257563488405;EEF2|0.47434215757;ACLY|0.437089310205;IQGAP1|0.394473420426;ACSL1|1.93187265785;HSP90AA1|0.563309614249;SOAT1|4.10391258135;GAPDH|0.62720110226;ABAT|5.30002806818;STAT1|0.20040633235;ACO1|2.42502563812;XRCC6|0.274713554394;HBB|0.577542892277;SOD2|2.012515647;NNT|2.0;LMNA|0.582366793234;XRCC5|0.424253950853;FBP1|2.28786194641;HP|5.40764333211;RACK1|0.42395…	190	13623	552	81321	http://www.ebi.ac.uk/QuickGO/GTerm?id=GO:0031323
4	4	cell projection organization	GO:0030030	5.09e-24	1.25e-22	TLN1|0.499653546495;DYNC1H1|0.536258308409;TUBB4B|0.544876056107;IQGAP1|0.394473420426;HSP90AA1|0.563309614249;ACTR3|0.422786143689;PHGDH|0.371130892657;CFL1|0.480297431977;AGT|0.413798408039;GSN|0.496202187343;ACTR2|0.341273429471;SERPINF1|0.434973676354;CORO1A|0.343409058357;PFN1|0.535144349213;CAPZB|0.429878243122;ARHGDIA|0.396941965466;GDI1|0.662503508523;RHOA|0.63463544301;MAPK1|0.4792997192…	65	2103	552	81321	http://www.ebi.ac.uk/QuickGO/GTerm?id=GO:0030030
4	4	regulation of cell communication	GO:0010646	5.26e-24	1.29e-22	IQGAP1|0.394473420426;HSP90AA1|0.563309614249;ABAT|5.30002806818;SOD2|2.012515647;PCK2|4.3711109564;TKFC|5.14082534988;LMNA|0.582366793234;ACAA2|5.00024921034;FBP1|2.28786194641;RACK1|0.423959982317;ANXA1|0.425137080032;MAOA|3.87178810757;DDX17|0.40781874667;ARG1|4.10675818288;CFL1|0.480297431977;AGT|0.413798408039;GSN|0.496202187343;PFKL|0.351598299978;GLUL|4.04460832341;EIF2S1|0.493458272943;SL…	108	5418	552	81321	http://www.ebi.ac.uk/QuickGO/GTerm?id=GO:0010646
8	6,7,8	regulation of translation	GO:0006417	5.36e-24	1.3e-22	EEF2|0.47434215757;GAPDH|0.62720110226;ACO1|2.42502563812;RACK1|0.423959982317;IARS2|0.287373712009;SHMT1|5.05601239381;DDX39B|0.390934821564;GCN1|0.360732171715;NCL|0.235206526878;EIF3B|0.483638164807;EIF2S1|0.493458272943;EIF6|0.432568345292;RPS4X|0.502431910212;RHOA|0.63463544301;MAPK1|0.479299719246;EIF3C|0.399149193178;RPL5|0.242322454234;EIF2S3|0.414372452244;RAN|0.18124335411;IGF2BP1|0.230…	39	677	552	81321	http://www.ebi.ac.uk/QuickGO/GTerm?id=GO:0006417
5	5	programmed cell death	GO:0012501	6.04e-24	1.47e-22	PRKDC|0.225000482448;GAPDH|0.62720110226;PYGL|2.95467612717;SOD2|2.012515647;NNT|2.0;LMNA|0.582366793234;ACAA2|5.00024921034;KPNB1|0.539614118252;RACK1|0.423959982317;G6PD|0.337743521134;ANXA1|0.425137080032;AIFM1|1.92252185678;PDCD6IP|0.371903440609;LDHA|0.491751037013;NCL|0.235206526878;APOH|0.576343173399;KRT1|0.461371246327;CFL1|0.480297431977;AGT|0.413798408039;GSN|0.496202187343;TXNDC5|0.41…	86	3614	552	81321	http://www.ebi.ac.uk/QuickGO/GTerm?id=GO:0012501
4	4	regulation of hormone levels	GO:0010817	1.12e-23	2.7e-22	CES1|12.9152171921;HSD17B4|3.6376330072;ALDH1A1|2.36690204351;ADH1B|5.34429631356;IQGAP1|0.394473420426;ADH4|5.43771296763;ABAT|5.30002806818;SCP2|3.03353509075;PCK2|4.3711109564;AKR1B10|10.8377998199;CYP3A4|2.85600795937;CYP2C9|4.08688033086;AKR1C1|2.20839769433;ANXA1|0.425137080032;UGT2B7|8.74222191281;AGT|0.413798408039;PFKL|0.351598299978;GLUL|4.04460832341;HSD17B12|0.50662845008;HSD17B6|9.99…	42	826	552	81321	http://www.ebi.ac.uk/QuickGO/GTerm?id=GO:0010817
6	5,6	positive regulation of cellular biosynthetic process	GO:0031328	1.54e-23	3.71e-22	PRKDC|0.225000482448;EEF2|0.47434215757;HSP90AA1|0.563309614249;SOAT1|4.10391258135;XRCC6|0.274713554394;HBB|0.577542892277;LMNA|0.582366793234;XRCC5|0.424253950853;RACK1|0.423959982317;ACTR3|0.422786143689;ANXA1|0.425137080032;DDX39B|0.390934821564;ACSL3|0.205612517178;GCN1|0.360732171715;DDX17|0.40781874667;NCL|0.235206526878;CCT4|0.500346693731;AGT|0.413798408039;ACTA2|0.521955963711;ACTR2|0.3…	74	2767	552	81321	http://www.ebi.ac.uk/QuickGO/GTerm?id=GO:0031328
4	4	cellular nitrogen compound metabolic process	GO:0034641	3.13e-23	7.52e-22	CPS1|3.953142606;PRKDC|0.225000482448;EEF2|0.47434215757;CES1|12.9152171921;AOX1|3.78685452495;HSD17B4|3.6376330072;GLYAT|2.04344016543;ATIC|0.294226684305;ACLY|0.437089310205;ALDH1L1|6.50703358506;ACSM2B|3.39638498579;PKM|0.189464570814;ACSL1|1.93187265785;HSP90AA1|0.563309614249;ALDOB|16.0666806918;GATM|2.51228476229;GAPDH|0.62720110226;CNDP2|1.81503831063;ABAT|5.30002806818;STAT1|0.20040633235…	289	26037	552	81321	http://www.ebi.ac.uk/QuickGO/GTerm?id=GO:0034641
4	4	macromolecule metabolic process	GO:0043170	4.33e-23	1.04e-21	APOB|0.600818024763;CPS1|3.953142606;TLN1|0.499653546495;PRKDC|0.225000482448;CLTC|0.257563488405;EEF2|0.47434215757;CES1|12.9152171921;TUBB4B|0.544876056107;EHHADH|10.8754259353;CFH|0.36248670822;UBA1|0.611744020566;IQGAP1|0.394473420426;ACSL1|1.93187265785;HSP90AA1|0.563309614249;SOAT1|4.10391258135;GAPDH|0.62720110226;PYGL|2.95467612717;CNDP2|1.81503831063;STAT1|0.20040633235;ACO1|2.4250256381…	304	28114	552	81321	http://www.ebi.ac.uk/QuickGO/GTerm?id=GO:0043170
6	6	unsaturated fatty acid metabolic process	GO:0033559	4.38e-23	1.04e-21	HSD17B4|3.6376330072;ACSL1|1.93187265785;SCP2|3.03353509075;ACOX1|3.63007662127;CES2|8.4913856716;CYP2C9|4.08688033086;AKR1C1|2.20839769433;ANXA1|0.425137080032;CBR1|2.06050790724;PTGR1|4.2339375795;GSTP1|0.406407800992;EPHX2|2.40160685497;GPX1|0.386891248386;CYP2C8|2.69820506868;CYP2A6|2.99592186885;GSTA1|3.56277160243;AKR1C4|4.44443491462;CYP1A2|3.14269006667;DECR2|7.18505898307;MGST1|2.8166884…	24	192	552	81321	http://www.ebi.ac.uk/QuickGO/GTerm?id=GO:0033559
5	4,5	cell development	GO:0048468	7.23e-23	1.72e-21	TLN1|0.499653546495;PRKDC|0.225000482448;FLNB|0.433769343576;HSD17B4|3.6376330072;IQGAP1|0.394473420426;HSP90AA1|0.563309614249;LMNA|0.582366793234;XRCC5|0.424253950853;ACTR3|0.422786143689;PHGDH|0.371130892657;G6PD|0.337743521134;WDR1|0.374230746698;DDX39B|0.390934821564;CFL1|0.480297431977;AGT|0.413798408039;GSN|0.496202187343;ACTA2|0.521955963711;ACTR2|0.341273429471;HNRNPU|0.321970407377;NDRG…	84	3597	552	81321	http://www.ebi.ac.uk/QuickGO/GTerm?id=GO:0048468
3	3	hormone metabolic process	GO:0042445	1.12e-22	2.66e-21	CES1|12.9152171921;HSD17B4|3.6376330072;ALDH1A1|2.36690204351;ADH1B|5.34429631356;ADH4|5.43771296763;SCP2|3.03353509075;AKR1B10|10.8377998199;CYP3A4|2.85600795937;CYP2C9|4.08688033086;AKR1C1|2.20839769433;UGT2B7|8.74222191281;AGT|0.413798408039;HSD17B12|0.50662845008;HSD17B6|9.99356900523;CYP2C8|2.69820506868;ADH6|4.91775546902;ADH1C|4.3469394501;SULT1A1|4.6815945659;AKR1C4|4.44443491462;CYP1A2|3…	30	378	552	81321	http://www.ebi.ac.uk/QuickGO/GTerm?id=GO:0042445
3	3	regulation of signaling	GO:0023051	1.18e-22	2.79e-21	IQGAP1|0.394473420426;HSP90AA1|0.563309614249;ABAT|5.30002806818;SOD2|2.012515647;PCK2|4.3711109564;TKFC|5.14082534988;LMNA|0.582366793234;ACAA2|5.00024921034;FBP1|2.28786194641;RACK1|0.423959982317;ANXA1|0.425137080032;MAOA|3.87178810757;DDX17|0.40781874667;ARG1|4.10675818288;CFL1|0.480297431977;AGT|0.413798408039;GSN|0.496202187343;PFKL|0.351598299978;GLUL|4.04460832341;SLC18A1|0.206755842111;P…	105	5376	552	81321	http://www.ebi.ac.uk/QuickGO/GTerm?id=GO:0023051
4	4	positive regulation of cell communication	GO:0010647	1.2e-22	2.81e-21	IQGAP1|0.394473420426;HSP90AA1|0.563309614249;ABAT|5.30002806818;PCK2|4.3711109564;RACK1|0.423959982317;MAOA|3.87178810757;DDX17|0.40781874667;CFL1|0.480297431977;AGT|0.413798408039;GSN|0.496202187343;GLUL|4.04460832341;EIF2S1|0.493458272943;PARP1|0.268501117905;ERP29|0.458819941156;GPX1|0.386891248386;CA2|3.00007797857;RHOA|0.63463544301;YWHAQ|0.428688018317;MAPK1|0.479299719246;SOD1|3.474968740…	69	2508	552	81321	http://www.ebi.ac.uk/QuickGO/GTerm?id=GO:0010647
4	4	cellular response to stress	GO:0033554	1.46e-22	3.42e-21	TLN1|0.499653546495;PRKDC|0.225000482448;EEF2|0.47434215757;UBA1|0.611744020566;HSP90AA1|0.563309614249;XRCC6|0.274713554394;SOD2|2.012515647;NNT|2.0;LMNA|0.582366793234;XRCC5|0.424253950853;ACAA2|5.00024921034;HP|5.40764333211;RACK1|0.423959982317;G6PD|0.337743521134;ANXA1|0.425137080032;AIFM1|1.92252185678;DDX39B|0.390934821564;GCN1|0.360732171715;ARG1|4.10675818288;RPS3|0.536258308409;CFL1|0.4…	92	4282	552	81321	http://www.ebi.ac.uk/QuickGO/GTerm?id=GO:0033554
3	3	positive regulation of signaling	GO:0023056	1.84e-22	4.28e-21	IQGAP1|0.394473420426;HSP90AA1|0.563309614249;ABAT|5.30002806818;PCK2|4.3711109564;RACK1|0.423959982317;MAOA|3.87178810757;DDX17|0.40781874667;CFL1|0.480297431977;AGT|0.413798408039;GSN|0.496202187343;GLUL|4.04460832341;PARP1|0.268501117905;ERP29|0.458819941156;GPX1|0.386891248386;CA2|3.00007797857;RHOA|0.63463544301;YWHAQ|0.428688018317;MAPK1|0.479299719246;SOD1|3.4749687406;ITGB1|0.383420664918…	67	2388	552	81321	http://www.ebi.ac.uk/QuickGO/GTerm?id=GO:0023056
3	3	regulation of developmental process	GO:0050793	2.36e-22	5.48e-21	APOB|0.600818024763;PRKDC|0.225000482448;CLTC|0.257563488405;IQGAP1|0.394473420426;SOD2|2.012515647;LMNA|0.582366793234;XRCC5|0.424253950853;RACK1|0.423959982317;ALDOA|0.538493188097;ERAP1|0.519429551649;G6PD|0.337743521134;ANXA1|0.425137080032;WDR1|0.374230746698;DDX39B|0.390934821564;DDX17|0.40781874667;APOH|0.576343173399;KRT1|0.461371246327;THBS2|0.351354675052;CFL1|0.480297431977;AGT|0.41379…	85	3744	552	81321	http://www.ebi.ac.uk/QuickGO/GTerm?id=GO:0050793
3	3	regulation of immune system process	GO:0002682	2.62e-22	6.06e-21	APOB|0.600818024763;PRKDC|0.225000482448;CFH|0.36248670822;HSP90AA1|0.563309614249;XRCC6|0.274713554394;TKFC|5.14082534988;XRCC5|0.424253950853;ACTR3|0.422786143689;ERAP1|0.519429551649;ANXA1|0.425137080032;ARG1|4.10675818288;KRT1|0.461371246327;CFL1|0.480297431977;GSN|0.496202187343;SERPINB9|0.438910898805;ACTR2|0.341273429471;EIF2S1|0.493458272943;CTSB|0.409802303819;PNP|0.558256480991;EIF6|0.4…	71	2687	552	81321	http://www.ebi.ac.uk/QuickGO/GTerm?id=GO:0002682
7	5,6,7	positive regulation of macromolecule biosynthetic process	GO:0010557	3.52e-22	8.11e-21	PRKDC|0.225000482448;EEF2|0.47434215757;HSP90AA1|0.563309614249;SOAT1|4.10391258135;XRCC6|0.274713554394;LMNA|0.582366793234;XRCC5|0.424253950853;ACTR3|0.422786143689;DDX39B|0.390934821564;GCN1|0.360732171715;DDX17|0.40781874667;NCL|0.235206526878;CCT4|0.500346693731;AGT|0.413798408039;ACTA2|0.521955963711;ACTR2|0.341273429471;HNRNPU|0.321970407377;EIF6|0.432568345292;APEX1|0.556325060292;PARP1|0…	69	2558	552	81321	http://www.ebi.ac.uk/QuickGO/GTerm?id=GO:0010557
5	4,5	positive regulation of cell death	GO:0010942	4.54e-22	1.04e-20	PRKDC|0.225000482448;GAPDH|0.62720110226;HBA2|0.534773543943;HBB|0.577542892277;SOD2|2.012515647;HP|5.40764333211;RACK1|0.423959982317;ANXA1|0.425137080032;AIFM1|1.92252185678;LDHA|0.491751037013;AGT|0.413798408039;GSN|0.496202187343;EIF2S1|0.493458272943;PARP1|0.268501117905;ACOX2|3.22880429802;RHOA|0.63463544301;YWHAQ|0.428688018317;SOD1|3.4749687406;ITGB1|0.383420664918;YWHAB|0.405563577789;HM…	44	1013	552	81321	http://www.ebi.ac.uk/QuickGO/GTerm?id=GO:0010942
3	3	response to abiotic stimulus	GO:0009628	5.88e-22	1.35e-20	APOB|0.600818024763;PRKDC|0.225000482448;HSP90AA1|0.563309614249;ABAT|5.30002806818;XRCC6|0.274713554394;LMNA|0.582366793234;HMGCS2|4.0502192294;XRCC5|0.424253950853;ACAA2|5.00024921034;AKR1B10|10.8377998199;AHCY|0.36729215832;AKR1C1|2.20839769433;ANXA1|0.425137080032;AIFM1|1.92252185678;LDHA|0.491751037013;AGT|0.413798408039;SORD|2.90593009914;EIF2S1|0.493458272943;CTSB|0.409802303819;ERO1A|0.34…	58	1836	552	81321	http://www.ebi.ac.uk/QuickGO/GTerm?id=GO:0009628
4	4	regulation of protein localization	GO:0032880	6.08e-22	1.39e-20	CLTC|0.257563488405;IQGAP1|0.394473420426;HSP90AA1|0.563309614249;GAPDH|0.62720110226;ABAT|5.30002806818;PCK2|4.3711109564;LMNA|0.582366793234;RACK1|0.423959982317;ANXA1|0.425137080032;ACSL3|0.205612517178;NCL|0.235206526878;CCT4|0.500346693731;GSN|0.496202187343;PFKL|0.351598299978;GLUL|4.04460832341;HNRNPU|0.321970407377;PARP1|0.268501117905;ERP29|0.458819941156;ARHGDIA|0.396941965466;GDI1|0.66…	52	1467	552	81321	http://www.ebi.ac.uk/QuickGO/GTerm?id=GO:0032880
4	4	oxidation-reduction process	GO:0055114	7.89e-22	1.79e-20	CPS1|3.953142606;AOX1|3.78685452495;EHHADH|10.8754259353;HSD17B4|3.6376330072;ALDH1A1|2.36690204351;ACLY|0.437089310205;ALDH1L1|6.50703358506;ADH1B|5.34429631356;IQGAP1|0.394473420426;ALDH2|6.13473063869;ALDOB|16.0666806918;GAPDH|0.62720110226;ADH4|5.43771296763;PYGL|2.95467612717;SCP2|3.03353509075;ACO1|2.42502563812;ACOX1|3.63007662127;HBA2|0.534773543943;SELENBP1|2.27048420429;HBB|0.5775428922…	135	8351	552	81321	http://www.ebi.ac.uk/QuickGO/GTerm?id=GO:0055114
5	5	lipid catabolic process	GO:0016042	1.14e-21	2.58e-20	APOB|0.600818024763;CPS1|3.953142606;CES1|12.9152171921;EHHADH|10.8754259353;HSD17B4|3.6376330072;SCP2|3.03353509075;ACOX1|3.63007662127;PCK2|4.3711109564;ACAA2|5.00024921034;HAO1|5.97525382845;AKR1B10|10.8377998199;CYP3A4|2.85600795937;CPT2|2.03495938421;ACADS|3.04406676168;ECI2|2.9814207736;ECH1|1.995845438;ACOX2|3.22880429802;HSD17B6|9.99356900523;PPP1CB|0.390393246304;SLC27A2|2.26106113425;SU…	34	565	552	81321	http://www.ebi.ac.uk/QuickGO/GTerm?id=GO:0016042
6	5,6	regulation of cellular protein localization	GO:1903827	1.54e-21	3.48e-20	CLTC|0.257563488405;IQGAP1|0.394473420426;HSP90AA1|0.563309614249;LMNA|0.582366793234;RACK1|0.423959982317;ACSL3|0.205612517178;CCT4|0.500346693731;GSN|0.496202187343;GLUL|4.04460832341;HNRNPU|0.321970407377;PARP1|0.268501117905;GDI1|0.662503508523;RHOA|0.63463544301;YWHAQ|0.428688018317;GBP1|0.329191730515;MAPK1|0.479299719246;ITGB1|0.383420664918;YWHAB|0.405563577789;PBLD|2.97729051033;SLC9A3R1…	38	747	552	81321	http://www.ebi.ac.uk/QuickGO/GTerm?id=GO:1903827
4	4	sulfur compound metabolic process	GO:0006790	1.83e-21	4.12e-20	CPS1|3.953142606;HSD17B4|3.6376330072;GLYAT|2.04344016543;ACLY|0.437089310205;ACSM2B|3.39638498579;ACSL1|1.93187265785;CNDP2|1.81503831063;AKR1A1|1.56808090815;HMGCS2|4.0502192294;EEF1G|0.41638788544;PHGDH|0.371130892657;AHCY|0.36729215832;G6PD|0.337743521134;SQOR|0.354289349127;ACSL3|0.205612517178;MAT1A|3.01258093327;PRELP|0.465870214652;CLIC1|0.395294558302;HSD17B12|0.50662845008;GSTP1|0.40640…	39	798	552	81321	http://www.ebi.ac.uk/QuickGO/GTerm?id=GO:0006790
6	6	apoptotic process	GO:0006915	1.96e-21	4.4e-20	PRKDC|0.225000482448;GAPDH|0.62720110226;SOD2|2.012515647;NNT|2.0;LMNA|0.582366793234;ACAA2|5.00024921034;KPNB1|0.539614118252;RACK1|0.423959982317;G6PD|0.337743521134;ANXA1|0.425137080032;AIFM1|1.92252185678;PDCD6IP|0.371903440609;LDHA|0.491751037013;NCL|0.235206526878;APOH|0.576343173399;CFL1|0.480297431977;AGT|0.413798408039;GSN|0.496202187343;TXNDC5|0.410940093647;SERPINB9|0.438910898805;EIF2…	80	3472	552	81321	http://www.ebi.ac.uk/QuickGO/GTerm?id=GO:0006915
5	3,5	response to other organism	GO:0051707	2.09e-21	4.68e-20	APOB|0.600818024763;CPS1|3.953142606;GAPDH|0.62720110226;PYGL|2.95467612717;PCK2|4.3711109564;TKFC|5.14082534988;HMGCS2|4.0502192294;EEF1G|0.41638788544;HP|5.40764333211;ERAP1|0.519429551649;DDX17|0.40781874667;ARG1|4.10675818288;NCL|0.235206526878;CFL1|0.480297431977;SERPINB9|0.438910898805;ACTA2|0.521955963711;EIF2S1|0.493458272943;GSTP1|0.406407800992;GPX1|0.386891248386;ALAD|2.1361308161;RHOA…	52	1509	552	81321	http://www.ebi.ac.uk/QuickGO/GTerm?id=GO:0051707
4	4	regulation of anatomical structure size	GO:0090066	2.12e-21	4.72e-20	CPS1|3.953142606;HBB|0.577542892277;SOD2|2.012515647;ACTR3|0.422786143689;WDR1|0.374230746698;VIL1|0.246216610724;CFL1|0.480297431977;AGT|0.413798408039;GSN|0.496202187343;ACTA2|0.521955963711;ACTR2|0.341273429471;CORO1A|0.343409058357;PFN1|0.535144349213;CAPZB|0.429878243122;EPHX2|2.40160685497;GPX1|0.386891248386;GDI1|0.662503508523;RHOA|0.63463544301;CAPG|0.294430697399;SOD1|3.4749687406;ARPC1…	42	950	552	81321	http://www.ebi.ac.uk/QuickGO/GTerm?id=GO:0090066
5	5	gene expression	GO:0010467	2.14e-21	4.75e-20	APOB|0.600818024763;PRKDC|0.225000482448;EEF2|0.47434215757;CES1|12.9152171921;CFH|0.36248670822;GAPDH|0.62720110226;STAT1|0.20040633235;ACO1|2.42502563812;XRCC6|0.274713554394;SOD2|2.012515647;RPL4|0.493116352247;LMNA|0.582366793234;XRCC5|0.424253950853;EEF1G|0.41638788544;FBP1|2.28786194641;RACK1|0.423959982317;ACTR3|0.422786143689;IARS2|0.287373712009;EIF4A1|0.390122740087;PHGDH|0.371130892657…	200	15515	552	81321	http://www.ebi.ac.uk/QuickGO/GTerm?id=GO:0010467
4	4	response to external biotic stimulus	GO:0043207	2.35e-21	5.2e-20	APOB|0.600818024763;CPS1|3.953142606;GAPDH|0.62720110226;PYGL|2.95467612717;PCK2|4.3711109564;TKFC|5.14082534988;HMGCS2|4.0502192294;EEF1G|0.41638788544;HP|5.40764333211;ERAP1|0.519429551649;DDX17|0.40781874667;ARG1|4.10675818288;NCL|0.235206526878;CFL1|0.480297431977;SERPINB9|0.438910898805;ACTA2|0.521955963711;EIF2S1|0.493458272943;GSTP1|0.406407800992;GPX1|0.386891248386;ALAD|2.1361308161;RHOA…	52	1513	552	81321	http://www.ebi.ac.uk/QuickGO/GTerm?id=GO:0043207
7	7	ribonucleoside bisphosphate metabolic process	GO:0033875	2.85e-21	6.24e-20	HSD17B4|3.6376330072;GLYAT|2.04344016543;ACLY|0.437089310205;ACSM2B|3.39638498579;ACSL1|1.93187265785;HMGCS2|4.0502192294;ACSL3|0.205612517178;HSD17B12|0.50662845008;HMGCL|2.20381023175;SULT1A1|4.6815945659;SULT2A1|6.58416276223;ACSM2A|11.5514335642;BAAT|2.84218408636;PIPOX|8.29935949252;ACSM1|4.17275437412;HSD17B8|2.14800894324;CBR4|2.84810039119	17	76	552	81321	http://www.ebi.ac.uk/QuickGO/GTerm?id=GO:0033875
6	6	nucleoside bisphosphate metabolic process	GO:0033865	2.85e-21	6.24e-20	HSD17B4|3.6376330072;GLYAT|2.04344016543;ACLY|0.437089310205;ACSM2B|3.39638498579;ACSL1|1.93187265785;HMGCS2|4.0502192294;ACSL3|0.205612517178;HSD17B12|0.50662845008;HMGCL|2.20381023175;SULT1A1|4.6815945659;SULT2A1|6.58416276223;ACSM2A|11.5514335642;BAAT|2.84218408636;PIPOX|8.29935949252;ACSM1|4.17275437412;HSD17B8|2.14800894324;CBR4|2.84810039119	17	76	552	81321	http://www.ebi.ac.uk/QuickGO/GTerm?id=GO:0033865
6	6	purine nucleoside bisphosphate metabolic process	GO:0034032	2.85e-21	6.24e-20	HSD17B4|3.6376330072;GLYAT|2.04344016543;ACLY|0.437089310205;ACSM2B|3.39638498579;ACSL1|1.93187265785;HMGCS2|4.0502192294;ACSL3|0.205612517178;HSD17B12|0.50662845008;HMGCL|2.20381023175;SULT1A1|4.6815945659;SULT2A1|6.58416276223;ACSM2A|11.5514335642;BAAT|2.84218408636;PIPOX|8.29935949252;ACSM1|4.17275437412;HSD17B8|2.14800894324;CBR4|2.84810039119	17	76	552	81321	http://www.ebi.ac.uk/QuickGO/GTerm?id=GO:0034032
5	5	organic cyclic compound biosynthetic process	GO:1901362	4.71e-21	1.03e-19	APOB|0.600818024763;CPS1|3.953142606;PRKDC|0.225000482448;CES1|12.9152171921;HSD17B4|3.6376330072;ATIC|0.294226684305;ACLY|0.437089310205;PKM|0.189464570814;ACSL1|1.93187265785;HSP90AA1|0.563309614249;ALDOB|16.0666806918;GAPDH|0.62720110226;STAT1|0.20040633235;SCP2|3.03353509075;XRCC6|0.274713554394;SOD2|2.012515647;TPI1|0.547526235397;RPL4|0.493116352247;LMNA|0.582366793234;HMGCS2|4.0502192294;U…	184	13776	552	81321	http://www.ebi.ac.uk/QuickGO/GTerm?id=GO:1901362
5	5	cellular lipid catabolic process	GO:0044242	6.45e-21	1.4e-19	APOB|0.600818024763;CPS1|3.953142606;EHHADH|10.8754259353;HSD17B4|3.6376330072;SCP2|3.03353509075;ACOX1|3.63007662127;PCK2|4.3711109564;ACAA2|5.00024921034;HAO1|5.97525382845;AKR1B10|10.8377998199;CPT2|2.03495938421;ACADS|3.04406676168;ECI2|2.9814207736;ECH1|1.995845438;ACOX2|3.22880429802;PPP1CB|0.390393246304;SLC27A2|2.26106113425;ECI1|1.93857963387;AMACR|4.20177817604;DECR2|7.18505898307;HACL1…	27	329	552	81321	http://www.ebi.ac.uk/QuickGO/GTerm?id=GO:0044242
4	4	regulation of catalytic activity	GO:0050790	7.02e-21	1.52e-19	ALDH1A1|2.36690204351;IQGAP1|0.394473420426;ACSL1|1.93187265785;HSP90AA1|0.563309614249;ALDOB|16.0666806918;GAPDH|0.62720110226;XRCC6|0.274713554394;XRCC5|0.424253950853;HP|5.40764333211;RACK1|0.423959982317;ANXA1|0.425137080032;AIFM1|1.92252185678;GCN1|0.360732171715;APOH|0.576343173399;CCT4|0.500346693731;AGT|0.413798408039;GSN|0.496202187343;SERPINB9|0.438910898805;HNRNPU|0.321970407377;EIF2S1…	91	4452	552	81321	http://www.ebi.ac.uk/QuickGO/GTerm?id=GO:0050790
6	4,5,6	negative regulation of cellular metabolic process	GO:0031324	8.23e-21	1.78e-19	PRKDC|0.225000482448;CLTC|0.257563488405;IQGAP1|0.394473420426;GAPDH|0.62720110226;XRCC6|0.274713554394;NNT|2.0;XRCC5|0.424253950853;FBP1|2.28786194641;HP|5.40764333211;RACK1|0.423959982317;SHMT1|5.05601239381;G6PD|0.337743521134;NCL|0.235206526878;AGT|0.413798408039;SERPINB9|0.438910898805;TRIM28|0.374490233606;HNRNPU|0.321970407377;EIF2S1|0.493458272943;UGT1A6|5.03851991979;SERPINF1|0.434973676…	84	3879	552	81321	http://www.ebi.ac.uk/QuickGO/GTerm?id=GO:0031324
6	4,5,6	positive regulation of signal transduction	GO:0009967	9.59e-21	2.06e-19	IQGAP1|0.394473420426;HSP90AA1|0.563309614249;ABAT|5.30002806818;RACK1|0.423959982317;MAOA|3.87178810757;DDX17|0.40781874667;CFL1|0.480297431977;AGT|0.413798408039;GSN|0.496202187343;PARP1|0.268501117905;ERP29|0.458819941156;GPX1|0.386891248386;RHOA|0.63463544301;YWHAQ|0.428688018317;MAPK1|0.479299719246;SOD1|3.4749687406;ITGB1|0.383420664918;YWHAB|0.405563577789;HMOX1|0.291991848653;SLC9A3R1|0.4…	61	2150	552	81321	http://www.ebi.ac.uk/QuickGO/GTerm?id=GO:0009967
3	3	cell communication	GO:0007154	9.66e-21	2.07e-19	APOB|0.600818024763;TLN1|0.499653546495;PRKDC|0.225000482448;FLNB|0.433769343576;CLTC|0.257563488405;IQGAP1|0.394473420426;ACSL1|1.93187265785;HSP90AA1|0.563309614249;ALDH2|6.13473063869;ALDOB|16.0666806918;ABAT|5.30002806818;STAT1|0.20040633235;SOD2|2.012515647;PCK2|4.3711109564;TKFC|5.14082534988;LMNA|0.582366793234;ACAA2|5.00024921034;FBP1|2.28786194641;AKR1B10|10.8377998199;KPNB1|0.5396141182…	197	15363	552	81321	http://www.ebi.ac.uk/QuickGO/GTerm?id=GO:0007154
5	5	extracellular matrix organization	GO:0030198	1.32e-20	2.82e-19	DYNC1H1|0.536258308409;KPNB1|0.539614118252;ACTR3|0.422786143689;ALDOA|0.538493188097;WDR1|0.374230746698;VIL1|0.246216610724;CFL1|0.480297431977;AGT|0.413798408039;GSN|0.496202187343;ACTR2|0.341273429471;PPIB|0.551716870021;CTSB|0.409802303819;ERO1A|0.346277367028;TPM3|0.545631938527;CORO1A|0.343409058357;PFN1|0.535144349213;CAPZB|0.429878243122;HSD17B12|0.50662845008;GPX1|0.386891248386;RHOA|0.…	55	1764	552	81321	http://www.ebi.ac.uk/QuickGO/GTerm?id=GO:0030198
4	4	regulation of transport	GO:0051049	1.41e-20	3e-19	DYNC1H1|0.536258308409;IQGAP1|0.394473420426;GAPDH|0.62720110226;ABAT|5.30002806818;SCP2|3.03353509075;PCK2|4.3711109564;ACAA2|5.00024921034;RACK1|0.423959982317;G6PD|0.337743521134;ANXA1|0.425137080032;WDR1|0.374230746698;ACSL3|0.205612517178;PDCD6IP|0.371903440609;ARG1|4.10675818288;NCL|0.235206526878;CFL1|0.480297431977;AGT|0.413798408039;PFKL|0.351598299978;GLUL|4.04460832341;SLC18A1|0.206755…	75	3194	552	81321	http://www.ebi.ac.uk/QuickGO/GTerm?id=GO:0051049
5	5	ribonucleoprotein complex assembly	GO:0022618	1.43e-20	3.05e-19	DYNC1H1|0.536258308409;HSP90AA1|0.563309614249;DDX39B|0.390934821564;EIF3B|0.483638164807;RPLP0|0.508035071497;RPSA|0.470413053757;EIF2S1|0.493458272943;EIF6|0.432568345292;EIF2S2|0.378929141628;EIF3C|0.399149193178;RPL5|0.242322454234;EIF2S3|0.414372452244;RPS19|0.335410556221;RPS17|0.451876363376;RPL3|0.287772372832;EIF3F|0.412652704256;RPS14|0.393653988285;RPL6|0.36475508606;SNRPD3|0.366783336…	30	448	552	81321	http://www.ebi.ac.uk/QuickGO/GTerm?id=GO:0022618
5	5	nervous system development	GO:0007399	1.61e-20	3.41e-19	APOB|0.600818024763;TLN1|0.499653546495;PRKDC|0.225000482448;EEF2|0.47434215757;ATIC|0.294226684305;IQGAP1|0.394473420426;HSP90AA1|0.563309614249;ABAT|5.30002806818;XRCC6|0.274713554394;HMGCS2|4.0502192294;XRCC5|0.424253950853;ACTR3|0.422786143689;PHGDH|0.371130892657;G6PD|0.337743521134;ANXA1|0.425137080032;WDR1|0.374230746698;AIFM1|1.92252185678;ACSL3|0.205612517178;LDHA|0.491751037013;THBS2|0.…	85	4004	552	81321	http://www.ebi.ac.uk/QuickGO/GTerm?id=GO:0007399
5	5	cellular nitrogen compound biosynthetic process	GO:0044271	1.78e-20	3.75e-19	CPS1|3.953142606;PRKDC|0.225000482448;EEF2|0.47434215757;ATIC|0.294226684305;ACLY|0.437089310205;PKM|0.189464570814;ACSL1|1.93187265785;HSP90AA1|0.563309614249;ALDOB|16.0666806918;GAPDH|0.62720110226;CNDP2|1.81503831063;STAT1|0.20040633235;ACO1|2.42502563812;XRCC6|0.274713554394;HBB|0.577542892277;SOD2|2.012515647;TPI1|0.547526235397;RPL4|0.493116352247;LMNA|0.582366793234;UGP2|3.6731046492;XRCC5…	197	15444	552	81321	http://www.ebi.ac.uk/QuickGO/GTerm?id=GO:0044271
6	6	fatty acid biosynthetic process	GO:0006633	1.81e-20	3.81e-19	ACLY|0.437089310205;ACSM2B|3.39638498579;CYP3A4|2.85600795937;CYP2C9|4.08688033086;ANXA1|0.425137080032;CBR1|2.06050790724;ACSL3|0.205612517178;AGT|0.413798408039;PTGR1|4.2339375795;EIF6|0.432568345292;HSD17B12|0.50662845008;EPHX2|2.40160685497;CYP2C8|2.69820506868;ACSM2A|11.5514335642;CYP1A2|3.14269006667;ACSM1|4.17275437412;DECR2|7.18505898307;MGST1|2.81668845382;ERLIN2|0.277584708407;HSD17B8|2…	25	277	552	81321	http://www.ebi.ac.uk/QuickGO/GTerm?id=GO:0006633
7	6,7	fatty acid oxidation	GO:0019395	1.84e-20	3.87e-19	EHHADH|10.8754259353;HSD17B4|3.6376330072;ADH4|5.43771296763;SCP2|3.03353509075;ACOX1|3.63007662127;ACAA2|5.00024921034;HAO1|5.97525382845;CPT2|2.03495938421;ACADS|3.04406676168;ECI2|2.9814207736;ECH1|1.995845438;ACOX2|3.22880429802;SLC27A2|2.26106113425;ECI1|1.93857963387;AMACR|4.20177817604;ACSM1|4.17275437412;DECR2|7.18505898307;HACL1|2.73776762618;ECHDC2|5.50598240636;BDH2|4.64281565753	20	143	552	81321	http://www.ebi.ac.uk/QuickGO/GTerm?id=GO:0019395
3	3	response to biotic stimulus	GO:0009607	1.97e-20	4.11e-19	APOB|0.600818024763;CPS1|3.953142606;GAPDH|0.62720110226;PYGL|2.95467612717;PCK2|4.3711109564;TKFC|5.14082534988;HMGCS2|4.0502192294;EEF1G|0.41638788544;HP|5.40764333211;ERAP1|0.519429551649;DDX17|0.40781874667;ARG1|4.10675818288;NCL|0.235206526878;CFL1|0.480297431977;SERPINB9|0.438910898805;ACTA2|0.521955963711;EIF2S1|0.493458272943;GSTP1|0.406407800992;GPX1|0.386891248386;ALAD|2.1361308161;RHOA…	52	1589	552	81321	http://www.ebi.ac.uk/QuickGO/GTerm?id=GO:0009607
6	6	steroid biosynthetic process	GO:0006694	1.98e-20	4.12e-19	APOB|0.600818024763;CES1|12.9152171921;HSD17B4|3.6376330072;ACLY|0.437089310205;SCP2|3.03353509075;HMGCS2|4.0502192294;ACAA2|5.00024921034;KPNB1|0.539614118252;G6PD|0.337743521134;CYP3A4|2.85600795937;CYB5R3|0.554016173932;SLC27A5|4.68484072488;ACOX2|3.22880429802;HSD17B12|0.50662845008;HSD17B6|9.99356900523;SLC27A2|2.26106113425;SOD1|3.4749687406;RAN|0.18124335411;AKR1C4|4.44443491462;BAAT|2.842…	25	278	552	81321	http://www.ebi.ac.uk/QuickGO/GTerm?id=GO:0006694
5	5	regulation of defense response	GO:0031347	2.05e-20	4.26e-19	APOB|0.600818024763;PRKDC|0.225000482448;CFH|0.36248670822;XRCC6|0.274713554394;TKFC|5.14082534988;XRCC5|0.424253950853;ERAP1|0.519429551649;ANXA1|0.425137080032;ARG1|4.10675818288;KRT1|0.461371246327;AGT|0.413798408039;SERPINB9|0.438910898805;EIF2S1|0.493458272943;CTSB|0.409802303819;SERPINF1|0.434973676354;GSTP1|0.406407800992;GPX1|0.386891248386;MAPK1|0.479299719246;SOD1|3.4749687406;DDT|2.170…	47	1289	552	81321	http://www.ebi.ac.uk/QuickGO/GTerm?id=GO:0031347
4	3,4	regulation of cellular component biogenesis	GO:0044087	2.09e-20	4.33e-19	DYNC1H1|0.536258308409;IQGAP1|0.394473420426;HSP90AA1|0.563309614249;XRCC5|0.424253950853;RACK1|0.423959982317;ACTR3|0.422786143689;PDCD6IP|0.371903440609;NCL|0.235206526878;THBS2|0.351354675052;VIL1|0.246216610724;CFL1|0.480297431977;AGT|0.413798408039;GSN|0.496202187343;ACTR2|0.341273429471;HNRNPU|0.321970407377;CORO1A|0.343409058357;PARP1|0.268501117905;PFN1|0.535144349213;CAPZB|0.429878243122…	50	1468	552	81321	http://www.ebi.ac.uk/QuickGO/GTerm?id=GO:0044087
6	5,6	lipid oxidation	GO:0034440	2.45e-20	5.07e-19	EHHADH|10.8754259353;HSD17B4|3.6376330072;ADH4|5.43771296763;SCP2|3.03353509075;ACOX1|3.63007662127;ACAA2|5.00024921034;HAO1|5.97525382845;CPT2|2.03495938421;ACADS|3.04406676168;ECI2|2.9814207736;ECH1|1.995845438;ACOX2|3.22880429802;SLC27A2|2.26106113425;ECI1|1.93857963387;AMACR|4.20177817604;ACSM1|4.17275437412;DECR2|7.18505898307;HACL1|2.73776762618;ECHDC2|5.50598240636;BDH2|4.64281565753	20	145	552	81321	http://www.ebi.ac.uk/QuickGO/GTerm?id=GO:0034440
4	4	movement of cell or subcellular component	GO:0006928	2.66e-20	5.48e-19	APOB|0.600818024763;TLN1|0.499653546495;DYNC1H1|0.536258308409;CLTC|0.257563488405;TUBB4B|0.544876056107;IQGAP1|0.394473420426;HSP90AA1|0.563309614249;SOD2|2.012515647;LMNA|0.582366793234;KPNB1|0.539614118252;RACK1|0.423959982317;ACTR3|0.422786143689;ANXA1|0.425137080032;WDR1|0.374230746698;APOH|0.576343173399;CFL1|0.480297431977;AGT|0.413798408039;GSN|0.496202187343;SORD|2.90593009914;ACTR2|0.34…	81	3708	552	81321	http://www.ebi.ac.uk/QuickGO/GTerm?id=GO:0006928
4	4	glycosyl compound metabolic process	GO:1901657	2.76e-20	5.66e-19	ATIC|0.294226684305;ACLY|0.437089310205;PKM|0.189464570814;ALDOB|16.0666806918;GAPDH|0.62720110226;TPI1|0.547526235397;AKR1A1|1.56808090815;FBP1|2.28786194641;AKR1B10|10.8377998199;ALDOA|0.538493188097;AHCY|0.36729215832;AKR1C1|2.20839769433;LDHA|0.491751037013;PFKL|0.351598299978;DPYD|0.425726853874;PNP|0.558256480991;EIF6|0.432568345292;PARP1|0.268501117905;MAT1A|3.01258093327;IMPDH2|0.50243191…	38	813	552	81321	http://www.ebi.ac.uk/QuickGO/GTerm?id=GO:1901657
5	5	ribonucleoprotein complex subunit organization	GO:0071826	4.09e-20	8.37e-19	DYNC1H1|0.536258308409;HSP90AA1|0.563309614249;DDX39B|0.390934821564;EIF3B|0.483638164807;RPLP0|0.508035071497;RPSA|0.470413053757;EIF2S1|0.493458272943;EIF6|0.432568345292;EIF2S2|0.378929141628;EIF3C|0.399149193178;RPL5|0.242322454234;EIF2S3|0.414372452244;RPS19|0.335410556221;RPS17|0.451876363376;RPL3|0.287772372832;EIF3F|0.412652704256;RPS14|0.393653988285;RPL6|0.36475508606;SNRPD3|0.366783336…	30	465	552	81321	http://www.ebi.ac.uk/QuickGO/GTerm?id=GO:0071826
3	3	positive regulation of multicellular organismal process	GO:0051240	4.3e-20	8.77e-19	CPS1|3.953142606;DYNC1H1|0.536258308409;PRKDC|0.225000482448;IQGAP1|0.394473420426;ACSL1|1.93187265785;GATM|2.51228476229;GAPDH|0.62720110226;ABAT|5.30002806818;XRCC6|0.274713554394;SOD2|2.012515647;TKFC|5.14082534988;XRCC5|0.424253950853;RACK1|0.423959982317;ERAP1|0.519429551649;ANXA1|0.425137080032;DDX39B|0.390934821564;NCL|0.235206526878;APOH|0.576343173399;CPT2|2.03495938421;THBS2|0.351354675…	60	2148	552	81321	http://www.ebi.ac.uk/QuickGO/GTerm?id=GO:0051240
5	5	positive regulation of protein metabolic process	GO:0051247	5.13e-20	1.04e-18	EEF2|0.47434215757;IQGAP1|0.394473420426;ACSL1|1.93187265785;HSP90AA1|0.563309614249;SOAT1|4.10391258135;XRCC6|0.274713554394;LMNA|0.582366793234;XRCC5|0.424253950853;RACK1|0.423959982317;AIFM1|1.92252185678;DDX39B|0.390934821564;CFL1|0.480297431977;AGT|0.413798408039;GSN|0.496202187343;EIF6|0.432568345292;RPS4X|0.502431910212;ERP29|0.458819941156;RHOA|0.63463544301;MAPK1|0.479299719246;EIF3C|0.3…	63	2367	552	81321	http://www.ebi.ac.uk/QuickGO/GTerm?id=GO:0051247
5	5	epithelium development	GO:0060429	5.75e-20	1.17e-18	CPS1|3.953142606;PRKDC|0.225000482448;FLNB|0.433769343576;CLTC|0.257563488405;CES1|12.9152171921;HSD17B4|3.6376330072;IQGAP1|0.394473420426;PCK2|4.3711109564;PHGDH|0.371130892657;AKR1C1|2.20839769433;ANXA1|0.425137080032;CBR1|2.06050790724;WDR1|0.374230746698;KRT1|0.461371246327;CFL1|0.480297431977;AGT|0.413798408039;GSN|0.496202187343;ACTA2|0.521955963711;KRT7|0.335178147895;CTSB|0.409802303819;…	53	1693	552	81321	http://www.ebi.ac.uk/QuickGO/GTerm?id=GO:0060429
4	4	response to oxidative stress	GO:0006979	5.92e-20	1.2e-18	EEF2|0.47434215757;GATM|2.51228476229;HBA2|0.534773543943;HBB|0.577542892277;SOD2|2.012515647;NNT|2.0;HAO1|5.97525382845;HP|5.40764333211;RACK1|0.423959982317;G6PD|0.337743521134;ANXA1|0.425137080032;AIFM1|1.92252185678;LDHA|0.491751037013;ARG1|4.10675818288;KRT1|0.461371246327;CFL1|0.480297431977;EIF2S1|0.493458272943;ERO1A|0.346277367028;APEX1|0.556325060292;PARP1|0.268501117905;ACOX2|3.2288042…	36	734	552	81321	http://www.ebi.ac.uk/QuickGO/GTerm?id=GO:0006979
4	4	response to transition metal nanoparticle	GO:1990267	6.03e-20	1.21e-18	CPS1|3.953142606;ALDOB|16.0666806918;GATM|2.51228476229;ABAT|5.30002806818;ACO1|2.42502563812;ARG1|4.10675818288;SORD|2.90593009914;OTC|4.44751663007;CA2|3.00007797857;ALAD|2.1361308161;SOD1|3.4749687406;HMOX1|0.291991848653;MPO|0.408667664244;ATP5F1D|0.623732785957;S100A9|0.331481440075;TFRC|0.18453930071;BSG|0.593368398828;S100A8|0.206183387153;S100A13|0.253665636645	19	129	552	81321	http://www.ebi.ac.uk/QuickGO/GTerm?id=GO:1990267
2	2	signaling	GO:0023052	6.03e-20	1.21e-18	APOB|0.600818024763;TLN1|0.499653546495;PRKDC|0.225000482448;FLNB|0.433769343576;CLTC|0.257563488405;IQGAP1|0.394473420426;ACSL1|1.93187265785;HSP90AA1|0.563309614249;ALDH2|6.13473063869;ABAT|5.30002806818;STAT1|0.20040633235;SOD2|2.012515647;PCK2|4.3711109564;TKFC|5.14082534988;LMNA|0.582366793234;ACAA2|5.00024921034;FBP1|2.28786194641;AKR1B10|10.8377998199;KPNB1|0.539614118252;RACK1|0.423959982…	192	15024	552	81321	http://www.ebi.ac.uk/QuickGO/GTerm?id=GO:0023052
5	5	response to peptide hormone	GO:0043434	6.46e-20	1.29e-18	CPS1|3.953142606;PRKDC|0.225000482448;IQGAP1|0.394473420426;ALDOB|16.0666806918;GATM|2.51228476229;PCK2|4.3711109564;GOT2|2.59547753388;HMGCS2|4.0502192294;ANXA1|0.425137080032;ARG1|4.10675818288;CFL1|0.480297431977;AGT|0.413798408039;CTSB|0.409802303819;EIF6|0.432568345292;APEX1|0.556325060292;PARP1|0.268501117905;GSTP1|0.406407800992;ATP6V1B2|0.337275633585;OTC|4.44751663007;CA2|3.00007797857;M…	36	736	552	81321	http://www.ebi.ac.uk/QuickGO/GTerm?id=GO:0043434
5	5	monosaccharide metabolic process	GO:0005996	7.09e-20	1.42e-18	ALDH1A1|2.36690204351;ALDOB|16.0666806918;GAPDH|0.62720110226;PYGL|2.95467612717;TPI1|0.547526235397;PCK2|4.3711109564;GOT2|2.59547753388;TKFC|5.14082534988;AKR1A1|1.56808090815;UGP2|3.6731046492;FBP1|2.28786194641;ALDOA|0.538493188097;G6PD|0.337743521134;CYB5R3|0.554016173932;GAA|1.90659709058;UGT2B7|8.74222191281;PGD|0.573156092864;PFKL|0.351598299978;SORD|2.90593009914;UGT1A6|5.03851991979;DCX…	34	645	552	81321	http://www.ebi.ac.uk/QuickGO/GTerm?id=GO:0005996
4	4	cellular macromolecule metabolic process	GO:0044260	8.32e-20	1.65e-18	APOB|0.600818024763;CPS1|3.953142606;TLN1|0.499653546495;PRKDC|0.225000482448;CLTC|0.257563488405;EEF2|0.47434215757;TUBB4B|0.544876056107;EHHADH|10.8754259353;UBA1|0.611744020566;IQGAP1|0.394473420426;ACSL1|1.93187265785;HSP90AA1|0.563309614249;SOAT1|4.10391258135;GAPDH|0.62720110226;PYGL|2.95467612717;STAT1|0.20040633235;ACO1|2.42502563812;XRCC6|0.274713554394;CKAP4|0.269807059126;SOD2|2.012515…	275	25445	552	81321	http://www.ebi.ac.uk/QuickGO/GTerm?id=GO:0044260
5	4,5	regulation of signal transduction	GO:0009966	1.09e-19	2.16e-18	IQGAP1|0.394473420426;HSP90AA1|0.563309614249;ABAT|5.30002806818;SOD2|2.012515647;TKFC|5.14082534988;LMNA|0.582366793234;ACAA2|5.00024921034;FBP1|2.28786194641;RACK1|0.423959982317;MAOA|3.87178810757;DDX17|0.40781874667;ARG1|4.10675818288;CFL1|0.480297431977;AGT|0.413798408039;GSN|0.496202187343;PARP1|0.268501117905;ERP29|0.458819941156;ARHGDIA|0.396941965466;GSTP1|0.406407800992;GPX1|0.386891248…	92	4731	552	81321	http://www.ebi.ac.uk/QuickGO/GTerm?id=GO:0009966
6	6	endocytosis	GO:0006897	1.11e-19	2.19e-18	APOB|0.600818024763;CLTC|0.257563488405;HSP90AA1|0.563309614249;HBA2|0.534773543943;HBB|0.577542892277;HP|5.40764333211;RACK1|0.423959982317;ACTR3|0.422786143689;ANXA1|0.425137080032;NCL|0.235206526878;CFL1|0.480297431977;GSN|0.496202187343;TXNDC5|0.410940093647;ACTR2|0.341273429471;CORO1A|0.343409058357;ANXA11|0.356259403537;MAPK1|0.479299719246;SOD1|3.4749687406;ITGB1|0.383420664918;ARPC1B|0.39…	50	1528	552	81321	http://www.ebi.ac.uk/QuickGO/GTerm?id=GO:0006897
6	6	fibril organization	GO:0097435	1.11e-19	2.19e-18	DYNC1H1|0.536258308409;LCP1|0.398320048143;KPNB1|0.539614118252;ACTR3|0.422786143689;ALDOA|0.538493188097;WDR1|0.374230746698;VIL1|0.246216610724;CFL1|0.480297431977;GSN|0.496202187343;ACTR2|0.341273429471;TPM3|0.545631938527;CORO1A|0.343409058357;PFN1|0.535144349213;CAPZB|0.429878243122;GPX1|0.386891248386;RHOA|0.63463544301;CAPG|0.294430697399;ITGB1|0.383420664918;P4HA1|0.249826773248;ARPC1B|0.…	47	1345	552	81321	http://www.ebi.ac.uk/QuickGO/GTerm?id=GO:0097435
4	4	regulation of anatomical structure morphogenesis	GO:0022603	1.27e-19	2.49e-18	CLTC|0.257563488405;RACK1|0.423959982317;ALDOA|0.538493188097;ERAP1|0.519429551649;ANXA1|0.425137080032;WDR1|0.374230746698;APOH|0.576343173399;KRT1|0.461371246327;THBS2|0.351354675052;CFL1|0.480297431977;AGT|0.413798408039;GSN|0.496202187343;ACTR2|0.341273429471;GLUL|4.04460832341;SERPINF1|0.434973676354;CORO1A|0.343409058357;PFN1|0.535144349213;ARHGDIA|0.396941965466;GDI1|0.662503508523;RHOA|0.…	50	1533	552	81321	http://www.ebi.ac.uk/QuickGO/GTerm?id=GO:0022603
3	3	cell proliferation	GO:0008283	1.9e-19	3.72e-18	PRKDC|0.225000482448;EEF2|0.47434215757;XRCC6|0.274713554394;SOD2|2.012515647;LMNA|0.582366793234;XRCC5|0.424253950853;ANXA1|0.425137080032;DDX39B|0.390934821564;ARG1|4.10675818288;APOH|0.576343173399;AGT|0.413798408039;GLUL|4.04460832341;HNRNPU|0.321970407377;PNP|0.558256480991;NDRG1|0.440434687063;SERPINF1|0.434973676354;CORO1A|0.343409058357;RPS4X|0.502431910212;IMPDH2|0.502431910212;GSTP1|0.4…	70	2954	552	81321	http://www.ebi.ac.uk/QuickGO/GTerm?id=GO:0008283
5	5	fatty acid derivative biosynthetic process	GO:1901570	1.96e-19	3.83e-18	ACLY|0.437089310205;ACSL1|1.93187265785;HMGCS2|4.0502192294;CYP2C9|4.08688033086;ANXA1|0.425137080032;CBR1|2.06050790724;ACSL3|0.205612517178;PTGR1|4.2339375795;SLC27A5|4.68484072488;HSD17B12|0.50662845008;HMGCL|2.20381023175;CYP2C8|2.69820506868;BDH1|4.12101581448;MGST1|2.81668845382;HSD17B8|2.14800894324;CBR4|2.84810039119;FABP5|0.209787409277;BDH2|4.64281565753;COTL1|0.4230792983	19	137	552	81321	http://www.ebi.ac.uk/QuickGO/GTerm?id=GO:1901570
4	3,4	signal transduction	GO:0007165	2.62e-19	5.1e-18	APOB|0.600818024763;TLN1|0.499653546495;PRKDC|0.225000482448;FLNB|0.433769343576;CLTC|0.257563488405;IQGAP1|0.394473420426;ACSL1|1.93187265785;HSP90AA1|0.563309614249;ABAT|5.30002806818;STAT1|0.20040633235;SOD2|2.012515647;TKFC|5.14082534988;LMNA|0.582366793234;ACAA2|5.00024921034;FBP1|2.28786194641;AKR1B10|10.8377998199;KPNB1|0.539614118252;RACK1|0.423959982317;ACTR3|0.422786143689;EIF4A1|0.3901…	180	13833	552	81321	http://www.ebi.ac.uk/QuickGO/GTerm?id=GO:0007165
6	5,6	cell morphogenesis involved in differentiation	GO:0000904	2.82e-19	5.47e-18	TLN1|0.499653546495;FLNB|0.433769343576;HSP90AA1|0.563309614249;ACTR3|0.422786143689;WDR1|0.374230746698;CFL1|0.480297431977;ACTR2|0.341273429471;PRELP|0.465870214652;ARHGDIA|0.396941965466;GDI1|0.662503508523;RHOA|0.63463544301;GBP1|0.329191730515;MAPK1|0.479299719246;SOD1|3.4749687406;FERMT3|0.210224103813;ITGB1|0.383420664918;HPRT1|0.57275894899;YWHAB|0.405563577789;PBLD|2.97729051033;SLC9A3R1…	46	1317	552	81321	http://www.ebi.ac.uk/QuickGO/GTerm?id=GO:0000904
8	7,8	protein homooligomerization	GO:0051260	3.1e-19	6.01e-18	SOD2|2.012515647;FBP1|2.28786194641;RACK1|0.423959982317;ALDOA|0.538493188097;SHMT1|5.05601239381;AKR1C1|2.20839769433;PDCD6IP|0.371903440609;ARG1|4.10675818288;ACADS|3.04406676168;PFKL|0.351598299978;GLUL|4.04460832341;DCXR|5.25977104082;MAT1A|3.01258093327;IMPDH2|0.502431910212;OTC|4.44751663007;ALAD|2.1361308161;GBP1|0.329191730515;DPYS|3.85037777241;HPRT1|0.57275894899;HMOX1|0.291991848653;AL…	30	500	552	81321	http://www.ebi.ac.uk/QuickGO/GTerm?id=GO:0051260
6	5,6	positive regulation of cellular protein metabolic process	GO:0032270	3.64e-19	7.03e-18	EEF2|0.47434215757;IQGAP1|0.394473420426;ACSL1|1.93187265785;HSP90AA1|0.563309614249;XRCC6|0.274713554394;LMNA|0.582366793234;XRCC5|0.424253950853;RACK1|0.423959982317;AIFM1|1.92252185678;DDX39B|0.390934821564;CFL1|0.480297431977;AGT|0.413798408039;GSN|0.496202187343;EIF6|0.432568345292;RPS4X|0.502431910212;ERP29|0.458819941156;RHOA|0.63463544301;MAPK1|0.479299719246;EIF3C|0.399149193178;SOD1|3.4…	60	2247	552	81321	http://www.ebi.ac.uk/QuickGO/GTerm?id=GO:0032270
6	5,6	positive regulation of gene expression	GO:0010628	3.88e-19	7.47e-18	APOB|0.600818024763;PRKDC|0.225000482448;EEF2|0.47434215757;XRCC6|0.274713554394;LMNA|0.582366793234;ACTR3|0.422786143689;DDX39B|0.390934821564;GCN1|0.360732171715;DDX17|0.40781874667;NCL|0.235206526878;AGT|0.413798408039;GSN|0.496202187343;SERPINB9|0.438910898805;ACTA2|0.521955963711;ACTR2|0.341273429471;HNRNPU|0.321970407377;EIF6|0.432568345292;PARP1|0.268501117905;RPS4X|0.502431910212;ERP29|0.…	66	2689	552	81321	http://www.ebi.ac.uk/QuickGO/GTerm?id=GO:0010628
9	6,7,8,9	protein targeting to peroxisome	GO:0006625	4.27e-19	8.14e-18	EHHADH|10.8754259353;HSD17B4|3.6376330072;SCP2|3.03353509075;ACOX1|3.63007662127;HAO1|5.97525382845;ECI2|2.9814207736;ECH1|1.995845438;ACOX2|3.22880429802;EPHX2|2.40160685497;HMGCL|2.20381023175;SLC27A2|2.26106113425;BAAT|2.84218408636;AMACR|4.20177817604;PIPOX|8.29935949252;DECR2|7.18505898307;HACL1|2.73776762618;RAB8B|0.473356815618	17	100	552	81321	http://www.ebi.ac.uk/QuickGO/GTerm?id=GO:0006625
8	6,7,8	establishment of protein localization to peroxisome	GO:0072663	4.27e-19	8.14e-18	EHHADH|10.8754259353;HSD17B4|3.6376330072;SCP2|3.03353509075;ACOX1|3.63007662127;HAO1|5.97525382845;ECI2|2.9814207736;ECH1|1.995845438;ACOX2|3.22880429802;EPHX2|2.40160685497;HMGCL|2.20381023175;SLC27A2|2.26106113425;BAAT|2.84218408636;AMACR|4.20177817604;PIPOX|8.29935949252;DECR2|7.18505898307;HACL1|2.73776762618;RAB8B|0.473356815618	17	100	552	81321	http://www.ebi.ac.uk/QuickGO/GTerm?id=GO:0072663
7	5,6,7	protein localization to peroxisome	GO:0072662	4.27e-19	8.14e-18	EHHADH|10.8754259353;HSD17B4|3.6376330072;SCP2|3.03353509075;ACOX1|3.63007662127;HAO1|5.97525382845;ECI2|2.9814207736;ECH1|1.995845438;ACOX2|3.22880429802;EPHX2|2.40160685497;HMGCL|2.20381023175;SLC27A2|2.26106113425;BAAT|2.84218408636;AMACR|4.20177817604;PIPOX|8.29935949252;DECR2|7.18505898307;HACL1|2.73776762618;RAB8B|0.473356815618	17	100	552	81321	http://www.ebi.ac.uk/QuickGO/GTerm?id=GO:0072662
5	5	response to peptide	GO:1901652	4.49e-19	8.54e-18	CPS1|3.953142606;PRKDC|0.225000482448;IQGAP1|0.394473420426;ALDOB|16.0666806918;GATM|2.51228476229;PCK2|4.3711109564;GOT2|2.59547753388;HMGCS2|4.0502192294;ANXA1|0.425137080032;ARG1|4.10675818288;CFL1|0.480297431977;AGT|0.413798408039;CTSB|0.409802303819;EIF6|0.432568345292;APEX1|0.556325060292;PARP1|0.268501117905;GSTP1|0.406407800992;ATP6V1B2|0.337275633585;OTC|4.44751663007;CA2|3.00007797857;M…	37	832	552	81321	http://www.ebi.ac.uk/QuickGO/GTerm?id=GO:1901652
6	5,6	peroxisomal transport	GO:0043574	5.1e-19	9.67e-18	EHHADH|10.8754259353;HSD17B4|3.6376330072;SCP2|3.03353509075;ACOX1|3.63007662127;HAO1|5.97525382845;ECI2|2.9814207736;ECH1|1.995845438;ACOX2|3.22880429802;EPHX2|2.40160685497;HMGCL|2.20381023175;SLC27A2|2.26106113425;BAAT|2.84218408636;AMACR|4.20177817604;PIPOX|8.29935949252;DECR2|7.18505898307;HACL1|2.73776762618;RAB8B|0.473356815618	17	101	552	81321	http://www.ebi.ac.uk/QuickGO/GTerm?id=GO:0043574
4	4	positive regulation of molecular function	GO:0044093	6.08e-19	1.15e-17	ALDH1A1|2.36690204351;IQGAP1|0.394473420426;ACSL1|1.93187265785;HSP90AA1|0.563309614249;ALDOB|16.0666806918;XRCC6|0.274713554394;XRCC5|0.424253950853;RACK1|0.423959982317;AIFM1|1.92252185678;GCN1|0.360732171715;APOH|0.576343173399;CCT4|0.500346693731;CFL1|0.480297431977;AGT|0.413798408039;GSN|0.496202187343;HNRNPU|0.321970407377;EIF2S1|0.493458272943;PARP1|0.268501117905;PFN1|0.535144349213;ERP29…	74	3336	552	81321	http://www.ebi.ac.uk/QuickGO/GTerm?id=GO:0044093
5	4,5	innate immune response	GO:0045087	6.37e-19	1.2e-17	APOB|0.600818024763;PRKDC|0.225000482448;FLNB|0.433769343576;TUBB4B|0.544876056107;CFH|0.36248670822;HSP90AA1|0.563309614249;GAPDH|0.62720110226;XRCC6|0.274713554394;TKFC|5.14082534988;XRCC5|0.424253950853;ACTR3|0.422786143689;ERAP1|0.519429551649;ANXA1|0.425137080032;ARG1|4.10675818288;KRT1|0.461371246327;CFL1|0.480297431977;GSN|0.496202187343;SERPINB9|0.438910898805;ACTR2|0.341273429471;CTSB|0.…	54	1857	552	81321	http://www.ebi.ac.uk/QuickGO/GTerm?id=GO:0045087
5	5	organic hydroxy compound biosynthetic process	GO:1901617	6.72e-19	1.26e-17	APOB|0.600818024763;CES1|12.9152171921;HSD17B4|3.6376330072;ACLY|0.437089310205;SCP2|3.03353509075;PCK2|4.3711109564;HMGCS2|4.0502192294;ACAA2|5.00024921034;KPNB1|0.539614118252;SHMT1|5.05601239381;G6PD|0.337743521134;CYP3A4|2.85600795937;CYB5R3|0.554016173932;ACSL3|0.205612517178;SLC27A5|4.68484072488;ACOX2|3.22880429802;SLC27A2|2.26106113425;SOD1|3.4749687406;RAN|0.18124335411;DDT|2.17045874376…	27	394	552	81321	http://www.ebi.ac.uk/QuickGO/GTerm?id=GO:1901617
6	6	fatty acid catabolic process	GO:0009062	6.75e-19	1.27e-17	EHHADH|10.8754259353;HSD17B4|3.6376330072;SCP2|3.03353509075;ACOX1|3.63007662127;PCK2|4.3711109564;ACAA2|5.00024921034;HAO1|5.97525382845;CPT2|2.03495938421;ACADS|3.04406676168;ECI2|2.9814207736;ECH1|1.995845438;ACOX2|3.22880429802;SLC27A2|2.26106113425;ECI1|1.93857963387;AMACR|4.20177817604;DECR2|7.18505898307;HACL1|2.73776762618;ECHDC2|5.50598240636;BDH2|4.64281565753	19	146	552	81321	http://www.ebi.ac.uk/QuickGO/GTerm?id=GO:0009062
5	5	plasma membrane bounded cell projection organization	GO:0120036	9.04e-19	1.69e-17	DYNC1H1|0.536258308409;TUBB4B|0.544876056107;IQGAP1|0.394473420426;HSP90AA1|0.563309614249;ACTR3|0.422786143689;PHGDH|0.371130892657;CFL1|0.480297431977;AGT|0.413798408039;GSN|0.496202187343;ACTR2|0.341273429471;SERPINF1|0.434973676354;CORO1A|0.343409058357;PFN1|0.535144349213;ARHGDIA|0.396941965466;GDI1|0.662503508523;RHOA|0.63463544301;MAPK1|0.479299719246;SOD1|3.4749687406;ITGB1|0.383420664918…	55	1940	552	81321	http://www.ebi.ac.uk/QuickGO/GTerm?id=GO:0120036
5	5	response to alcohol	GO:0097305	1.02e-18	1.91e-17	CPS1|3.953142606;EEF2|0.47434215757;ABAT|5.30002806818;PCK2|4.3711109564;GOT2|2.59547753388;HMGCS2|4.0502192294;G6PD|0.337743521134;ANXA1|0.425137080032;AIFM1|1.92252185678;ARG1|4.10675818288;GSN|0.496202187343;ACTR2|0.341273429471;CTSB|0.409802303819;SERPINF1|0.434973676354;PARP1|0.268501117905;RPS4X|0.502431910212;GSTP1|0.406407800992;GPX1|0.386891248386;ALAD|2.1361308161;ADH6|4.91775546902;RHO…	30	522	552	81321	http://www.ebi.ac.uk/QuickGO/GTerm?id=GO:0097305
5	4,5	cellular component morphogenesis	GO:0032989	1.1e-18	2.04e-17	TLN1|0.499653546495;FLNB|0.433769343576;IQGAP1|0.394473420426;HSP90AA1|0.563309614249;ACTR3|0.422786143689;ALDOA|0.538493188097;ANXA1|0.425137080032;WDR1|0.374230746698;CFL1|0.480297431977;GSN|0.496202187343;ACTR2|0.341273429471;CORO1A|0.343409058357;PRELP|0.465870214652;CAPZB|0.429878243122;ARHGDIA|0.396941965466;GDI1|0.662503508523;RHOA|0.63463544301;GBP1|0.329191730515;MAPK1|0.479299719246;SOD…	62	2446	552	81321	http://www.ebi.ac.uk/QuickGO/GTerm?id=GO:0032989
3	3	single organism signaling	GO:0044700	1.27e-18	2.35e-17	APOB|0.600818024763;TLN1|0.499653546495;PRKDC|0.225000482448;FLNB|0.433769343576;CLTC|0.257563488405;IQGAP1|0.394473420426;ACSL1|1.93187265785;HSP90AA1|0.563309614249;ALDH2|6.13473063869;ABAT|5.30002806818;STAT1|0.20040633235;SOD2|2.012515647;PCK2|4.3711109564;TKFC|5.14082534988;LMNA|0.582366793234;ACAA2|5.00024921034;FBP1|2.28786194641;AKR1B10|10.8377998199;KPNB1|0.539614118252;RACK1|0.423959982…	188	14972	552	81321	http://www.ebi.ac.uk/QuickGO/GTerm?id=GO:0044700
3	3	positive regulation of immune system process	GO:0002684	1.29e-18	2.39e-17	APOB|0.600818024763;PRKDC|0.225000482448;CFH|0.36248670822;HSP90AA1|0.563309614249;XRCC6|0.274713554394;TKFC|5.14082534988;XRCC5|0.424253950853;ACTR3|0.422786143689;ANXA1|0.425137080032;ARG1|4.10675818288;KRT1|0.461371246327;CFL1|0.480297431977;ACTR2|0.341273429471;CTSB|0.409802303819;PNP|0.558256480991;CORO1A|0.343409058357;CA2|3.00007797857;RHOA|0.63463544301;GBP1|0.329191730515;MAPK1|0.4792997…	53	1820	552	81321	http://www.ebi.ac.uk/QuickGO/GTerm?id=GO:0002684
5	5	response to reactive oxygen species	GO:0000302	1.34e-18	2.46e-17	EEF2|0.47434215757;HBA2|0.534773543943;HBB|0.577542892277;SOD2|2.012515647;NNT|2.0;HP|5.40764333211;RACK1|0.423959982317;ANXA1|0.425137080032;AIFM1|1.92252185678;LDHA|0.491751037013;ARG1|4.10675818288;CFL1|0.480297431977;ERO1A|0.346277367028;APEX1|0.556325060292;PARP1|0.268501117905;GSTP1|0.406407800992;GPX1|0.386891248386;MAPK1|0.479299719246;SOD1|3.4749687406;PRDX2|0.551716870021;HMOX1|0.291991…	25	331	552	81321	http://www.ebi.ac.uk/QuickGO/GTerm?id=GO:0000302
6	6	regulation of cytoskeleton organization	GO:0051493	1.42e-18	2.61e-17	DYNC1H1|0.536258308409;CLTC|0.257563488405;EML4|0.415811049187;ACTR3|0.422786143689;WDR1|0.374230746698;PDCD6IP|0.371903440609;VIL1|0.246216610724;CFL1|0.480297431977;GSN|0.496202187343;ACTR2|0.341273429471;HNRNPU|0.321970407377;CORO1A|0.343409058357;PFN1|0.535144349213;CAPZB|0.429878243122;ARHGDIA|0.396941965466;RHOA|0.63463544301;MAPK1|0.479299719246;CAPG|0.294430697399;ARPC1B|0.398044049389;DC…	41	1079	552	81321	http://www.ebi.ac.uk/QuickGO/GTerm?id=GO:0051493
5	5	icosanoid metabolic process	GO:0006690	1.76e-18	3.22e-17	ACOX1|3.63007662127;CES2|8.4913856716;CYP2C9|4.08688033086;AKR1C1|2.20839769433;ANXA1|0.425137080032;CBR1|2.06050790724;PTGR1|4.2339375795;EPHX2|2.40160685497;GPX1|0.386891248386;CYP2C8|2.69820506868;CYP2A6|2.99592186885;GSTA1|3.56277160243;AKR1C4|4.44443491462;CYP1A2|3.14269006667;PON1|3.24450862231;MGST1|2.81668845382;FABP5|0.209787409277;MGLL|2.31498043398;COTL1|0.4230792983;AKR1C2|6.811629661…	20	179	552	81321	http://www.ebi.ac.uk/QuickGO/GTerm?id=GO:0006690
5	4,5	regulation of protein complex assembly	GO:0043254	1.83e-18	3.34e-17	HSP90AA1|0.563309614249;RACK1|0.423959982317;ACTR3|0.422786143689;PDCD6IP|0.371903440609;VIL1|0.246216610724;CFL1|0.480297431977;GSN|0.496202187343;ACTR2|0.341273429471;HNRNPU|0.321970407377;CORO1A|0.343409058357;PARP1|0.268501117905;PFN1|0.535144349213;CAPZB|0.429878243122;RHOA|0.63463544301;CAPG|0.294430697399;ARPC1B|0.398044049389;DCTN1|0.450937689191;HMGB1|0.38958228983;ARPC4|0.398872619905;B…	36	817	552	81321	http://www.ebi.ac.uk/QuickGO/GTerm?id=GO:0043254
5	5	chemical homeostasis	GO:0048878	2.02e-18	3.68e-17	APOB|0.600818024763;CPS1|3.953142606;SOAT1|4.10391258135;PYGL|2.95467612717;ACO1|2.42502563812;ACOX1|3.63007662127;SOD2|2.012515647;PCK2|4.3711109564;NNT|2.0;RACK1|0.423959982317;AKR1C1|2.20839769433;KRT1|0.461371246327;AGT|0.413798408039;ERO1A|0.346277367028;SERPINF1|0.434973676354;CORO1A|0.343409058357;PARP1|0.268501117905;ACOX2|3.22880429802;GSTP1|0.406407800992;ATP6V1B2|0.337275633585;EPHX2|2…	52	1772	552	81321	http://www.ebi.ac.uk/QuickGO/GTerm?id=GO:0048878
4	4	response to wounding	GO:0009611	2.12e-18	3.84e-17	APOB|0.600818024763;TLN1|0.499653546495;CFH|0.36248670822;GATM|2.51228476229;ABAT|5.30002806818;HBB|0.577542892277;ALDOA|0.538493188097;ANXA1|0.425137080032;WDR1|0.374230746698;ARG1|4.10675818288;APOH|0.576343173399;KRT1|0.461371246327;CFL1|0.480297431977;AGT|0.413798408039;GSN|0.496202187343;CTSB|0.409802303819;SERPINF1|0.434973676354;PFN1|0.535144349213;CLIC1|0.395294558302;GSTP1|0.406407800992…	52	1774	552	81321	http://www.ebi.ac.uk/QuickGO/GTerm?id=GO:0009611
3	3	positive regulation of cellular component biogenesis	GO:0044089	2.3e-18	4.17e-17	DYNC1H1|0.536258308409;IQGAP1|0.394473420426;HSP90AA1|0.563309614249;RACK1|0.423959982317;ACTR3|0.422786143689;PDCD6IP|0.371903440609;THBS2|0.351354675052;VIL1|0.246216610724;CFL1|0.480297431977;AGT|0.413798408039;GSN|0.496202187343;ACTR2|0.341273429471;CORO1A|0.343409058357;PARP1|0.268501117905;PFN1|0.535144349213;RHOA|0.63463544301;CAPG|0.294430697399;ARPC1B|0.398044049389;DCTN1|0.450937689191;…	36	823	552	81321	http://www.ebi.ac.uk/QuickGO/GTerm?id=GO:0044089
4	4	response to acid chemical	GO:0001101	2.38e-18	4.3e-17	APOB|0.600818024763;CPS1|3.953142606;EEF2|0.47434215757;ACSL1|1.93187265785;ALDOB|16.0666806918;HMGCS2|4.0502192294;XRCC5|0.424253950853;SHMT1|5.05601239381;AKR1C1|2.20839769433;AIFM1|1.92252185678;ARG1|4.10675818288;CFL1|0.480297431977;GSN|0.496202187343;SERPINF1|0.434973676354;GSTP1|0.406407800992;HMGCL|2.20381023175;GPX1|0.386891248386;OTC|4.44751663007;ALAD|2.1361308161;RHOA|0.63463544301;AKR…	28	454	552	81321	http://www.ebi.ac.uk/QuickGO/GTerm?id=GO:0001101
3	3	positive regulation of transport	GO:0051050	2.56e-18	4.62e-17	DYNC1H1|0.536258308409;GAPDH|0.62720110226;ABAT|5.30002806818;SCP2|3.03353509075;PCK2|4.3711109564;RACK1|0.423959982317;G6PD|0.337743521134;ANXA1|0.425137080032;ACSL3|0.205612517178;PDCD6IP|0.371903440609;NCL|0.235206526878;CFL1|0.480297431977;AGT|0.413798408039;GLUL|4.04460832341;SLC18A1|0.206755842111;PARP1|0.268501117905;CA2|3.00007797857;RHOA|0.63463544301;YWHAQ|0.428688018317;MAPK1|0.4792997…	44	1273	552	81321	http://www.ebi.ac.uk/QuickGO/GTerm?id=GO:0051050
5	5	cellular response to drug	GO:0035690	2.67e-18	4.79e-17	PCK2|4.3711109564;FBP1|2.28786194641;RACK1|0.423959982317;ANXA1|0.425137080032;AIFM1|1.92252185678;ARG1|4.10675818288;SERPINF1|0.434973676354;APEX1|0.556325060292;MAPK1|0.479299719246;SOD1|3.4749687406;HMOX1|0.291991848653;DNM2|0.330105710254;EFTUD2|0.320856474391;TFRC|0.18453930071;HNRNPA1|0.331481440075;B2M|0.502083771619	16	91	552	81321	http://www.ebi.ac.uk/QuickGO/GTerm?id=GO:0035690
5	4,5	intracellular signal transduction	GO:0035556	2.93e-18	5.25e-17	PRKDC|0.225000482448;IQGAP1|0.394473420426;HSP90AA1|0.563309614249;SOD2|2.012515647;TKFC|5.14082534988;FBP1|2.28786194641;KPNB1|0.539614118252;RACK1|0.423959982317;ACTR3|0.422786143689;AIFM1|1.92252185678;CFL1|0.480297431977;AGT|0.413798408039;GSN|0.496202187343;ACTR2|0.341273429471;ERO1A|0.346277367028;NDRG1|0.440434687063;PARP1|0.268501117905;CALM1|0.54866596879;ERP29|0.458819941156;ARHGDIA|0.3…	102	5901	552	81321	http://www.ebi.ac.uk/QuickGO/GTerm?id=GO:0035556
8	7,8	protein tetramerization	GO:0051262	3.03e-18	5.42e-17	XRCC6|0.274713554394;SOD2|2.012515647;FBP1|2.28786194641;ALDOA|0.538493188097;SHMT1|5.05601239381;KRT1|0.461371246327;ACADS|3.04406676168;PFKL|0.351598299978;DCXR|5.25977104082;MAT1A|3.01258093327;IMPDH2|0.502431910212;HMGCL|2.20381023175;DPYS|3.85037777241;HPRT1|0.57275894899;RPS19|0.335410556221;ALDH5A1|2.85798827948;KRT10|0.29219431214;HSD17B8|2.14800894324;CBR4|2.84810039119;ME1|2.20686748008…	21	212	552	81321	http://www.ebi.ac.uk/QuickGO/GTerm?id=GO:0051262
7	6,7	positive regulation of apoptotic process	GO:0043065	3.16e-18	5.63e-17	PRKDC|0.225000482448;GAPDH|0.62720110226;SOD2|2.012515647;RACK1|0.423959982317;ANXA1|0.425137080032;AIFM1|1.92252185678;LDHA|0.491751037013;AGT|0.413798408039;GSN|0.496202187343;EIF2S1|0.493458272943;RHOA|0.63463544301;YWHAQ|0.428688018317;SOD1|3.4749687406;ITGB1|0.383420664918;YWHAB|0.405563577789;HMOX1|0.291991848653;SLC9A3R1|0.443190849597;HMGB1|0.38958228983;PDCD4|0.353553390593;DIABLO|0.4316…	38	937	552	81321	http://www.ebi.ac.uk/QuickGO/GTerm?id=GO:0043065
4	4	reactive oxygen species metabolic process	GO:0072593	3.55e-18	6.31e-17	CPS1|3.953142606;AOX1|3.78685452495;HSP90AA1|0.563309614249;HBA2|0.534773543943;HBB|0.577542892277;SOD2|2.012515647;NNT|2.0;HP|5.40764333211;G6PD|0.337743521134;AGT|0.413798408039;EIF6|0.432568345292;GSTP1|0.406407800992;EPHX2|2.40160685497;GPX1|0.386891248386;RHOA|0.63463544301;SOD1|3.4749687406;PRDX2|0.551716870021;DNM2|0.330105710254;CYP1A2|3.14269006667;MPO|0.408667664244;ITGB2|0.193579756963…	26	382	552	81321	http://www.ebi.ac.uk/QuickGO/GTerm?id=GO:0072593
6	5,6	positive regulation of programmed cell death	GO:0043068	4.04e-18	7.16e-17	PRKDC|0.225000482448;GAPDH|0.62720110226;SOD2|2.012515647;RACK1|0.423959982317;ANXA1|0.425137080032;AIFM1|1.92252185678;LDHA|0.491751037013;AGT|0.413798408039;GSN|0.496202187343;EIF2S1|0.493458272943;RHOA|0.63463544301;YWHAQ|0.428688018317;SOD1|3.4749687406;ITGB1|0.383420664918;YWHAB|0.405563577789;HMOX1|0.291991848653;SLC9A3R1|0.443190849597;HMGB1|0.38958228983;PDCD4|0.353553390593;DIABLO|0.4316…	38	944	552	81321	http://www.ebi.ac.uk/QuickGO/GTerm?id=GO:0043068
6	5,6	cell morphogenesis	GO:0000902	4.95e-18	8.75e-17	TLN1|0.499653546495;FLNB|0.433769343576;IQGAP1|0.394473420426;HSP90AA1|0.563309614249;ACTR3|0.422786143689;ALDOA|0.538493188097;ANXA1|0.425137080032;WDR1|0.374230746698;CFL1|0.480297431977;GSN|0.496202187343;ACTR2|0.341273429471;CORO1A|0.343409058357;PRELP|0.465870214652;CAPZB|0.429878243122;ARHGDIA|0.396941965466;GDI1|0.662503508523;RHOA|0.63463544301;GBP1|0.329191730515;MAPK1|0.479299719246;SOD…	59	2303	552	81321	http://www.ebi.ac.uk/QuickGO/GTerm?id=GO:0000902
6	6	long-chain fatty acid metabolic process	GO:0001676	5e-18	8.81e-17	HSD17B4|3.6376330072;ACSL1|1.93187265785;SCP2|3.03353509075;ACOX1|3.63007662127;CYP3A4|2.85600795937;CYP2C9|4.08688033086;CBR1|2.06050790724;ACSL3|0.205612517178;PTGR1|4.2339375795;SLC27A5|4.68484072488;GSTP1|0.406407800992;EPHX2|2.40160685497;GPX1|0.386891248386;CYP2C8|2.69820506868;SLC27A2|2.26106113425;CYP2A6|2.99592186885;GSTA1|3.56277160243;CYP1A2|3.14269006667;MGLL|2.31498043398	19	162	552	81321	http://www.ebi.ac.uk/QuickGO/GTerm?id=GO:0001676
5	5	lipid modification	GO:0030258	6.08e-18	1.07e-16	EHHADH|10.8754259353;HSD17B4|3.6376330072;SOAT1|4.10391258135;ADH4|5.43771296763;SCP2|3.03353509075;ACOX1|3.63007662127;ACAA2|5.00024921034;HAO1|5.97525382845;CYP3A4|2.85600795937;CPT2|2.03495938421;ACADS|3.04406676168;AGT|0.413798408039;ECI2|2.9814207736;ECH1|1.995845438;ACOX2|3.22880429802;EPHX2|2.40160685497;CYP2C8|2.69820506868;SLC27A2|2.26106113425;ECI1|1.93857963387;AMACR|4.20177817604;ACSM…	30	557	552	81321	http://www.ebi.ac.uk/QuickGO/GTerm?id=GO:0030258
6	6	terpenoid metabolic process	GO:0006721	6.32e-18	1.11e-16	APOB|0.600818024763;ALDH1A1|2.36690204351;ADH1B|5.34429631356;ADH4|5.43771296763;HMGCS2|4.0502192294;AKR1B10|10.8377998199;CYP3A4|2.85600795937;CYP2C9|4.08688033086;AKR1C1|2.20839769433;CYP2C8|2.69820506868;ADH6|4.91775546902;ADH1C|4.3469394501;AKR1C4|4.44443491462;CYP1A2|3.14269006667;TTR|1.91852823865;RDH16|4.95883079976;UGT1A9|2.33755449712;RETSAT|2.5829147006;APOC3|9.05679121689	19	164	552	81321	http://www.ebi.ac.uk/QuickGO/GTerm?id=GO:0006721
5	5	cellular response to nitrogen compound	GO:1901699	7.63e-18	1.33e-16	CPS1|3.953142606;PRKDC|0.225000482448;ALDOB|16.0666806918;PCK2|4.3711109564;HMGCS2|4.0502192294;SHMT1|5.05601239381;AIFM1|1.92252185678;ARG1|4.10675818288;CFL1|0.480297431977;AGT|0.413798408039;ACTR2|0.341273429471;APEX1|0.556325060292;PARP1|0.268501117905;GSTP1|0.406407800992;ATP6V1B2|0.337275633585;CA2|3.00007797857;MAPK1|0.479299719246;SOD1|3.4749687406;ATP6V1A|0.224377512667;YWHAB|0.405563577…	39	1018	552	81321	http://www.ebi.ac.uk/QuickGO/GTerm?id=GO:1901699
4	4	tube development	GO:0035295	8.62e-18	1.5e-16	APOB|0.600818024763;CPS1|3.953142606;HMGCS2|4.0502192294;PHGDH|0.371130892657;ERAP1|0.519429551649;ANXA1|0.425137080032;ARG1|4.10675818288;NCL|0.235206526878;APOH|0.576343173399;KRT1|0.461371246327;THBS2|0.351354675052;CFL1|0.480297431977;AGT|0.413798408039;GLUL|4.04460832341;SERPINF1|0.434973676354;PFN1|0.535144349213;GPX1|0.386891248386;OTC|4.44751663007;RHOA|0.63463544301;MAPK1|0.479299719246;…	35	806	552	81321	http://www.ebi.ac.uk/QuickGO/GTerm?id=GO:0035295
5	5	cofactor biosynthetic process	GO:0051188	9.96e-18	1.73e-16	ATIC|0.294226684305;ACLY|0.437089310205;PKM|0.189464570814;ACSL1|1.93187265785;ALDOB|16.0666806918;GAPDH|0.62720110226;CNDP2|1.81503831063;TPI1|0.547526235397;AKR1A1|1.56808090815;FBP1|2.28786194641;ALDOA|0.538493188097;ACSL3|0.205612517178;LDHA|0.491751037013;PFKL|0.351598299978;PNP|0.558256480991;EIF6|0.432568345292;GART|0.497924876547;MAT1A|3.01258093327;HSD17B12|0.50662845008;ALAD|2.136130816…	31	613	552	81321	http://www.ebi.ac.uk/QuickGO/GTerm?id=GO:0051188
4	4	cellular ketone metabolic process	GO:0042180	1.23e-17	2.13e-16	ADH4|5.43771296763;SCP2|3.03353509075;TPI1|0.547526235397;GOT2|2.59547753388;AKR1A1|1.56808090815;FBP1|2.28786194641;AKR1B10|10.8377998199;AKR1C1|2.20839769433;ANXA1|0.425137080032;CBR1|2.06050790724;AGT|0.413798408039;UGT1A6|5.03851991979;EIF6|0.432568345292;GPD1|3.46294626208;AKR1C4|4.44443491462;PSMB1|0.493116352247;PSMD12|0.486327473706;PSMA2|0.467487598876;ERLIN2|0.277584708407;UGT1A9|2.3375…	27	442	552	81321	http://www.ebi.ac.uk/QuickGO/GTerm?id=GO:0042180
2	2	locomotion	GO:0040011	1.37e-17	2.36e-16	APOB|0.600818024763;TLN1|0.499653546495;IQGAP1|0.394473420426;HSP90AA1|0.563309614249;SOD2|2.012515647;LMNA|0.582366793234;RACK1|0.423959982317;ACTR3|0.422786143689;ANXA1|0.425137080032;WDR1|0.374230746698;APOH|0.576343173399;CFL1|0.480297431977;AGT|0.413798408039;GSN|0.496202187343;SORD|2.90593009914;ACTR2|0.341273429471;GLUL|4.04460832341;SERPINF1|0.434973676354;CORO1A|0.343409058357;APEX1|0.55…	69	3126	552	81321	http://www.ebi.ac.uk/QuickGO/GTerm?id=GO:0040011
11	8,9,10,11	mRNA splicing, via spliceosome	GO:0000398	1.71e-17	2.94e-16	DDX39B|0.390934821564;DDX17|0.40781874667;NCL|0.235206526878;HNRNPU|0.321970407377;PCBP1|0.383952567426;HNRNPF|0.487339815446;DHX15|0.535144349213;HNRNPA3|0.468136123717;EIF4A3|0.29057852688;EFTUD2|0.320856474391;HNRNPA2B1|0.454389058224;ELAVL1|0.217336140023;HNRNPM|0.317097849831;PCBP2|0.319968103461;LSM2|0.496890546661;FUS|0.243501067136;SNRPD3|0.366783336042;HNRNPA1|0.331481440075;SF3B3|0.4955…	31	625	552	81321	http://www.ebi.ac.uk/QuickGO/GTerm?id=GO:0000398
10	9,10	RNA splicing, via transesterification reactions with bulged adenosine as nucleophile	GO:0000377	1.71e-17	2.94e-16	DDX39B|0.390934821564;DDX17|0.40781874667;NCL|0.235206526878;HNRNPU|0.321970407377;PCBP1|0.383952567426;HNRNPF|0.487339815446;DHX15|0.535144349213;HNRNPA3|0.468136123717;EIF4A3|0.29057852688;EFTUD2|0.320856474391;HNRNPA2B1|0.454389058224;ELAVL1|0.217336140023;HNRNPM|0.317097849831;PCBP2|0.319968103461;LSM2|0.496890546661;FUS|0.243501067136;SNRPD3|0.366783336042;HNRNPA1|0.331481440075;SF3B3|0.4955…	31	625	552	81321	http://www.ebi.ac.uk/QuickGO/GTerm?id=GO:0000377
5	5	macromolecule biosynthetic process	GO:0009059	1.89e-17	3.24e-16	APOB|0.600818024763;PRKDC|0.225000482448;CLTC|0.257563488405;EEF2|0.47434215757;HSP90AA1|0.563309614249;SOAT1|4.10391258135;GAPDH|0.62720110226;STAT1|0.20040633235;ACO1|2.42502563812;XRCC6|0.274713554394;SOD2|2.012515647;RPL4|0.493116352247;LMNA|0.582366793234;UGP2|3.6731046492;XRCC5|0.424253950853;EEF1G|0.41638788544;FBP1|2.28786194641;RACK1|0.423959982317;ACTR3|0.422786143689;IARS2|0.2873737120…	182	14650	552	81321	http://www.ebi.ac.uk/QuickGO/GTerm?id=GO:0009059
9	8,9	RNA splicing, via transesterification reactions	GO:0000375	1.95e-17	3.35e-16	DDX39B|0.390934821564;DDX17|0.40781874667;NCL|0.235206526878;HNRNPU|0.321970407377;PCBP1|0.383952567426;HNRNPF|0.487339815446;DHX15|0.535144349213;HNRNPA3|0.468136123717;EIF4A3|0.29057852688;EFTUD2|0.320856474391;HNRNPA2B1|0.454389058224;ELAVL1|0.217336140023;HNRNPM|0.317097849831;PCBP2|0.319968103461;LSM2|0.496890546661;FUS|0.243501067136;SNRPD3|0.366783336042;HNRNPA1|0.331481440075;SF3B3|0.4955…	31	628	552	81321	http://www.ebi.ac.uk/QuickGO/GTerm?id=GO:0000375
4	4	aging	GO:0007568	2.4e-17	4.09e-16	PRKDC|0.225000482448;EEF2|0.47434215757;ABAT|5.30002806818;SOD2|2.012515647;LMNA|0.582366793234;ARG1|4.10675818288;AGT|0.413798408039;GSN|0.496202187343;EIF2S1|0.493458272943;ERO1A|0.346277367028;SERPINF1|0.434973676354;APEX1|0.556325060292;PRELP|0.465870214652;GPX1|0.386891248386;MAPK1|0.479299719246;SOD1|3.4749687406;PDCD4|0.353553390593;MPO|0.408667664244;DCN|0.247757390816;COL4A2|0.1569089989…	27	454	552	81321	http://www.ebi.ac.uk/QuickGO/GTerm?id=GO:0007568
3	3	positive regulation of developmental process	GO:0051094	2.95e-17	5.03e-16	APOB|0.600818024763;PRKDC|0.225000482448;IQGAP1|0.394473420426;SOD2|2.012515647;LMNA|0.582366793234;XRCC5|0.424253950853;RACK1|0.423959982317;ERAP1|0.519429551649;ANXA1|0.425137080032;DDX39B|0.390934821564;THBS2|0.351354675052;CFL1|0.480297431977;AGT|0.413798408039;ACTR2|0.341273429471;HNRNPU|0.321970407377;PPIB|0.551716870021;PNP|0.558256480991;SERPINF1|0.434973676354;PARP1|0.268501117905;CLIC1|…	50	1753	552	81321	http://www.ebi.ac.uk/QuickGO/GTerm?id=GO:0051094
5	5	cellular response to inorganic substance	GO:0071241	3.16e-17	5.36e-16	IQGAP1|0.394473420426;FBP1|2.28786194641;AIFM1|1.92252185678;GSN|0.496202187343;EIF2S1|0.493458272943;SLC18A1|0.206755842111;SERPINF1|0.434973676354;PARP1|0.268501117905;ALAD|2.1361308161;RHOA|0.63463544301;MAPK1|0.479299719246;SOD1|3.4749687406;HMOX1|0.291991848653;RTN4|0.140048651774;DNM2|0.330105710254;CYP1A2|3.14269006667;EIF4A3|0.29057852688;CACYBP|0.4008126647;KRT10|0.29219431214;FUS|0.2435…	22	270	552	81321	http://www.ebi.ac.uk/QuickGO/GTerm?id=GO:0071241
4	4	regulation of immune response	GO:0050776	3.26e-17	5.52e-16	APOB|0.600818024763;PRKDC|0.225000482448;CFH|0.36248670822;HSP90AA1|0.563309614249;XRCC6|0.274713554394;TKFC|5.14082534988;XRCC5|0.424253950853;ACTR3|0.422786143689;ERAP1|0.519429551649;ANXA1|0.425137080032;ARG1|4.10675818288;KRT1|0.461371246327;CFL1|0.480297431977;SERPINB9|0.438910898805;ACTR2|0.341273429471;CTSB|0.409802303819;GPX1|0.386891248386;GBP1|0.329191730515;MAPK1|0.479299719246;ITGB1|0…	52	1895	552	81321	http://www.ebi.ac.uk/QuickGO/GTerm?id=GO:0050776
3	3	negative regulation of response to stimulus	GO:0048585	4.31e-17	7.28e-16	PRKDC|0.225000482448;ABAT|5.30002806818;SOD2|2.012515647;TKFC|5.14082534988;LMNA|0.582366793234;ACAA2|5.00024921034;FBP1|2.28786194641;HP|5.40764333211;RACK1|0.423959982317;ANXA1|0.425137080032;DDX39B|0.390934821564;ARG1|4.10675818288;APOH|0.576343173399;KRT1|0.461371246327;AGT|0.413798408039;SERPINB9|0.438910898805;SERPINF1|0.434973676354;GSTP1|0.406407800992;GPX1|0.386891248386;PPP1CB|0.3903932…	57	2267	552	81321	http://www.ebi.ac.uk/QuickGO/GTerm?id=GO:0048585
7	7	fatty acid beta-oxidation	GO:0006635	5.46e-17	9.21e-16	EHHADH|10.8754259353;HSD17B4|3.6376330072;SCP2|3.03353509075;ACOX1|3.63007662127;ACAA2|5.00024921034;CPT2|2.03495938421;ACADS|3.04406676168;ECI2|2.9814207736;ECH1|1.995845438;ACOX2|3.22880429802;SLC27A2|2.26106113425;ECI1|1.93857963387;AMACR|4.20177817604;DECR2|7.18505898307;ECHDC2|5.50598240636;BDH2|4.64281565753	16	109	552	81321	http://www.ebi.ac.uk/QuickGO/GTerm?id=GO:0006635
5	5	negative regulation of protein metabolic process	GO:0051248	6.2e-17	1.04e-15	PRKDC|0.225000482448;GAPDH|0.62720110226;NNT|2.0;RACK1|0.423959982317;SHMT1|5.05601239381;G6PD|0.337743521134;NCL|0.235206526878;AGT|0.413798408039;SERPINB9|0.438910898805;EIF2S1|0.493458272943;SERPINF1|0.434973676354;EIF6|0.432568345292;GSTP1|0.406407800992;GPX1|0.386891248386;ALAD|2.1361308161;OTUB1|0.409802303819;GBP1|0.329191730515;RPL5|0.242322454234;YWHAB|0.405563577789;PBLD|2.97729051033;S…	50	1786	552	81321	http://www.ebi.ac.uk/QuickGO/GTerm?id=GO:0051248
4	4	cellular aromatic compound metabolic process	GO:0006725	7.1e-17	1.19e-15	CPS1|3.953142606;PRKDC|0.225000482448;AOX1|3.78685452495;HSD17B4|3.6376330072;GLYAT|2.04344016543;ATIC|0.294226684305;ACLY|0.437089310205;ALDH1L1|6.50703358506;ACSM2B|3.39638498579;PKM|0.189464570814;ACSL1|1.93187265785;EPHX1|2.83628007136;HSP90AA1|0.563309614249;ALDOB|16.0666806918;GAPDH|0.62720110226;ABAT|5.30002806818;STAT1|0.20040633235;XRCC6|0.274713554394;SOD2|2.012515647;TPI1|0.54752623539…	257	24234	552	81321	http://www.ebi.ac.uk/QuickGO/GTerm?id=GO:0006725
6	5,6	regulation of establishment of protein localization	GO:0070201	7.73e-17	1.29e-15	IQGAP1|0.394473420426;GAPDH|0.62720110226;ABAT|5.30002806818;PCK2|4.3711109564;RACK1|0.423959982317;ANXA1|0.425137080032;ACSL3|0.205612517178;NCL|0.235206526878;CCT4|0.500346693731;PFKL|0.351598299978;GLUL|4.04460832341;PARP1|0.268501117905;ERP29|0.458819941156;GDI1|0.662503508523;RHOA|0.63463544301;YWHAQ|0.428688018317;GBP1|0.329191730515;MAPK1|0.479299719246;ITGB1|0.383420664918;YWHAB|0.4055635…	41	1211	552	81321	http://www.ebi.ac.uk/QuickGO/GTerm?id=GO:0070201
7	6,7	regulation of fibril organization	GO:1902903	9.95e-17	1.66e-15	ACTR3|0.422786143689;WDR1|0.374230746698;VIL1|0.246216610724;CFL1|0.480297431977;GSN|0.496202187343;ACTR2|0.341273429471;CORO1A|0.343409058357;PFN1|0.535144349213;CAPZB|0.429878243122;GPX1|0.386891248386;RHOA|0.63463544301;CAPG|0.294430697399;ARPC1B|0.398044049389;DCTN1|0.450937689191;ARPC4|0.398872619905;CAPZA1|0.511214265305;ARPC2|0.578745108495;HCLS1|0.490049707671;STMN1|0.297507924077;BIN1|0.…	31	666	552	81321	http://www.ebi.ac.uk/QuickGO/GTerm?id=GO:1902903
2	2	detoxification	GO:0098754	1.03e-16	1.71e-15	ADH4|5.43771296763;HBA2|0.534773543943;HBB|0.577542892277;SOD2|2.012515647;NNT|2.0;AKR1A1|1.56808090815;AKR1B10|10.8377998199;HP|5.40764333211;AKR7A3|10.7331377991;GSTP1|0.406407800992;GPX1|0.386891248386;SOD1|3.4749687406;PRDX2|0.551716870021;GSTA1|3.56277160243;MPO|0.408667664244;GSTM1|8.40355635209;S100A9|0.331481440075;MGST1|2.81668845382;GPX7|0.334018519598	19	190	552	81321	http://www.ebi.ac.uk/QuickGO/GTerm?id=GO:0098754
3	3	localization of cell	GO:0051674	1.1e-16	1.81e-15	APOB|0.600818024763;IQGAP1|0.394473420426;SOD2|2.012515647;LMNA|0.582366793234;RACK1|0.423959982317;ACTR3|0.422786143689;ANXA1|0.425137080032;WDR1|0.374230746698;APOH|0.576343173399;CFL1|0.480297431977;AGT|0.413798408039;GSN|0.496202187343;SORD|2.90593009914;GLUL|4.04460832341;SERPINF1|0.434973676354;CORO1A|0.343409058357;APEX1|0.556325060292;PFN1|0.535144349213;ARHGDIA|0.396941965466;GSTP1|0.406…	58	2391	552	81321	http://www.ebi.ac.uk/QuickGO/GTerm?id=GO:0051674
3	3	cell motility	GO:0048870	1.1e-16	1.81e-15	APOB|0.600818024763;IQGAP1|0.394473420426;SOD2|2.012515647;LMNA|0.582366793234;RACK1|0.423959982317;ACTR3|0.422786143689;ANXA1|0.425137080032;WDR1|0.374230746698;APOH|0.576343173399;CFL1|0.480297431977;AGT|0.413798408039;GSN|0.496202187343;SORD|2.90593009914;GLUL|4.04460832341;SERPINF1|0.434973676354;CORO1A|0.343409058357;APEX1|0.556325060292;PFN1|0.535144349213;ARHGDIA|0.396941965466;GSTP1|0.406…	58	2391	552	81321	http://www.ebi.ac.uk/QuickGO/GTerm?id=GO:0048870
5	5	neurotransmitter biosynthetic process	GO:0042136	1.15e-16	1.9e-15	HSP90AA1|0.563309614249;ALDH2|6.13473063869;ABAT|5.30002806818;HBB|0.577542892277;SHMT1|5.05601239381;MAOA|3.87178810757;AGT|0.413798408039;DPYD|0.425726853874;DNM2|0.330105710254;ITGB2|0.193579756963	10	22	552	81321	http://www.ebi.ac.uk/QuickGO/GTerm?id=GO:0042136
4	4	negative regulation of molecular function	GO:0044092	1.2e-16	1.98e-15	IQGAP1|0.394473420426;GAPDH|0.62720110226;HP|5.40764333211;RACK1|0.423959982317;ANXA1|0.425137080032;AGT|0.413798408039;SERPINB9|0.438910898805;HNRNPU|0.321970407377;EIF2S1|0.493458272943;UGT1A6|5.03851991979;SERPINF1|0.434973676354;GSTP1|0.406407800992;GPX1|0.386891248386;SUGT1|0.445346450303;RPL5|0.242322454234;HMOX1|0.291991848653;SLC9A3R1|0.443190849597;PDCD4|0.353553390593;PSMB1|0.4931163522…	48	1679	552	81321	http://www.ebi.ac.uk/QuickGO/GTerm?id=GO:0044092
7	6,7	neuron projection development	GO:0031175	1.24e-16	2.04e-15	TLN1|0.499653546495;IQGAP1|0.394473420426;HSP90AA1|0.563309614249;ACTR3|0.422786143689;PHGDH|0.371130892657;CFL1|0.480297431977;AGT|0.413798408039;ACTR2|0.341273429471;SERPINF1|0.434973676354;PRELP|0.465870214652;ARHGDIA|0.396941965466;GDI1|0.662503508523;RHOA|0.63463544301;MAPK1|0.479299719246;SOD1|3.4749687406;ITGB1|0.383420664918;HPRT1|0.57275894899;YWHAB|0.405563577789;SLC9A3R1|0.443190849597…	47	1613	552	81321	http://www.ebi.ac.uk/QuickGO/GTerm?id=GO:0031175
5	5	wound healing	GO:0042060	1.38e-16	2.25e-15	APOB|0.600818024763;TLN1|0.499653546495;GATM|2.51228476229;ABAT|5.30002806818;HBB|0.577542892277;ALDOA|0.538493188097;ANXA1|0.425137080032;WDR1|0.374230746698;APOH|0.576343173399;KRT1|0.461371246327;CFL1|0.480297431977;GSN|0.496202187343;PFN1|0.535144349213;CLIC1|0.395294558302;GPX1|0.386891248386;RHOA|0.63463544301;MAPK1|0.479299719246;SOD1|3.4749687406;FERMT3|0.210224103813;ITGB1|0.383420664918…	39	1111	552	81321	http://www.ebi.ac.uk/QuickGO/GTerm?id=GO:0042060
8	8	retinoid metabolic process	GO:0001523	1.38e-16	2.25e-15	APOB|0.600818024763;ALDH1A1|2.36690204351;ADH1B|5.34429631356;ADH4|5.43771296763;AKR1B10|10.8377998199;CYP3A4|2.85600795937;AKR1C1|2.20839769433;CYP2C8|2.69820506868;ADH6|4.91775546902;ADH1C|4.3469394501;AKR1C4|4.44443491462;CYP1A2|3.14269006667;TTR|1.91852823865;RDH16|4.95883079976;UGT1A9|2.33755449712;RETSAT|2.5829147006;APOC3|9.05679121689	17	139	552	81321	http://www.ebi.ac.uk/QuickGO/GTerm?id=GO:0001523
4	4	negative regulation of cellular component organization	GO:0051129	1.5e-16	2.44e-15	CLTC|0.257563488405;LMNA|0.582366793234;XRCC5|0.424253950853;ACAA2|5.00024921034;EML4|0.415811049187;RACK1|0.423959982317;VIL1|0.246216610724;CFL1|0.480297431977;GSN|0.496202187343;HNRNPU|0.321970407377;CORO1A|0.343409058357;PARP1|0.268501117905;PFN1|0.535144349213;CAPZB|0.429878243122;ARHGDIA|0.396941965466;GPX1|0.386891248386;GDI1|0.662503508523;OTUB1|0.409802303819;RHOA|0.63463544301;GBP1|0.32…	38	1055	552	81321	http://www.ebi.ac.uk/QuickGO/GTerm?id=GO:0051129
5	5	response to steroid hormone	GO:0048545	1.55e-16	2.53e-15	CPS1|3.953142606;ALDOB|16.0666806918;PCK2|4.3711109564;HMGCS2|4.0502192294;ANXA1|0.425137080032;AIFM1|1.92252185678;DDX17|0.40781874667;LDHA|0.491751037013;ARG1|4.10675818288;ACADS|3.04406676168;SERPINB9|0.438910898805;HNRNPU|0.321970407377;SERPINF1|0.434973676354;PARP1|0.268501117905;GSTP1|0.406407800992;GPX1|0.386891248386;CA2|3.00007797857;ALAD|2.1361308161;RHOA|0.63463544301;MAPK1|0.479299719…	33	779	552	81321	http://www.ebi.ac.uk/QuickGO/GTerm?id=GO:0048545
6	5,6	actin cytoskeleton organization	GO:0030036	1.85e-16	3e-15	TLN1|0.499653546495;FLNB|0.433769343576;LCP1|0.398320048143;ACTR3|0.422786143689;ALDOA|0.538493188097;ANXA1|0.425137080032;WDR1|0.374230746698;CAP1|0.591725510876;PDCD6IP|0.371903440609;VIL1|0.246216610724;CFL1|0.480297431977;GSN|0.496202187343;ACTR2|0.341273429471;TPM3|0.545631938527;CORO1A|0.343409058357;PFN1|0.535144349213;CAPZB|0.429878243122;ARHGDIA|0.396941965466;RHOA|0.63463544301;CAPG|0.2…	48	1698	552	81321	http://www.ebi.ac.uk/QuickGO/GTerm?id=GO:0030036
7	6,7	cell morphogenesis involved in neuron differentiation	GO:0048667	1.85e-16	3e-15	TLN1|0.499653546495;HSP90AA1|0.563309614249;ACTR3|0.422786143689;CFL1|0.480297431977;ACTR2|0.341273429471;PRELP|0.465870214652;ARHGDIA|0.396941965466;GDI1|0.662503508523;RHOA|0.63463544301;MAPK1|0.479299719246;SOD1|3.4749687406;ITGB1|0.383420664918;HPRT1|0.57275894899;YWHAB|0.405563577789;SLC9A3R1|0.443190849597;RTN4|0.140048651774;DNM2|0.330105710254;ITGA1|0.4547041259;RAB10|0.322193657621;SCRIB…	38	1062	552	81321	http://www.ebi.ac.uk/QuickGO/GTerm?id=GO:0048667
5	5	regulation of lipid metabolic process	GO:0019216	2.26e-16	3.65e-15	APOB|0.600818024763;ACSL1|1.93187265785;SCP2|3.03353509075;ACOX1|3.63007662127;HMGCS2|4.0502192294;KPNB1|0.539614118252;RACK1|0.423959982317;ANXA1|0.425137080032;PLIN2|3.15578736341;ACSL3|0.205612517178;CPT2|2.03495938421;AGT|0.413798408039;UGT1A6|5.03851991979;EIF6|0.432568345292;EPHX2|2.40160685497;SULT2A1|6.58416276223;SOD1|3.4749687406;RAN|0.18124335411;HSD17B13|14.2708563107;ERLIN2|0.2775847…	27	497	552	81321	http://www.ebi.ac.uk/QuickGO/GTerm?id=GO:0019216
6	5,6	negative regulation of cellular protein metabolic process	GO:0032269	2.32e-16	3.73e-15	PRKDC|0.225000482448;GAPDH|0.62720110226;NNT|2.0;RACK1|0.423959982317;SHMT1|5.05601239381;G6PD|0.337743521134;NCL|0.235206526878;AGT|0.413798408039;SERPINB9|0.438910898805;EIF2S1|0.493458272943;SERPINF1|0.434973676354;EIF6|0.432568345292;GSTP1|0.406407800992;GPX1|0.386891248386;ALAD|2.1361308161;OTUB1|0.409802303819;GBP1|0.329191730515;RPL5|0.242322454234;YWHAB|0.405563577789;PBLD|2.97729051033;S…	48	1708	552	81321	http://www.ebi.ac.uk/QuickGO/GTerm?id=GO:0032269
6	6	regulation of actin filament organization	GO:0110053	2.73e-16	4.39e-15	ACTR3|0.422786143689;WDR1|0.374230746698;VIL1|0.246216610724;CFL1|0.480297431977;GSN|0.496202187343;ACTR2|0.341273429471;CORO1A|0.343409058357;PFN1|0.535144349213;CAPZB|0.429878243122;RHOA|0.63463544301;CAPG|0.294430697399;ARPC1B|0.398044049389;ARPC4|0.398872619905;CAPZA1|0.511214265305;ARPC2|0.578745108495;HCLS1|0.490049707671;STMN1|0.297507924077;BIN1|0.480297431977;ARPC5|0.395842932936;CFL2|4.…	25	415	552	81321	http://www.ebi.ac.uk/QuickGO/GTerm?id=GO:0110053
5	5	cellular response to oxidative stress	GO:0034599	3.05e-16	4.89e-15	SOD2|2.012515647;NNT|2.0;HP|5.40764333211;RACK1|0.423959982317;G6PD|0.337743521134;ANXA1|0.425137080032;AIFM1|1.92252185678;ARG1|4.10675818288;CFL1|0.480297431977;EIF2S1|0.493458272943;ERO1A|0.346277367028;APEX1|0.556325060292;PARP1|0.268501117905;GSTP1|0.406407800992;GPX1|0.386891248386;MAPK1|0.479299719246;SOD1|3.4749687406;PRDX2|0.551716870021;HMOX1|0.291991848653;DIABLO|0.431669779287;DNM2|0.…	25	417	552	81321	http://www.ebi.ac.uk/QuickGO/GTerm?id=GO:0034599
5	4,5	cell surface receptor signaling pathway	GO:0007166	3.1e-16	4.96e-15	TLN1|0.499653546495;FLNB|0.433769343576;CLTC|0.257563488405;IQGAP1|0.394473420426;ACSL1|1.93187265785;HSP90AA1|0.563309614249;ABAT|5.30002806818;SOD2|2.012515647;LMNA|0.582366793234;KPNB1|0.539614118252;RACK1|0.423959982317;ACTR3|0.422786143689;EIF4A1|0.390122740087;ANXA1|0.425137080032;MAOA|3.87178810757;ARG1|4.10675818288;CFL1|0.480297431977;RPLP0|0.508035071497;AGT|0.413798408039;ACTR2|0.34127…	97	5844	552	81321	http://www.ebi.ac.uk/QuickGO/GTerm?id=GO:0007166
5	5	regulation of intracellular transport	GO:0032386	3.17e-16	5.05e-15	DYNC1H1|0.536258308409;SCP2|3.03353509075;ACAA2|5.00024921034;ACSL3|0.205612517178;CORO1A|0.343409058357;PARP1|0.268501117905;GDI1|0.662503508523;RHOA|0.63463544301;YWHAQ|0.428688018317;MAPK1|0.479299719246;YWHAB|0.405563577789;PBLD|2.97729051033;HMOX1|0.291991848653;SLC9A3R1|0.443190849597;RAN|0.18124335411;RANGAP1|0.417254640578;RAB5A|0.226722582233;SCRIB|0.323312232972;YWHAH|0.394200087028;ARH…	32	746	552	81321	http://www.ebi.ac.uk/QuickGO/GTerm?id=GO:0032386
3	3	positive regulation of cellular protein localization	GO:1903829	3.18e-16	5.05e-15	IQGAP1|0.394473420426;RACK1|0.423959982317;ACSL3|0.205612517178;CCT4|0.500346693731;HNRNPU|0.321970407377;PARP1|0.268501117905;RHOA|0.63463544301;YWHAQ|0.428688018317;MAPK1|0.479299719246;ITGB1|0.383420664918;YWHAB|0.405563577789;RAN|0.18124335411;RTN4|0.140048651774;YWHAH|0.394200087028;BID|0.405282559943;UBE2L3|0.334481888697;HCLS1|0.490049707671;DDRGK1|0.46911059825;RHOG|0.328963631257;ITGB2|0…	26	460	552	81321	http://www.ebi.ac.uk/QuickGO/GTerm?id=GO:1903829
7	7	diterpenoid metabolic process	GO:0016101	4.04e-16	6.41e-15	APOB|0.600818024763;ALDH1A1|2.36690204351;ADH1B|5.34429631356;ADH4|5.43771296763;AKR1B10|10.8377998199;CYP3A4|2.85600795937;AKR1C1|2.20839769433;CYP2C8|2.69820506868;ADH6|4.91775546902;ADH1C|4.3469394501;AKR1C4|4.44443491462;CYP1A2|3.14269006667;TTR|1.91852823865;RDH16|4.95883079976;UGT1A9|2.33755449712;RETSAT|2.5829147006;APOC3|9.05679121689	17	148	552	81321	http://www.ebi.ac.uk/QuickGO/GTerm?id=GO:0016101
6	5,6	regulation of extracellular matrix organization	GO:1903053	4.22e-16	6.67e-15	ACTR3|0.422786143689;WDR1|0.374230746698;VIL1|0.246216610724;CFL1|0.480297431977;AGT|0.413798408039;GSN|0.496202187343;ACTR2|0.341273429471;CORO1A|0.343409058357;PFN1|0.535144349213;CAPZB|0.429878243122;GPX1|0.386891248386;RHOA|0.63463544301;CAPG|0.294430697399;ARPC1B|0.398044049389;DCTN1|0.450937689191;ARPC4|0.398872619905;CAPZA1|0.511214265305;ARPC2|0.578745108495;HCLS1|0.490049707671;FSCN1|0.5…	31	702	552	81321	http://www.ebi.ac.uk/QuickGO/GTerm?id=GO:1903053
4	4	regulation of cellular component movement	GO:0051270	4.35e-16	6.87e-15	IQGAP1|0.394473420426;SOD2|2.012515647;LMNA|0.582366793234;RACK1|0.423959982317;ANXA1|0.425137080032;APOH|0.576343173399;CFL1|0.480297431977;AGT|0.413798408039;GSN|0.496202187343;GLUL|4.04460832341;SERPINF1|0.434973676354;CORO1A|0.343409058357;APEX1|0.556325060292;PFN1|0.535144349213;ARHGDIA|0.396941965466;GSTP1|0.406407800992;RHOA|0.63463544301;MAPK1|0.479299719246;FERMT3|0.210224103813;ITGB1|0.…	40	1212	552	81321	http://www.ebi.ac.uk/QuickGO/GTerm?id=GO:0051270
4	4	organelle localization	GO:0051640	4.65e-16	7.33e-15	DYNC1H1|0.536258308409;TUBB4B|0.544876056107;HSP90AA1|0.563309614249;COPB1|0.410370804405;KPNB1|0.539614118252;ACTR3|0.422786143689;COPB2|0.448133349785;PDCD6IP|0.371903440609;ACTR2|0.341273429471;HNRNPU|0.321970407377;EIF6|0.432568345292;ITGB1|0.383420664918;DCTN2|0.457866843209;HMOX1|0.291991848653;SLC9A3R1|0.443190849597;RAN|0.18124335411;DCTN1|0.450937689191;DNM2|0.330105710254;TFG|0.29668419…	36	976	552	81321	http://www.ebi.ac.uk/QuickGO/GTerm?id=GO:0051640
5	5	anatomical structure homeostasis	GO:0060249	5.14e-16	8.08e-15	PRKDC|0.225000482448;HSP90AA1|0.563309614249;XRCC6|0.274713554394;LMNA|0.582366793234;XRCC5|0.424253950853;ALDOA|0.538493188097;GAA|1.90659709058;KRT1|0.461371246327;CCT4|0.500346693731;HNRNPU|0.321970407377;CORO1A|0.343409058357;APEX1|0.556325060292;PARP1|0.268501117905;CA2|3.00007797857;MAPK1|0.479299719246;SOD1|3.4749687406;PBLD|2.97729051033;DCTN1|0.450937689191;HNRNPA2B1|0.454389058224;TFRC|…	28	560	552	81321	http://www.ebi.ac.uk/QuickGO/GTerm?id=GO:0060249
5	5	cytoskeleton organization	GO:0007010	5.85e-16	9.18e-15	TLN1|0.499653546495;DYNC1H1|0.536258308409;FLNB|0.433769343576;CLTC|0.257563488405;LCP1|0.398320048143;TUBB4B|0.544876056107;PLEC|0.570777353563;GAPDH|0.62720110226;LMNA|0.582366793234;EML4|0.415811049187;KPNB1|0.539614118252;ACTR3|0.422786143689;ALDOA|0.538493188097;FTCD|5.1873582186;ANXA1|0.425137080032;WDR1|0.374230746698;CAP1|0.591725510876;PDCD6IP|0.371903440609;VIL1|0.246216610724;CFL1|0.48…	69	3370	552	81321	http://www.ebi.ac.uk/QuickGO/GTerm?id=GO:0007010
4	4	cellular amino acid metabolic process	GO:0006520	5.98e-16	9.35e-15	CPS1|3.953142606;GLYAT|2.04344016543;ATIC|0.294226684305;ALDH1L1|6.50703358506;GATM|2.51228476229;CNDP2|1.81503831063;ABAT|5.30002806818;GOT2|2.59547753388;IARS2|0.287373712009;PHGDH|0.371130892657;SHMT1|5.05601239381;AHCY|0.36729215832;FTCD|5.1873582186;PPA1|0.4736850353;SQOR|0.354289349127;ARG1|4.10675818288;HGD|2.49320238855;GLUL|4.04460832341;DPYD|0.425726853874;ABHD14A-ACY1|1.83019833626;ERO…	44	1480	552	81321	http://www.ebi.ac.uk/QuickGO/GTerm?id=GO:0006520
5	4,5	negative regulation of cell death	GO:0060548	7.56e-16	1.18e-14	PRKDC|0.225000482448;SOD2|2.012515647;NNT|2.0;LMNA|0.582366793234;ACAA2|5.00024921034;RACK1|0.423959982317;ANXA1|0.425137080032;NCL|0.235206526878;APOH|0.576343173399;CFL1|0.480297431977;AGT|0.413798408039;TXNDC5|0.410940093647;SERPINB9|0.438910898805;CTSB|0.409802303819;SERPINF1|0.434973676354;RPS3A|0.35478083905;CORO1A|0.343409058357;ARHGDIA|0.396941965466;GSTP1|0.406407800992;GPX1|0.3868912483…	43	1424	552	81321	http://www.ebi.ac.uk/QuickGO/GTerm?id=GO:0060548
5	5	cellular macromolecule biosynthetic process	GO:0034645	7.61e-16	1.18e-14	APOB|0.600818024763;PRKDC|0.225000482448;EEF2|0.47434215757;HSP90AA1|0.563309614249;SOAT1|4.10391258135;GAPDH|0.62720110226;STAT1|0.20040633235;ACO1|2.42502563812;XRCC6|0.274713554394;SOD2|2.012515647;RPL4|0.493116352247;LMNA|0.582366793234;UGP2|3.6731046492;XRCC5|0.424253950853;EEF1G|0.41638788544;FBP1|2.28786194641;RACK1|0.423959982317;ACTR3|0.422786143689;IARS2|0.287373712009;EIF4A1|0.39012274…	175	14368	552	81321	http://www.ebi.ac.uk/QuickGO/GTerm?id=GO:0034645
3	3	cellular detoxification	GO:1990748	8.01e-16	1.24e-14	ADH4|5.43771296763;HBA2|0.534773543943;HBB|0.577542892277;SOD2|2.012515647;NNT|2.0;AKR1A1|1.56808090815;AKR1B10|10.8377998199;HP|5.40764333211;GSTP1|0.406407800992;GPX1|0.386891248386;SOD1|3.4749687406;PRDX2|0.551716870021;GSTA1|3.56277160243;MPO|0.408667664244;GSTM1|8.40355635209;S100A9|0.331481440075;MGST1|2.81668845382;GPX7|0.334018519598	18	182	552	81321	http://www.ebi.ac.uk/QuickGO/GTerm?id=GO:1990748
7	5,7	cellular amino acid catabolic process	GO:0009063	8.59e-16	1.33e-14	ALDH1L1|6.50703358506;ABAT|5.30002806818;GOT2|2.59547753388;SHMT1|5.05601239381;AHCY|0.36729215832;FTCD|5.1873582186;SQOR|0.354289349127;ARG1|4.10675818288;HGD|2.49320238855;GLUL|4.04460832341;HIBADH|2.08204319537;MAT1A|3.01258093327;HMGCL|2.20381023175;OTC|4.44751663007;HPD|5.11239745281;ALDH5A1|2.85798827948;PIPOX|8.29935949252;SLC25A10|1.7350773743;GLUD2|0.26061644021;ACAD8|0.511214265305;HAL|…	22	316	552	81321	http://www.ebi.ac.uk/QuickGO/GTerm?id=GO:0009063
4	4	cell migration	GO:0016477	8.89e-16	1.37e-14	APOB|0.600818024763;IQGAP1|0.394473420426;SOD2|2.012515647;LMNA|0.582366793234;RACK1|0.423959982317;ANXA1|0.425137080032;WDR1|0.374230746698;APOH|0.576343173399;CFL1|0.480297431977;AGT|0.413798408039;GSN|0.496202187343;GLUL|4.04460832341;SERPINF1|0.434973676354;CORO1A|0.343409058357;APEX1|0.556325060292;PFN1|0.535144349213;ARHGDIA|0.396941965466;GSTP1|0.406407800992;GPX1|0.386891248386;RHOA|0.634…	54	2204	552	81321	http://www.ebi.ac.uk/QuickGO/GTerm?id=GO:0016477
4	4	response to extracellular stimulus	GO:0009991	9.24e-16	1.42e-14	CPS1|3.953142606;EEF2|0.47434215757;ACSL1|1.93187265785;ALDOB|16.0666806918;GATM|2.51228476229;PCK2|4.3711109564;NNT|2.0;HMGCS2|4.0502192294;AHCY|0.36729215832;G6PD|0.337743521134;AIFM1|1.92252185678;ACSL3|0.205612517178;GCN1|0.360732171715;LDHA|0.491751037013;ARG1|4.10675818288;ACADS|3.04406676168;GSN|0.496202187343;SORD|2.90593009914;GLUL|4.04460832341;EIF2S1|0.493458272943;GSTP1|0.406407800992…	37	1057	552	81321	http://www.ebi.ac.uk/QuickGO/GTerm?id=GO:0009991
7	7	triglyceride metabolic process	GO:0006641	9.72e-16	1.5e-14	APOB|0.600818024763;CPS1|3.953142606;ACLY|0.437089310205;ACSL1|1.93187265785;PCK2|4.3711109564;ACSL3|0.205612517178;APOH|0.576343173399;SLC27A5|4.68484072488;HSD17B12|0.50662845008;GPX1|0.386891248386;PPP1CB|0.390393246304;GPD1|3.46294626208;GK|0.344840230457;GPD2|0.535515411596;SEL1L|0.152512563784;FABP5|0.209787409277;MGLL|2.31498043398;APOC3|9.05679121689	18	184	552	81321	http://www.ebi.ac.uk/QuickGO/GTerm?id=GO:0006641
5	5	regulation of transferase activity	GO:0051338	1.05e-15	1.62e-14	IQGAP1|0.394473420426;ACSL1|1.93187265785;HSP90AA1|0.563309614249;XRCC6|0.274713554394;XRCC5|0.424253950853;RACK1|0.423959982317;GCN1|0.360732171715;CCT4|0.500346693731;AGT|0.413798408039;HNRNPU|0.321970407377;UGT1A6|5.03851991979;ERP29|0.458819941156;GSTP1|0.406407800992;RHOA|0.63463544301;MAPK1|0.479299719246;SOD1|3.4749687406;RPL5|0.242322454234;YWHAB|0.405563577789;SLC9A3R1|0.443190849597;HMG…	46	1639	552	81321	http://www.ebi.ac.uk/QuickGO/GTerm?id=GO:0051338
6	5,6	phagocytosis	GO:0006909	1.09e-15	1.67e-14	HSP90AA1|0.563309614249;RACK1|0.423959982317;ACTR3|0.422786143689;ANXA1|0.425137080032;CFL1|0.480297431977;GSN|0.496202187343;TXNDC5|0.410940093647;ACTR2|0.341273429471;CORO1A|0.343409058357;ANXA11|0.356259403537;MAPK1|0.479299719246;SOD1|3.4749687406;ITGB1|0.383420664918;ARPC1B|0.398044049389;HMGB1|0.38958228983;DNM2|0.330105710254;RAB5A|0.226722582233;ARPC4|0.398872619905;ARPC2|0.578745108495;R…	27	530	552	81321	http://www.ebi.ac.uk/QuickGO/GTerm?id=GO:0006909
5	5	organelle assembly	GO:0070925	1.13e-15	1.73e-14	DYNC1H1|0.536258308409;TUBB4B|0.544876056107;HSP90AA1|0.563309614249;KPNB1|0.539614118252;ACTR3|0.422786143689;WDR1|0.374230746698;PDCD6IP|0.371903440609;RPLP0|0.508035071497;RPSA|0.470413053757;GSN|0.496202187343;ACTR2|0.341273429471;HNRNPU|0.321970407377;EIF2S1|0.493458272943;EIF6|0.432568345292;CORO1A|0.343409058357;RHOA|0.63463544301;CAPG|0.294430697399;RPL5|0.242322454234;ITGB1|0.38342066491…	41	1311	552	81321	http://www.ebi.ac.uk/QuickGO/GTerm?id=GO:0070925
7	6,7	regulation of protein modification process	GO:0031399	1.17e-15	1.79e-14	PRKDC|0.225000482448;IQGAP1|0.394473420426;ACSL1|1.93187265785;HSP90AA1|0.563309614249;XRCC6|0.274713554394;NNT|2.0;LMNA|0.582366793234;XRCC5|0.424253950853;RACK1|0.423959982317;G6PD|0.337743521134;GCN1|0.360732171715;AGT|0.413798408039;PPIB|0.551716870021;ERP29|0.458819941156;GSTP1|0.406407800992;OTUB1|0.409802303819;RHOA|0.63463544301;GBP1|0.329191730515;MAPK1|0.479299719246;SOD1|3.4749687406;R…	61	2761	552	81321	http://www.ebi.ac.uk/QuickGO/GTerm?id=GO:0031399
6	5,6	intrinsic apoptotic signaling pathway	GO:0097193	1.25e-15	1.89e-14	PRKDC|0.225000482448;SOD2|2.012515647;RACK1|0.423959982317;AIFM1|1.92252185678;ERO1A|0.346277367028;PARP1|0.268501117905;ERP29|0.458819941156;GPX1|0.386891248386;YWHAQ|0.428688018317;SOD1|3.4749687406;YWHAB|0.405563577789;HMOX1|0.291991848653;SLC9A3R1|0.443190849597;DIABLO|0.431669779287;YWHAH|0.394200087028;BID|0.405282559943;S100A9|0.331481440075;UBQLN1|0.201520707873;TXNDC12|0.204192247778;RPL…	24	401	552	81321	http://www.ebi.ac.uk/QuickGO/GTerm?id=GO:0097193
6	5,6	positive regulation of extracellular matrix organization	GO:1903055	1.25e-15	1.89e-14	ACTR3|0.422786143689;WDR1|0.374230746698;VIL1|0.246216610724;CFL1|0.480297431977;AGT|0.413798408039;GSN|0.496202187343;ACTR2|0.341273429471;CORO1A|0.343409058357;PFN1|0.535144349213;GPX1|0.386891248386;RHOA|0.63463544301;ARPC1B|0.398044049389;DCTN1|0.450937689191;ARPC4|0.398872619905;ARPC2|0.578745108495;FSCN1|0.555939578759;BIN1|0.480297431977;MAPRE1|0.312732270028;ARPC5|0.395842932936;CFL2|4.26…	24	401	552	81321	http://www.ebi.ac.uk/QuickGO/GTerm?id=GO:1903055
5	5	nucleoside metabolic process	GO:0009116	1.27e-15	1.92e-14	ATIC|0.294226684305;ACLY|0.437089310205;PKM|0.189464570814;ALDOB|16.0666806918;GAPDH|0.62720110226;TPI1|0.547526235397;FBP1|2.28786194641;ALDOA|0.538493188097;AHCY|0.36729215832;LDHA|0.491751037013;PFKL|0.351598299978;DPYD|0.425726853874;PNP|0.558256480991;EIF6|0.432568345292;PARP1|0.268501117905;MAT1A|3.01258093327;IMPDH2|0.502431910212;ATP6V1B2|0.337275633585;OLA1|0.503128911749;RHOA|0.63463544…	32	784	552	81321	http://www.ebi.ac.uk/QuickGO/GTerm?id=GO:0009116
6	5,6	regulation of actin cytoskeleton organization	GO:0032956	1.36e-15	2.06e-14	ACTR3|0.422786143689;WDR1|0.374230746698;VIL1|0.246216610724;CFL1|0.480297431977;GSN|0.496202187343;ACTR2|0.341273429471;CORO1A|0.343409058357;PFN1|0.535144349213;CAPZB|0.429878243122;ARHGDIA|0.396941965466;RHOA|0.63463544301;CAPG|0.294430697399;ARPC1B|0.398044049389;ARPC4|0.398872619905;CAPZA1|0.511214265305;ARPC2|0.578745108495;HCLS1|0.490049707671;FSCN1|0.555939578759;STMN1|0.297507924077;RHOG…	31	733	552	81321	http://www.ebi.ac.uk/QuickGO/GTerm?id=GO:0032956
4	4	regulation of cellular component size	GO:0032535	1.68e-15	2.53e-14	ACTR3|0.422786143689;WDR1|0.374230746698;VIL1|0.246216610724;CFL1|0.480297431977;GSN|0.496202187343;ACTR2|0.341273429471;CORO1A|0.343409058357;PFN1|0.535144349213;CAPZB|0.429878243122;GDI1|0.662503508523;RHOA|0.63463544301;CAPG|0.294430697399;ARPC1B|0.398044049389;SLC9A3R1|0.443190849597;ANXA7|0.39310864607;RTN4|0.140048651774;DNM2|0.330105710254;RAB5A|0.226722582233;ARPC4|0.398872619905;CAPZA1|0…	32	792	552	81321	http://www.ebi.ac.uk/QuickGO/GTerm?id=GO:0032535
5	4,5	cellular modified amino acid metabolic process	GO:0006575	1.8e-15	2.7e-14	CPS1|3.953142606;ATIC|0.294226684305;ALDH1L1|6.50703358506;GATM|2.51228476229;CNDP2|1.81503831063;GOT2|2.59547753388;EEF1G|0.41638788544;SHMT1|5.05601239381;AHCY|0.36729215832;G6PD|0.337743521134;FTCD|5.1873582186;ERO1A|0.346277367028;GART|0.497924876547;MAT1A|3.01258093327;CLIC1|0.395294558302;GSTP1|0.406407800992;GPX1|0.386891248386;OTC|4.44751663007;ALDH18A1|0.398044049389;SOD1|3.4749687406;P4…	27	541	552	81321	http://www.ebi.ac.uk/QuickGO/GTerm?id=GO:0006575
5	5	peroxisome organization	GO:0007031	1.87e-15	2.81e-14	EHHADH|10.8754259353;HSD17B4|3.6376330072;SCP2|3.03353509075;ACOX1|3.63007662127;HAO1|5.97525382845;ECI2|2.9814207736;ECH1|1.995845438;ACOX2|3.22880429802;EPHX2|2.40160685497;HMGCL|2.20381023175;SLC27A2|2.26106113425;BAAT|2.84218408636;AMACR|4.20177817604;PIPOX|8.29935949252;DECR2|7.18505898307;HACL1|2.73776762618;RAB8B|0.473356815618	17	162	552	81321	http://www.ebi.ac.uk/QuickGO/GTerm?id=GO:0007031
5	5	regulation of cell migration	GO:0030334	2.06e-15	3.08e-14	IQGAP1|0.394473420426;SOD2|2.012515647;LMNA|0.582366793234;RACK1|0.423959982317;ANXA1|0.425137080032;APOH|0.576343173399;AGT|0.413798408039;GSN|0.496202187343;GLUL|4.04460832341;SERPINF1|0.434973676354;CORO1A|0.343409058357;APEX1|0.556325060292;PFN1|0.535144349213;ARHGDIA|0.396941965466;GSTP1|0.406407800992;RHOA|0.63463544301;MAPK1|0.479299719246;FERMT3|0.210224103813;ITGB1|0.383420664918;PBLD|2.…	36	1025	552	81321	http://www.ebi.ac.uk/QuickGO/GTerm?id=GO:0030334
4	4	regulation of multicellular organismal development	GO:2000026	2.16e-15	3.23e-14	CLTC|0.257563488405;IQGAP1|0.394473420426;SOD2|2.012515647;XRCC5|0.424253950853;RACK1|0.423959982317;ERAP1|0.519429551649;G6PD|0.337743521134;ANXA1|0.425137080032;WDR1|0.374230746698;DDX39B|0.390934821564;DDX17|0.40781874667;APOH|0.576343173399;KRT1|0.461371246327;THBS2|0.351354675052;CFL1|0.480297431977;AGT|0.413798408039;ACTR2|0.341273429471;GLUL|4.04460832341;PNP|0.558256480991;SERPINF1|0.4349…	60	2719	552	81321	http://www.ebi.ac.uk/QuickGO/GTerm?id=GO:2000026
7	7	glucose metabolic process	GO:0006006	2.19e-15	3.25e-14	ALDOB|16.0666806918;GAPDH|0.62720110226;PYGL|2.95467612717;TPI1|0.547526235397;PCK2|4.3711109564;GOT2|2.59547753388;AKR1A1|1.56808090815;UGP2|3.6731046492;FBP1|2.28786194641;ALDOA|0.538493188097;G6PD|0.337743521134;GAA|1.90659709058;PFKL|0.351598299978;SORD|2.90593009914;DCXR|5.25977104082;PPP1CB|0.390393246304;GPD1|3.46294626208;HMGB1|0.38958228983;ALDH5A1|2.85798827948;SLC25A10|1.7350773743;DDB…	23	370	552	81321	http://www.ebi.ac.uk/QuickGO/GTerm?id=GO:0006006
4	4	actin filament-based process	GO:0030029	2.25e-15	3.34e-14	TLN1|0.499653546495;FLNB|0.433769343576;LCP1|0.398320048143;ACTR3|0.422786143689;ALDOA|0.538493188097;ANXA1|0.425137080032;WDR1|0.374230746698;CAP1|0.591725510876;PDCD6IP|0.371903440609;VIL1|0.246216610724;CFL1|0.480297431977;GSN|0.496202187343;ACTR2|0.341273429471;TPM3|0.545631938527;CORO1A|0.343409058357;PFN1|0.535144349213;CAPZB|0.429878243122;ARHGDIA|0.396941965466;RHOA|0.63463544301;CAPG|0.2…	48	1814	552	81321	http://www.ebi.ac.uk/QuickGO/GTerm?id=GO:0030029
6	6	pyridine-containing compound biosynthetic process	GO:0072525	2.79e-15	4.13e-14	PKM|0.189464570814;ALDOB|16.0666806918;GAPDH|0.62720110226;TPI1|0.547526235397;FBP1|2.28786194641;ALDOA|0.538493188097;LDHA|0.491751037013;PFKL|0.351598299978;PNP|0.558256480991;EIF6|0.432568345292;GPD1|3.46294626208;NNMT|1.91321631618;PDXK|1.53368265967;ME1|2.20686748008;PNPO|2.11403608112	15	114	552	81321	http://www.ebi.ac.uk/QuickGO/GTerm?id=GO:0072525
9	5,8,9	regulation of mRNA stability	GO:0043488	2.97e-15	4.39e-14	HNRNPU|0.321970407377;APEX1|0.556325060292;YWHAB|0.405563577789;PSMB1|0.493116352247;IGF2BP1|0.230685623163;ANP32A|0.334250123851;PSMD12|0.486327473706;PSMA2|0.467487598876;ELAVL1|0.217336140023;HNRNPM|0.317097849831;RIDA|3.21317598703;FUS|0.243501067136;HNRNPR|0.399425958225;PSMF1|0.445655247948;PAIP1|0.127361399577;PDE12|0.423666217473;ZC3H14|0.418123199957;HNRNPA0|0.215237297085	18	196	552	81321	http://www.ebi.ac.uk/QuickGO/GTerm?id=GO:0043488
4	4	heterocycle metabolic process	GO:0046483	3.34e-15	4.93e-14	CPS1|3.953142606;PRKDC|0.225000482448;AOX1|3.78685452495;HSD17B4|3.6376330072;GLYAT|2.04344016543;ATIC|0.294226684305;ACLY|0.437089310205;ALDH1L1|6.50703358506;ACSM2B|3.39638498579;PKM|0.189464570814;ACSL1|1.93187265785;EPHX1|2.83628007136;HSP90AA1|0.563309614249;ALDOB|16.0666806918;GAPDH|0.62720110226;STAT1|0.20040633235;XRCC6|0.274713554394;SOD2|2.012515647;TPI1|0.547526235397;PCK2|4.3711109564…	251	24156	552	81321	http://www.ebi.ac.uk/QuickGO/GTerm?id=GO:0046483
4	4	regulation of cell motility	GO:2000145	3.54e-15	5.22e-14	IQGAP1|0.394473420426;SOD2|2.012515647;LMNA|0.582366793234;RACK1|0.423959982317;ANXA1|0.425137080032;APOH|0.576343173399;CFL1|0.480297431977;AGT|0.413798408039;GSN|0.496202187343;GLUL|4.04460832341;SERPINF1|0.434973676354;CORO1A|0.343409058357;APEX1|0.556325060292;PFN1|0.535144349213;ARHGDIA|0.396941965466;GSTP1|0.406407800992;RHOA|0.63463544301;MAPK1|0.479299719246;FERMT3|0.210224103813;ITGB1|0.…	37	1104	552	81321	http://www.ebi.ac.uk/QuickGO/GTerm?id=GO:2000145
9	5,6,8,9	regulation of protein polymerization	GO:0032271	4e-15	5.88e-14	HSP90AA1|0.563309614249;ACTR3|0.422786143689;VIL1|0.246216610724;CFL1|0.480297431977;GSN|0.496202187343;ACTR2|0.341273429471;CORO1A|0.343409058357;PFN1|0.535144349213;CAPZB|0.429878243122;RHOA|0.63463544301;CAPG|0.294430697399;ARPC1B|0.398044049389;DCTN1|0.450937689191;ARPC4|0.398872619905;CAPZA1|0.511214265305;ARPC2|0.578745108495;HCLS1|0.490049707671;STMN1|0.297507924077;BIN1|0.480297431977;MAP…	26	512	552	81321	http://www.ebi.ac.uk/QuickGO/GTerm?id=GO:0032271
6	6	cellular response to metal ion	GO:0071248	4.51e-15	6.61e-14	IQGAP1|0.394473420426;FBP1|2.28786194641;GSN|0.496202187343;EIF2S1|0.493458272943;SLC18A1|0.206755842111;SERPINF1|0.434973676354;PARP1|0.268501117905;ALAD|2.1361308161;RHOA|0.63463544301;MAPK1|0.479299719246;SOD1|3.4749687406;HMOX1|0.291991848653;RTN4|0.140048651774;CYP1A2|3.14269006667;CACYBP|0.4008126647;KRT10|0.29219431214;FUS|0.243501067136;B2M|0.502083771619;SF3B3|0.495514781632	19	233	552	81321	http://www.ebi.ac.uk/QuickGO/GTerm?id=GO:0071248
8	7,8	RNA splicing	GO:0008380	4.55e-15	6.65e-14	DDX39B|0.390934821564;DDX17|0.40781874667;NCL|0.235206526878;HNRNPU|0.321970407377;PCBP1|0.383952567426;HNRNPF|0.487339815446;DHX15|0.535144349213;HNRNPA3|0.468136123717;RTRAF|1.95477153282;EIF4A3|0.29057852688;EFTUD2|0.320856474391;HNRNPA2B1|0.454389058224;ELAVL1|0.217336140023;HNRNPM|0.317097849831;RPS13|0.436483795567;PCBP2|0.319968103461;LSM2|0.496890546661;FUS|0.243501067136;SNRPD3|0.3667833…	33	877	552	81321	http://www.ebi.ac.uk/QuickGO/GTerm?id=GO:0008380
6	6	acylglycerol metabolic process	GO:0006639	5.5e-15	8.03e-14	APOB|0.600818024763;CPS1|3.953142606;ACLY|0.437089310205;ACSL1|1.93187265785;PCK2|4.3711109564;ACSL3|0.205612517178;APOH|0.576343173399;SLC27A5|4.68484072488;HSD17B12|0.50662845008;GPX1|0.386891248386;PPP1CB|0.390393246304;GPD1|3.46294626208;GK|0.344840230457;GPD2|0.535515411596;SEL1L|0.152512563784;FABP5|0.209787409277;MGLL|2.31498043398;APOC3|9.05679121689	18	203	552	81321	http://www.ebi.ac.uk/QuickGO/GTerm?id=GO:0006639
6	6	neurogenesis	GO:0022008	5.72e-15	8.32e-14	TLN1|0.499653546495;EEF2|0.47434215757;IQGAP1|0.394473420426;HSP90AA1|0.563309614249;XRCC5|0.424253950853;ACTR3|0.422786143689;PHGDH|0.371130892657;ANXA1|0.425137080032;WDR1|0.374230746698;AIFM1|1.92252185678;CFL1|0.480297431977;AGT|0.413798408039;GSN|0.496202187343;ACTR2|0.341273429471;NDRG1|0.440434687063;SERPINF1|0.434973676354;PRELP|0.465870214652;ARHGDIA|0.396941965466;GSTP1|0.406407800992;G…	60	2780	552	81321	http://www.ebi.ac.uk/QuickGO/GTerm?id=GO:0022008
6	6	coenzyme biosynthetic process	GO:0009108	5.75e-15	8.35e-14	ATIC|0.294226684305;ACLY|0.437089310205;PKM|0.189464570814;ACSL1|1.93187265785;ALDOB|16.0666806918;GAPDH|0.62720110226;TPI1|0.547526235397;AKR1A1|1.56808090815;FBP1|2.28786194641;ALDOA|0.538493188097;ACSL3|0.205612517178;LDHA|0.491751037013;PFKL|0.351598299978;PNP|0.558256480991;EIF6|0.432568345292;GART|0.497924876547;MAT1A|3.01258093327;HSD17B12|0.50662845008;GPD1|3.46294626208;NNMT|1.9132163161…	25	474	552	81321	http://www.ebi.ac.uk/QuickGO/GTerm?id=GO:0009108
5	5	cellular response to organonitrogen compound	GO:0071417	5.87e-15	8.5e-14	CPS1|3.953142606;PRKDC|0.225000482448;ALDOB|16.0666806918;PCK2|4.3711109564;HMGCS2|4.0502192294;SHMT1|5.05601239381;ARG1|4.10675818288;CFL1|0.480297431977;AGT|0.413798408039;ACTR2|0.341273429471;APEX1|0.556325060292;PARP1|0.268501117905;GSTP1|0.406407800992;ATP6V1B2|0.337275633585;CA2|3.00007797857;MAPK1|0.479299719246;SOD1|3.4749687406;ATP6V1A|0.224377512667;YWHAB|0.405563577789;GPD1|3.462946262…	33	885	552	81321	http://www.ebi.ac.uk/QuickGO/GTerm?id=GO:0071417
5	5	neutral lipid metabolic process	GO:0006638	6e-15	8.67e-14	APOB|0.600818024763;CPS1|3.953142606;ACLY|0.437089310205;ACSL1|1.93187265785;PCK2|4.3711109564;ACSL3|0.205612517178;APOH|0.576343173399;SLC27A5|4.68484072488;HSD17B12|0.50662845008;GPX1|0.386891248386;PPP1CB|0.390393246304;GPD1|3.46294626208;GK|0.344840230457;GPD2|0.535515411596;SEL1L|0.152512563784;FABP5|0.209787409277;MGLL|2.31498043398;APOC3|9.05679121689	18	204	552	81321	http://www.ebi.ac.uk/QuickGO/GTerm?id=GO:0006638
3	3	regulation of locomotion	GO:0040012	6.61e-15	9.53e-14	IQGAP1|0.394473420426;SOD2|2.012515647;LMNA|0.582366793234;RACK1|0.423959982317;ANXA1|0.425137080032;APOH|0.576343173399;CFL1|0.480297431977;AGT|0.413798408039;GSN|0.496202187343;GLUL|4.04460832341;SERPINF1|0.434973676354;CORO1A|0.343409058357;APEX1|0.556325060292;PFN1|0.535144349213;ARHGDIA|0.396941965466;GSTP1|0.406407800992;RHOA|0.63463544301;MAPK1|0.479299719246;FERMT3|0.210224103813;ITGB1|0.…	38	1189	552	81321	http://www.ebi.ac.uk/QuickGO/GTerm?id=GO:0040012
8	4,7,8	regulation of RNA stability	GO:0043487	7.12e-15	1.02e-13	HNRNPU|0.321970407377;APEX1|0.556325060292;YWHAB|0.405563577789;PSMB1|0.493116352247;IGF2BP1|0.230685623163;ANP32A|0.334250123851;PSMD12|0.486327473706;PSMA2|0.467487598876;ELAVL1|0.217336140023;HNRNPM|0.317097849831;RIDA|3.21317598703;FUS|0.243501067136;HNRNPR|0.399425958225;PSMF1|0.445655247948;PAIP1|0.127361399577;PDE12|0.423666217473;ZC3H14|0.418123199957;HNRNPA0|0.215237297085	18	206	552	81321	http://www.ebi.ac.uk/QuickGO/GTerm?id=GO:0043487
4	4	regulation of small molecule metabolic process	GO:0062012	8.81e-15	1.26e-13	APOB|0.600818024763;CLTC|0.257563488405;FBP1|2.28786194641;KPNB1|0.539614118252;ANXA1|0.425137080032;EIF6|0.432568345292;PARP1|0.268501117905;EPHX2|2.40160685497;PPP1CB|0.390393246304;RHOA|0.63463544301;SOD1|3.4749687406;RAN|0.18124335411;GPD1|3.46294626208;HMGB1|0.38958228983;PSMB1|0.493116352247;PSMD12|0.486327473706;DDB1|0.362235538639;PSMA2|0.467487598876;ERLIN2|0.277584708407;AP2A1|0.2716837…	25	483	552	81321	http://www.ebi.ac.uk/QuickGO/GTerm?id=GO:0062012
5	5	isoprenoid metabolic process	GO:0006720	9.03e-15	1.29e-13	APOB|0.600818024763;ALDH1A1|2.36690204351;ADH1B|5.34429631356;ADH4|5.43771296763;HMGCS2|4.0502192294;AKR1B10|10.8377998199;CYP3A4|2.85600795937;CYP2C9|4.08688033086;AKR1C1|2.20839769433;CYP2C8|2.69820506868;ADH6|4.91775546902;ADH1C|4.3469394501;AKR1C4|4.44443491462;CYP1A2|3.14269006667;TTR|1.91852823865;RDH16|4.95883079976;UGT1A9|2.33755449712;RETSAT|2.5829147006;APOC3|9.05679121689	19	242	552	81321	http://www.ebi.ac.uk/QuickGO/GTerm?id=GO:0006720
5	5	response to nutrient levels	GO:0031667	9.54e-15	1.36e-13	CPS1|3.953142606;EEF2|0.47434215757;ACSL1|1.93187265785;ALDOB|16.0666806918;GATM|2.51228476229;PCK2|4.3711109564;NNT|2.0;HMGCS2|4.0502192294;AHCY|0.36729215832;G6PD|0.337743521134;AIFM1|1.92252185678;ACSL3|0.205612517178;GCN1|0.360732171715;LDHA|0.491751037013;ARG1|4.10675818288;ACADS|3.04406676168;GSN|0.496202187343;SORD|2.90593009914;GLUL|4.04460832341;EIF2S1|0.493458272943;GSTP1|0.406407800992…	35	1018	552	81321	http://www.ebi.ac.uk/QuickGO/GTerm?id=GO:0031667
6	6	cellular response to growth factor stimulus	GO:0071363	9.76e-15	1.39e-13	CPS1|3.953142606;EEF2|0.47434215757;IQGAP1|0.394473420426;RACK1|0.423959982317;ANXA1|0.425137080032;ARG1|4.10675818288;NCL|0.235206526878;CFL1|0.480297431977;AGT|0.413798408039;CORO1A|0.343409058357;PARP1|0.268501117905;ARHGDIA|0.396941965466;GSTP1|0.406407800992;PPP1CB|0.390393246304;RHOA|0.63463544301;MAPK1|0.479299719246;ITGB1|0.383420664918;YWHAB|0.405563577789;PBLD|2.97729051033;HNRNPF|0.487…	38	1204	552	81321	http://www.ebi.ac.uk/QuickGO/GTerm?id=GO:0071363
4	4	tube morphogenesis	GO:0035239	1.01e-14	1.44e-13	APOB|0.600818024763;ERAP1|0.519429551649;ANXA1|0.425137080032;NCL|0.235206526878;APOH|0.576343173399;KRT1|0.461371246327;THBS2|0.351354675052;CFL1|0.480297431977;AGT|0.413798408039;GLUL|4.04460832341;SERPINF1|0.434973676354;PFN1|0.535144349213;GPX1|0.386891248386;RHOA|0.63463544301;ITGB1|0.383420664918;HMOX1|0.291991848653;HMGB1|0.38958228983;COL18A1|0.478967609111;SCRIB|0.323312232972;DCN|0.2477…	25	486	552	81321	http://www.ebi.ac.uk/QuickGO/GTerm?id=GO:0035239
7	6,7	actin filament organization	GO:0007015	1.07e-14	1.52e-13	LCP1|0.398320048143;ACTR3|0.422786143689;ALDOA|0.538493188097;WDR1|0.374230746698;VIL1|0.246216610724;CFL1|0.480297431977;GSN|0.496202187343;ACTR2|0.341273429471;TPM3|0.545631938527;CORO1A|0.343409058357;PFN1|0.535144349213;CAPZB|0.429878243122;RHOA|0.63463544301;CAPG|0.294430697399;ITGB1|0.383420664918;ARPC1B|0.398044049389;ARPC4|0.398872619905;CAPZA1|0.511214265305;ARPC2|0.578745108495;HCLS1|0.…	35	1022	552	81321	http://www.ebi.ac.uk/QuickGO/GTerm?id=GO:0007015
6	6	secondary alcohol metabolic process	GO:1902652	1.08e-14	1.53e-13	APOB|0.600818024763;CES1|12.9152171921;ACLY|0.437089310205;SOAT1|4.10391258135;HMGCS2|4.0502192294;ACAA2|5.00024921034;KPNB1|0.539614118252;G6PD|0.337743521134;CYP3A4|2.85600795937;CYP2C9|4.08688033086;CYB5R3|0.554016173932;EPHX2|2.40160685497;SOD1|3.4749687406;RAN|0.18124335411;CYP1A2|3.14269006667;PON1|3.24450862231;ERLIN2|0.277584708407;APOL2|0.274142897147	18	211	552	81321	http://www.ebi.ac.uk/QuickGO/GTerm?id=GO:1902652
7	6,7	nucleocytoplasmic transport	GO:0006913	1.09e-14	1.54e-13	IPO5|0.36729215832;LMNA|0.582366793234;KPNB1|0.539614118252;DDX39B|0.390934821564;RPSA|0.470413053757;AGT|0.413798408039;EIF6|0.432568345292;SSB|0.2513901451;PARP1|0.268501117905;RHOA|0.63463544301;MAPK1|0.479299719246;PBLD|2.97729051033;SLC9A3R1|0.443190849597;RAN|0.18124335411;IPO7|0.295657750061;ANP32A|0.334250123851;RANGAP1|0.417254640578;HCLS1|0.490049707671;EIF4A3|0.29057852688;HNRNPA2B1|0.…	28	633	552	81321	http://www.ebi.ac.uk/QuickGO/GTerm?id=GO:0006913
5	5	cell projection assembly	GO:0030031	1.09e-14	1.54e-13	DYNC1H1|0.536258308409;TUBB4B|0.544876056107;HSP90AA1|0.563309614249;ACTR3|0.422786143689;GSN|0.496202187343;ACTR2|0.341273429471;PFN1|0.535144349213;CAPZB|0.429878243122;CAPG|0.294430697399;ITGB1|0.383420664918;DCTN2|0.457866843209;SLC9A3R1|0.443190849597;DCTN1|0.450937689191;DBNL|0.415235012045;DNM2|0.330105710254;RAB5A|0.226722582233;ARPC2|0.578745108495;FSCN1|0.555939578759;RHOG|0.32896363125…	28	633	552	81321	http://www.ebi.ac.uk/QuickGO/GTerm?id=GO:0030031
7	5,6,7	positive regulation of intracellular signal transduction	GO:1902533	1.1e-14	1.55e-13	IQGAP1|0.394473420426;HSP90AA1|0.563309614249;RACK1|0.423959982317;AGT|0.413798408039;ERP29|0.458819941156;GPX1|0.386891248386;RHOA|0.63463544301;MAPK1|0.479299719246;SOD1|3.4749687406;ITGB1|0.383420664918;YWHAB|0.405563577789;HMOX1|0.291991848653;SLC9A3R1|0.443190849597;DDT|2.17045874376;HMGB1|0.38958228983;PDCD4|0.353553390593;RTN4|0.140048651774;TFG|0.296684199414;ITGA1|0.4547041259;UBE2N|0.41…	41	1404	552	81321	http://www.ebi.ac.uk/QuickGO/GTerm?id=GO:1902533
6	5,6	positive regulation of nucleobase-containing compound metabolic process	GO:0045935	1.15e-14	1.61e-13	PRKDC|0.225000482448;HSP90AA1|0.563309614249;XRCC6|0.274713554394;LMNA|0.582366793234;XRCC5|0.424253950853;RACK1|0.423959982317;ACTR3|0.422786143689;DDX39B|0.390934821564;GCN1|0.360732171715;DDX17|0.40781874667;NCL|0.235206526878;CCT4|0.500346693731;AGT|0.413798408039;ACTA2|0.521955963711;ACTR2|0.341273429471;HNRNPU|0.321970407377;APEX1|0.556325060292;PARP1|0.268501117905;MAPK1|0.479299719246;PCB…	58	2663	552	81321	http://www.ebi.ac.uk/QuickGO/GTerm?id=GO:0045935
7	6,7	cholesterol metabolic process	GO:0008203	1.18e-14	1.65e-13	APOB|0.600818024763;CES1|12.9152171921;ACLY|0.437089310205;SOAT1|4.10391258135;HMGCS2|4.0502192294;ACAA2|5.00024921034;KPNB1|0.539614118252;G6PD|0.337743521134;CYP3A4|2.85600795937;CYP2C9|4.08688033086;CYB5R3|0.554016173932;EPHX2|2.40160685497;SOD1|3.4749687406;RAN|0.18124335411;CYP1A2|3.14269006667;PON1|3.24450862231;ERLIN2|0.277584708407;APOL2|0.274142897147	18	212	552	81321	http://www.ebi.ac.uk/QuickGO/GTerm?id=GO:0008203
6	6	ribosome assembly	GO:0042255	1.29e-14	1.8e-13	RPLP0|0.508035071497;RPSA|0.470413053757;EIF6|0.432568345292;RPL5|0.242322454234;RPS19|0.335410556221;RPS17|0.451876363376;RPL3|0.287772372832;RPS14|0.393653988285;RPL6|0.36475508606;RPL11|0.478304079046;RPS5|0.205612517178;RPL23A|0.343647173893;RPS27L|0.581560020774;RPL38|0.198746312737	14	102	552	81321	http://www.ebi.ac.uk/QuickGO/GTerm?id=GO:0042255
9	8,9	protein homotetramerization	GO:0051289	1.29e-14	1.8e-13	SOD2|2.012515647;FBP1|2.28786194641;ALDOA|0.538493188097;SHMT1|5.05601239381;ACADS|3.04406676168;PFKL|0.351598299978;DCXR|5.25977104082;MAT1A|3.01258093327;IMPDH2|0.502431910212;DPYS|3.85037777241;HPRT1|0.57275894899;ALDH5A1|2.85798827948;CBR4|2.84810039119;B2M|0.502083771619	14	102	552	81321	http://www.ebi.ac.uk/QuickGO/GTerm?id=GO:0051289
8	7,8	neuron projection morphogenesis	GO:0048812	1.3e-14	1.81e-13	TLN1|0.499653546495;IQGAP1|0.394473420426;HSP90AA1|0.563309614249;ACTR3|0.422786143689;CFL1|0.480297431977;ACTR2|0.341273429471;PRELP|0.465870214652;ARHGDIA|0.396941965466;GDI1|0.662503508523;RHOA|0.63463544301;MAPK1|0.479299719246;ITGB1|0.383420664918;HPRT1|0.57275894899;YWHAB|0.405563577789;RTN4|0.140048651774;DBNL|0.415235012045;DNM2|0.330105710254;ITGA1|0.4547041259;RAB10|0.322193657621;ARPC4…	37	1152	552	81321	http://www.ebi.ac.uk/QuickGO/GTerm?id=GO:0048812
8	7,8	axonogenesis	GO:0007409	1.4e-14	1.95e-13	TLN1|0.499653546495;HSP90AA1|0.563309614249;ACTR3|0.422786143689;CFL1|0.480297431977;ACTR2|0.341273429471;PRELP|0.465870214652;ARHGDIA|0.396941965466;GDI1|0.662503508523;RHOA|0.63463544301;MAPK1|0.479299719246;ITGB1|0.383420664918;YWHAB|0.405563577789;RTN4|0.140048651774;DNM2|0.330105710254;ITGA1|0.4547041259;RAB10|0.322193657621;ARPC4|0.398872619905;COL4A2|0.15690899891;ARPC2|0.578745108495;HCLS…	33	913	552	81321	http://www.ebi.ac.uk/QuickGO/GTerm?id=GO:0007409
5	4,5	regulation of actin filament-based process	GO:0032970	1.48e-14	2.05e-13	ACTR3|0.422786143689;WDR1|0.374230746698;VIL1|0.246216610724;CFL1|0.480297431977;GSN|0.496202187343;ACTR2|0.341273429471;CORO1A|0.343409058357;PFN1|0.535144349213;CAPZB|0.429878243122;ARHGDIA|0.396941965466;RHOA|0.63463544301;CAPG|0.294430697399;ARPC1B|0.398044049389;ARPC4|0.398872619905;CAPZA1|0.511214265305;ARPC2|0.578745108495;HCLS1|0.490049707671;FSCN1|0.555939578759;STMN1|0.297507924077;RHOG…	31	801	552	81321	http://www.ebi.ac.uk/QuickGO/GTerm?id=GO:0032970
5	5	heterocycle biosynthetic process	GO:0018130	1.54e-14	2.14e-13	CPS1|3.953142606;PRKDC|0.225000482448;ATIC|0.294226684305;ACLY|0.437089310205;PKM|0.189464570814;ACSL1|1.93187265785;HSP90AA1|0.563309614249;ALDOB|16.0666806918;GAPDH|0.62720110226;STAT1|0.20040633235;XRCC6|0.274713554394;SOD2|2.012515647;TPI1|0.547526235397;RPL4|0.493116352247;LMNA|0.582366793234;UGP2|3.6731046492;XRCC5|0.424253950853;FBP1|2.28786194641;ACTR3|0.422786143689;ALDOA|0.538493188097;…	164	13531	552	81321	http://www.ebi.ac.uk/QuickGO/GTerm?id=GO:0018130
5	5	aromatic compound biosynthetic process	GO:0019438	1.77e-14	2.45e-13	PRKDC|0.225000482448;ATIC|0.294226684305;ACLY|0.437089310205;PKM|0.189464570814;ACSL1|1.93187265785;HSP90AA1|0.563309614249;ALDOB|16.0666806918;GAPDH|0.62720110226;STAT1|0.20040633235;XRCC6|0.274713554394;SOD2|2.012515647;TPI1|0.547526235397;RPL4|0.493116352247;LMNA|0.582366793234;UGP2|3.6731046492;XRCC5|0.424253950853;FBP1|2.28786194641;ACTR3|0.422786143689;ALDOA|0.538493188097;SHMT1|5.056012393…	163	13435	552	81321	http://www.ebi.ac.uk/QuickGO/GTerm?id=GO:0019438
6	5,6	cell part morphogenesis	GO:0032990	2.01e-14	2.76e-13	TLN1|0.499653546495;IQGAP1|0.394473420426;HSP90AA1|0.563309614249;ACTR3|0.422786143689;CFL1|0.480297431977;GSN|0.496202187343;ACTR2|0.341273429471;ARHGDIA|0.396941965466;GDI1|0.662503508523;RHOA|0.63463544301;MAPK1|0.479299719246;ITGB1|0.383420664918;HPRT1|0.57275894899;YWHAB|0.405563577789;RTN4|0.140048651774;DBNL|0.415235012045;DNM2|0.330105710254;ITGA1|0.4547041259;RAB10|0.322193657621;ARPC4|0…	41	1430	552	81321	http://www.ebi.ac.uk/QuickGO/GTerm?id=GO:0032990
9	6,8,9	regulation of actin polymerization or depolymerization	GO:0008064	2.01e-14	2.76e-13	ACTR3|0.422786143689;WDR1|0.374230746698;VIL1|0.246216610724;CFL1|0.480297431977;GSN|0.496202187343;ACTR2|0.341273429471;CORO1A|0.343409058357;PFN1|0.535144349213;CAPZB|0.429878243122;RHOA|0.63463544301;CAPG|0.294430697399;ARPC1B|0.398044049389;ARPC4|0.398872619905;CAPZA1|0.511214265305;ARPC2|0.578745108495;HCLS1|0.490049707671;BIN1|0.480297431977;SH3BGRL3|0.481297221551;ARPC5|0.395842932936;CFL2…	25	501	552	81321	http://www.ebi.ac.uk/QuickGO/GTerm?id=GO:0008064
3	3	negative regulation of transport	GO:0051051	2.09e-14	2.87e-13	ABAT|5.30002806818;ACAA2|5.00024921034;RACK1|0.423959982317;ANXA1|0.425137080032;AGT|0.413798408039;PFKL|0.351598299978;SLC18A1|0.206755842111;CORO1A|0.343409058357;ERP29|0.458819941156;GDI1|0.662503508523;YWHAQ|0.428688018317;GBP1|0.329191730515;YWHAB|0.405563577789;PBLD|2.97729051033;HMOX1|0.291991848653;SLC9A3R1|0.443190849597;HMGB1|0.38958228983;RANGAP1|0.417254640578;MZB1|0.15987319766;ARHGA…	28	650	552	81321	http://www.ebi.ac.uk/QuickGO/GTerm?id=GO:0051051
5	5	regulation of actin filament length	GO:0030832	2.1e-14	2.88e-13	ACTR3|0.422786143689;WDR1|0.374230746698;VIL1|0.246216610724;CFL1|0.480297431977;GSN|0.496202187343;ACTR2|0.341273429471;CORO1A|0.343409058357;PFN1|0.535144349213;CAPZB|0.429878243122;RHOA|0.63463544301;CAPG|0.294430697399;ARPC1B|0.398044049389;ARPC4|0.398872619905;CAPZA1|0.511214265305;ARPC2|0.578745108495;HCLS1|0.490049707671;BIN1|0.480297431977;SH3BGRL3|0.481297221551;ARPC5|0.395842932936;CFL2…	25	502	552	81321	http://www.ebi.ac.uk/QuickGO/GTerm?id=GO:0030832
5	5	response to growth factor	GO:0070848	2.43e-14	3.32e-13	CPS1|3.953142606;EEF2|0.47434215757;IQGAP1|0.394473420426;RACK1|0.423959982317;ANXA1|0.425137080032;ARG1|4.10675818288;NCL|0.235206526878;CFL1|0.480297431977;AGT|0.413798408039;CORO1A|0.343409058357;PARP1|0.268501117905;ARHGDIA|0.396941965466;GSTP1|0.406407800992;PPP1CB|0.390393246304;RHOA|0.63463544301;MAPK1|0.479299719246;ITGB1|0.383420664918;YWHAB|0.405563577789;PBLD|2.97729051033;HNRNPF|0.487…	38	1240	552	81321	http://www.ebi.ac.uk/QuickGO/GTerm?id=GO:0070848
6	5,6	nuclear transport	GO:0051169	2.46e-14	3.36e-13	IPO5|0.36729215832;LMNA|0.582366793234;KPNB1|0.539614118252;DDX39B|0.390934821564;CFL1|0.480297431977;RPSA|0.470413053757;AGT|0.413798408039;EIF6|0.432568345292;SSB|0.2513901451;PARP1|0.268501117905;RHOA|0.63463544301;MAPK1|0.479299719246;PBLD|2.97729051033;SLC9A3R1|0.443190849597;RAN|0.18124335411;IPO7|0.295657750061;ANP32A|0.334250123851;RANGAP1|0.417254640578;HCLS1|0.490049707671;EIF4A3|0.2905…	29	707	552	81321	http://www.ebi.ac.uk/QuickGO/GTerm?id=GO:0051169
8	6,8	alpha-amino acid catabolic process	GO:1901606	2.51e-14	3.41e-13	ALDH1L1|6.50703358506;GOT2|2.59547753388;SHMT1|5.05601239381;AHCY|0.36729215832;FTCD|5.1873582186;ARG1|4.10675818288;HGD|2.49320238855;GLUL|4.04460832341;HIBADH|2.08204319537;MAT1A|3.01258093327;HMGCL|2.20381023175;OTC|4.44751663007;HPD|5.11239745281;ALDH5A1|2.85798827948;PIPOX|8.29935949252;GLUD2|0.26061644021;ACAD8|0.511214265305;HAL|0.418703243754;RIDA|3.21317598703	19	256	552	81321	http://www.ebi.ac.uk/QuickGO/GTerm?id=GO:1901606
7	5,6,7	cytokine-mediated signaling pathway	GO:0019221	2.56e-14	3.48e-13	FLNB|0.433769343576;ACSL1|1.93187265785;HSP90AA1|0.563309614249;SOD2|2.012515647;KPNB1|0.539614118252;RACK1|0.423959982317;EIF4A1|0.390122740087;ANXA1|0.425137080032;MAOA|3.87178810757;ARG1|4.10675818288;CFL1|0.480297431977;RPLP0|0.508035071497;GSTP1|0.406407800992;GBP1|0.329191730515;SOD1|3.4749687406;ITGB1|0.383420664918;HMOX1|0.291991848653;HNRNPF|0.487339815446;PDCD4|0.353553390593;PSMB1|0.49…	37	1178	552	81321	http://www.ebi.ac.uk/QuickGO/GTerm?id=GO:0019221
8	8	fatty acid beta-oxidation using acyl-CoA oxidase	GO:0033540	2.64e-14	3.58e-13	EHHADH|10.8754259353;HSD17B4|3.6376330072;SCP2|3.03353509075;ACOX1|3.63007662127;ECI2|2.9814207736;ACOX2|3.22880429802;AMACR|4.20177817604;DECR2|7.18505898307	8	15	552	81321	http://www.ebi.ac.uk/QuickGO/GTerm?id=GO:0033540
7	5,6,7	positive regulation of cellular amide metabolic process	GO:0034250	2.7e-14	3.65e-13	EEF2|0.47434215757;RACK1|0.423959982317;DDX39B|0.390934821564;EIF6|0.432568345292;RPS4X|0.502431910212;RHOA|0.63463544301;MAPK1|0.479299719246;EIF3C|0.399149193178;RPL5|0.242322454234;EIF2S3|0.414372452244;EIF5A|0.360482217865;RPS9|0.431071772509;EIF4A3|0.29057852688;ELAVL1|0.217336140023;RPL30|0.500346693731;RPS27L|0.581560020774;PAIP1|0.127361399577	17	190	552	81321	http://www.ebi.ac.uk/QuickGO/GTerm?id=GO:0034250
5	5	cofactor catabolic process	GO:0051187	2.95e-14	3.98e-13	ALDH1L1|6.50703358506;HBA2|0.534773543943;HBB|0.577542892277;NNT|2.0;HP|5.40764333211;AHCY|0.36729215832;GPX1|0.386891248386;BLVRB|1.53900722016;HMOX1|0.291991848653;MPO|0.408667664244;UGT1A4|8.4444297411	11	49	552	81321	http://www.ebi.ac.uk/QuickGO/GTerm?id=GO:0051187
6	4,5,6	positive regulation of protein complex assembly	GO:0031334	3e-14	4.04e-13	HSP90AA1|0.563309614249;RACK1|0.423959982317;ACTR3|0.422786143689;VIL1|0.246216610724;GSN|0.496202187343;ACTR2|0.341273429471;CORO1A|0.343409058357;PARP1|0.268501117905;PFN1|0.535144349213;RHOA|0.63463544301;CAPG|0.294430697399;ARPC1B|0.398044049389;DCTN1|0.450937689191;ARPC4|0.398872619905;BID|0.405282559943;ARPC2|0.578745108495;DDB1|0.362235538639;FSCN1|0.555939578759;BIN1|0.480297431977;SUB1|0…	25	510	552	81321	http://www.ebi.ac.uk/QuickGO/GTerm?id=GO:0031334
6	5,6	regulation of apoptotic signaling pathway	GO:2001233	3.13e-14	4.21e-13	SOD2|2.012515647;LMNA|0.582366793234;ACAA2|5.00024921034;RACK1|0.423959982317;AGT|0.413798408039;GSN|0.496202187343;PARP1|0.268501117905;ERP29|0.458819941156;GSTP1|0.406407800992;GPX1|0.386891248386;YWHAQ|0.428688018317;SOD1|3.4749687406;YWHAB|0.405563577789;HMOX1|0.291991848653;SLC9A3R1|0.443190849597;YWHAH|0.394200087028;BID|0.405282559943;S100A9|0.331481440075;UBQLN1|0.201520707873;TXNDC12|0.2…	25	511	552	81321	http://www.ebi.ac.uk/QuickGO/GTerm?id=GO:2001233
5	5	central nervous system development	GO:0007417	3.45e-14	4.63e-13	PRKDC|0.225000482448;ATIC|0.294226684305;HSP90AA1|0.563309614249;ABAT|5.30002806818;XRCC6|0.274713554394;HMGCS2|4.0502192294;XRCC5|0.424253950853;PHGDH|0.371130892657;G6PD|0.337743521134;WDR1|0.374230746698;ACSL3|0.205612517178;LDHA|0.491751037013;CFL1|0.480297431977;AGT|0.413798408039;GSN|0.496202187343;TPM3|0.545631938527;GART|0.497924876547;GSTP1|0.406407800992;RHOA|0.63463544301;YWHAQ|0.42868…	41	1454	552	81321	http://www.ebi.ac.uk/QuickGO/GTerm?id=GO:0007417
7	5,7	retinol metabolic process	GO:0042572	3.63e-14	4.85e-13	ALDH1A1|2.36690204351;ADH1B|5.34429631356;ADH4|5.43771296763;AKR1B10|10.8377998199;CYP3A4|2.85600795937;CYP2C8|2.69820506868;ADH6|4.91775546902;ADH1C|4.3469394501;CYP1A2|3.14269006667;TTR|1.91852823865;RDH16|4.95883079976;RETSAT|2.5829147006	12	67	552	81321	http://www.ebi.ac.uk/QuickGO/GTerm?id=GO:0042572
4	4	cellular aldehyde metabolic process	GO:0006081	3.63e-14	4.85e-13	ALDH1A1|2.36690204351;ALDOB|16.0666806918;ADH4|5.43771296763;TPI1|0.547526235397;GOT2|2.59547753388;TKFC|5.14082534988;AKR1A1|1.56808090815;HAO1|5.97525382845;AKR1B10|10.8377998199;G6PD|0.337743521134;AKR1C1|2.20839769433;GRHPR|3.09942372384;AKR7A3|10.7331377991;PGD|0.573156092864;PDXK|1.53368265967;PNPO|2.11403608112	16	163	552	81321	http://www.ebi.ac.uk/QuickGO/GTerm?id=GO:0006081
5	5	response to endoplasmic reticulum stress	GO:0034976	3.73e-14	4.97e-13	TLN1|0.499653546495;EEF2|0.47434215757;LMNA|0.582366793234;RACK1|0.423959982317;AIFM1|1.92252185678;TXNDC5|0.410940093647;EIF2S1|0.493458272943;ERO1A|0.346277367028;ERP29|0.458819941156;HDGF|0.432568345292;DCTN1|0.450937689191;SEC31A|0.560971740265;DDRGK1|0.46911059825;ERLIN2|0.277584708407;UBQLN1|0.201520707873;TXNDC12|0.204192247778;FLOT1|0.467487598876;UBXN4|0.312515575646;SEL1L|0.152512563784…	23	423	552	81321	http://www.ebi.ac.uk/QuickGO/GTerm?id=GO:0034976
8	7,8	protein polymerization	GO:0051258	3.76e-14	5e-13	TUBB4B|0.544876056107;HSP90AA1|0.563309614249;ACTR3|0.422786143689;VIL1|0.246216610724;CFL1|0.480297431977;GSN|0.496202187343;ACTR2|0.341273429471;CORO1A|0.343409058357;PFN1|0.535144349213;CAPZB|0.429878243122;RHOA|0.63463544301;CAPG|0.294430697399;ARPC1B|0.398044049389;DCTN1|0.450937689191;DNM2|0.330105710254;ARPC4|0.398872619905;CAPZA1|0.511214265305;ARPC2|0.578745108495;HCLS1|0.490049707671;ST…	29	719	552	81321	http://www.ebi.ac.uk/QuickGO/GTerm?id=GO:0051258
7	6,7	positive regulation of fibril organization	GO:1902905	3.99e-14	5.3e-13	ACTR3|0.422786143689;WDR1|0.374230746698;VIL1|0.246216610724;CFL1|0.480297431977;GSN|0.496202187343;ACTR2|0.341273429471;CORO1A|0.343409058357;PFN1|0.535144349213;GPX1|0.386891248386;RHOA|0.63463544301;ARPC1B|0.398044049389;DCTN1|0.450937689191;ARPC4|0.398872619905;ARPC2|0.578745108495;BIN1|0.480297431977;MAPRE1|0.312732270028;ARPC5|0.395842932936;CFL2|4.26930135216;GRB2|0.369590607818;COLGALT1|0…	22	381	552	81321	http://www.ebi.ac.uk/QuickGO/GTerm?id=GO:1902905
7	6,7	regulation of protein localization to membrane	GO:1905475	4.52e-14	5.99e-13	CLTC|0.257563488405;RACK1|0.423959982317;ACSL3|0.205612517178;GSN|0.496202187343;GDI1|0.662503508523;YWHAQ|0.428688018317;GBP1|0.329191730515;ITGB1|0.383420664918;YWHAB|0.405563577789;YWHAH|0.394200087028;BID|0.405282559943;AP2M1|0.49277466847;RHOG|0.328963631257;ITGB2|0.193579756963;MESD|0.439519780456;YWHAG|0.614719433627;AGR2|3.67055952925	17	196	552	81321	http://www.ebi.ac.uk/QuickGO/GTerm?id=GO:1905475
4	4	carbohydrate metabolic process	GO:0005975	4.56e-14	6.02e-13	CPS1|3.953142606;CLTC|0.257563488405;GANAB|0.47731050707;ALDH1A1|2.36690204351;ACLY|0.437089310205;PKM|0.189464570814;ALDH2|6.13473063869;ALDOB|16.0666806918;GAPDH|0.62720110226;PYGL|2.95467612717;TPI1|0.547526235397;PCK2|4.3711109564;GOT2|2.59547753388;TKFC|5.14082534988;AKR1A1|1.56808090815;UGP2|3.6731046492;FBP1|2.28786194641;ALDH1B1|2.65001403409;ALDOA|0.538493188097;G6PD|0.337743521134;CYB5R…	60	2917	552	81321	http://www.ebi.ac.uk/QuickGO/GTerm?id=GO:0005975
8	6,7,8	positive regulation of translation	GO:0045727	4.84e-14	6.39e-13	EEF2|0.47434215757;DDX39B|0.390934821564;EIF6|0.432568345292;RPS4X|0.502431910212;RHOA|0.63463544301;MAPK1|0.479299719246;EIF3C|0.399149193178;RPL5|0.242322454234;EIF2S3|0.414372452244;EIF5A|0.360482217865;RPS9|0.431071772509;EIF4A3|0.29057852688;ELAVL1|0.217336140023;RPL30|0.500346693731;RPS27L|0.581560020774;PAIP1|0.127361399577	16	166	552	81321	http://www.ebi.ac.uk/QuickGO/GTerm?id=GO:0045727
6	6	epithelial cell differentiation	GO:0030855	5.03e-14	6.62e-13	CPS1|3.953142606;FLNB|0.433769343576;CES1|12.9152171921;HSD17B4|3.6376330072;IQGAP1|0.394473420426;PCK2|4.3711109564;AKR1C1|2.20839769433;ANXA1|0.425137080032;CBR1|2.06050790724;KRT1|0.461371246327;AGT|0.413798408039;ACTA2|0.521955963711;KRT7|0.335178147895;CTSB|0.409802303819;GPX1|0.386891248386;RHOA|0.63463544301;SOD1|3.4749687406;SLC9A3R1|0.443190849597;ANXA7|0.39310864607;GSTA1|3.56277160243;…	33	956	552	81321	http://www.ebi.ac.uk/QuickGO/GTerm?id=GO:0030855
5	5	cell projection morphogenesis	GO:0048858	5.17e-14	6.79e-13	TLN1|0.499653546495;IQGAP1|0.394473420426;HSP90AA1|0.563309614249;ACTR3|0.422786143689;CFL1|0.480297431977;GSN|0.496202187343;ACTR2|0.341273429471;ARHGDIA|0.396941965466;GDI1|0.662503508523;RHOA|0.63463544301;MAPK1|0.479299719246;ITGB1|0.383420664918;HPRT1|0.57275894899;YWHAB|0.405563577789;RTN4|0.140048651774;DBNL|0.415235012045;DNM2|0.330105710254;ITGA1|0.4547041259;RAB10|0.322193657621;ARPC4|0…	40	1404	552	81321	http://www.ebi.ac.uk/QuickGO/GTerm?id=GO:0048858
4	4	regulation of cell differentiation	GO:0045595	5.57e-14	7.31e-13	APOB|0.600818024763;IQGAP1|0.394473420426;SOD2|2.012515647;XRCC5|0.424253950853;G6PD|0.337743521134;ANXA1|0.425137080032;WDR1|0.374230746698;DDX39B|0.390934821564;DDX17|0.40781874667;CFL1|0.480297431977;AGT|0.413798408039;ACTR2|0.341273429471;HNRNPU|0.321970407377;PNP|0.558256480991;SERPINF1|0.434973676354;EIF6|0.432568345292;PARP1|0.268501117905;CLIC1|0.395294558302;ARHGDIA|0.396941965466;CA2|3.…	55	2522	552	81321	http://www.ebi.ac.uk/QuickGO/GTerm?id=GO:0045595
5	5	nucleobase-containing compound biosynthetic process	GO:0034654	5.66e-14	7.41e-13	PRKDC|0.225000482448;ATIC|0.294226684305;ACLY|0.437089310205;PKM|0.189464570814;ACSL1|1.93187265785;HSP90AA1|0.563309614249;ALDOB|16.0666806918;GAPDH|0.62720110226;STAT1|0.20040633235;XRCC6|0.274713554394;SOD2|2.012515647;TPI1|0.547526235397;RPL4|0.493116352247;LMNA|0.582366793234;UGP2|3.6731046492;XRCC5|0.424253950853;FBP1|2.28786194641;ACTR3|0.422786143689;ALDOA|0.538493188097;SHMT1|5.056012393…	159	13145	552	81321	http://www.ebi.ac.uk/QuickGO/GTerm?id=GO:0034654
6	6	cellular response to peptide hormone stimulus	GO:0071375	5.69e-14	7.43e-13	CPS1|3.953142606;PRKDC|0.225000482448;ALDOB|16.0666806918;PCK2|4.3711109564;HMGCS2|4.0502192294;ARG1|4.10675818288;CFL1|0.480297431977;AGT|0.413798408039;APEX1|0.556325060292;PARP1|0.268501117905;GSTP1|0.406407800992;ATP6V1B2|0.337275633585;CA2|3.00007797857;MAPK1|0.479299719246;ATP6V1A|0.224377512667;YWHAB|0.405563577789;RANGAP1|0.417254640578;MZB1|0.15987319766;RAB10|0.322193657621;RPS6|0.39066…	26	574	552	81321	http://www.ebi.ac.uk/QuickGO/GTerm?id=GO:0071375
4	4	secondary metabolic process	GO:0019748	5.76e-14	7.51e-13	AKR1A1|1.56808090815;AKR1B10|10.8377998199;AKR1C1|2.20839769433;SQOR|0.354289349127;AKR7A3|10.7331377991;EPHX2|2.40160685497;CYP2A6|2.99592186885;DDT|2.17045874376;AKR1C4|4.44443491462;CYP1A2|3.14269006667;CBR4|2.84810039119;BDH2|4.64281565753;AKR1C2|6.81162966199	13	90	552	81321	http://www.ebi.ac.uk/QuickGO/GTerm?id=GO:0019748
5	4,5	cellular homeostasis	GO:0019725	6.29e-14	8.18e-13	ACO1|2.42502563812;PCK2|4.3711109564;NNT|2.0;RACK1|0.423959982317;ALDOA|0.538493188097;AIFM1|1.92252185678;GAA|1.90659709058;AGT|0.413798408039;TXNDC5|0.410940093647;ERO1A|0.346277367028;SERPINF1|0.434973676354;CORO1A|0.343409058357;APEX1|0.556325060292;ATP6V1B2|0.337275633585;EPHX2|2.40160685497;GPX1|0.386891248386;CA2|3.00007797857;MAPK1|0.479299719246;SOD1|3.4749687406;PRDX2|0.551716870021;ATP…	44	1692	552	81321	http://www.ebi.ac.uk/QuickGO/GTerm?id=GO:0019725
4	4	positive regulation of immune response	GO:0050778	6.92e-14	8.99e-13	APOB|0.600818024763;PRKDC|0.225000482448;CFH|0.36248670822;HSP90AA1|0.563309614249;XRCC6|0.274713554394;TKFC|5.14082534988;XRCC5|0.424253950853;ACTR3|0.422786143689;ANXA1|0.425137080032;KRT1|0.461371246327;CFL1|0.480297431977;ACTR2|0.341273429471;CTSB|0.409802303819;GBP1|0.329191730515;MAPK1|0.479299719246;ARPC1B|0.398044049389;HMGB1|0.38958228983;PSMB1|0.493116352247;RTN4|0.140048651774;RPS19|0.…	40	1417	552	81321	http://www.ebi.ac.uk/QuickGO/GTerm?id=GO:0050778
5	5	hemostasis	GO:0007599	7.08e-14	9.18e-13	APOB|0.600818024763;TLN1|0.499653546495;ABAT|5.30002806818;HBB|0.577542892277;ALDOA|0.538493188097;WDR1|0.374230746698;APOH|0.576343173399;KRT1|0.461371246327;CFL1|0.480297431977;PFN1|0.535144349213;CLIC1|0.395294558302;RHOA|0.63463544301;MAPK1|0.479299719246;SOD1|3.4749687406;FERMT3|0.210224103813;ITGB1|0.383420664918;ANXA7|0.39310864607;RAB5A|0.226722582233;ITGA1|0.4547041259;CAPZA1|0.511214265…	31	850	552	81321	http://www.ebi.ac.uk/QuickGO/GTerm?id=GO:0007599
6	6	cellular response to peptide	GO:1901653	7.19e-14	9.3e-13	CPS1|3.953142606;PRKDC|0.225000482448;ALDOB|16.0666806918;PCK2|4.3711109564;HMGCS2|4.0502192294;ARG1|4.10675818288;CFL1|0.480297431977;AGT|0.413798408039;APEX1|0.556325060292;PARP1|0.268501117905;GSTP1|0.406407800992;ATP6V1B2|0.337275633585;CA2|3.00007797857;MAPK1|0.479299719246;ATP6V1A|0.224377512667;YWHAB|0.405563577789;RANGAP1|0.417254640578;MZB1|0.15987319766;RAB10|0.322193657621;RPS6|0.39066…	27	631	552	81321	http://www.ebi.ac.uk/QuickGO/GTerm?id=GO:1901653
6	5,6	neuron development	GO:0048666	7.45e-14	9.61e-13	TLN1|0.499653546495;IQGAP1|0.394473420426;HSP90AA1|0.563309614249;ACTR3|0.422786143689;PHGDH|0.371130892657;CFL1|0.480297431977;AGT|0.413798408039;ACTR2|0.341273429471;SERPINF1|0.434973676354;PRELP|0.465870214652;ARHGDIA|0.396941965466;GDI1|0.662503508523;RHOA|0.63463544301;MAPK1|0.479299719246;SOD1|3.4749687406;ITGB1|0.383420664918;HPRT1|0.57275894899;YWHAB|0.405563577789;SLC9A3R1|0.443190849597…	47	1920	552	81321	http://www.ebi.ac.uk/QuickGO/GTerm?id=GO:0048666
6	3,5,6	positive regulation of establishment of protein localization	GO:1904951	7.46e-14	9.61e-13	GAPDH|0.62720110226;ABAT|5.30002806818;PCK2|4.3711109564;RACK1|0.423959982317;ACSL3|0.205612517178;CCT4|0.500346693731;GLUL|4.04460832341;PARP1|0.268501117905;RHOA|0.63463544301;YWHAQ|0.428688018317;MAPK1|0.479299719246;ITGB1|0.383420664918;YWHAB|0.405563577789;RAN|0.18124335411;HMGB1|0.38958228983;YWHAH|0.394200087028;BID|0.405282559943;UBE2L3|0.334481888697;HCLS1|0.490049707671;RHOG|0.328963631…	27	632	552	81321	http://www.ebi.ac.uk/QuickGO/GTerm?id=GO:1904951
8	7,8	mRNA processing	GO:0006397	8.38e-14	1.08e-12	DDX39B|0.390934821564;DDX17|0.40781874667;NCL|0.235206526878;HNRNPU|0.321970407377;PCBP1|0.383952567426;HNRNPF|0.487339815446;DHX15|0.535144349213;HNRNPA3|0.468136123717;EIF4A3|0.29057852688;EFTUD2|0.320856474391;HNRNPA2B1|0.454389058224;ELAVL1|0.217336140023;HNRNPM|0.317097849831;PCBP2|0.319968103461;LSM2|0.496890546661;FUS|0.243501067136;SNRPD3|0.366783336042;HNRNPA1|0.331481440075;SF3B3|0.4955…	34	1035	552	81321	http://www.ebi.ac.uk/QuickGO/GTerm?id=GO:0006397
5	5	positive regulation of catalytic activity	GO:0043085	8.56e-14	1.1e-12	ALDH1A1|2.36690204351;IQGAP1|0.394473420426;ACSL1|1.93187265785;HSP90AA1|0.563309614249;ALDOB|16.0666806918;XRCC6|0.274713554394;XRCC5|0.424253950853;RACK1|0.423959982317;AIFM1|1.92252185678;GCN1|0.360732171715;APOH|0.576343173399;CCT4|0.500346693731;AGT|0.413798408039;GSN|0.496202187343;HNRNPU|0.321970407377;PFN1|0.535144349213;ERP29|0.458819941156;ARHGDIA|0.396941965466;GDI1|0.662503508523;RHOA…	59	2877	552	81321	http://www.ebi.ac.uk/QuickGO/GTerm?id=GO:0043085
4	4	regulation of neurotransmitter levels	GO:0001505	8.76e-14	1.12e-12	CPS1|3.953142606;GLYAT|2.04344016543;HSP90AA1|0.563309614249;ALDH2|6.13473063869;ABAT|5.30002806818;HBB|0.577542892277;PHGDH|0.371130892657;SHMT1|5.05601239381;MAOA|3.87178810757;AGT|0.413798408039;GLUL|4.04460832341;DPYD|0.425726853874;SLC18A1|0.206755842111;GART|0.497924876547;DPYS|3.85037777241;ALDH5A1|2.85798827948;BAAT|2.84218408636;DNM2|0.330105710254;RAB5A|0.226722582233;SCRIB|0.3233122329…	24	487	552	81321	http://www.ebi.ac.uk/QuickGO/GTerm?id=GO:0001505
4	4	single-organism carbohydrate metabolic process	GO:0044723	8.8e-14	1.12e-12	CPS1|3.953142606;CLTC|0.257563488405;ALDH1A1|2.36690204351;PKM|0.189464570814;ALDOB|16.0666806918;GAPDH|0.62720110226;PYGL|2.95467612717;TPI1|0.547526235397;PCK2|4.3711109564;GOT2|2.59547753388;TKFC|5.14082534988;AKR1A1|1.56808090815;UGP2|3.6731046492;FBP1|2.28786194641;ALDOA|0.538493188097;G6PD|0.337743521134;CYB5R3|0.554016173932;LDHA|0.491751037013;GAA|1.90659709058;UGT2B7|8.74222191281;PGD|0.…	47	1929	552	81321	http://www.ebi.ac.uk/QuickGO/GTerm?id=GO:0044723
6	6	cellular response to organic cyclic compound	GO:0071407	9.33e-14	1.19e-12	CPS1|3.953142606;PCK2|4.3711109564;HMGCS2|4.0502192294;SHMT1|5.05601239381;ANXA1|0.425137080032;AIFM1|1.92252185678;DDX17|0.40781874667;ARG1|4.10675818288;SERPINB9|0.438910898805;ACTR2|0.341273429471;HNRNPU|0.321970407377;SERPINF1|0.434973676354;APEX1|0.556325060292;PARP1|0.268501117905;ARHGDIA|0.396941965466;GSTP1|0.406407800992;RHOA|0.63463544301;MAPK1|0.479299719246;SOD1|3.4749687406;RAN|0.181…	31	859	552	81321	http://www.ebi.ac.uk/QuickGO/GTerm?id=GO:0071407
5	5	carbohydrate catabolic process	GO:0016052	9.34e-14	1.19e-12	CPS1|3.953142606;ALDH1A1|2.36690204351;PKM|0.189464570814;ALDOB|16.0666806918;GAPDH|0.62720110226;PYGL|2.95467612717;TPI1|0.547526235397;TKFC|5.14082534988;AKR1A1|1.56808090815;FBP1|2.28786194641;ALDOA|0.538493188097;LDHA|0.491751037013;GAA|1.90659709058;PGD|0.573156092864;PFKL|0.351598299978;SORD|2.90593009914;DCXR|5.25977104082;EIF6|0.432568345292;PPP1CB|0.390393246304;GPD1|3.46294626208;HMGB1|…	23	442	552	81321	http://www.ebi.ac.uk/QuickGO/GTerm?id=GO:0016052
7	7	prostaglandin metabolic process	GO:0006693	9.39e-14	1.19e-12	ACOX1|3.63007662127;CES2|8.4913856716;AKR1C1|2.20839769433;ANXA1|0.425137080032;CBR1|2.06050790724;PTGR1|4.2339375795;GSTA1|3.56277160243;AKR1C4|4.44443491462;MGST1|2.81668845382;FABP5|0.209787409277;AKR1C2|6.81162966199	11	54	552	81321	http://www.ebi.ac.uk/QuickGO/GTerm?id=GO:0006693
6	6	prostanoid metabolic process	GO:0006692	9.39e-14	1.19e-12	ACOX1|3.63007662127;CES2|8.4913856716;AKR1C1|2.20839769433;ANXA1|0.425137080032;CBR1|2.06050790724;PTGR1|4.2339375795;GSTA1|3.56277160243;AKR1C4|4.44443491462;MGST1|2.81668845382;FABP5|0.209787409277;AKR1C2|6.81162966199	11	54	552	81321	http://www.ebi.ac.uk/QuickGO/GTerm?id=GO:0006692
8	7,8	axon development	GO:0061564	9.41e-14	1.19e-12	TLN1|0.499653546495;HSP90AA1|0.563309614249;ACTR3|0.422786143689;CFL1|0.480297431977;ACTR2|0.341273429471;PRELP|0.465870214652;ARHGDIA|0.396941965466;GDI1|0.662503508523;RHOA|0.63463544301;MAPK1|0.479299719246;ITGB1|0.383420664918;YWHAB|0.405563577789;RTN4|0.140048651774;DNM2|0.330105710254;ITGA1|0.4547041259;RAB10|0.322193657621;ARPC4|0.398872619905;COL4A2|0.15690899891;ARPC2|0.578745108495;HCLS…	33	978	552	81321	http://www.ebi.ac.uk/QuickGO/GTerm?id=GO:0061564
9	8,9	nicotinamide nucleotide biosynthetic process	GO:0019359	1.19e-13	1.5e-12	PKM|0.189464570814;ALDOB|16.0666806918;GAPDH|0.62720110226;TPI1|0.547526235397;FBP1|2.28786194641;ALDOA|0.538493188097;LDHA|0.491751037013;PFKL|0.351598299978;PNP|0.558256480991;EIF6|0.432568345292;GPD1|3.46294626208;NNMT|1.91321631618;ME1|2.20686748008	13	95	552	81321	http://www.ebi.ac.uk/QuickGO/GTerm?id=GO:0019359
6	4,6	response to bacterium	GO:0009617	1.19e-13	1.5e-12	APOB|0.600818024763;CPS1|3.953142606;PYGL|2.95467612717;PCK2|4.3711109564;HMGCS2|4.0502192294;HP|5.40764333211;ERAP1|0.519429551649;ARG1|4.10675818288;NCL|0.235206526878;SERPINB9|0.438910898805;GSTP1|0.406407800992;GPX1|0.386891248386;ALAD|2.1361308161;RHOA|0.63463544301;MAPK1|0.479299719246;LTF|0.333324669273;HMGB1|0.38958228983;PDCD4|0.353553390593;RPS19|0.335410556221;CYP1A2|3.14269006667;MPO|…	32	926	552	81321	http://www.ebi.ac.uk/QuickGO/GTerm?id=GO:0009617
8	7,8	pyridine nucleotide biosynthetic process	GO:0019363	1.36e-13	1.72e-12	PKM|0.189464570814;ALDOB|16.0666806918;GAPDH|0.62720110226;TPI1|0.547526235397;FBP1|2.28786194641;ALDOA|0.538493188097;LDHA|0.491751037013;PFKL|0.351598299978;PNP|0.558256480991;EIF6|0.432568345292;GPD1|3.46294626208;NNMT|1.91321631618;ME1|2.20686748008	13	96	552	81321	http://www.ebi.ac.uk/QuickGO/GTerm?id=GO:0019363
6	6	hexose metabolic process	GO:0019318	1.43e-13	1.79e-12	ALDH1A1|2.36690204351;ALDOB|16.0666806918;GAPDH|0.62720110226;PYGL|2.95467612717;TPI1|0.547526235397;PCK2|4.3711109564;GOT2|2.59547753388;TKFC|5.14082534988;AKR1A1|1.56808090815;UGP2|3.6731046492;FBP1|2.28786194641;ALDOA|0.538493188097;G6PD|0.337743521134;GAA|1.90659709058;PFKL|0.351598299978;SORD|2.90593009914;DCXR|5.25977104082;PPP1CB|0.390393246304;GPD1|3.46294626208;HMGB1|0.38958228983;ALDH5A…	25	547	552	81321	http://www.ebi.ac.uk/QuickGO/GTerm?id=GO:0019318
4	4	response to nutrient	GO:0007584	1.52e-13	1.91e-12	EEF2|0.47434215757;ACSL1|1.93187265785;GATM|2.51228476229;NNT|2.0;HMGCS2|4.0502192294;AHCY|0.36729215832;AIFM1|1.92252185678;ACSL3|0.205612517178;LDHA|0.491751037013;ARG1|4.10675818288;GSN|0.496202187343;GSTP1|0.406407800992;HMGCL|2.20381023175;GPX1|0.386891248386;OTC|4.44751663007;ALAD|2.1361308161;SOD1|3.4749687406;HMOX1|0.291991848653;TFRC|0.18453930071	19	283	552	81321	http://www.ebi.ac.uk/QuickGO/GTerm?id=GO:0007584
5	4,5	positive regulation of defense response	GO:0031349	1.62e-13	2.03e-12	APOB|0.600818024763;PRKDC|0.225000482448;XRCC6|0.274713554394;TKFC|5.14082534988;XRCC5|0.424253950853;ARG1|4.10675818288;AGT|0.413798408039;CTSB|0.409802303819;MAPK1|0.479299719246;DDT|2.17045874376;HMGB1|0.38958228983;PDCD4|0.353553390593;PSMB1|0.493116352247;RTN4|0.140048651774;RPS19|0.335410556221;PSMD12|0.486327473706;UBE2N|0.414947292795;S100A9|0.331481440075;UBE2V1|0.361984543095;PSMA2|0.46…	28	707	552	81321	http://www.ebi.ac.uk/QuickGO/GTerm?id=GO:0031349
6	5,6	sterol metabolic process	GO:0016125	1.65e-13	2.06e-12	APOB|0.600818024763;CES1|12.9152171921;ACLY|0.437089310205;SOAT1|4.10391258135;HMGCS2|4.0502192294;ACAA2|5.00024921034;KPNB1|0.539614118252;G6PD|0.337743521134;CYP3A4|2.85600795937;CYP2C9|4.08688033086;CYB5R3|0.554016173932;EPHX2|2.40160685497;SOD1|3.4749687406;RAN|0.18124335411;CYP1A2|3.14269006667;PON1|3.24450862231;ERLIN2|0.277584708407;APOL2|0.274142897147	18	247	552	81321	http://www.ebi.ac.uk/QuickGO/GTerm?id=GO:0016125
4	4	regulation of body fluid levels	GO:0050878	1.72e-13	2.15e-12	APOB|0.600818024763;TLN1|0.499653546495;ABAT|5.30002806818;HBB|0.577542892277;GOT2|2.59547753388;ALDOA|0.538493188097;WDR1|0.374230746698;APOH|0.576343173399;KRT1|0.461371246327;CFL1|0.480297431977;PFN1|0.535144349213;CLIC1|0.395294558302;RHOA|0.63463544301;MAPK1|0.479299719246;SOD1|3.4749687406;FERMT3|0.210224103813;ITGB1|0.383420664918;ANXA7|0.39310864607;RAB5A|0.226722582233;ITGA1|0.4547041259…	34	1062	552	81321	http://www.ebi.ac.uk/QuickGO/GTerm?id=GO:0050878
6	6	response to ethanol	GO:0045471	1.91e-13	2.38e-12	EEF2|0.47434215757;ABAT|5.30002806818;GOT2|2.59547753388;HMGCS2|4.0502192294;G6PD|0.337743521134;GSN|0.496202187343;ACTR2|0.341273429471;CTSB|0.409802303819;RPS4X|0.502431910212;GSTP1|0.406407800992;ALAD|2.1361308161;ADH6|4.91775546902;RHOA|0.63463544301;SOD1|3.4749687406;RPL10A|0.489031736724;S100A9|0.331481440075;S100A8|0.206183387153	17	214	552	81321	http://www.ebi.ac.uk/QuickGO/GTerm?id=GO:0045471
5	5	alpha-amino acid metabolic process	GO:1901605	2.13e-13	2.64e-12	CPS1|3.953142606;GLYAT|2.04344016543;ATIC|0.294226684305;ALDH1L1|6.50703358506;GATM|2.51228476229;GOT2|2.59547753388;PHGDH|0.371130892657;SHMT1|5.05601239381;AHCY|0.36729215832;FTCD|5.1873582186;ARG1|4.10675818288;HGD|2.49320238855;GLUL|4.04460832341;ERO1A|0.346277367028;HIBADH|2.08204319537;GART|0.497924876547;MAT1A|3.01258093327;HMGCL|2.20381023175;OTC|4.44751663007;ALDH18A1|0.398044049389;HPD|…	30	828	552	81321	http://www.ebi.ac.uk/QuickGO/GTerm?id=GO:1901605
7	4,5,7	apoptotic signaling pathway	GO:0097190	2.22e-13	2.75e-12	PRKDC|0.225000482448;SOD2|2.012515647;LMNA|0.582366793234;ACAA2|5.00024921034;RACK1|0.423959982317;AIFM1|1.92252185678;AGT|0.413798408039;GSN|0.496202187343;ERO1A|0.346277367028;PARP1|0.268501117905;ERP29|0.458819941156;GSTP1|0.406407800992;GPX1|0.386891248386;YWHAQ|0.428688018317;SOD1|3.4749687406;YWHAB|0.405563577789;HMOX1|0.291991848653;SLC9A3R1|0.443190849597;DIABLO|0.431669779287;YWHAH|0.394…	31	888	552	81321	http://www.ebi.ac.uk/QuickGO/GTerm?id=GO:0097190
5	5	single-organism carbohydrate catabolic process	GO:0044724	2.34e-13	2.89e-12	CPS1|3.953142606;ALDH1A1|2.36690204351;PKM|0.189464570814;ALDOB|16.0666806918;GAPDH|0.62720110226;PYGL|2.95467612717;TPI1|0.547526235397;TKFC|5.14082534988;AKR1A1|1.56808090815;FBP1|2.28786194641;ALDOA|0.538493188097;LDHA|0.491751037013;GAA|1.90659709058;PFKL|0.351598299978;SORD|2.90593009914;DCXR|5.25977104082;EIF6|0.432568345292;PPP1CB|0.390393246304;GPD1|3.46294626208;HMGB1|0.38958228983;GK|0.…	22	416	552	81321	http://www.ebi.ac.uk/QuickGO/GTerm?id=GO:0044724
4	4	establishment or maintenance of cell polarity	GO:0007163	2.36e-13	2.91e-12	HSP90AA1|0.563309614249;LMNA|0.582366793234;RACK1|0.423959982317;ACTR3|0.422786143689;WDR1|0.374230746698;PDCD6IP|0.371903440609;CFL1|0.480297431977;GSN|0.496202187343;ACTR2|0.341273429471;RHOA|0.63463544301;ITGB1|0.383420664918;SLC9A3R1|0.443190849597;DCTN1|0.450937689191;RAB10|0.322193657621;SCRIB|0.323312232972;FSCN1|0.555939578759;RHOG|0.328963631257;ACTR1A|0.585199320737;ARPC5|0.395842932936…	20	330	552	81321	http://www.ebi.ac.uk/QuickGO/GTerm?id=GO:0007163
6	5,6	regulation of innate immune response	GO:0045088	2.38e-13	2.94e-12	APOB|0.600818024763;PRKDC|0.225000482448;XRCC6|0.274713554394;TKFC|5.14082534988;XRCC5|0.424253950853;ERAP1|0.519429551649;ARG1|4.10675818288;SERPINB9|0.438910898805;CTSB|0.409802303819;MAPK1|0.479299719246;HMGB1|0.38958228983;PSMB1|0.493116352247;RTN4|0.140048651774;RPS19|0.335410556221;PSMD12|0.486327473706;SCRIB|0.323312232972;UBE2N|0.414947292795;S100A9|0.331481440075;UBE2V1|0.361984543095;PS…	27	664	552	81321	http://www.ebi.ac.uk/QuickGO/GTerm?id=GO:0045088
5	5	cellular carbohydrate catabolic process	GO:0044275	2.67e-13	3.29e-12	CPS1|3.953142606;PYGL|2.95467612717;TPI1|0.547526235397;TKFC|5.14082534988;FBP1|2.28786194641;GAA|1.90659709058;PGD|0.573156092864;SORD|2.90593009914;PPP1CB|0.390393246304;GPD1|3.46294626208;HMGB1|0.38958228983;GK|0.344840230457;GPD2|0.535515411596	13	101	552	81321	http://www.ebi.ac.uk/QuickGO/GTerm?id=GO:0044275
6	6	response to corticosteroid	GO:0031960	3.03e-13	3.72e-12	CPS1|3.953142606;ALDOB|16.0666806918;PCK2|4.3711109564;HMGCS2|4.0502192294;ANXA1|0.425137080032;AIFM1|1.92252185678;ARG1|4.10675818288;ACADS|3.04406676168;HNRNPU|0.321970407377;SERPINF1|0.434973676354;PARP1|0.268501117905;GSTP1|0.406407800992;ALAD|2.1361308161;RHOA|0.63463544301;RAN|0.18124335411;HMGB1|0.38958228983;UBE2L3|0.334481888697;RPL27|0.506277403675	18	256	552	81321	http://www.ebi.ac.uk/QuickGO/GTerm?id=GO:0031960
6	5,6	regulation of intracellular signal transduction	GO:1902531	3.04e-13	3.72e-12	IQGAP1|0.394473420426;HSP90AA1|0.563309614249;SOD2|2.012515647;TKFC|5.14082534988;FBP1|2.28786194641;RACK1|0.423959982317;AGT|0.413798408039;PARP1|0.268501117905;ERP29|0.458819941156;ARHGDIA|0.396941965466;GSTP1|0.406407800992;GPX1|0.386891248386;GDI1|0.662503508523;RHOA|0.63463544301;GBP1|0.329191730515;MAPK1|0.479299719246;SOD1|3.4749687406;RPL5|0.242322454234;ITGB1|0.383420664918;YWHAB|0.40556…	59	2966	552	81321	http://www.ebi.ac.uk/QuickGO/GTerm?id=GO:1902531
5	5	organic hydroxy compound catabolic process	GO:1901616	3.21e-13	3.93e-12	ALDH2|6.13473063869;ADH4|5.43771296763;TPI1|0.547526235397;TKFC|5.14082534988;HAO1|5.97525382845;AKR1B10|10.8377998199;ALDH1B1|2.65001403409;MAOA|3.87178810757;SORD|2.90593009914;SULT1A1|4.6815945659;SULT2A1|6.58416276223;GK|0.344840230457;GPD2|0.535515411596;INPP1|0.264621098719	14	128	552	81321	http://www.ebi.ac.uk/QuickGO/GTerm?id=GO:1901616
6	6	positive regulation of cytoskeleton organization	GO:0051495	3.34e-13	4.07e-12	DYNC1H1|0.536258308409;ACTR3|0.422786143689;WDR1|0.374230746698;VIL1|0.246216610724;CFL1|0.480297431977;GSN|0.496202187343;ACTR2|0.341273429471;HNRNPU|0.321970407377;CORO1A|0.343409058357;PFN1|0.535144349213;RHOA|0.63463544301;ARPC1B|0.398044049389;DCTN1|0.450937689191;ARPC4|0.398872619905;ARPC2|0.578745108495;HCLS1|0.490049707671;BIN1|0.480297431977;MAPRE1|0.312732270028;ARPC5|0.395842932936;CFL…	23	470	552	81321	http://www.ebi.ac.uk/QuickGO/GTerm?id=GO:0051495
5	5	blood coagulation	GO:0007596	3.56e-13	4.33e-12	APOB|0.600818024763;TLN1|0.499653546495;ABAT|5.30002806818;HBB|0.577542892277;ALDOA|0.538493188097;WDR1|0.374230746698;APOH|0.576343173399;KRT1|0.461371246327;CFL1|0.480297431977;PFN1|0.535144349213;CLIC1|0.395294558302;RHOA|0.63463544301;MAPK1|0.479299719246;SOD1|3.4749687406;FERMT3|0.210224103813;ITGB1|0.383420664918;RAB5A|0.226722582233;ITGA1|0.4547041259;CAPZA1|0.511214265305;S100A9|0.3314814…	30	845	552	81321	http://www.ebi.ac.uk/QuickGO/GTerm?id=GO:0007596
5	5	response to lipopolysaccharide	GO:0032496	4.52e-13	5.5e-12	APOB|0.600818024763;CPS1|3.953142606;PCK2|4.3711109564;HMGCS2|4.0502192294;ARG1|4.10675818288;NCL|0.235206526878;GSTP1|0.406407800992;ALAD|2.1361308161;RHOA|0.63463544301;MAPK1|0.479299719246;HMGB1|0.38958228983;PDCD4|0.353553390593;CYP1A2|3.14269006667;MPO|0.408667664244;DCN|0.247757390816;S100A9|0.331481440075;MGST1|2.81668845382;B2M|0.502083771619;S100A8|0.206183387153;GNG12|2.66659735418;HMGB…	22	430	552	81321	http://www.ebi.ac.uk/QuickGO/GTerm?id=GO:0032496
7	7	regulation of phosphorylation	GO:0042325	4.64e-13	5.63e-12	PRKDC|0.225000482448;IQGAP1|0.394473420426;ACSL1|1.93187265785;HSP90AA1|0.563309614249;XRCC6|0.274713554394;NNT|2.0;XRCC5|0.424253950853;FBP1|2.28786194641;RACK1|0.423959982317;GCN1|0.360732171715;AGT|0.413798408039;HNRNPU|0.321970407377;EIF6|0.432568345292;ERP29|0.458819941156;GSTP1|0.406407800992;RHOA|0.63463544301;GBP1|0.329191730515;MAPK1|0.479299719246;SOD1|3.4749687406;YWHAB|0.405563577789;…	50	2256	552	81321	http://www.ebi.ac.uk/QuickGO/GTerm?id=GO:0042325
7	6,7	negative regulation of apoptotic process	GO:0043066	4.73e-13	5.73e-12	PRKDC|0.225000482448;SOD2|2.012515647;NNT|2.0;LMNA|0.582366793234;ACAA2|5.00024921034;ANXA1|0.425137080032;NCL|0.235206526878;APOH|0.576343173399;CFL1|0.480297431977;AGT|0.413798408039;TXNDC5|0.410940093647;SERPINB9|0.438910898805;RPS3A|0.35478083905;CORO1A|0.343409058357;ARHGDIA|0.396941965466;GSTP1|0.406407800992;GPX1|0.386891248386;RHOA|0.63463544301;SOD1|3.4749687406;ITGB1|0.383420664918;HMOX…	37	1299	552	81321	http://www.ebi.ac.uk/QuickGO/GTerm?id=GO:0043066
6	6	alcohol catabolic process	GO:0046164	5.06e-13	6.11e-12	ALDH2|6.13473063869;ADH4|5.43771296763;TPI1|0.547526235397;TKFC|5.14082534988;HAO1|5.97525382845;AKR1B10|10.8377998199;ALDH1B1|2.65001403409;SORD|2.90593009914;SULT1A1|4.6815945659;SULT2A1|6.58416276223;GK|0.344840230457;GPD2|0.535515411596;INPP1|0.264621098719	13	106	552	81321	http://www.ebi.ac.uk/QuickGO/GTerm?id=GO:0046164
5	5	positive regulation of binding	GO:0051099	5.08e-13	6.13e-12	EIF2S1|0.493458272943;PARP1|0.268501117905;EIF3C|0.399149193178;RAN|0.18124335411;HMGB1|0.38958228983;PON1|3.24450862231;DDRGK1|0.46911059825;STMN1|0.297507924077;FKBP1A|0.305236628167;FLOT1|0.467487598876;B2M|0.502083771619;MAPRE1|0.312732270028;RPL11|0.478304079046;HMGB2|0.230685623163;ARRB1|0.323088207659;EDF1|0.527411158534	16	193	552	81321	http://www.ebi.ac.uk/QuickGO/GTerm?id=GO:0051099
6	5,6	acyl-CoA metabolic process	GO:0006637	5.41e-13	6.5e-12	HSD17B4|3.6376330072;GLYAT|2.04344016543;ACLY|0.437089310205;ACSM2B|3.39638498579;ACSL1|1.93187265785;HMGCS2|4.0502192294;ACSL3|0.205612517178;HSD17B12|0.50662845008;HMGCL|2.20381023175;ACSM2A|11.5514335642;BAAT|2.84218408636;PIPOX|8.29935949252;ACSM1|4.17275437412;HSD17B8|2.14800894324;CBR4|2.84810039119	15	162	552	81321	http://www.ebi.ac.uk/QuickGO/GTerm?id=GO:0006637
4	4	thioester metabolic process	GO:0035383	5.41e-13	6.5e-12	HSD17B4|3.6376330072;GLYAT|2.04344016543;ACLY|0.437089310205;ACSM2B|3.39638498579;ACSL1|1.93187265785;HMGCS2|4.0502192294;ACSL3|0.205612517178;HSD17B12|0.50662845008;HMGCL|2.20381023175;ACSM2A|11.5514335642;BAAT|2.84218408636;PIPOX|8.29935949252;ACSM1|4.17275437412;HSD17B8|2.14800894324;CBR4|2.84810039119	15	162	552	81321	http://www.ebi.ac.uk/QuickGO/GTerm?id=GO:0035383
4	4	regulation of protein stability	GO:0031647	6.1e-13	7.33e-12	PRKDC|0.225000482448;HSP90AA1|0.563309614249;GAPDH|0.62720110226;LMNA|0.582366793234;CCT4|0.500346693731;GSN|0.496202187343;PPIB|0.551716870021;PFN1|0.535144349213;SUGT1|0.445346450303;MAPK1|0.479299719246;RPL5|0.242322454234;RTN4|0.140048651774;ISOC2|2.406606052;FLOT1|0.467487598876;SEL1L|0.152512563784;RPL11|0.478304079046;CCT6A|0.458819941156;CRYAB|4.44443491462;DPM3|0.205043227799	19	306	552	81321	http://www.ebi.ac.uk/QuickGO/GTerm?id=GO:0031647
4	4	regulation of cell proliferation	GO:0042127	6.21e-13	7.44e-12	PRKDC|0.225000482448;XRCC6|0.274713554394;SOD2|2.012515647;LMNA|0.582366793234;XRCC5|0.424253950853;ANXA1|0.425137080032;DDX39B|0.390934821564;ARG1|4.10675818288;APOH|0.576343173399;AGT|0.413798408039;GLUL|4.04460832341;HNRNPU|0.321970407377;PNP|0.558256480991;NDRG1|0.440434687063;SERPINF1|0.434973676354;CORO1A|0.343409058357;RPS4X|0.502431910212;GSTP1|0.406407800992;GPX1|0.386891248386;TPD52L2|0…	51	2354	552	81321	http://www.ebi.ac.uk/QuickGO/GTerm?id=GO:0042127
8	6,7,8	interleukin-12-mediated signaling pathway	GO:0035722	6.27e-13	7.48e-12	SOD2|2.012515647;CFL1|0.480297431977;RPLP0|0.508035071497;SOD1|3.4749687406;HNRNPF|0.487339815446;PDCD4|0.353553390593;CAPZA1|0.511214265305;HNRNPA2B1|0.454389058224;RALA|0.323312232972;HNRNPDL|0.277584708407	10	46	552	81321	http://www.ebi.ac.uk/QuickGO/GTerm?id=GO:0035722
7	7	cellular response to interleukin-12	GO:0071349	6.27e-13	7.48e-12	SOD2|2.012515647;CFL1|0.480297431977;RPLP0|0.508035071497;SOD1|3.4749687406;HNRNPF|0.487339815446;PDCD4|0.353553390593;CAPZA1|0.511214265305;HNRNPA2B1|0.454389058224;RALA|0.323312232972;HNRNPDL|0.277584708407	10	46	552	81321	http://www.ebi.ac.uk/QuickGO/GTerm?id=GO:0071349
4	4	coagulation	GO:0050817	6.41e-13	7.64e-12	APOB|0.600818024763;TLN1|0.499653546495;ABAT|5.30002806818;HBB|0.577542892277;ALDOA|0.538493188097;WDR1|0.374230746698;APOH|0.576343173399;KRT1|0.461371246327;CFL1|0.480297431977;PFN1|0.535144349213;CLIC1|0.395294558302;RHOA|0.63463544301;MAPK1|0.479299719246;SOD1|3.4749687406;FERMT3|0.210224103813;ITGB1|0.383420664918;RAB5A|0.226722582233;ITGA1|0.4547041259;CAPZA1|0.511214265305;S100A9|0.3314814…	30	865	552	81321	http://www.ebi.ac.uk/QuickGO/GTerm?id=GO:0050817
6	5,6	negative regulation of programmed cell death	GO:0043069	6.49e-13	7.71e-12	PRKDC|0.225000482448;SOD2|2.012515647;NNT|2.0;LMNA|0.582366793234;ACAA2|5.00024921034;ANXA1|0.425137080032;NCL|0.235206526878;APOH|0.576343173399;CFL1|0.480297431977;AGT|0.413798408039;TXNDC5|0.410940093647;SERPINB9|0.438910898805;RPS3A|0.35478083905;CORO1A|0.343409058357;ARHGDIA|0.396941965466;GSTP1|0.406407800992;GPX1|0.386891248386;RHOA|0.63463544301;SOD1|3.4749687406;ITGB1|0.383420664918;HMOX…	37	1313	552	81321	http://www.ebi.ac.uk/QuickGO/GTerm?id=GO:0043069
4	4	cytokine production	GO:0001816	7.38e-13	8.76e-12	PRKDC|0.225000482448;IQGAP1|0.394473420426;GAPDH|0.62720110226;XRCC6|0.274713554394;TKFC|5.14082534988;XRCC5|0.424253950853;G6PD|0.337743521134;ANXA1|0.425137080032;ARG1|4.10675818288;NCL|0.235206526878;AGT|0.413798408039;PNP|0.558256480991;GSTP1|0.406407800992;GBP1|0.329191730515;SOD1|3.4749687406;LTF|0.333324669273;HMOX1|0.291991848653;DDT|2.17045874376;HMGB1|0.38958228983;PDCD4|0.353553390593;…	32	992	552	81321	http://www.ebi.ac.uk/QuickGO/GTerm?id=GO:0001816
4	4	interaction with host	GO:0051701	7.49e-13	8.87e-12	GAPDH|0.62720110226;KPNB1|0.539614118252;DDX39B|0.390934821564;RPSA|0.470413053757;GSN|0.496202187343;SERPINB9|0.438910898805;CTSB|0.409802303819;ATP6V1B2|0.337275633585;SUGT1|0.445346450303;ITGB1|0.383420664918;ATP6V1A|0.224377512667;SCRIB|0.323312232972;DDB1|0.362235538639;TFRC|0.18453930071;F11R|0.315125847896;GRB2|0.369590607818;ALYREF|0.251738887514;ATP6V1G1|0.144987456813	18	270	552	81321	http://www.ebi.ac.uk/QuickGO/GTerm?id=GO:0051701
6	5,6	RNA metabolic process	GO:0016070	7.67e-13	9.07e-12	PRKDC|0.225000482448;STAT1|0.20040633235;XRCC6|0.274713554394;SOD2|2.012515647;RPL4|0.493116352247;LMNA|0.582366793234;XRCC5|0.424253950853;FBP1|2.28786194641;ACTR3|0.422786143689;IARS2|0.287373712009;EIF4A1|0.390122740087;G6PD|0.337743521134;PPA1|0.4736850353;DDX39B|0.390934821564;GCN1|0.360732171715;DDX17|0.40781874667;NCL|0.235206526878;RPLP0|0.508035071497;RPSA|0.470413053757;AGT|0.4137984080…	157	13324	552	81321	http://www.ebi.ac.uk/QuickGO/GTerm?id=GO:0016070
5	5	negative regulation of catalytic activity	GO:0043086	7.75e-13	9.15e-12	IQGAP1|0.394473420426;GAPDH|0.62720110226;HP|5.40764333211;RACK1|0.423959982317;ANXA1|0.425137080032;AGT|0.413798408039;SERPINB9|0.438910898805;HNRNPU|0.321970407377;UGT1A6|5.03851991979;SERPINF1|0.434973676354;GSTP1|0.406407800992;GPX1|0.386891248386;RPL5|0.242322454234;PDCD4|0.353553390593;PSMB1|0.493116352247;IPO7|0.295657750061;PSMD12|0.486327473706;DCN|0.247757390816;RTRAF|1.95477153282;PSMA…	37	1321	552	81321	http://www.ebi.ac.uk/QuickGO/GTerm?id=GO:0043086
7	7	generation of neurons	GO:0048699	8.59e-13	1.01e-11	TLN1|0.499653546495;IQGAP1|0.394473420426;HSP90AA1|0.563309614249;XRCC5|0.424253950853;ACTR3|0.422786143689;PHGDH|0.371130892657;WDR1|0.374230746698;AIFM1|1.92252185678;CFL1|0.480297431977;AGT|0.413798408039;ACTR2|0.341273429471;SERPINF1|0.434973676354;PRELP|0.465870214652;ARHGDIA|0.396941965466;GDI1|0.662503508523;RHOA|0.63463544301;MAPK1|0.479299719246;SOD1|3.4749687406;ITGB1|0.383420664918;HPR…	54	2620	552	81321	http://www.ebi.ac.uk/QuickGO/GTerm?id=GO:0048699
7	6,7	regulation of phosphate metabolic process	GO:0019220	9.25e-13	1.09e-11	PRKDC|0.225000482448;IQGAP1|0.394473420426;ACSL1|1.93187265785;HSP90AA1|0.563309614249;XRCC6|0.274713554394;NNT|2.0;XRCC5|0.424253950853;FBP1|2.28786194641;RACK1|0.423959982317;ACSL3|0.205612517178;GCN1|0.360732171715;AGT|0.413798408039;HNRNPU|0.321970407377;EIF6|0.432568345292;PARP1|0.268501117905;ERP29|0.458819941156;GSTP1|0.406407800992;RHOA|0.63463544301;GBP1|0.329191730515;MAPK1|0.4792997192…	54	2625	552	81321	http://www.ebi.ac.uk/QuickGO/GTerm?id=GO:0019220
4	4	estrogen metabolic process	GO:0008210	9.57e-13	1.12e-11	HSD17B4|3.6376330072;CYP3A4|2.85600795937;CYP2C9|4.08688033086;HSD17B12|0.50662845008;CYP2C8|2.69820506868;SULT1A1|4.6815945659;CYP1A2|3.14269006667;UGT2B4|5.66077664131;HSD17B8|2.14800894324	9	33	552	81321	http://www.ebi.ac.uk/QuickGO/GTerm?id=GO:0008210
5	5	pyridine-containing compound metabolic process	GO:0072524	1.01e-12	1.18e-11	AOX1|3.78685452495;PKM|0.189464570814;ALDOB|16.0666806918;GAPDH|0.62720110226;TPI1|0.547526235397;PCK2|4.3711109564;NNT|2.0;FBP1|2.28786194641;ALDOA|0.538493188097;G6PD|0.337743521134;LDHA|0.491751037013;PGD|0.573156092864;PFKL|0.351598299978;DCXR|5.25977104082;PNP|0.558256480991;EIF6|0.432568345292;LDHB|0.443498152576;GPD1|3.46294626208;NNMT|1.91321631618;PDXK|1.53368265967;GPD2|0.535515411596;M…	23	496	552	81321	http://www.ebi.ac.uk/QuickGO/GTerm?id=GO:0072524
4	4	cell cycle	GO:0007049	1.12e-12	1.31e-11	DYNC1H1|0.536258308409;PRKDC|0.225000482448;CLTC|0.257563488405;TUBB4B|0.544876056107;IQGAP1|0.394473420426;HSP90AA1|0.563309614249;LMNA|0.582366793234;EML4|0.415811049187;KPNB1|0.539614118252;RACK1|0.423959982317;ACTR3|0.422786143689;PHGDH|0.371130892657;ANXA1|0.425137080032;DDX39B|0.390934821564;PDCD6IP|0.371903440609;CFL1|0.480297431977;ACTR2|0.341273429471;HNRNPU|0.321970407377;NDRG1|0.440434…	65	3590	552	81321	http://www.ebi.ac.uk/QuickGO/GTerm?id=GO:0007049
6	5,6	regulation of phosphorus metabolic process	GO:0051174	1.17e-12	1.36e-11	PRKDC|0.225000482448;IQGAP1|0.394473420426;ACSL1|1.93187265785;HSP90AA1|0.563309614249;XRCC6|0.274713554394;NNT|2.0;XRCC5|0.424253950853;FBP1|2.28786194641;RACK1|0.423959982317;ACSL3|0.205612517178;GCN1|0.360732171715;AGT|0.413798408039;HNRNPU|0.321970407377;EIF6|0.432568345292;PARP1|0.268501117905;ERP29|0.458819941156;GSTP1|0.406407800992;RHOA|0.63463544301;GBP1|0.329191730515;MAPK1|0.4792997192…	54	2641	552	81321	http://www.ebi.ac.uk/QuickGO/GTerm?id=GO:0051174
8	6,8	neuron differentiation	GO:0030182	1.21e-12	1.41e-11	TLN1|0.499653546495;IQGAP1|0.394473420426;HSP90AA1|0.563309614249;ACTR3|0.422786143689;PHGDH|0.371130892657;AIFM1|1.92252185678;CFL1|0.480297431977;AGT|0.413798408039;ACTR2|0.341273429471;SERPINF1|0.434973676354;PRELP|0.465870214652;ARHGDIA|0.396941965466;GDI1|0.662503508523;RHOA|0.63463544301;MAPK1|0.479299719246;SOD1|3.4749687406;ITGB1|0.383420664918;HPRT1|0.57275894899;YWHAB|0.405563577789;SLC…	51	2397	552	81321	http://www.ebi.ac.uk/QuickGO/GTerm?id=GO:0030182
6	6	response to interleukin-12	GO:0070671	1.24e-12	1.44e-11	SOD2|2.012515647;CFL1|0.480297431977;RPLP0|0.508035071497;SOD1|3.4749687406;HNRNPF|0.487339815446;PDCD4|0.353553390593;CAPZA1|0.511214265305;HNRNPA2B1|0.454389058224;RALA|0.323312232972;HNRNPDL|0.277584708407	10	49	552	81321	http://www.ebi.ac.uk/QuickGO/GTerm?id=GO:0070671
10	6,7,9,10	regulation of actin filament polymerization	GO:0030833	1.27e-12	1.47e-11	ACTR3|0.422786143689;VIL1|0.246216610724;CFL1|0.480297431977;GSN|0.496202187343;ACTR2|0.341273429471;CORO1A|0.343409058357;PFN1|0.535144349213;CAPZB|0.429878243122;RHOA|0.63463544301;CAPG|0.294430697399;ARPC1B|0.398044049389;ARPC4|0.398872619905;CAPZA1|0.511214265305;ARPC2|0.578745108495;HCLS1|0.490049707671;BIN1|0.480297431977;ARPC5|0.395842932936;TWF2|0.267386771971;GRB2|0.369590607818;COTL1|0.…	22	453	552	81321	http://www.ebi.ac.uk/QuickGO/GTerm?id=GO:0030833
4	4	cell cycle phase transition	GO:0044770	1.33e-12	1.54e-11	DYNC1H1|0.536258308409;PRKDC|0.225000482448;TUBB4B|0.544876056107;HSP90AA1|0.563309614249;ANXA1|0.425137080032;APEX1|0.556325060292;PPP1CB|0.390393246304;ITGB1|0.383420664918;DCTN2|0.457866843209;DCTN1|0.450937689191;PSMB1|0.493116352247;DNM2|0.330105710254;PSMD12|0.486327473706;BID|0.405282559943;UBE2L3|0.334481888697;DDB1|0.362235538639;DDRGK1|0.46911059825;PSMA2|0.467487598876;RPS6|0.390663940…	28	772	552	81321	http://www.ebi.ac.uk/QuickGO/GTerm?id=GO:0044770
7	7	purine ribonucleoside metabolic process	GO:0046128	1.45e-12	1.68e-11	ACLY|0.437089310205;PKM|0.189464570814;ALDOB|16.0666806918;GAPDH|0.62720110226;TPI1|0.547526235397;FBP1|2.28786194641;ALDOA|0.538493188097;AHCY|0.36729215832;LDHA|0.491751037013;PFKL|0.351598299978;PNP|0.558256480991;MAT1A|3.01258093327;IMPDH2|0.502431910212;ATP6V1B2|0.337275633585;OLA1|0.503128911749;RHOA|0.63463544301;SULT1A1|4.6815945659;SULT2A1|6.58416276223;HPRT1|0.57275894899;ATP6V1A|0.2243…	25	608	552	81321	http://www.ebi.ac.uk/QuickGO/GTerm?id=GO:0046128
6	5,6	enzyme linked receptor protein signaling pathway	GO:0007167	1.49e-12	1.72e-11	IQGAP1|0.394473420426;HSP90AA1|0.563309614249;ACTR3|0.422786143689;CFL1|0.480297431977;AGT|0.413798408039;ACTR2|0.341273429471;PARP1|0.268501117905;ARHGDIA|0.396941965466;ATP6V1B2|0.337275633585;PPP1CB|0.390393246304;RHOA|0.63463544301;MAPK1|0.479299719246;ITGB1|0.383420664918;ATP6V1A|0.224377512667;YWHAB|0.405563577789;PBLD|2.97729051033;ARPC1B|0.398044049389;SLC9A3R1|0.443190849597;HNRNPF|0.487…	47	2091	552	81321	http://www.ebi.ac.uk/QuickGO/GTerm?id=GO:0007167
6	6	response to insulin	GO:0032868	1.64e-12	1.89e-11	PRKDC|0.225000482448;ALDOB|16.0666806918;PCK2|4.3711109564;GOT2|2.59547753388;HMGCS2|4.0502192294;AGT|0.413798408039;EIF6|0.432568345292;PARP1|0.268501117905;GSTP1|0.406407800992;ATP6V1B2|0.337275633585;OTC|4.44751663007;MAPK1|0.479299719246;ATP6V1A|0.224377512667;YWHAB|0.405563577789;MZB1|0.15987319766;RAB10|0.322193657621;RPS6|0.390663940086;CAB39|0.38742796548;YWHAG|0.614719433627;GRB2|0.36959…	22	459	552	81321	http://www.ebi.ac.uk/QuickGO/GTerm?id=GO:0032868
6	6	purine nucleoside metabolic process	GO:0042278	1.67e-12	1.92e-11	ACLY|0.437089310205;PKM|0.189464570814;ALDOB|16.0666806918;GAPDH|0.62720110226;TPI1|0.547526235397;FBP1|2.28786194641;ALDOA|0.538493188097;AHCY|0.36729215832;LDHA|0.491751037013;PFKL|0.351598299978;PNP|0.558256480991;MAT1A|3.01258093327;IMPDH2|0.502431910212;ATP6V1B2|0.337275633585;OLA1|0.503128911749;RHOA|0.63463544301;SULT1A1|4.6815945659;SULT2A1|6.58416276223;HPRT1|0.57275894899;ATP6V1A|0.2243…	25	612	552	81321	http://www.ebi.ac.uk/QuickGO/GTerm?id=GO:0042278
4	4	tissue migration	GO:0090130	1.76e-12	2.02e-11	ANXA1|0.425137080032;APOH|0.576343173399;AGT|0.413798408039;ACTA2|0.521955963711;GLUL|4.04460832341;SERPINF1|0.434973676354;PFN1|0.535144349213;GPX1|0.386891248386;RHOA|0.63463544301;ITGB1|0.383420664918;PBLD|2.97729051033;HMOX1|0.291991848653;HMGB1|0.38958228983;RTN4|0.140048651774;DCN|0.247757390816;SH3BGRL3|0.481297221551;ITGB2|0.193579756963;CORO1C|0.399702915176;S100P|0.280874975758	19	325	552	81321	http://www.ebi.ac.uk/QuickGO/GTerm?id=GO:0090130
4	4	endomembrane system organization	GO:0010256	1.99e-12	2.28e-11	CLTC|0.257563488405;SCP2|3.03353509075;LMNA|0.582366793234;RACK1|0.423959982317;ACSL3|0.205612517178;PDCD6IP|0.371903440609;GSN|0.496202187343;NDRG1|0.440434687063;GBP1|0.329191730515;MAPK1|0.479299719246;SOD1|3.4749687406;ITGB1|0.383420664918;SLC9A3R1|0.443190849597;DCTN1|0.450937689191;RTN4|0.140048651774;DNM2|0.330105710254;RAB10|0.322193657621;SCRIB|0.323312232972;S100A9|0.331481440075;SEC31A…	31	967	552	81321	http://www.ebi.ac.uk/QuickGO/GTerm?id=GO:0010256
6	5,6	small GTPase mediated signal transduction	GO:0007264	2.03e-12	2.33e-11	IQGAP1|0.394473420426;FBP1|2.28786194641;KPNB1|0.539614118252;ACTR3|0.422786143689;CFL1|0.480297431977;ACTR2|0.341273429471;ARHGDIA|0.396941965466;GDI1|0.662503508523;PPP1CB|0.390393246304;RHOA|0.63463544301;YWHAQ|0.428688018317;MAPK1|0.479299719246;ITGB1|0.383420664918;YWHAB|0.405563577789;HMOX1|0.291991848653;RAN|0.18124335411;ARF3|0.339151081862;RANGAP1|0.417254640578;DNM2|0.330105710254;RAB5A…	45	1954	552	81321	http://www.ebi.ac.uk/QuickGO/GTerm?id=GO:0007264
7	5,6,7	regulation of DNA metabolic process	GO:0051052	2.08e-12	2.38e-11	PRKDC|0.225000482448;HSP90AA1|0.563309614249;LMNA|0.582366793234;XRCC5|0.424253950853;AIFM1|1.92252185678;DDX39B|0.390934821564;CCT4|0.500346693731;ACTR2|0.341273429471;HNRNPU|0.321970407377;APEX1|0.556325060292;PARP1|0.268501117905;OTUB1|0.409802303819;MAPK1|0.479299719246;HMGB1|0.38958228983;UBE2N|0.414947292795;CACYBP|0.4008126647;HNRNPA2B1|0.454389058224;TFRC|0.18453930071;UBE2V1|0.3619845430…	23	514	552	81321	http://www.ebi.ac.uk/QuickGO/GTerm?id=GO:0051052
8	7,8	actin polymerization or depolymerization	GO:0008154	2.29e-12	2.62e-11	ACTR3|0.422786143689;WDR1|0.374230746698;VIL1|0.246216610724;CFL1|0.480297431977;GSN|0.496202187343;ACTR2|0.341273429471;CORO1A|0.343409058357;PFN1|0.535144349213;CAPZB|0.429878243122;RHOA|0.63463544301;CAPG|0.294430697399;ARPC1B|0.398044049389;ARPC4|0.398872619905;CAPZA1|0.511214265305;ARPC2|0.578745108495;HCLS1|0.490049707671;BIN1|0.480297431977;SH3BGRL3|0.481297221551;ARPC5|0.395842932936;CFL2…	25	621	552	81321	http://www.ebi.ac.uk/QuickGO/GTerm?id=GO:0008154
3	3	cell cycle process	GO:0022402	2.48e-12	2.83e-11	DYNC1H1|0.536258308409;PRKDC|0.225000482448;CLTC|0.257563488405;TUBB4B|0.544876056107;HSP90AA1|0.563309614249;LMNA|0.582366793234;EML4|0.415811049187;KPNB1|0.539614118252;ACTR3|0.422786143689;PHGDH|0.371130892657;ANXA1|0.425137080032;DDX39B|0.390934821564;PDCD6IP|0.371903440609;CFL1|0.480297431977;ACTR2|0.341273429471;HNRNPU|0.321970407377;NDRG1|0.440434687063;APEX1|0.556325060292;ANXA11|0.356259…	52	2527	552	81321	http://www.ebi.ac.uk/QuickGO/GTerm?id=GO:0022402
4	4	chemotaxis	GO:0006935	2.53e-12	2.88e-11	TLN1|0.499653546495;HSP90AA1|0.563309614249;ACTR3|0.422786143689;ANXA1|0.425137080032;CFL1|0.480297431977;ACTR2|0.341273429471;CORO1A|0.343409058357;GSTP1|0.406407800992;RHOA|0.63463544301;MAPK1|0.479299719246;ITGB1|0.383420664918;YWHAB|0.405563577789;DDT|2.17045874376;HMGB1|0.38958228983;RPS19|0.335410556221;ITGA1|0.4547041259;SCRIB|0.323312232972;ARPC4|0.398872619905;COL4A2|0.15690899891;ARPC2|…	35	1238	552	81321	http://www.ebi.ac.uk/QuickGO/GTerm?id=GO:0006935
9	7,8,9	negative regulation of mRNA catabolic process	GO:1902373	2.64e-12	2.98e-11	HNRNPU|0.321970407377;IGF2BP1|0.230685623163;ELAVL1|0.217336140023;FUS|0.243501067136;PAIP1|0.127361399577;HNRNPA0|0.215237297085	6	8	552	81321	http://www.ebi.ac.uk/QuickGO/GTerm?id=GO:1902373
6	5,6	doxorubicin metabolic process	GO:0044598	2.64e-12	2.98e-11	AKR1A1|1.56808090815;AKR1B10|10.8377998199;AKR1C1|2.20839769433;AKR1C4|4.44443491462;CBR4|2.84810039119;AKR1C2|6.81162966199	6	8	552	81321	http://www.ebi.ac.uk/QuickGO/GTerm?id=GO:0044598
5	5	daunorubicin metabolic process	GO:0044597	2.64e-12	2.98e-11	AKR1A1|1.56808090815;AKR1B10|10.8377998199;AKR1C1|2.20839769433;AKR1C4|4.44443491462;CBR4|2.84810039119;AKR1C2|6.81162966199	6	8	552	81321	http://www.ebi.ac.uk/QuickGO/GTerm?id=GO:0044597
3	3	taxis	GO:0042330	2.64e-12	2.99e-11	TLN1|0.499653546495;HSP90AA1|0.563309614249;ACTR3|0.422786143689;ANXA1|0.425137080032;CFL1|0.480297431977;ACTR2|0.341273429471;CORO1A|0.343409058357;GSTP1|0.406407800992;RHOA|0.63463544301;MAPK1|0.479299719246;ITGB1|0.383420664918;YWHAB|0.405563577789;DDT|2.17045874376;HMGB1|0.38958228983;RPS19|0.335410556221;ITGA1|0.4547041259;SCRIB|0.323312232972;ARPC4|0.398872619905;COL4A2|0.15690899891;ARPC2|…	35	1240	552	81321	http://www.ebi.ac.uk/QuickGO/GTerm?id=GO:0042330
7	6,7	cellular protein complex assembly	GO:0043623	2.67e-12	3.01e-11	CLTC|0.257563488405;TUBB4B|0.544876056107;HSPA4|0.529242197438;HSP90AA1|0.563309614249;ALDOB|16.0666806918;ACTR3|0.422786143689;AIFM1|1.92252185678;VIL1|0.246216610724;CFL1|0.480297431977;GSN|0.496202187343;ACTR2|0.341273429471;CORO1A|0.343409058357;PARP1|0.268501117905;PFN1|0.535144349213;CAPZB|0.429878243122;RHOA|0.63463544301;CAPG|0.294430697399;ARPC1B|0.398044049389;DCTN1|0.450937689191;RTN4|…	38	1449	552	81321	http://www.ebi.ac.uk/QuickGO/GTerm?id=GO:0043623
5	5	response to hydrogen peroxide	GO:0042542	2.73e-12	3.07e-11	EEF2|0.47434215757;HBA2|0.534773543943;HBB|0.577542892277;HP|5.40764333211;RACK1|0.423959982317;ANXA1|0.425137080032;AIFM1|1.92252185678;LDHA|0.491751037013;ARG1|4.10675818288;CFL1|0.480297431977;APEX1|0.556325060292;GPX1|0.386891248386;SOD1|3.4749687406;HMOX1|0.291991848653;CRYAB|4.44443491462	15	181	552	81321	http://www.ebi.ac.uk/QuickGO/GTerm?id=GO:0042542
5	4,5	regulation of cellular response to stress	GO:0080135	3.17e-12	3.57e-11	PRKDC|0.225000482448;HSP90AA1|0.563309614249;SOD2|2.012515647;NNT|2.0;HP|5.40764333211;RACK1|0.423959982317;DDX39B|0.390934821564;ACTR2|0.341273429471;EIF2S1|0.493458272943;APEX1|0.556325060292;PARP1|0.268501117905;ERP29|0.458819941156;GSTP1|0.406407800992;GPX1|0.386891248386;OTUB1|0.409802303819;MAPK1|0.479299719246;SOD1|3.4749687406;HMGB1|0.38958228983;PDCD4|0.353553390593;RTN4|0.140048651774;U…	32	1049	552	81321	http://www.ebi.ac.uk/QuickGO/GTerm?id=GO:0080135
5	5	positive regulation of cell projection organization	GO:0031346	3.25e-12	3.64e-11	IQGAP1|0.394473420426;CFL1|0.480297431977;AGT|0.413798408039;ACTR2|0.341273429471;SERPINF1|0.434973676354;PFN1|0.535144349213;ARHGDIA|0.396941965466;GDI1|0.662503508523;RHOA|0.63463544301;RTN4|0.140048651774;DNM2|0.330105710254;ARPC2|0.578745108495;S100A9|0.331481440075;HCLS1|0.490049707671;FSCN1|0.555939578759;AP2A1|0.271683715632;CORO1C|0.399702915176;TWF2|0.267386771971;RAC2|0.164481815629;RAL…	21	427	552	81321	http://www.ebi.ac.uk/QuickGO/GTerm?id=GO:0031346
7	7	glucuronate metabolic process	GO:0019585	3.51e-12	3.92e-11	AKR1A1|1.56808090815;UGP2|3.6731046492;UGT2B7|8.74222191281;SORD|2.90593009914;UGT1A6|5.03851991979;DCXR|5.25977104082;UGT2B4|5.66077664131;UGT1A9|2.33755449712;UGT1A4|8.4444297411;UGT2B15|4.71415763125	10	54	552	81321	http://www.ebi.ac.uk/QuickGO/GTerm?id=GO:0019585
6	6	uronic acid metabolic process	GO:0006063	3.51e-12	3.92e-11	AKR1A1|1.56808090815;UGP2|3.6731046492;UGT2B7|8.74222191281;SORD|2.90593009914;UGT1A6|5.03851991979;DCXR|5.25977104082;UGT2B4|5.66077664131;UGT1A9|2.33755449712;UGT1A4|8.4444297411;UGT2B15|4.71415763125	10	54	552	81321	http://www.ebi.ac.uk/QuickGO/GTerm?id=GO:0006063
5	3,4,5	regulation of homeostatic process	GO:0032844	3.97e-12	4.43e-11	ABAT|5.30002806818;ACOX1|3.63007662127;LMNA|0.582366793234;XRCC5|0.424253950853;RACK1|0.423959982317;ANXA1|0.425137080032;CCT4|0.500346693731;AGT|0.413798408039;HNRNPU|0.321970407377;ERO1A|0.346277367028;CORO1A|0.343409058357;PARP1|0.268501117905;CA2|3.00007797857;MAPK1|0.479299719246;DCN|0.247757390816;HNRNPA2B1|0.454389058224;TFRC|0.18453930071;HNRNPA1|0.331481440075;FKBP1A|0.305236628167;B2M|0…	25	637	552	81321	http://www.ebi.ac.uk/QuickGO/GTerm?id=GO:0032844
4	3,4	negative regulation of signaling	GO:0023057	4.32e-12	4.81e-11	SOD2|2.012515647;TKFC|5.14082534988;LMNA|0.582366793234;ACAA2|5.00024921034;FBP1|2.28786194641;RACK1|0.423959982317;ARG1|4.10675818288;AGT|0.413798408039;PFKL|0.351598299978;SLC18A1|0.206755842111;GSTP1|0.406407800992;GPX1|0.386891248386;PPP1CB|0.390393246304;RHOA|0.63463544301;GBP1|0.329191730515;ITGB1|0.383420664918;YWHAB|0.405563577789;PBLD|2.97729051033;HMOX1|0.291991848653;SLC9A3R1|0.4431908…	44	1921	552	81321	http://www.ebi.ac.uk/QuickGO/GTerm?id=GO:0023057
5	5	nucleobase metabolic process	GO:0009112	4.52e-12	5.03e-11	CPS1|3.953142606;AOX1|3.78685452495;ATIC|0.294226684305;SHMT1|5.05601239381;DPYD|0.425726853874;PNP|0.558256480991;GART|0.497924876547;IMPDH2|0.502431910212;GPX1|0.386891248386;MAPK1|0.479299719246;DPYS|3.85037777241;HPRT1|0.57275894899;TTR|1.91852823865;DCTD|0.605836330215	14	155	552	81321	http://www.ebi.ac.uk/QuickGO/GTerm?id=GO:0009112
6	5,6	regulation of reactive oxygen species metabolic process	GO:2000377	4.65e-12	5.16e-11	HSP90AA1|0.563309614249;HBB|0.577542892277;NNT|2.0;HP|5.40764333211;G6PD|0.337743521134;AGT|0.413798408039;EIF6|0.432568345292;GSTP1|0.406407800992;RHOA|0.63463544301;SOD1|3.4749687406;DNM2|0.330105710254;ITGB2|0.193579756963;NQO2|4.83997635688;RAC2|0.164481815629;GRB2|0.369590607818;CRYAB|4.44443491462	16	223	552	81321	http://www.ebi.ac.uk/QuickGO/GTerm?id=GO:2000377
6	6	monosaccharide biosynthetic process	GO:0046364	4.72e-12	5.23e-11	ALDOB|16.0666806918;GAPDH|0.62720110226;TPI1|0.547526235397;PCK2|4.3711109564;GOT2|2.59547753388;AKR1A1|1.56808090815;FBP1|2.28786194641;ALDOA|0.538493188097;G6PD|0.337743521134;PGD|0.573156092864;SORD|2.90593009914;GPD1|3.46294626208;SLC25A10|1.7350773743;DDB1|0.362235538639;GPD2|0.535515411596	15	188	552	81321	http://www.ebi.ac.uk/QuickGO/GTerm?id=GO:0046364
4	4	negative regulation of cell communication	GO:0010648	4.86e-12	5.38e-11	SOD2|2.012515647;TKFC|5.14082534988;LMNA|0.582366793234;ACAA2|5.00024921034;FBP1|2.28786194641;RACK1|0.423959982317;ARG1|4.10675818288;AGT|0.413798408039;PFKL|0.351598299978;SLC18A1|0.206755842111;GSTP1|0.406407800992;GPX1|0.386891248386;PPP1CB|0.390393246304;RHOA|0.63463544301;GBP1|0.329191730515;ITGB1|0.383420664918;YWHAB|0.405563577789;PBLD|2.97729051033;HMOX1|0.291991848653;SLC9A3R1|0.4431908…	44	1928	552	81321	http://www.ebi.ac.uk/QuickGO/GTerm?id=GO:0010648
8	6,7,8	protein export from nucleus	GO:0006611	4.91e-12	5.42e-11	DDX39B|0.390934821564;RPSA|0.470413053757;EIF6|0.432568345292;SSB|0.2513901451;RAN|0.18124335411;RANGAP1|0.417254640578;EIF4A3|0.29057852688;HNRNPA2B1|0.454389058224;ALYREF|0.251738887514;ANP32B|0.287772372832;RBM8A|0.263340258989	11	76	552	81321	http://www.ebi.ac.uk/QuickGO/GTerm?id=GO:0006611
5	5	ribosomal large subunit biogenesis	GO:0042273	5.19e-12	5.73e-11	RPLP0|0.508035071497;EIF6|0.432568345292;RPL7|0.421323414752;RPL5|0.242322454234;RPL10A|0.489031736724;RPL3|0.287772372832;RPL6|0.36475508606;RPL14|0.355519352647;RPL11|0.478304079046;RPL23A|0.343647173893;SNU13|0.179866697501;RPL38|0.198746312737	12	100	552	81321	http://www.ebi.ac.uk/QuickGO/GTerm?id=GO:0042273
5	5	mitotic cell cycle	GO:0000278	5.4e-12	5.94e-11	DYNC1H1|0.536258308409;PRKDC|0.225000482448;CLTC|0.257563488405;TUBB4B|0.544876056107;IQGAP1|0.394473420426;HSP90AA1|0.563309614249;LMNA|0.582366793234;EML4|0.415811049187;KPNB1|0.539614118252;ANXA1|0.425137080032;PDCD6IP|0.371903440609;CFL1|0.480297431977;HNRNPU|0.321970407377;APEX1|0.556325060292;PPP1CB|0.390393246304;RHOA|0.63463544301;SUGT1|0.445346450303;ITGB1|0.383420664918;DCTN2|0.45786684…	43	1857	552	81321	http://www.ebi.ac.uk/QuickGO/GTerm?id=GO:0000278
6	6	cellular response to lipid	GO:0071396	6.13e-12	6.73e-11	APOB|0.600818024763;CPS1|3.953142606;PCK2|4.3711109564;HMGCS2|4.0502192294;XRCC5|0.424253950853;ANXA1|0.425137080032;AIFM1|1.92252185678;DDX17|0.40781874667;ARG1|4.10675818288;NCL|0.235206526878;SERPINB9|0.438910898805;HNRNPU|0.321970407377;SERPINF1|0.434973676354;PARP1|0.268501117905;GSTP1|0.406407800992;RHOA|0.63463544301;MAPK1|0.479299719246;RAN|0.18124335411;HMGB1|0.38958228983;PDCD4|0.353553…	28	824	552	81321	http://www.ebi.ac.uk/QuickGO/GTerm?id=GO:0071396
3	3	negative regulation of multicellular organismal process	GO:0051241	6.29e-12	6.9e-11	ALDH1A1|2.36690204351;ABAT|5.30002806818;LMNA|0.582366793234;G6PD|0.337743521134;ANXA1|0.425137080032;ARG1|4.10675818288;APOH|0.576343173399;KRT1|0.461371246327;THBS2|0.351354675052;AGT|0.413798408039;SERPINF1|0.434973676354;ARHGDIA|0.396941965466;GSTP1|0.406407800992;GDI1|0.662503508523;RHOA|0.63463544301;GBP1|0.329191730515;SOD1|3.4749687406;PBLD|2.97729051033;HMOX1|0.291991848653;HMGB1|0.38958…	38	1492	552	81321	http://www.ebi.ac.uk/QuickGO/GTerm?id=GO:0051241
7	7	ethanol metabolic process	GO:0006067	6.5e-12	7.12e-11	ALDH1A1|2.36690204351;ADH1B|5.34429631356;ALDH2|6.13473063869;ADH4|5.43771296763;ALDH1B1|2.65001403409;ADH6|4.91775546902;ADH1C|4.3469394501;SULT1A1|4.6815945659;SULT2A1|6.58416276223	9	40	552	81321	http://www.ebi.ac.uk/QuickGO/GTerm?id=GO:0006067
7	5,7	response to molecule of bacterial origin	GO:0002237	6.89e-12	7.54e-11	APOB|0.600818024763;CPS1|3.953142606;PCK2|4.3711109564;HMGCS2|4.0502192294;ARG1|4.10675818288;NCL|0.235206526878;GSTP1|0.406407800992;ALAD|2.1361308161;RHOA|0.63463544301;MAPK1|0.479299719246;HMGB1|0.38958228983;PDCD4|0.353553390593;CYP1A2|3.14269006667;MPO|0.408667664244;DCN|0.247757390816;S100A9|0.331481440075;MGST1|2.81668845382;B2M|0.502083771619;S100A8|0.206183387153;GNG12|2.66659735418;HMGB…	22	494	552	81321	http://www.ebi.ac.uk/QuickGO/GTerm?id=GO:0002237
3	3	activation of immune response	GO:0002253	7.52e-12	8.21e-11	APOB|0.600818024763;PRKDC|0.225000482448;CFH|0.36248670822;HSP90AA1|0.563309614249;XRCC6|0.274713554394;TKFC|5.14082534988;XRCC5|0.424253950853;ACTR3|0.422786143689;KRT1|0.461371246327;CFL1|0.480297431977;ACTR2|0.341273429471;CTSB|0.409802303819;GBP1|0.329191730515;MAPK1|0.479299719246;ARPC1B|0.398044049389;HMGB1|0.38958228983;PSMB1|0.493116352247;RTN4|0.140048651774;PSMD12|0.486327473706;ARPC4|0…	34	1219	552	81321	http://www.ebi.ac.uk/QuickGO/GTerm?id=GO:0002253
6	6	nucleotide catabolic process	GO:0009166	7.59e-12	8.27e-11	PKM|0.189464570814;ALDOB|16.0666806918;GAPDH|0.62720110226;TPI1|0.547526235397;FBP1|2.28786194641;RACK1|0.423959982317;ALDOA|0.538493188097;LDHA|0.491751037013;PFKL|0.351598299978;PNP|0.558256480991;EIF6|0.432568345292;GPX1|0.386891248386;HPRT1|0.57275894899;GPD1|3.46294626208	14	161	552	81321	http://www.ebi.ac.uk/QuickGO/GTerm?id=GO:0009166
9	8,9	actin filament polymerization	GO:0030041	7.75e-12	8.43e-11	ACTR3|0.422786143689;VIL1|0.246216610724;CFL1|0.480297431977;GSN|0.496202187343;ACTR2|0.341273429471;CORO1A|0.343409058357;PFN1|0.535144349213;CAPZB|0.429878243122;RHOA|0.63463544301;CAPG|0.294430697399;ARPC1B|0.398044049389;ARPC4|0.398872619905;CAPZA1|0.511214265305;ARPC2|0.578745108495;HCLS1|0.490049707671;BIN1|0.480297431977;ARPC5|0.395842932936;TWF2|0.267386771971;GRB2|0.369590607818;COTL1|0.…	22	497	552	81321	http://www.ebi.ac.uk/QuickGO/GTerm?id=GO:0030041
5	5	neuron death	GO:0070997	8.34e-12	9.05e-11	GAPDH|0.62720110226;SOD2|2.012515647;RACK1|0.423959982317;G6PD|0.337743521134;AIFM1|1.92252185678;AGT|0.413798408039;EIF2S1|0.493458272943;SERPINF1|0.434973676354;CORO1A|0.343409058357;PARP1|0.268501117905;GPX1|0.386891248386;RHOA|0.63463544301;SOD1|3.4749687406;HMOX1|0.291991848653;DIABLO|0.431669779287;ITGA1|0.4547041259;BID|0.405282559943;ITGB2|0.193579756963;NQO2|4.83997635688;SNX6|0.48733981…	21	449	552	81321	http://www.ebi.ac.uk/QuickGO/GTerm?id=GO:0070997
6	6	epithelial cell migration	GO:0010631	9.37e-12	1.02e-10	ANXA1|0.425137080032;APOH|0.576343173399;AGT|0.413798408039;GLUL|4.04460832341;SERPINF1|0.434973676354;PFN1|0.535144349213;GPX1|0.386891248386;RHOA|0.63463544301;ITGB1|0.383420664918;PBLD|2.97729051033;HMOX1|0.291991848653;HMGB1|0.38958228983;RTN4|0.140048651774;DCN|0.247757390816;SH3BGRL3|0.481297221551;ITGB2|0.193579756963;CORO1C|0.399702915176;S100P|0.280874975758	18	314	552	81321	http://www.ebi.ac.uk/QuickGO/GTerm?id=GO:0010631
6	6	ribonucleoside metabolic process	GO:0009119	9.64e-12	1.04e-10	ACLY|0.437089310205;PKM|0.189464570814;ALDOB|16.0666806918;GAPDH|0.62720110226;TPI1|0.547526235397;FBP1|2.28786194641;ALDOA|0.538493188097;AHCY|0.36729215832;LDHA|0.491751037013;PFKL|0.351598299978;PNP|0.558256480991;MAT1A|3.01258093327;IMPDH2|0.502431910212;ATP6V1B2|0.337275633585;OLA1|0.503128911749;RHOA|0.63463544301;SULT1A1|4.6815945659;SULT2A1|6.58416276223;HPRT1|0.57275894899;ATP6V1A|0.2243…	25	664	552	81321	http://www.ebi.ac.uk/QuickGO/GTerm?id=GO:0009119
4	4	regulation of biosynthetic process	GO:0009889	1.01e-11	1.1e-10	APOB|0.600818024763;PRKDC|0.225000482448;CLTC|0.257563488405;EEF2|0.47434215757;HSP90AA1|0.563309614249;SOAT1|4.10391258135;GAPDH|0.62720110226;STAT1|0.20040633235;ACO1|2.42502563812;XRCC6|0.274713554394;HBB|0.577542892277;SOD2|2.012515647;LMNA|0.582366793234;XRCC5|0.424253950853;FBP1|2.28786194641;KPNB1|0.539614118252;RACK1|0.423959982317;ACTR3|0.422786143689;IARS2|0.287373712009;SHMT1|5.0560123…	128	10364	552	81321	http://www.ebi.ac.uk/QuickGO/GTerm?id=GO:0009889
7	5,6,7	positive regulation of DNA metabolic process	GO:0051054	1.08e-11	1.16e-10	PRKDC|0.225000482448;HSP90AA1|0.563309614249;XRCC5|0.424253950853;DDX39B|0.390934821564;CCT4|0.500346693731;ACTR2|0.341273429471;APEX1|0.556325060292;PARP1|0.268501117905;MAPK1|0.479299719246;HMGB1|0.38958228983;UBE2N|0.414947292795;CACYBP|0.4008126647;HNRNPA2B1|0.454389058224;TFRC|0.18453930071;FUS|0.243501067136;HNRNPA1|0.331481440075;CCT6A|0.458819941156	17	275	552	81321	http://www.ebi.ac.uk/QuickGO/GTerm?id=GO:0051054
5	5	epithelium migration	GO:0090132	1.1e-11	1.18e-10	ANXA1|0.425137080032;APOH|0.576343173399;AGT|0.413798408039;GLUL|4.04460832341;SERPINF1|0.434973676354;PFN1|0.535144349213;GPX1|0.386891248386;RHOA|0.63463544301;ITGB1|0.383420664918;PBLD|2.97729051033;HMOX1|0.291991848653;HMGB1|0.38958228983;RTN4|0.140048651774;DCN|0.247757390816;SH3BGRL3|0.481297221551;ITGB2|0.193579756963;CORO1C|0.399702915176;S100P|0.280874975758	18	317	552	81321	http://www.ebi.ac.uk/QuickGO/GTerm?id=GO:0090132
7	5,6,7	positive regulation of RNA metabolic process	GO:0051254	1.14e-11	1.22e-10	PRKDC|0.225000482448;XRCC6|0.274713554394;LMNA|0.582366793234;ACTR3|0.422786143689;DDX39B|0.390934821564;GCN1|0.360732171715;DDX17|0.40781874667;NCL|0.235206526878;AGT|0.413798408039;ACTA2|0.521955963711;ACTR2|0.341273429471;HNRNPU|0.321970407377;APEX1|0.556325060292;PARP1|0.268501117905;MAPK1|0.479299719246;PCBP1|0.383952567426;RAN|0.18124335411;HMGB1|0.38958228983;DNM2|0.330105710254;ILF2|0.315…	48	2301	552	81321	http://www.ebi.ac.uk/QuickGO/GTerm?id=GO:0051254
5	5	negative regulation of cellular catabolic process	GO:0031330	1.14e-11	1.23e-10	FBP1|2.28786194641;HP|5.40764333211;HNRNPU|0.321970407377;ALAD|2.1361308161;RPL5|0.242322454234;HMOX1|0.291991848653;IGF2BP1|0.230685623163;DDRGK1|0.46911059825;ELAVL1|0.217336140023;FUS|0.243501067136;RPL11|0.478304079046;BUB3|0.483638164807;APOC3|9.05679121689;PSMF1|0.445655247948;POLDIP2|0.419574818553;PAIP1|0.127361399577;HNRNPA0|0.215237297085	17	276	552	81321	http://www.ebi.ac.uk/QuickGO/GTerm?id=GO:0031330
6	5,6	cellular response to antibiotic	GO:0071236	1.18e-11	1.27e-10	RACK1|0.423959982317;ANXA1|0.425137080032;AIFM1|1.92252185678;ARG1|4.10675818288;ACTR2|0.341273429471;APEX1|0.556325060292;RAB10|0.322193657621;HNRNPA1|0.331481440075	8	28	552	81321	http://www.ebi.ac.uk/QuickGO/GTerm?id=GO:0071236
6	5,6	homotypic cell-cell adhesion	GO:0034109	1.3e-11	1.39e-10	TLN1|0.499653546495;PRKDC|0.225000482448;ABAT|5.30002806818;HBB|0.577542892277;ANXA1|0.425137080032;ARG1|4.10675818288;GSN|0.496202187343;PNP|0.558256480991;CORO1A|0.343409058357;CLIC1|0.395294558302;RHOA|0.63463544301;SOD1|3.4749687406;FERMT3|0.210224103813;HMGB1|0.38958228983;S100A9|0.331481440075;TFRC|0.18453930071;RPS6|0.390663940086;F11R|0.315125847896;FKBP1A|0.305236628167;B2M|0.50208377161…	26	731	552	81321	http://www.ebi.ac.uk/QuickGO/GTerm?id=GO:0034109
4	4	hematopoietic or lymphoid organ development	GO:0048534	1.6e-11	1.71e-10	PRKDC|0.225000482448;EEF2|0.47434215757;XRCC5|0.424253950853;G6PD|0.337743521134;ANXA1|0.425137080032;WDR1|0.374230746698;PNP|0.558256480991;EIF6|0.432568345292;PARP1|0.268501117905;CA2|3.00007797857;RHOA|0.63463544301;MAPK1|0.479299719246;SOD1|3.4749687406;ITGB1|0.383420664918;HMGB1|0.38958228983;PSMB1|0.493116352247;RPS19|0.335410556221;PSMD12|0.486327473706;ARID4A|0.39859623827;HCLS1|0.4900497…	33	1185	552	81321	http://www.ebi.ac.uk/QuickGO/GTerm?id=GO:0048534
5	5	nucleic acid metabolic process	GO:0090304	1.61e-11	1.71e-10	PRKDC|0.225000482448;HSP90AA1|0.563309614249;STAT1|0.20040633235;XRCC6|0.274713554394;SOD2|2.012515647;RPL4|0.493116352247;LMNA|0.582366793234;XRCC5|0.424253950853;FBP1|2.28786194641;KPNB1|0.539614118252;ACTR3|0.422786143689;IARS2|0.287373712009;EIF4A1|0.390122740087;G6PD|0.337743521134;ANXA1|0.425137080032;PPA1|0.4736850353;AIFM1|1.92252185678;DDX39B|0.390934821564;GCN1|0.360732171715;DDX17|0.40…	171	15549	552	81321	http://www.ebi.ac.uk/QuickGO/GTerm?id=GO:0090304
5	5	nucleoside phosphate catabolic process	GO:1901292	1.72e-11	1.83e-10	PKM|0.189464570814;ALDOB|16.0666806918;GAPDH|0.62720110226;TPI1|0.547526235397;FBP1|2.28786194641;RACK1|0.423959982317;ALDOA|0.538493188097;LDHA|0.491751037013;PFKL|0.351598299978;PNP|0.558256480991;EIF6|0.432568345292;GPX1|0.386891248386;HPRT1|0.57275894899;GPD1|3.46294626208	14	171	552	81321	http://www.ebi.ac.uk/QuickGO/GTerm?id=GO:1901292
6	4,5,6	negative regulation of signal transduction	GO:0009968	1.79e-11	1.9e-10	SOD2|2.012515647;TKFC|5.14082534988;LMNA|0.582366793234;ACAA2|5.00024921034;FBP1|2.28786194641;RACK1|0.423959982317;ARG1|4.10675818288;AGT|0.413798408039;GSTP1|0.406407800992;GPX1|0.386891248386;PPP1CB|0.390393246304;RHOA|0.63463544301;GBP1|0.329191730515;ITGB1|0.383420664918;YWHAB|0.405563577789;PBLD|2.97729051033;HMOX1|0.291991848653;SLC9A3R1|0.443190849597;PDCD4|0.353553390593;PSMB1|0.49311635…	41	1773	552	81321	http://www.ebi.ac.uk/QuickGO/GTerm?id=GO:0009968
5	5	hemopoiesis	GO:0030097	1.83e-11	1.94e-10	PRKDC|0.225000482448;EEF2|0.47434215757;XRCC5|0.424253950853;G6PD|0.337743521134;ANXA1|0.425137080032;WDR1|0.374230746698;PNP|0.558256480991;EIF6|0.432568345292;PARP1|0.268501117905;CA2|3.00007797857;RHOA|0.63463544301;SOD1|3.4749687406;ITGB1|0.383420664918;HMGB1|0.38958228983;PSMB1|0.493116352247;RPS19|0.335410556221;PSMD12|0.486327473706;ARID4A|0.39859623827;HCLS1|0.490049707671;TFRC|0.18453930…	32	1123	552	81321	http://www.ebi.ac.uk/QuickGO/GTerm?id=GO:0030097
6	6	aminoglycoside antibiotic metabolic process	GO:0030647	1.95e-11	2.07e-10	AKR1A1|1.56808090815;AKR1B10|10.8377998199;AKR1C1|2.20839769433;AKR1C4|4.44443491462;CBR4|2.84810039119;AKR1C2|6.81162966199	6	10	552	81321	http://www.ebi.ac.uk/QuickGO/GTerm?id=GO:0030647
6	5,6	plasma membrane organization	GO:0007009	1.98e-11	2.09e-10	CLTC|0.257563488405;SCP2|3.03353509075;RACK1|0.423959982317;ACSL3|0.205612517178;GSN|0.496202187343;NDRG1|0.440434687063;GBP1|0.329191730515;SOD1|3.4749687406;ITGB1|0.383420664918;SLC9A3R1|0.443190849597;DNM2|0.330105710254;RAB10|0.322193657621;SCRIB|0.323312232972;S100A9|0.331481440075;BSG|0.593368398828;AP2M1|0.49277466847;RHOG|0.328963631257;BIN1|0.480297431977;F11R|0.315125847896;EHD2|2.41663…	23	575	552	81321	http://www.ebi.ac.uk/QuickGO/GTerm?id=GO:0007009
6	5,6	positive regulation of innate immune response	GO:0045089	1.98e-11	2.09e-10	APOB|0.600818024763;PRKDC|0.225000482448;XRCC6|0.274713554394;TKFC|5.14082534988;XRCC5|0.424253950853;CTSB|0.409802303819;MAPK1|0.479299719246;HMGB1|0.38958228983;PSMB1|0.493116352247;RTN4|0.140048651774;RPS19|0.335410556221;PSMD12|0.486327473706;UBE2N|0.414947292795;S100A9|0.331481440075;UBE2V1|0.361984543095;PSMA2|0.467487598876;UBQLN1|0.201520707873;ITGB2|0.193579756963;FLOT1|0.467487598876;S1…	23	575	552	81321	http://www.ebi.ac.uk/QuickGO/GTerm?id=GO:0045089
8	7,8	regulation of protein phosphorylation	GO:0001932	2.18e-11	2.29e-10	PRKDC|0.225000482448;IQGAP1|0.394473420426;ACSL1|1.93187265785;HSP90AA1|0.563309614249;XRCC6|0.274713554394;NNT|2.0;XRCC5|0.424253950853;RACK1|0.423959982317;GCN1|0.360732171715;AGT|0.413798408039;ERP29|0.458819941156;GSTP1|0.406407800992;RHOA|0.63463544301;GBP1|0.329191730515;MAPK1|0.479299719246;SOD1|3.4749687406;YWHAB|0.405563577789;PBLD|2.97729051033;SLC9A3R1|0.443190849597;DDT|2.17045874376;…	45	2100	552	81321	http://www.ebi.ac.uk/QuickGO/GTerm?id=GO:0001932
7	7	receptor-mediated endocytosis	GO:0006898	2.18e-11	2.29e-10	APOB|0.600818024763;CLTC|0.257563488405;HSP90AA1|0.563309614249;HBA2|0.534773543943;HBB|0.577542892277;HP|5.40764333211;MAPK1|0.479299719246;ITGB1|0.383420664918;CD163|0.443498152576;DBNL|0.415235012045;DNM2|0.330105710254;RAB5A|0.226722582233;SCRIB|0.323312232972;COL4A2|0.15690899891;ASGR1|0.242490477585;TFRC|0.18453930071;AP2M1|0.49277466847;ITGB2|0.193579756963;FLOT1|0.467487598876;AP2A1|0.271…	25	690	552	81321	http://www.ebi.ac.uk/QuickGO/GTerm?id=GO:0006898
7	5,6,7	regulation of protein transport	GO:0051223	2.29e-11	2.41e-10	IQGAP1|0.394473420426;GAPDH|0.62720110226;ABAT|5.30002806818;PCK2|4.3711109564;RACK1|0.423959982317;ANXA1|0.425137080032;ACSL3|0.205612517178;NCL|0.235206526878;PFKL|0.351598299978;GLUL|4.04460832341;PARP1|0.268501117905;ERP29|0.458819941156;GDI1|0.662503508523;RHOA|0.63463544301;GBP1|0.329191730515;MAPK1|0.479299719246;YWHAB|0.405563577789;PBLD|2.97729051033;SLC9A3R1|0.443190849597;RAN|0.1812433…	32	1133	552	81321	http://www.ebi.ac.uk/QuickGO/GTerm?id=GO:0051223
5	5	platelet activation	GO:0030168	2.76e-11	2.9e-10	TLN1|0.499653546495;ABAT|5.30002806818;HBB|0.577542892277;ALDOA|0.538493188097;WDR1|0.374230746698;CFL1|0.480297431977;PFN1|0.535144349213;CLIC1|0.395294558302;RHOA|0.63463544301;MAPK1|0.479299719246;SOD1|3.4749687406;FERMT3|0.210224103813;RHOG|0.328963631257;F11R|0.315125847896;MGLL|2.31498043398;RAC2|0.164481815629;GRB2|0.369590607818;ARRB1|0.323088207659;RAP2B|0.402483068811	19	381	552	81321	http://www.ebi.ac.uk/QuickGO/GTerm?id=GO:0030168
7	7	secondary alcohol biosynthetic process	GO:1902653	2.89e-11	3.03e-10	APOB|0.600818024763;CES1|12.9152171921;ACLY|0.437089310205;HMGCS2|4.0502192294;ACAA2|5.00024921034;KPNB1|0.539614118252;G6PD|0.337743521134;CYB5R3|0.554016173932;SOD1|3.4749687406;RAN|0.18124335411;ERLIN2|0.277584708407	11	89	552	81321	http://www.ebi.ac.uk/QuickGO/GTerm?id=GO:1902653
4	4	negative regulation of catabolic process	GO:0009895	3e-11	3.13e-10	FBP1|2.28786194641;HP|5.40764333211;HNRNPU|0.321970407377;ALAD|2.1361308161;RPL5|0.242322454234;HMOX1|0.291991848653;IGF2BP1|0.230685623163;DDRGK1|0.46911059825;ELAVL1|0.217336140023;FUS|0.243501067136;SF3B3|0.495514781632;RPL11|0.478304079046;BUB3|0.483638164807;APOC3|9.05679121689;PSMF1|0.445655247948;POLDIP2|0.419574818553;PAIP1|0.127361399577;HNRNPA0|0.215237297085	18	337	552	81321	http://www.ebi.ac.uk/QuickGO/GTerm?id=GO:0009895
5	5	adaptive thermogenesis	GO:1990845	3e-11	3.13e-10	DYNC1H1|0.536258308409;ALDH1A1|2.36690204351;ACSL1|1.93187265785;GATM|2.51228476229;CPT2|2.03495938421;HNRNPU|0.321970407377;FABP5|0.209787409277	7	19	552	81321	http://www.ebi.ac.uk/QuickGO/GTerm?id=GO:1990845
4	3,4	single organism cell adhesion	GO:0098602	3.06e-11	3.19e-10	TLN1|0.499653546495;PRKDC|0.225000482448;ABAT|5.30002806818;HBB|0.577542892277;ANXA1|0.425137080032;ARG1|4.10675818288;GSN|0.496202187343;PNP|0.558256480991;CORO1A|0.343409058357;CLIC1|0.395294558302;RHOA|0.63463544301;GBP1|0.329191730515;SOD1|3.4749687406;FERMT3|0.210224103813;ITGB1|0.383420664918;HMGB1|0.38958228983;DNM2|0.330105710254;SCRIB|0.323312232972;ARPC2|0.578745108495;S100A9|0.33148144…	32	1146	552	81321	http://www.ebi.ac.uk/QuickGO/GTerm?id=GO:0098602
7	7	cellular response to insulin stimulus	GO:0032869	3.16e-11	3.28e-10	PRKDC|0.225000482448;ALDOB|16.0666806918;PCK2|4.3711109564;HMGCS2|4.0502192294;AGT|0.413798408039;PARP1|0.268501117905;GSTP1|0.406407800992;ATP6V1B2|0.337275633585;MAPK1|0.479299719246;ATP6V1A|0.224377512667;YWHAB|0.405563577789;MZB1|0.15987319766;RAB10|0.322193657621;RPS6|0.390663940086;CAB39|0.38742796548;YWHAG|0.614719433627;GRB2|0.369590607818;ATP6V1G1|0.144987456813;RAB8B|0.473356815618	19	384	552	81321	http://www.ebi.ac.uk/QuickGO/GTerm?id=GO:0032869
8	7,8	cholesterol biosynthetic process	GO:0006695	3.28e-11	3.4e-10	APOB|0.600818024763;CES1|12.9152171921;ACLY|0.437089310205;HMGCS2|4.0502192294;ACAA2|5.00024921034;KPNB1|0.539614118252;G6PD|0.337743521134;CYB5R3|0.554016173932;SOD1|3.4749687406;RAN|0.18124335411;ERLIN2|0.277584708407	11	90	552	81321	http://www.ebi.ac.uk/QuickGO/GTerm?id=GO:0006695
4	4	cellular oxidant detoxification	GO:0098869	3.43e-11	3.55e-10	HBA2|0.534773543943;HBB|0.577542892277;SOD2|2.012515647;NNT|2.0;HP|5.40764333211;GSTP1|0.406407800992;GPX1|0.386891248386;SOD1|3.4749687406;PRDX2|0.551716870021;GSTA1|3.56277160243;MPO|0.408667664244;S100A9|0.331481440075;MGST1|2.81668845382;GPX7|0.334018519598	14	180	552	81321	http://www.ebi.ac.uk/QuickGO/GTerm?id=GO:0098869
4	4	regulation of response to external stimulus	GO:0032101	3.8e-11	3.93e-10	CFH|0.36248670822;ABAT|5.30002806818;TKFC|5.14082534988;ANXA1|0.425137080032;ARG1|4.10675818288;APOH|0.576343173399;KRT1|0.461371246327;AGT|0.413798408039;EIF2S1|0.493458272943;SERPINF1|0.434973676354;GSTP1|0.406407800992;GPX1|0.386891248386;SOD1|3.4749687406;DDT|2.17045874376;HMGB1|0.38958228983;PDCD4|0.353553390593;RTN4|0.140048651774;RPS19|0.335410556221;SCRIB|0.323312232972;S100A9|0.331481440…	35	1367	552	81321	http://www.ebi.ac.uk/QuickGO/GTerm?id=GO:0032101
5	5	mitotic cell cycle phase transition	GO:0044772	3.98e-11	4.11e-10	DYNC1H1|0.536258308409;PRKDC|0.225000482448;TUBB4B|0.544876056107;HSP90AA1|0.563309614249;ANXA1|0.425137080032;APEX1|0.556325060292;PPP1CB|0.390393246304;ITGB1|0.383420664918;DCTN2|0.457866843209;DCTN1|0.450937689191;PSMB1|0.493116352247;DNM2|0.330105710254;PSMD12|0.486327473706;BID|0.405282559943;DDB1|0.362235538639;PSMA2|0.467487598876;RPS6|0.390663940086;ACTR1A|0.585199320737;PRMT1|0.179742066…	25	710	552	81321	http://www.ebi.ac.uk/QuickGO/GTerm?id=GO:0044772
5	5	organophosphate catabolic process	GO:0046434	4.02e-11	4.15e-10	PKM|0.189464570814;ALDOB|16.0666806918;GAPDH|0.62720110226;TPI1|0.547526235397;FBP1|2.28786194641;RACK1|0.423959982317;ALDOA|0.538493188097;LDHA|0.491751037013;PFKL|0.351598299978;PNP|0.558256480991;EIF6|0.432568345292;GPX1|0.386891248386;HPRT1|0.57275894899;GPD1|3.46294626208;PON1|3.24450862231;GPD2|0.535515411596;INPP1|0.264621098719	17	299	552	81321	http://www.ebi.ac.uk/QuickGO/GTerm?id=GO:0046434
6	6	positive regulation of proteolysis	GO:0045862	4.4e-11	4.53e-10	RACK1|0.423959982317;AIFM1|1.92252185678;CFL1|0.480297431977;GSN|0.496202187343;RHOA|0.63463544301;HMGB1|0.38958228983;PSMB1|0.493116352247;DIABLO|0.431669779287;PSMD12|0.486327473706;BID|0.405282559943;S100A9|0.331481440075;DDRGK1|0.46911059825;PSMA2|0.467487598876;UBQLN1|0.201520707873;S100A8|0.206183387153;BUB3|0.483638164807;CTSC|0.146909541052;PSMF1|0.445655247948;RPS27L|0.581560020774;ANP32…	22	544	552	81321	http://www.ebi.ac.uk/QuickGO/GTerm?id=GO:0045862
5	5	bile acid metabolic process	GO:0008206	4.55e-11	4.68e-10	HSD17B4|3.6376330072;SCP2|3.03353509075;AKR1C1|2.20839769433;SLC27A5|4.68484072488;ACOX2|3.22880429802;SLC27A2|2.26106113425;SULT2A1|6.58416276223;AKR1C4|4.44443491462;BAAT|2.84218408636;AMACR|4.20177817604	10	69	552	81321	http://www.ebi.ac.uk/QuickGO/GTerm?id=GO:0008206
7	7	dicarboxylic acid metabolic process	GO:0043648	5.32e-11	5.46e-10	ATIC|0.294226684305;ACLY|0.437089310205;ALDH1L1|6.50703358506;PCK2|4.3711109564;GOT2|2.59547753388;SHMT1|5.05601239381;FTCD|5.1873582186;GRHPR|3.09942372384;GLUL|4.04460832341;ALDH18A1|0.398044049389;ALDH5A1|2.85798827948;GLUD2|0.26061644021;HAL|0.418703243754;ME1|2.20686748008	14	186	552	81321	http://www.ebi.ac.uk/QuickGO/GTerm?id=GO:0043648
6	6	negative regulation of transferase activity	GO:0051348	5.67e-11	5.81e-10	RACK1|0.423959982317;HNRNPU|0.321970407377;UGT1A6|5.03851991979;GSTP1|0.406407800992;RPL5|0.242322454234;PDCD4|0.353553390593;PSMB1|0.493116352247;IPO7|0.295657750061;PSMD12|0.486327473706;DCN|0.247757390816;RTRAF|1.95477153282;PSMA2|0.467487598876;UGT1A9|2.33755449712;CORO1C|0.399702915176;RPL11|0.478304079046;BUB3|0.483638164807;UGT1A4|8.4444297411;YWHAG|0.614719433627;UCHL1|0.210369870571;PSMF…	21	498	552	81321	http://www.ebi.ac.uk/QuickGO/GTerm?id=GO:0051348
4	4	mitotic cell cycle process	GO:1903047	5.69e-11	5.83e-10	DYNC1H1|0.536258308409;PRKDC|0.225000482448;CLTC|0.257563488405;TUBB4B|0.544876056107;HSP90AA1|0.563309614249;LMNA|0.582366793234;EML4|0.415811049187;KPNB1|0.539614118252;ANXA1|0.425137080032;PDCD6IP|0.371903440609;CFL1|0.480297431977;HNRNPU|0.321970407377;APEX1|0.556325060292;PPP1CB|0.390393246304;RHOA|0.63463544301;SUGT1|0.445346450303;ITGB1|0.383420664918;DCTN2|0.457866843209;RAN|0.18124335411…	36	1461	552	81321	http://www.ebi.ac.uk/QuickGO/GTerm?id=GO:1903047
9	5,6,7,8,9	positive regulation of protein polymerization	GO:0032273	5.83e-11	5.96e-10	HSP90AA1|0.563309614249;ACTR3|0.422786143689;VIL1|0.246216610724;GSN|0.496202187343;ACTR2|0.341273429471;CORO1A|0.343409058357;PFN1|0.535144349213;RHOA|0.63463544301;ARPC1B|0.398044049389;DCTN1|0.450937689191;ARPC4|0.398872619905;ARPC2|0.578745108495;BIN1|0.480297431977;MAPRE1|0.312732270028;ARPC5|0.395842932936;GRB2|0.369590607818;ARPC3|0.25;ARPC5L|0.349896466399	18	351	552	81321	http://www.ebi.ac.uk/QuickGO/GTerm?id=GO:0032273
4	4	nucleobase-containing compound metabolic process	GO:0006139	6.8e-11	6.94e-10	CPS1|3.953142606;PRKDC|0.225000482448;AOX1|3.78685452495;HSD17B4|3.6376330072;GLYAT|2.04344016543;ATIC|0.294226684305;ACLY|0.437089310205;ACSM2B|3.39638498579;PKM|0.189464570814;ACSL1|1.93187265785;HSP90AA1|0.563309614249;ALDOB|16.0666806918;GAPDH|0.62720110226;STAT1|0.20040633235;XRCC6|0.274713554394;SOD2|2.012515647;TPI1|0.547526235397;PCK2|4.3711109564;NNT|2.0;RPL4|0.493116352247;LMNA|0.582366…	231	23567	552	81321	http://www.ebi.ac.uk/QuickGO/GTerm?id=GO:0006139
4	4	establishment of organelle localization	GO:0051656	7.5e-11	7.65e-10	DYNC1H1|0.536258308409;COPB1|0.410370804405;KPNB1|0.539614118252;ACTR3|0.422786143689;COPB2|0.448133349785;PDCD6IP|0.371903440609;ACTR2|0.341273429471;HNRNPU|0.321970407377;EIF6|0.432568345292;ITGB1|0.383420664918;DCTN2|0.457866843209;HMOX1|0.291991848653;SLC9A3R1|0.443190849597;RAN|0.18124335411;DCTN1|0.450937689191;DNM2|0.330105710254;TFG|0.296684199414;RAB5A|0.226722582233;SCRIB|0.323312232972…	27	855	552	81321	http://www.ebi.ac.uk/QuickGO/GTerm?id=GO:0051656
6	6	plasma membrane bounded cell projection morphogenesis	GO:0120039	7.99e-11	8.13e-10	IQGAP1|0.394473420426;HSP90AA1|0.563309614249;CFL1|0.480297431977;ACTR2|0.341273429471;ARHGDIA|0.396941965466;GDI1|0.662503508523;RHOA|0.63463544301;MAPK1|0.479299719246;ITGB1|0.383420664918;HPRT1|0.57275894899;RTN4|0.140048651774;DNM2|0.330105710254;ITGA1|0.4547041259;RAB10|0.322193657621;YWHAH|0.394200087028;HCLS1|0.490049707671;STMN1|0.297507924077;BSG|0.593368398828;RHOG|0.328963631257;FLOT1|…	26	795	552	81321	http://www.ebi.ac.uk/QuickGO/GTerm?id=GO:0120039
False	obselete	obsolete cell-type specific apoptotic process	GO:0097285	8.15e-11	8.29e-10	GAPDH|0.62720110226;SOD2|2.012515647;G6PD|0.337743521134;ANXA1|0.425137080032;AIFM1|1.92252185678;APOH|0.576343173399;AGT|0.413798408039;GSN|0.496202187343;CORO1A|0.343409058357;GPX1|0.386891248386;SOD1|3.4749687406;HMOX1|0.291991848653;PDCD4|0.353553390593;DIABLO|0.431669779287;COL18A1|0.478967609111;ITGA1|0.4547041259;BID|0.405282559943;HCLS1|0.490049707671;RPS6|0.390663940086;ARRB1|0.323088207…	20	456	552	81321	http://www.ebi.ac.uk/QuickGO/GTerm?id=GO:0097285
6	6	negative regulation of RNA catabolic process	GO:1902369	8.5e-11	8.61e-10	HNRNPU|0.321970407377;IGF2BP1|0.230685623163;ELAVL1|0.217336140023;FUS|0.243501067136;PAIP1|0.127361399577;HNRNPA0|0.215237297085	6	12	552	81321	http://www.ebi.ac.uk/QuickGO/GTerm?id=GO:1902369
4	4	polyketide metabolic process	GO:0030638	8.5e-11	8.61e-10	AKR1A1|1.56808090815;AKR1B10|10.8377998199;AKR1C1|2.20839769433;AKR1C4|4.44443491462;CBR4|2.84810039119;AKR1C2|6.81162966199	6	12	552	81321	http://www.ebi.ac.uk/QuickGO/GTerm?id=GO:0030638
7	4,7	positive regulation of protein localization to membrane	GO:1905477	9.01e-11	9.11e-10	RACK1|0.423959982317;ACSL3|0.205612517178;YWHAQ|0.428688018317;ITGB1|0.383420664918;YWHAB|0.405563577789;YWHAH|0.394200087028;BID|0.405282559943;RHOG|0.328963631257;ITGB2|0.193579756963;MESD|0.439519780456;YWHAG|0.614719433627;AGR2|3.67055952925	12	127	552	81321	http://www.ebi.ac.uk/QuickGO/GTerm?id=GO:1905477
7	6,7	transmembrane receptor protein tyrosine kinase signaling pathway	GO:0007169	9.34e-11	9.44e-10	IQGAP1|0.394473420426;HSP90AA1|0.563309614249;ACTR3|0.422786143689;CFL1|0.480297431977;AGT|0.413798408039;ACTR2|0.341273429471;ARHGDIA|0.396941965466;ATP6V1B2|0.337275633585;RHOA|0.63463544301;MAPK1|0.479299719246;ATP6V1A|0.224377512667;YWHAB|0.405563577789;ARPC1B|0.398044049389;SLC9A3R1|0.443190849597;HNRNPF|0.487339815446;RTN4|0.140048651774;EFEMP1|0.414947292795;MZB1|0.15987319766;ITGA1|0.4547…	37	1563	552	81321	http://www.ebi.ac.uk/QuickGO/GTerm?id=GO:0007169
5	5	regulation of hydrolase activity	GO:0051336	9.65e-11	9.74e-10	ALDH1A1|2.36690204351;IQGAP1|0.394473420426;ALDOB|16.0666806918;GAPDH|0.62720110226;RACK1|0.423959982317;ANXA1|0.425137080032;AIFM1|1.92252185678;APOH|0.576343173399;AGT|0.413798408039;GSN|0.496202187343;SERPINB9|0.438910898805;HNRNPU|0.321970407377;EIF2S1|0.493458272943;SERPINF1|0.434973676354;PFN1|0.535144349213;ARHGDIA|0.396941965466;GPX1|0.386891248386;GDI1|0.662503508523;RHOA|0.63463544301;S…	49	2537	552	81321	http://www.ebi.ac.uk/QuickGO/GTerm?id=GO:0051336
6	6	neuron apoptotic process	GO:0051402	9.96e-11	1e-09	GAPDH|0.62720110226;SOD2|2.012515647;G6PD|0.337743521134;AIFM1|1.92252185678;AGT|0.413798408039;CORO1A|0.343409058357;PARP1|0.268501117905;GPX1|0.386891248386;RHOA|0.63463544301;SOD1|3.4749687406;HMOX1|0.291991848653;DIABLO|0.431669779287;ITGA1|0.4547041259;BID|0.405282559943;NQO2|4.83997635688;SNX6|0.487339815446;ARRB1|0.323088207659	17	317	552	81321	http://www.ebi.ac.uk/QuickGO/GTerm?id=GO:0051402
7	4,6,7	activation of innate immune response	GO:0002218	1.01e-10	1.01e-09	APOB|0.600818024763;PRKDC|0.225000482448;XRCC6|0.274713554394;TKFC|5.14082534988;XRCC5|0.424253950853;CTSB|0.409802303819;MAPK1|0.479299719246;HMGB1|0.38958228983;PSMB1|0.493116352247;RTN4|0.140048651774;PSMD12|0.486327473706;UBE2N|0.414947292795;S100A9|0.331481440075;UBE2V1|0.361984543095;PSMA2|0.467487598876;UBQLN1|0.201520707873;ITGB2|0.193579756963;FLOT1|0.467487598876;S100A8|0.206183387153;P…	21	514	552	81321	http://www.ebi.ac.uk/QuickGO/GTerm?id=GO:0002218
5	4,5	cellular carbohydrate metabolic process	GO:0044262	1.05e-10	1.06e-09	CPS1|3.953142606;ACLY|0.437089310205;PYGL|2.95467612717;TPI1|0.547526235397;PCK2|4.3711109564;TKFC|5.14082534988;UGP2|3.6731046492;FBP1|2.28786194641;GAA|1.90659709058;PGD|0.573156092864;PFKL|0.351598299978;SORD|2.90593009914;UGT1A6|5.03851991979;PPP1CB|0.390393246304;GPD1|3.46294626208;NAGK|0.361733721468;HMGB1|0.38958228983;DDB1|0.362235538639;GK|0.344840230457;UGT1A9|2.33755449712;GPD2|0.53551…	23	626	552	81321	http://www.ebi.ac.uk/QuickGO/GTerm?id=GO:0044262
8	7,8	positive regulation of nucleic acid-templated transcription	GO:1903508	1.06e-10	1.06e-09	PRKDC|0.225000482448;XRCC6|0.274713554394;LMNA|0.582366793234;ACTR3|0.422786143689;DDX39B|0.390934821564;GCN1|0.360732171715;DDX17|0.40781874667;NCL|0.235206526878;AGT|0.413798408039;ACTA2|0.521955963711;ACTR2|0.341273429471;HNRNPU|0.321970407377;APEX1|0.556325060292;PARP1|0.268501117905;MAPK1|0.479299719246;PCBP1|0.383952567426;RAN|0.18124335411;HMGB1|0.38958228983;DNM2|0.330105710254;ILF2|0.315…	45	2206	552	81321	http://www.ebi.ac.uk/QuickGO/GTerm?id=GO:1903508
3	3	myeloid cell homeostasis	GO:0002262	1.14e-10	1.14e-09	G6PD|0.337743521134;ANXA1|0.425137080032;SOD1|3.4749687406;HMOX1|0.291991848653;HMGB1|0.38958228983;RPS19|0.335410556221;RPS17|0.451876363376;ARID4A|0.39859623827;HCLS1|0.490049707671;RPS14|0.393653988285;RPS6|0.390663940086;B2M|0.502083771619;PRMT1|0.179742066606;HMGB2|0.230685623163	14	197	552	81321	http://www.ebi.ac.uk/QuickGO/GTerm?id=GO:0002262
4	3,4	regulation of plasma lipoprotein particle levels	GO:0097006	1.17e-10	1.17e-09	APOB|0.600818024763;CLTC|0.257563488405;SOAT1|4.10391258135;ACSL3|0.205612517178;AGT|0.413798408039;HMOX1|0.291991848653;MPO|0.408667664244;PON1|3.24450862231;AP2M1|0.49277466847;AP2A1|0.271683715632;APOC3|9.05679121689	11	101	552	81321	http://www.ebi.ac.uk/QuickGO/GTerm?id=GO:0097006
6	6	alcohol biosynthetic process	GO:0046165	1.19e-10	1.19e-09	APOB|0.600818024763;CES1|12.9152171921;ACLY|0.437089310205;SCP2|3.03353509075;PCK2|4.3711109564;HMGCS2|4.0502192294;ACAA2|5.00024921034;KPNB1|0.539614118252;G6PD|0.337743521134;CYP3A4|2.85600795937;CYB5R3|0.554016173932;ACSL3|0.205612517178;SOD1|3.4749687406;RAN|0.18124335411;ERLIN2|0.277584708407;FABP5|0.209787409277	16	277	552	81321	http://www.ebi.ac.uk/QuickGO/GTerm?id=GO:0046165
2	2	growth	GO:0040007	1.2e-10	1.19e-09	PRKDC|0.225000482448;IQGAP1|0.394473420426;HSP90AA1|0.563309614249;GATM|2.51228476229;FBP1|2.28786194641;RACK1|0.423959982317;G6PD|0.337743521134;ANXA1|0.425137080032;DDX39B|0.390934821564;CFL1|0.480297431977;AGT|0.413798408039;GSN|0.496202187343;PPIB|0.551716870021;PARP1|0.268501117905;GPX1|0.386891248386;GDI1|0.662503508523;RHOA|0.63463544301;MAPK1|0.479299719246;SOD1|3.4749687406;ITGB1|0.38342…	35	1427	552	81321	http://www.ebi.ac.uk/QuickGO/GTerm?id=GO:0040007
5	4,5	positive regulation of cell differentiation	GO:0045597	1.21e-10	1.21e-09	APOB|0.600818024763;IQGAP1|0.394473420426;SOD2|2.012515647;XRCC5|0.424253950853;ANXA1|0.425137080032;DDX39B|0.390934821564;CFL1|0.480297431977;AGT|0.413798408039;ACTR2|0.341273429471;HNRNPU|0.321970407377;PNP|0.558256480991;SERPINF1|0.434973676354;PARP1|0.268501117905;CLIC1|0.395294558302;ARHGDIA|0.396941965466;CA2|3.00007797857;GDI1|0.662503508523;RHOA|0.63463544301;HMGB1|0.38958228983;RTN4|0.14…	33	1282	552	81321	http://www.ebi.ac.uk/QuickGO/GTerm?id=GO:0045597
5	5	carbohydrate biosynthetic process	GO:0016051	1.23e-10	1.22e-09	CLTC|0.257563488405;ALDOB|16.0666806918;GAPDH|0.62720110226;TPI1|0.547526235397;PCK2|4.3711109564;GOT2|2.59547753388;AKR1A1|1.56808090815;UGP2|3.6731046492;FBP1|2.28786194641;ALDOA|0.538493188097;G6PD|0.337743521134;PGD|0.573156092864;SORD|2.90593009914;PPP1CB|0.390393246304;GPD1|3.46294626208;SLC25A10|1.7350773743;DDB1|0.362235538639;GPD2|0.535515411596;AP2A1|0.271683715632	19	416	552	81321	http://www.ebi.ac.uk/QuickGO/GTerm?id=GO:0016051
3	3	immune system development	GO:0002520	1.24e-10	1.23e-09	PRKDC|0.225000482448;EEF2|0.47434215757;XRCC5|0.424253950853;G6PD|0.337743521134;ANXA1|0.425137080032;WDR1|0.374230746698;PNP|0.558256480991;EIF6|0.432568345292;PARP1|0.268501117905;CA2|3.00007797857;RHOA|0.63463544301;MAPK1|0.479299719246;SOD1|3.4749687406;ITGB1|0.383420664918;HMGB1|0.38958228983;PSMB1|0.493116352247;RPS19|0.335410556221;PSMD12|0.486327473706;ARID4A|0.39859623827;HCLS1|0.4900497…	33	1283	552	81321	http://www.ebi.ac.uk/QuickGO/GTerm?id=GO:0002520
5	5	antigen processing and presentation of exogenous peptide antigen	GO:0002478	1.27e-10	1.25e-09	DYNC1H1|0.536258308409;CLTC|0.257563488405;DCTN2|0.457866843209;DCTN1|0.450937689191;PSMB1|0.493116352247;DNM2|0.330105710254;PSMD12|0.486327473706;CAPZA1|0.511214265305;SEC31A|0.560971740265;PSMA2|0.467487598876;AP2M1|0.49277466847;ACTR1A|0.585199320737;AP2A1|0.271683715632;B2M|0.502083771619;HLA-A|0.329191730515;PSMF1|0.445655247948;TAPBP|0.357248534935	17	322	552	81321	http://www.ebi.ac.uk/QuickGO/GTerm?id=GO:0002478
9	6,7,8,9	regulation of peptide secretion	GO:0002791	1.27e-10	1.25e-09	IQGAP1|0.394473420426;GAPDH|0.62720110226;ABAT|5.30002806818;PCK2|4.3711109564;ANXA1|0.425137080032;PFKL|0.351598299978;GLUL|4.04460832341;ERP29|0.458819941156;GBP1|0.329191730515;HMGB1|0.38958228983;S100A9|0.331481440075;S100A8|0.206183387153;SLC2A2|3.1689392437;SPCS3|0.450312989924;NDUFAF2|2.12579134872;RAB8B|0.473356815618;ARRB1|0.323088207659	17	322	552	81321	http://www.ebi.ac.uk/QuickGO/GTerm?id=GO:0002791
5	5	ribosomal small subunit biogenesis	GO:0042274	1.3e-10	1.28e-09	RPSA|0.470413053757;RPS8|0.4547041259;RPS19|0.335410556221;RPS17|0.451876363376;RPS14|0.393653988285;RPS6|0.390663940086;RPS16|0.502083771619;RPS21|0.478304079046;RPS5|0.205612517178;SNU13|0.179866697501;RPS27L|0.581560020774;RPL38|0.198746312737	12	131	552	81321	http://www.ebi.ac.uk/QuickGO/GTerm?id=GO:0042274
7	6,7	positive regulation of RNA biosynthetic process	GO:1902680	1.57e-10	1.55e-09	PRKDC|0.225000482448;XRCC6|0.274713554394;LMNA|0.582366793234;ACTR3|0.422786143689;DDX39B|0.390934821564;GCN1|0.360732171715;DDX17|0.40781874667;NCL|0.235206526878;AGT|0.413798408039;ACTA2|0.521955963711;ACTR2|0.341273429471;HNRNPU|0.321970407377;APEX1|0.556325060292;PARP1|0.268501117905;MAPK1|0.479299719246;PCBP1|0.383952567426;RAN|0.18124335411;HMGB1|0.38958228983;DNM2|0.330105710254;ILF2|0.315…	45	2234	552	81321	http://www.ebi.ac.uk/QuickGO/GTerm?id=GO:1902680
5	5	regulation of cell projection organization	GO:0031344	1.59e-10	1.56e-09	IQGAP1|0.394473420426;CFL1|0.480297431977;AGT|0.413798408039;ACTR2|0.341273429471;SERPINF1|0.434973676354;PFN1|0.535144349213;CAPZB|0.429878243122;ARHGDIA|0.396941965466;GDI1|0.662503508523;RHOA|0.63463544301;RTN4|0.140048651774;DNM2|0.330105710254;RAB5A|0.226722582233;YWHAH|0.394200087028;ARPC2|0.578745108495;S100A9|0.331481440075;HCLS1|0.490049707671;FSCN1|0.555939578759;RHOG|0.328963631257;AP2…	26	821	552	81321	http://www.ebi.ac.uk/QuickGO/GTerm?id=GO:0031344
7	6,7	pyridine nucleotide metabolic process	GO:0019362	1.61e-10	1.58e-09	PKM|0.189464570814;ALDOB|16.0666806918;GAPDH|0.62720110226;TPI1|0.547526235397;PCK2|4.3711109564;NNT|2.0;FBP1|2.28786194641;ALDOA|0.538493188097;G6PD|0.337743521134;LDHA|0.491751037013;PGD|0.573156092864;PFKL|0.351598299978;DCXR|5.25977104082;PNP|0.558256480991;EIF6|0.432568345292;LDHB|0.443498152576;GPD1|3.46294626208;NNMT|1.91321631618;GPD2|0.535515411596;ME1|2.20686748008	20	474	552	81321	http://www.ebi.ac.uk/QuickGO/GTerm?id=GO:0019362
8	7,8	nicotinamide nucleotide metabolic process	GO:0046496	1.61e-10	1.58e-09	PKM|0.189464570814;ALDOB|16.0666806918;GAPDH|0.62720110226;TPI1|0.547526235397;PCK2|4.3711109564;NNT|2.0;FBP1|2.28786194641;ALDOA|0.538493188097;G6PD|0.337743521134;LDHA|0.491751037013;PGD|0.573156092864;PFKL|0.351598299978;DCXR|5.25977104082;PNP|0.558256480991;EIF6|0.432568345292;LDHB|0.443498152576;GPD1|3.46294626208;NNMT|1.91321631618;GPD2|0.535515411596;ME1|2.20686748008	20	474	552	81321	http://www.ebi.ac.uk/QuickGO/GTerm?id=GO:0046496
7	6,7	sterol biosynthetic process	GO:0016126	1.61e-10	1.58e-09	APOB|0.600818024763;CES1|12.9152171921;ACLY|0.437089310205;HMGCS2|4.0502192294;ACAA2|5.00024921034;KPNB1|0.539614118252;G6PD|0.337743521134;CYB5R3|0.554016173932;SOD1|3.4749687406;RAN|0.18124335411;ERLIN2|0.277584708407	11	104	552	81321	http://www.ebi.ac.uk/QuickGO/GTerm?id=GO:0016126
4	4	gland development	GO:0048732	1.62e-10	1.58e-09	CPS1|3.953142606;PRKDC|0.225000482448;ALDOB|16.0666806918;PCK2|4.3711109564;GOT2|2.59547753388;HMGCS2|4.0502192294;ANXA1|0.425137080032;DDX39B|0.390934821564;ARG1|4.10675818288;NCL|0.235206526878;SERPINF1|0.434973676354;HMGCL|2.20381023175;GPX1|0.386891248386;OTC|4.44751663007;MAPK1|0.479299719246;SOD1|3.4749687406;HMOX1|0.291991848653;SLC9A3R1|0.443190849597;RTN4|0.140048651774;BAAT|2.8421840863…	23	640	552	81321	http://www.ebi.ac.uk/QuickGO/GTerm?id=GO:0048732
5	5	regulation of cell cycle phase transition	GO:1901987	1.63e-10	1.59e-09	DYNC1H1|0.536258308409;PRKDC|0.225000482448;TUBB4B|0.544876056107;HSP90AA1|0.563309614249;ANXA1|0.425137080032;APEX1|0.556325060292;DCTN2|0.457866843209;DCTN1|0.450937689191;PSMB1|0.493116352247;PSMD12|0.486327473706;BID|0.405282559943;DDB1|0.362235538639;DDRGK1|0.46911059825;PSMA2|0.467487598876;ACTR1A|0.585199320737;PRMT1|0.179742066606;MAPRE1|0.312732270028;PRPF19|0.414085330667;BUB3|0.4836381…	22	583	552	81321	http://www.ebi.ac.uk/QuickGO/GTerm?id=GO:1901987
3	3	system process	GO:0003008	1.63e-10	1.59e-09	CPS1|3.953142606;TLN1|0.499653546495;EEF2|0.47434215757;CES1|12.9152171921;GATM|2.51228476229;ABAT|5.30002806818;ACO1|2.42502563812;HBB|0.577542892277;SOD2|2.012515647;LMNA|0.582366793234;ALDOA|0.538493188097;ERAP1|0.519429551649;G6PD|0.337743521134;AKR1C1|2.20839769433;WDR1|0.374230746698;DDX39B|0.390934821564;CYB5R3|0.554016173932;GRHPR|3.09942372384;GAA|1.90659709058;AGT|0.413798408039;GSN|0.4…	56	3199	552	81321	http://www.ebi.ac.uk/QuickGO/GTerm?id=GO:0003008
4	4	head development	GO:0060322	1.64e-10	1.59e-09	PRKDC|0.225000482448;ATIC|0.294226684305;ABAT|5.30002806818;XRCC6|0.274713554394;HMGCS2|4.0502192294;XRCC5|0.424253950853;PHGDH|0.371130892657;G6PD|0.337743521134;ACSL3|0.205612517178;LDHA|0.491751037013;CFL1|0.480297431977;TPM3|0.545631938527;GART|0.497924876547;RHOA|0.63463544301;YWHAQ|0.428688018317;MAPK1|0.479299719246;ITGB1|0.383420664918;HPRT1|0.57275894899;RAN|0.18124335411;RTN4|0.14004865…	31	1155	552	81321	http://www.ebi.ac.uk/QuickGO/GTerm?id=GO:0060322
4	4	antigen processing and presentation of exogenous antigen	GO:0019884	1.85e-10	1.8e-09	DYNC1H1|0.536258308409;CLTC|0.257563488405;DCTN2|0.457866843209;DCTN1|0.450937689191;PSMB1|0.493116352247;DNM2|0.330105710254;PSMD12|0.486327473706;CAPZA1|0.511214265305;SEC31A|0.560971740265;PSMA2|0.467487598876;AP2M1|0.49277466847;ACTR1A|0.585199320737;AP2A1|0.271683715632;B2M|0.502083771619;HLA-A|0.329191730515;PSMF1|0.445655247948;TAPBP|0.357248534935	17	330	552	81321	http://www.ebi.ac.uk/QuickGO/GTerm?id=GO:0019884
5	5	circulatory system development	GO:0072359	2.03e-10	1.97e-09	APOB|0.600818024763;PRKDC|0.225000482448;SOD2|2.012515647;LMNA|0.582366793234;ERAP1|0.519429551649;G6PD|0.337743521134;ANXA1|0.425137080032;DDX39B|0.390934821564;GAA|1.90659709058;NCL|0.235206526878;APOH|0.576343173399;KRT1|0.461371246327;THBS2|0.351354675052;AGT|0.413798408039;ACTA2|0.521955963711;GLUL|4.04460832341;HNRNPU|0.321970407377;SERPINF1|0.434973676354;GPX1|0.386891248386;RHOA|0.6346354…	35	1456	552	81321	http://www.ebi.ac.uk/QuickGO/GTerm?id=GO:0072359
5	5	ameboidal-type cell migration	GO:0001667	2.05e-10	1.99e-09	ANXA1|0.425137080032;APOH|0.576343173399;CFL1|0.480297431977;AGT|0.413798408039;GLUL|4.04460832341;SERPINF1|0.434973676354;PFN1|0.535144349213;GPX1|0.386891248386;RHOA|0.63463544301;ITGB1|0.383420664918;PBLD|2.97729051033;HMOX1|0.291991848653;HMGB1|0.38958228983;RTN4|0.140048651774;DCN|0.247757390816;SH3BGRL3|0.481297221551;ITGB2|0.193579756963;CORO1C|0.399702915176;S100P|0.280874975758	19	429	552	81321	http://www.ebi.ac.uk/QuickGO/GTerm?id=GO:0001667
4	4	regulation of immune effector process	GO:0002697	2.16e-10	2.09e-09	PRKDC|0.225000482448;CFH|0.36248670822;TKFC|5.14082534988;ANXA1|0.425137080032;ARG1|4.10675818288;SERPINB9|0.438910898805;EIF2S1|0.493458272943;HMOX1|0.291991848653;HMGB1|0.38958228983;RPS19|0.335410556221;MZB1|0.15987319766;SCRIB|0.323312232972;TFRC|0.18453930071;AP2M1|0.49277466847;PCBP2|0.319968103461;ITGB2|0.193579756963;AP2A1|0.271683715632;B2M|0.502083771619;PNPO|2.11403608112;RAC2|0.164481…	24	709	552	81321	http://www.ebi.ac.uk/QuickGO/GTerm?id=GO:0002697
6	6	response to cadmium ion	GO:0046686	2.34e-10	2.26e-09	ARG1|4.10675818288;GSN|0.496202187343;SORD|2.90593009914;ALAD|2.1361308161;MAPK1|0.479299719246;SOD1|3.4749687406;HMOX1|0.291991848653;CYP1A2|3.14269006667;CYB5A|3.19762332141;B2M|0.502083771619	10	81	552	81321	http://www.ebi.ac.uk/QuickGO/GTerm?id=GO:0046686
6	4,5,6	immune response-activating signal transduction	GO:0002757	2.35e-10	2.27e-09	APOB|0.600818024763;HSP90AA1|0.563309614249;TKFC|5.14082534988;ACTR3|0.422786143689;CFL1|0.480297431977;ACTR2|0.341273429471;CTSB|0.409802303819;GBP1|0.329191730515;MAPK1|0.479299719246;ARPC1B|0.398044049389;HMGB1|0.38958228983;PSMB1|0.493116352247;RTN4|0.140048651774;PSMD12|0.486327473706;ARPC4|0.398872619905;UBE2N|0.414947292795;ARPC2|0.578745108495;S100A9|0.331481440075;UBE2V1|0.361984543095;P…	29	1034	552	81321	http://www.ebi.ac.uk/QuickGO/GTerm?id=GO:0002757
5	4,5	regulation of cytokine production	GO:0001817	2.37e-10	2.28e-09	PRKDC|0.225000482448;IQGAP1|0.394473420426;GAPDH|0.62720110226;XRCC6|0.274713554394;TKFC|5.14082534988;XRCC5|0.424253950853;ANXA1|0.425137080032;ARG1|4.10675818288;NCL|0.235206526878;AGT|0.413798408039;GSTP1|0.406407800992;GBP1|0.329191730515;SOD1|3.4749687406;LTF|0.333324669273;HMOX1|0.291991848653;DDT|2.17045874376;HMGB1|0.38958228983;PDCD4|0.353553390593;IGF2BP1|0.230685623163;PCBP2|0.31996810…	27	901	552	81321	http://www.ebi.ac.uk/QuickGO/GTerm?id=GO:0001817
5	4,5	negative regulation of cellular component movement	GO:0051271	2.8e-10	2.69e-09	APOH|0.576343173399;CFL1|0.480297431977;SERPINF1|0.434973676354;APEX1|0.556325060292;ARHGDIA|0.396941965466;GSTP1|0.406407800992;RHOA|0.63463544301;PBLD|2.97729051033;HMOX1|0.291991848653;SLC9A3R1|0.443190849597;DDT|2.17045874376;HMGB1|0.38958228983;DCN|0.247757390816;BIN1|0.480297431977;RRAS|2.7056964621;CORO1C|0.399702915176;RAP2B|0.402483068811	17	339	552	81321	http://www.ebi.ac.uk/QuickGO/GTerm?id=GO:0051271
5	5	liver development	GO:0001889	2.83e-10	2.72e-09	CPS1|3.953142606;ALDOB|16.0666806918;PCK2|4.3711109564;HMGCS2|4.0502192294;ANXA1|0.425137080032;DDX39B|0.390934821564;ARG1|4.10675818288;NCL|0.235206526878;HMGCL|2.20381023175;OTC|4.44751663007;HMOX1|0.291991848653;BAAT|2.84218408636;RPL30|0.500346693731;RPS16|0.502083771619	14	211	552	81321	http://www.ebi.ac.uk/QuickGO/GTerm?id=GO:0001889
5	4,5	regulation of cell cycle	GO:0051726	2.83e-10	2.72e-09	DYNC1H1|0.536258308409;PRKDC|0.225000482448;CLTC|0.257563488405;TUBB4B|0.544876056107;IQGAP1|0.394473420426;HSP90AA1|0.563309614249;RACK1|0.423959982317;ANXA1|0.425137080032;DDX39B|0.390934821564;PDCD6IP|0.371903440609;HNRNPU|0.321970407377;NDRG1|0.440434687063;APEX1|0.556325060292;CLIC1|0.395294558302;RHOA|0.63463544301;ITGB1|0.383420664918;DCTN2|0.457866843209;SLC9A3R1|0.443190849597;DCTN1|0.45…	43	2109	552	81321	http://www.ebi.ac.uk/QuickGO/GTerm?id=GO:0051726
6	6	Golgi vesicle transport	GO:0048193	2.85e-10	2.73e-09	DYNC1H1|0.536258308409;CLTC|0.257563488405;COPB1|0.410370804405;RACK1|0.423959982317;COPB2|0.448133349785;ACSL3|0.205612517178;TXNDC5|0.410940093647;DCTN2|0.457866843209;DCTN1|0.450937689191;ARCN1|0.561749951516;ARF3|0.339151081862;DNM2|0.330105710254;TFG|0.296684199414;RAB10|0.322193657621;CAPZA1|0.511214265305;SEC31A|0.560971740265;SCAMP3|0.527411158534;ACTR1A|0.585199320737;AP2A1|0.27168371563…	24	719	552	81321	http://www.ebi.ac.uk/QuickGO/GTerm?id=GO:0048193
7	6,7	negative regulation of protein modification process	GO:0031400	2.94e-10	2.81e-09	PRKDC|0.225000482448;NNT|2.0;RACK1|0.423959982317;G6PD|0.337743521134;GSTP1|0.406407800992;OTUB1|0.409802303819;GBP1|0.329191730515;RPL5|0.242322454234;YWHAB|0.405563577789;PBLD|2.97729051033;SLC9A3R1|0.443190849597;PDCD4|0.353553390593;PSMB1|0.493116352247;IPO7|0.295657750061;PSMD12|0.486327473706;DCN|0.247757390816;RTRAF|1.95477153282;PSMA2|0.467487598876;FKBP1A|0.305236628167;CORO1C|0.39970291…	27	910	552	81321	http://www.ebi.ac.uk/QuickGO/GTerm?id=GO:0031400
6	5,6	alditol catabolic process	GO:0019405	2.94e-10	2.81e-09	TPI1|0.547526235397;TKFC|5.14082534988;SORD|2.90593009914;GK|0.344840230457;GPD2|0.535515411596	5	7	552	81321	http://www.ebi.ac.uk/QuickGO/GTerm?id=GO:0019405
5	4,5	positive regulation of cell proliferation	GO:0008284	2.97e-10	2.83e-09	PRKDC|0.225000482448;ANXA1|0.425137080032;DDX39B|0.390934821564;ARG1|4.10675818288;AGT|0.413798408039;GLUL|4.04460832341;HNRNPU|0.321970407377;PNP|0.558256480991;CORO1A|0.343409058357;RPS4X|0.502431910212;MAPK1|0.479299719246;ITGB1|0.383420664918;HMOX1|0.291991848653;HMGB1|0.38958228983;RTN4|0.140048651774;MZB1|0.15987319766;COL18A1|0.478967609111;RPS9|0.431071772509;HCLS1|0.490049707671;TFRC|0.1…	31	1184	552	81321	http://www.ebi.ac.uk/QuickGO/GTerm?id=GO:0008284
4	4	regulation of cell cycle process	GO:0010564	3.19e-10	3.04e-09	DYNC1H1|0.536258308409;PRKDC|0.225000482448;CLTC|0.257563488405;TUBB4B|0.544876056107;HSP90AA1|0.563309614249;ANXA1|0.425137080032;DDX39B|0.390934821564;PDCD6IP|0.371903440609;HNRNPU|0.321970407377;NDRG1|0.440434687063;APEX1|0.556325060292;RHOA|0.63463544301;DCTN2|0.457866843209;DCTN1|0.450937689191;PSMB1|0.493116352247;PSMD12|0.486327473706;BID|0.405282559943;DDB1|0.362235538639;DDRGK1|0.4691105…	30	1117	552	81321	http://www.ebi.ac.uk/QuickGO/GTerm?id=GO:0010564
5	5	hepaticobiliary system development	GO:0061008	3.41e-10	3.24e-09	CPS1|3.953142606;ALDOB|16.0666806918;PCK2|4.3711109564;HMGCS2|4.0502192294;ANXA1|0.425137080032;DDX39B|0.390934821564;ARG1|4.10675818288;NCL|0.235206526878;HMGCL|2.20381023175;OTC|4.44751663007;HMOX1|0.291991848653;BAAT|2.84218408636;RPL30|0.500346693731;RPS16|0.502083771619	14	214	552	81321	http://www.ebi.ac.uk/QuickGO/GTerm?id=GO:0061008
4	4	response to radiation	GO:0009314	3.46e-10	3.28e-09	APOB|0.600818024763;PRKDC|0.225000482448;XRCC6|0.274713554394;XRCC5|0.424253950853;AKR1B10|10.8377998199;AKR1C1|2.20839769433;ANXA1|0.425137080032;EIF2S1|0.493458272943;PARP1|0.268501117905;GPX1|0.386891248386;ALAD|2.1361308161;PPP1CB|0.390393246304;ITGB1|0.383420664918;AKR1C4|4.44443491462;DNM2|0.330105710254;TTR|1.91852823865;DDB1|0.362235538639;F11R|0.315125847896;REEP6|2.87188902125;APOC3|9.0…	24	726	552	81321	http://www.ebi.ac.uk/QuickGO/GTerm?id=GO:0009314
5	5	response to amino acid	GO:0043200	3.51e-10	3.33e-09	CPS1|3.953142606;EEF2|0.47434215757;ALDOB|16.0666806918;HMGCS2|4.0502192294;AIFM1|1.92252185678;ARG1|4.10675818288;CFL1|0.480297431977;GSN|0.496202187343;GSTP1|0.406407800992;GPX1|0.386891248386;ALAD|2.1361308161;RHOA|0.63463544301;LAMTOR1|0.336575017319	13	177	552	81321	http://www.ebi.ac.uk/QuickGO/GTerm?id=GO:0043200
6	6	plasma membrane bounded cell projection assembly	GO:0120031	3.54e-10	3.35e-09	DYNC1H1|0.536258308409;TUBB4B|0.544876056107;HSP90AA1|0.563309614249;ACTR3|0.422786143689;GSN|0.496202187343;ACTR2|0.341273429471;PFN1|0.535144349213;ITGB1|0.383420664918;DCTN2|0.457866843209;SLC9A3R1|0.443190849597;DCTN1|0.450937689191;DNM2|0.330105710254;RAB5A|0.226722582233;ARPC2|0.578745108495;FSCN1|0.555939578759;RHOG|0.328963631257;ACTR1A|0.585199320737;MAPRE1|0.312732270028;CORO1C|0.399702…	25	789	552	81321	http://www.ebi.ac.uk/QuickGO/GTerm?id=GO:0120031
5	5	response to carbohydrate	GO:0009743	3.82e-10	3.62e-09	APOB|0.600818024763;ALDOB|16.0666806918;PCK2|4.3711109564;HMGCS2|4.0502192294;RACK1|0.423959982317;LDHA|0.491751037013;PFKL|0.351598299978;GLUL|4.04460832341;CTSB|0.409802303819;SERPINF1|0.434973676354;GSTP1|0.406407800992;GPX1|0.386891248386;RHOA|0.63463544301;ME1|2.20686748008;SLC2A2|3.1689392437;NDUFAF2|2.12579134872;ARRB1|0.323088207659	17	346	552	81321	http://www.ebi.ac.uk/QuickGO/GTerm?id=GO:0009743
8	7,8	telomere maintenance via telomere lengthening	GO:0010833	3.98e-10	3.75e-09	HSP90AA1|0.563309614249;XRCC5|0.424253950853;CCT4|0.500346693731;HNRNPU|0.321970407377;APEX1|0.556325060292;PARP1|0.268501117905;MAPK1|0.479299719246;HNRNPA2B1|0.454389058224;HNRNPA1|0.331481440075;CCT6A|0.458819941156;FEN1|0.278548412705	11	113	552	81321	http://www.ebi.ac.uk/QuickGO/GTerm?id=GO:0010833
5	5	lamellipodium organization	GO:0097581	3.98e-10	3.75e-09	CFL1|0.480297431977;CAPZB|0.429878243122;ITGB1|0.383420664918;DNM2|0.330105710254;ARPC2|0.578745108495;FSCN1|0.555939578759;CORO1C|0.399702915176;ARPC5|0.395842932936;SNX2|0.393653988285;TWF2|0.267386771971;RAC2|0.164481815629	11	113	552	81321	http://www.ebi.ac.uk/QuickGO/GTerm?id=GO:0097581
10	6,9,10	axon guidance	GO:0007411	4.28e-10	4.03e-09	TLN1|0.499653546495;HSP90AA1|0.563309614249;ACTR3|0.422786143689;CFL1|0.480297431977;ACTR2|0.341273429471;RHOA|0.63463544301;MAPK1|0.479299719246;ITGB1|0.383420664918;YWHAB|0.405563577789;ITGA1|0.4547041259;ARPC4|0.398872619905;COL4A2|0.15690899891;ARPC2|0.578745108495;BSG|0.593368398828;AP2M1|0.49277466847;RHOG|0.328963631257;RRAS|2.7056964621;AP2A1|0.271683715632;ARPC5|0.395842932936;RAC2|0.164…	22	614	552	81321	http://www.ebi.ac.uk/QuickGO/GTerm?id=GO:0007411
5	5	regulation of cellular biosynthetic process	GO:0031326	4.36e-10	4.1e-09	PRKDC|0.225000482448;CLTC|0.257563488405;EEF2|0.47434215757;HSP90AA1|0.563309614249;SOAT1|4.10391258135;GAPDH|0.62720110226;STAT1|0.20040633235;ACO1|2.42502563812;XRCC6|0.274713554394;HBB|0.577542892277;SOD2|2.012515647;LMNA|0.582366793234;XRCC5|0.424253950853;FBP1|2.28786194641;RACK1|0.423959982317;ACTR3|0.422786143689;IARS2|0.287373712009;SHMT1|5.05601239381;ANXA1|0.425137080032;DDX39B|0.390934…	122	10276	552	81321	http://www.ebi.ac.uk/QuickGO/GTerm?id=GO:0031326
7	6,7	RNA biosynthetic process	GO:0032774	4.37e-10	4.11e-09	PRKDC|0.225000482448;STAT1|0.20040633235;XRCC6|0.274713554394;SOD2|2.012515647;RPL4|0.493116352247;LMNA|0.582366793234;XRCC5|0.424253950853;FBP1|2.28786194641;ACTR3|0.422786143689;G6PD|0.337743521134;DDX39B|0.390934821564;GCN1|0.360732171715;DDX17|0.40781874667;NCL|0.235206526878;RPLP0|0.508035071497;RPSA|0.470413053757;AGT|0.413798408039;ACTA2|0.521955963711;TRIM28|0.374490233606;ACTR2|0.3412734…	125	10625	552	81321	http://www.ebi.ac.uk/QuickGO/GTerm?id=GO:0032774
5	5	cardiovascular system development	GO:0072358	4.5e-10	4.21e-09	APOB|0.600818024763;PRKDC|0.225000482448;SOD2|2.012515647;LMNA|0.582366793234;ERAP1|0.519429551649;ANXA1|0.425137080032;GAA|1.90659709058;NCL|0.235206526878;APOH|0.576343173399;KRT1|0.461371246327;THBS2|0.351354675052;AGT|0.413798408039;ACTA2|0.521955963711;GLUL|4.04460832341;SERPINF1|0.434973676354;GPX1|0.386891248386;RHOA|0.63463544301;MAPK1|0.479299719246;ITGB1|0.383420664918;HMOX1|0.291991848…	32	1277	552	81321	http://www.ebi.ac.uk/QuickGO/GTerm?id=GO:0072358
4	4	response to oxygen levels	GO:0070482	4.5e-10	4.21e-09	ABAT|5.30002806818;LMNA|0.582366793234;ACAA2|5.00024921034;AHCY|0.36729215832;AIFM1|1.92252185678;LDHA|0.491751037013;ERO1A|0.346277367028;NDRG1|0.440434687063;ALAD|2.1361308161;RHOA|0.63463544301;ATP6V1A|0.224377512667;HMOX1|0.291991848653;PSMB1|0.493116352247;PSMD12|0.486327473706;TFRC|0.18453930071;PSMA2|0.467487598876;UBQLN1|0.201520707873;PSMF1|0.445655247948;CRYAB|4.44443491462;ATP6V1G1|0.1…	20	503	552	81321	http://www.ebi.ac.uk/QuickGO/GTerm?id=GO:0070482
7	7	primary alcohol catabolic process	GO:0034310	4.52e-10	4.23e-09	ALDH2|6.13473063869;HAO1|5.97525382845;AKR1B10|10.8377998199;ALDH1B1|2.65001403409;SULT1A1|4.6815945659;SULT2A1|6.58416276223	6	15	552	81321	http://www.ebi.ac.uk/QuickGO/GTerm?id=GO:0034310
5	4,5	regulation of vesicle-mediated transport	GO:0060627	4.56e-10	4.25e-09	RACK1|0.423959982317;ANXA1|0.425137080032;ACSL3|0.205612517178;PDCD6IP|0.371903440609;CORO1A|0.343409058357;MAPK1|0.479299719246;SOD1|3.4749687406;HMOX1|0.291991848653;HMGB1|0.38958228983;DNM2|0.330105710254;RAB5A|0.226722582233;RAB10|0.322193657621;SCRIB|0.323312232972;ARHGAP1|0.400257405328;BIN1|0.480297431977;ITGB2|0.193579756963;EHD2|2.41663568678;FLOT1|0.467487598876;AP2A1|0.271683715632;B2M…	26	863	552	81321	http://www.ebi.ac.uk/QuickGO/GTerm?id=GO:0060627
9	5,8,9	neuron projection guidance	GO:0097485	4.68e-10	4.37e-09	TLN1|0.499653546495;HSP90AA1|0.563309614249;ACTR3|0.422786143689;CFL1|0.480297431977;ACTR2|0.341273429471;RHOA|0.63463544301;MAPK1|0.479299719246;ITGB1|0.383420664918;YWHAB|0.405563577789;ITGA1|0.4547041259;ARPC4|0.398872619905;COL4A2|0.15690899891;ARPC2|0.578745108495;BSG|0.593368398828;AP2M1|0.49277466847;RHOG|0.328963631257;RRAS|2.7056964621;AP2A1|0.271683715632;ARPC5|0.395842932936;RAC2|0.164…	22	617	552	81321	http://www.ebi.ac.uk/QuickGO/GTerm?id=GO:0097485
6	6	purine nucleobase metabolic process	GO:0006144	4.8e-10	4.46e-09	AOX1|3.78685452495;ATIC|0.294226684305;SHMT1|5.05601239381;DPYD|0.425726853874;PNP|0.558256480991;GART|0.497924876547;IMPDH2|0.502431910212;GPX1|0.386891248386;HPRT1|0.57275894899;TTR|1.91852823865	10	87	552	81321	http://www.ebi.ac.uk/QuickGO/GTerm?id=GO:0006144
4	4	receptor internalization	GO:0031623	4.81e-10	4.46e-09	CLTC|0.257563488405;ITGB1|0.383420664918;DNM2|0.330105710254;RAB5A|0.226722582233;SCRIB|0.323312232972;TFRC|0.18453930071;AP2M1|0.49277466847;ITGB2|0.193579756963;FLOT1|0.467487598876;GRB2|0.369590607818;ARRB1|0.323088207659	11	115	552	81321	http://www.ebi.ac.uk/QuickGO/GTerm?id=GO:0031623
10	8,9,10	regulation of protein ubiquitination involved in ubiquitin-dependent protein catabolic process	GO:2000058	4.81e-10	4.46e-09	RACK1|0.423959982317;RPL5|0.242322454234;PSMB1|0.493116352247;PSMD12|0.486327473706;DDRGK1|0.46911059825;PSMA2|0.467487598876;UBQLN1|0.201520707873;RPL11|0.478304079046;BUB3|0.483638164807;PSMF1|0.445655247948;SUMO2|0.252612861622	11	115	552	81321	http://www.ebi.ac.uk/QuickGO/GTerm?id=GO:2000058
6	5,6	regulation of neuron death	GO:1901214	4.96e-10	4.6e-09	SOD2|2.012515647;RACK1|0.423959982317;G6PD|0.337743521134;AIFM1|1.92252185678;AGT|0.413798408039;EIF2S1|0.493458272943;SERPINF1|0.434973676354;CORO1A|0.343409058357;PARP1|0.268501117905;GPX1|0.386891248386;RHOA|0.63463544301;SOD1|3.4749687406;HMOX1|0.291991848653;ITGA1|0.4547041259;ITGB2|0.193579756963;NQO2|4.83997635688;SNX6|0.487339815446;ARRB1|0.323088207659	18	401	552	81321	http://www.ebi.ac.uk/QuickGO/GTerm?id=GO:1901214
6	6	bile acid biosynthetic process	GO:0006699	5.04e-10	4.67e-09	HSD17B4|3.6376330072;SCP2|3.03353509075;SLC27A5|4.68484072488;ACOX2|3.22880429802;SLC27A2|2.26106113425;AKR1C4|4.44443491462;BAAT|2.84218408636;AMACR|4.20177817604	8	43	552	81321	http://www.ebi.ac.uk/QuickGO/GTerm?id=GO:0006699
4	4	positive regulation of cellular component movement	GO:0051272	5.12e-10	4.73e-09	IQGAP1|0.394473420426;SOD2|2.012515647;RACK1|0.423959982317;ANXA1|0.425137080032;CFL1|0.480297431977;AGT|0.413798408039;CORO1A|0.343409058357;PFN1|0.535144349213;RHOA|0.63463544301;MAPK1|0.479299719246;FERMT3|0.210224103813;ITGB1|0.383420664918;HMOX1|0.291991848653;HMGB1|0.38958228983;RTN4|0.140048651774;RPS19|0.335410556221;COL18A1|0.478967609111;DDRGK1|0.46911059825;STMN1|0.297507924077;MAPRE1|…	22	620	552	81321	http://www.ebi.ac.uk/QuickGO/GTerm?id=GO:0051272
5	5	regulation of vasculature development	GO:1901342	5.16e-10	4.76e-09	SOD2|2.012515647;ERAP1|0.519429551649;ANXA1|0.425137080032;APOH|0.576343173399;KRT1|0.461371246327;THBS2|0.351354675052;AGT|0.413798408039;GLUL|4.04460832341;SERPINF1|0.434973676354;RHOA|0.63463544301;ITGB1|0.383420664918;HMOX1|0.291991848653;HMGB1|0.38958228983;PDCD4|0.353553390593;DCN|0.247757390816;COL4A2|0.15690899891;RRAS|2.7056964621;ITGB2|0.193579756963	18	402	552	81321	http://www.ebi.ac.uk/QuickGO/GTerm?id=GO:1901342
6	4,6	regulation of epithelial cell migration	GO:0010632	5.19e-10	4.78e-09	ANXA1|0.425137080032;APOH|0.576343173399;AGT|0.413798408039;GLUL|4.04460832341;SERPINF1|0.434973676354;PFN1|0.535144349213;RHOA|0.63463544301;PBLD|2.97729051033;HMOX1|0.291991848653;HMGB1|0.38958228983;RTN4|0.140048651774;DCN|0.247757390816;SH3BGRL3|0.481297221551;CORO1C|0.399702915176	14	221	552	81321	http://www.ebi.ac.uk/QuickGO/GTerm?id=GO:0010632
5	4,5	immune response-regulating signaling pathway	GO:0002764	5.91e-10	5.44e-09	APOB|0.600818024763;HSP90AA1|0.563309614249;TKFC|5.14082534988;ACTR3|0.422786143689;CFL1|0.480297431977;ACTR2|0.341273429471;CTSB|0.409802303819;GBP1|0.329191730515;MAPK1|0.479299719246;YWHAB|0.405563577789;ARPC1B|0.398044049389;HMGB1|0.38958228983;PSMB1|0.493116352247;RTN4|0.140048651774;PSMD12|0.486327473706;ARPC4|0.398872619905;UBE2N|0.414947292795;ARPC2|0.578745108495;S100A9|0.331481440075;UB…	30	1147	552	81321	http://www.ebi.ac.uk/QuickGO/GTerm?id=GO:0002764
3	3	negative regulation of locomotion	GO:0040013	6.16e-10	5.66e-09	APOH|0.576343173399;CFL1|0.480297431977;GSN|0.496202187343;SERPINF1|0.434973676354;APEX1|0.556325060292;ARHGDIA|0.396941965466;GSTP1|0.406407800992;RHOA|0.63463544301;PBLD|2.97729051033;HMOX1|0.291991848653;SLC9A3R1|0.443190849597;DDT|2.17045874376;HMGB1|0.38958228983;DCN|0.247757390816;RRAS|2.7056964621;CORO1C|0.399702915176;RAP2B|0.402483068811	17	357	552	81321	http://www.ebi.ac.uk/QuickGO/GTerm?id=GO:0040013
8	7,8	nuclear import	GO:0051170	6.17e-10	5.66e-09	IPO5|0.36729215832;LMNA|0.582366793234;KPNB1|0.539614118252;AGT|0.413798408039;PARP1|0.268501117905;RHOA|0.63463544301;MAPK1|0.479299719246;PBLD|2.97729051033;SLC9A3R1|0.443190849597;RAN|0.18124335411;IPO7|0.295657750061;HCLS1|0.490049707671;SNRPD3|0.366783336042;HNRNPA1|0.331481440075;SNRPD1|0.307999518361;SNRPE|0.238820734096	16	310	552	81321	http://www.ebi.ac.uk/QuickGO/GTerm?id=GO:0051170
5	3,5	positive regulation of homeostatic process	GO:0032846	6.46e-10	5.92e-09	ABAT|5.30002806818;ACOX1|3.63007662127;XRCC5|0.424253950853;ANXA1|0.425137080032;CCT4|0.500346693731;AGT|0.413798408039;CA2|3.00007797857;MAPK1|0.479299719246;HNRNPA2B1|0.454389058224;TFRC|0.18453930071;HNRNPA1|0.331481440075;FKBP1A|0.305236628167;PRMT1|0.179742066606;CCT6A|0.458819941156;HMGB2|0.230685623163;ARRB1|0.323088207659	16	311	552	81321	http://www.ebi.ac.uk/QuickGO/GTerm?id=GO:0032846
9	7,8,9	regulation of cysteine-type endopeptidase activity involved in apoptotic process	GO:0043281	6.77e-10	6.19e-09	RACK1|0.423959982317;AIFM1|1.92252185678;GSN|0.496202187343;SERPINB9|0.438910898805;GPX1|0.386891248386;RHOA|0.63463544301;HMGB1|0.38958228983;DIABLO|0.431669779287;BID|0.405282559943;S100A9|0.331481440075;S100A8|0.206183387153;CTSC|0.146909541052;RPS27L|0.581560020774;CRYAB|4.44443491462;ANP32B|0.287772372832;ARRB1|0.323088207659	16	312	552	81321	http://www.ebi.ac.uk/QuickGO/GTerm?id=GO:0043281
4	4	regulation of binding	GO:0051098	7.06e-10	6.45e-09	EIF2S1|0.493458272943;PARP1|0.268501117905;EIF3C|0.399149193178;HMOX1|0.291991848653;RAN|0.18124335411;HMGB1|0.38958228983;EIF4A3|0.29057852688;PON1|3.24450862231;DDRGK1|0.46911059825;STMN1|0.297507924077;FKBP1A|0.305236628167;FLOT1|0.467487598876;B2M|0.502083771619;MAPRE1|0.312732270028;RPL11|0.478304079046;HMGB2|0.230685623163;ARRB1|0.323088207659;EDF1|0.527411158534	18	410	552	81321	http://www.ebi.ac.uk/QuickGO/GTerm?id=GO:0051098
5	5	regulation of cell morphogenesis	GO:0022604	7.38e-10	6.74e-09	ALDOA|0.538493188097;ANXA1|0.425137080032;WDR1|0.374230746698;CFL1|0.480297431977;ACTR2|0.341273429471;CORO1A|0.343409058357;ARHGDIA|0.396941965466;GDI1|0.662503508523;RHOA|0.63463544301;GBP1|0.329191730515;PBLD|2.97729051033;SLC9A3R1|0.443190849597;ANXA7|0.39310864607;RTN4|0.140048651774;DNM2|0.330105710254;YWHAH|0.394200087028;ARPC2|0.578745108495;HCLS1|0.490049707671;RHOG|0.328963631257;F11R|0…	25	818	552	81321	http://www.ebi.ac.uk/QuickGO/GTerm?id=GO:0022604
6	5,6	drug transport	GO:0015893	7.41e-10	6.75e-09	ABAT|5.30002806818;HBA2|0.534773543943;HBB|0.577542892277;ARG1|4.10675818288;AGT|0.413798408039;SLC18A1|0.206755842111;CA2|3.00007797857;SLC25A10|1.7350773743	8	45	552	81321	http://www.ebi.ac.uk/QuickGO/GTerm?id=GO:0015893
4	4	RNA localization	GO:0006403	7.6e-10	6.92e-09	DDX39B|0.390934821564;CCT4|0.500346693731;RPSA|0.470413053757;HNRNPU|0.321970407377;EIF6|0.432568345292;SSB|0.2513901451;RAN|0.18124335411;IGF2BP1|0.230685623163;HNRNPA3|0.468136123717;RTRAF|1.95477153282;EIF4A3|0.29057852688;HNRNPA2B1|0.454389058224;HNRNPA1|0.331481440075;FLOT1|0.467487598876;CCT6A|0.458819941156;ALYREF|0.251738887514;RBM8A|0.263340258989	17	362	552	81321	http://www.ebi.ac.uk/QuickGO/GTerm?id=GO:0006403
5	5	negative regulation of organelle organization	GO:0010639	7.74e-10	7.03e-09	LMNA|0.582366793234;XRCC5|0.424253950853;ACAA2|5.00024921034;EML4|0.415811049187;VIL1|0.246216610724;CFL1|0.480297431977;GSN|0.496202187343;HNRNPU|0.321970407377;CORO1A|0.343409058357;PARP1|0.268501117905;PFN1|0.535144349213;CAPZB|0.429878243122;GPX1|0.386891248386;OTUB1|0.409802303819;CAPG|0.294430697399;DNM2|0.330105710254;CAPZA1|0.511214265305;STMN1|0.297507924077;HNRNPA1|0.331481440075;MAPRE1…	22	634	552	81321	http://www.ebi.ac.uk/QuickGO/GTerm?id=GO:0010639
5	5	vasculature development	GO:0001944	7.76e-10	7.04e-09	APOB|0.600818024763;SOD2|2.012515647;ERAP1|0.519429551649;ANXA1|0.425137080032;NCL|0.235206526878;APOH|0.576343173399;KRT1|0.461371246327;THBS2|0.351354675052;AGT|0.413798408039;ACTA2|0.521955963711;GLUL|4.04460832341;SERPINF1|0.434973676354;GPX1|0.386891248386;RHOA|0.63463544301;MAPK1|0.479299719246;ITGB1|0.383420664918;HMOX1|0.291991848653;HMGB1|0.38958228983;PDCD4|0.353553390593;RTN4|0.1400486…	27	952	552	81321	http://www.ebi.ac.uk/QuickGO/GTerm?id=GO:0001944
7	6,7	protein localization to plasma membrane	GO:0072659	8.26e-10	7.49e-09	CLTC|0.257563488405;SCP2|3.03353509075;RACK1|0.423959982317;ACSL3|0.205612517178;GBP1|0.329191730515;ITGB1|0.383420664918;SLC9A3R1|0.443190849597;RAB10|0.322193657621;SCRIB|0.323312232972;BSG|0.593368398828;AP2M1|0.49277466847;RHOG|0.328963631257;F11R|0.315125847896;EHD2|2.41663568678;FLOT1|0.467487598876;AGR2|3.67055952925;RAB8B|0.473356815618	17	364	552	81321	http://www.ebi.ac.uk/QuickGO/GTerm?id=GO:0072659
7	5,6,7	regulation of plasma membrane organization	GO:1903729	8.32e-10	7.53e-09	CLTC|0.257563488405;RACK1|0.423959982317;ACSL3|0.205612517178;GSN|0.496202187343;GBP1|0.329191730515;ITGB1|0.383420664918;DNM2|0.330105710254;S100A9|0.331481440075;AP2M1|0.49277466847;RHOG|0.328963631257;AGR2|3.67055952925	11	121	552	81321	http://www.ebi.ac.uk/QuickGO/GTerm?id=GO:1903729
8	7,8	positive regulation of cysteine-type endopeptidase activity involved in apoptotic process	GO:0043280	8.41e-10	7.59e-09	RACK1|0.423959982317;AIFM1|1.92252185678;GSN|0.496202187343;RHOA|0.63463544301;HMGB1|0.38958228983;DIABLO|0.431669779287;BID|0.405282559943;S100A9|0.331481440075;S100A8|0.206183387153;CTSC|0.146909541052;RPS27L|0.581560020774;ANP32B|0.287772372832;ARRB1|0.323088207659	13	190	552	81321	http://www.ebi.ac.uk/QuickGO/GTerm?id=GO:0043280
7	6,7	telomere maintenance	GO:0000723	8.73e-10	7.88e-09	PRKDC|0.225000482448;HSP90AA1|0.563309614249;XRCC6|0.274713554394;LMNA|0.582366793234;XRCC5|0.424253950853;CCT4|0.500346693731;HNRNPU|0.321970407377;APEX1|0.556325060292;PARP1|0.268501117905;MAPK1|0.479299719246;HNRNPA2B1|0.454389058224;HNRNPA1|0.331481440075;CCT6A|0.458819941156;FEN1|0.278548412705	14	230	552	81321	http://www.ebi.ac.uk/QuickGO/GTerm?id=GO:0000723
4	4	negative regulation of cell motility	GO:2000146	8.91e-10	8.02e-09	APOH|0.576343173399;CFL1|0.480297431977;SERPINF1|0.434973676354;APEX1|0.556325060292;ARHGDIA|0.396941965466;GSTP1|0.406407800992;RHOA|0.63463544301;PBLD|2.97729051033;HMOX1|0.291991848653;SLC9A3R1|0.443190849597;DDT|2.17045874376;HMGB1|0.38958228983;DCN|0.247757390816;RRAS|2.7056964621;CORO1C|0.399702915176;RAP2B|0.402483068811	16	318	552	81321	http://www.ebi.ac.uk/QuickGO/GTerm?id=GO:2000146
6	6	response to interleukin-4	GO:0070670	8.92e-10	8.02e-09	ARG1|4.10675818288;RPLP0|0.508035071497;CTSB|0.409802303819;CORO1A|0.343409058357;IMPDH2|0.502431910212;ALAD|2.1361308161;RPL3|0.287772372832;RPS2|0.500346693731	8	46	552	81321	http://www.ebi.ac.uk/QuickGO/GTerm?id=GO:0070670
7	6,7	regulation of intrinsic apoptotic signaling pathway	GO:2001242	8.96e-10	8.05e-09	SOD2|2.012515647;RACK1|0.423959982317;PARP1|0.268501117905;ERP29|0.458819941156;GPX1|0.386891248386;SOD1|3.4749687406;SLC9A3R1|0.443190849597;BID|0.405282559943;S100A9|0.331481440075;UBQLN1|0.201520707873;TXNDC12|0.204192247778;RPL11|0.478304079046;S100A8|0.206183387153	13	191	552	81321	http://www.ebi.ac.uk/QuickGO/GTerm?id=GO:2001242
6	6	regulation of plasma membrane bounded cell projection organization	GO:0120035	8.98e-10	8.06e-09	IQGAP1|0.394473420426;CFL1|0.480297431977;AGT|0.413798408039;ACTR2|0.341273429471;SERPINF1|0.434973676354;PFN1|0.535144349213;ARHGDIA|0.396941965466;GDI1|0.662503508523;RHOA|0.63463544301;RTN4|0.140048651774;DNM2|0.330105710254;RAB5A|0.226722582233;YWHAH|0.394200087028;ARPC2|0.578745108495;S100A9|0.331481440075;HCLS1|0.490049707671;FSCN1|0.555939578759;RHOG|0.328963631257;AP2A1|0.271683715632;B2M…	24	762	552	81321	http://www.ebi.ac.uk/QuickGO/GTerm?id=GO:0120035
4	4	muscle structure development	GO:0061061	9.09e-10	8.15e-09	FLNB|0.433769343576;EEF2|0.47434215757;SOD2|2.012515647;LMNA|0.582366793234;G6PD|0.337743521134;WDR1|0.374230746698;DDX39B|0.390934821564;DDX17|0.40781874667;AGT|0.413798408039;HNRNPU|0.321970407377;CTSB|0.409802303819;GPX1|0.386891248386;RHOA|0.63463544301;MAPK1|0.479299719246;ITGB1|0.383420664918;PDCD4|0.353553390593;DCN|0.247757390816;CACYBP|0.4008126647;BIN1|0.480297431977;FKBP1A|0.3052366281…	26	892	552	81321	http://www.ebi.ac.uk/QuickGO/GTerm?id=GO:0061061
9	8,9	NAD metabolic process	GO:0019674	9.16e-10	8.19e-09	ALDOB|16.0666806918;GAPDH|0.62720110226;TPI1|0.547526235397;PCK2|4.3711109564;ALDOA|0.538493188097;LDHA|0.491751037013;PFKL|0.351598299978;PNP|0.558256480991;LDHB|0.443498152576;GPD1|3.46294626208;NNMT|1.91321631618;GPD2|0.535515411596	12	155	552	81321	http://www.ebi.ac.uk/QuickGO/GTerm?id=GO:0019674
4	4	brain development	GO:0007420	9.6e-10	8.57e-09	PRKDC|0.225000482448;ATIC|0.294226684305;ABAT|5.30002806818;XRCC6|0.274713554394;HMGCS2|4.0502192294;XRCC5|0.424253950853;PHGDH|0.371130892657;G6PD|0.337743521134;ACSL3|0.205612517178;LDHA|0.491751037013;CFL1|0.480297431977;TPM3|0.545631938527;GART|0.497924876547;RHOA|0.63463544301;YWHAQ|0.428688018317;ITGB1|0.383420664918;HPRT1|0.57275894899;RAN|0.18124335411;RTN4|0.140048651774;IGF2BP1|0.230685…	29	1100	552	81321	http://www.ebi.ac.uk/QuickGO/GTerm?id=GO:0007420
6	6	regulation of mitotic cell cycle phase transition	GO:1901990	9.7e-10	8.66e-09	DYNC1H1|0.536258308409;PRKDC|0.225000482448;TUBB4B|0.544876056107;HSP90AA1|0.563309614249;ANXA1|0.425137080032;APEX1|0.556325060292;DCTN2|0.457866843209;DCTN1|0.450937689191;PSMB1|0.493116352247;PSMD12|0.486327473706;BID|0.405282559943;DDB1|0.362235538639;PSMA2|0.467487598876;ACTR1A|0.585199320737;PRMT1|0.179742066606;MAPRE1|0.312732270028;BUB3|0.483638164807;YWHAG|0.614719433627;PSMF1|0.44565524…	20	526	552	81321	http://www.ebi.ac.uk/QuickGO/GTerm?id=GO:1901990
7	7	endothelial cell migration	GO:0043542	1.03e-09	9.21e-09	ANXA1|0.425137080032;APOH|0.576343173399;AGT|0.413798408039;GLUL|4.04460832341;SERPINF1|0.434973676354;GPX1|0.386891248386;RHOA|0.63463544301;ITGB1|0.383420664918;HMOX1|0.291991848653;HMGB1|0.38958228983;DCN|0.247757390816;SH3BGRL3|0.481297221551;ITGB2|0.193579756963;S100P|0.280874975758	14	233	552	81321	http://www.ebi.ac.uk/QuickGO/GTerm?id=GO:0043542
7	7	cellular response to corticosteroid stimulus	GO:0071384	1.04e-09	9.25e-09	PCK2|4.3711109564;HMGCS2|4.0502192294;ANXA1|0.425137080032;AIFM1|1.92252185678;ARG1|4.10675818288;HNRNPU|0.321970407377;SERPINF1|0.434973676354;GSTP1|0.406407800992;RAN|0.18124335411;UBE2L3|0.334481888697	10	94	552	81321	http://www.ebi.ac.uk/QuickGO/GTerm?id=GO:0071384
6	5,6	regulation of mitotic cell cycle	GO:0007346	1.04e-09	9.27e-09	DYNC1H1|0.536258308409;PRKDC|0.225000482448;CLTC|0.257563488405;TUBB4B|0.544876056107;IQGAP1|0.394473420426;HSP90AA1|0.563309614249;ANXA1|0.425137080032;PDCD6IP|0.371903440609;HNRNPU|0.321970407377;APEX1|0.556325060292;DCTN2|0.457866843209;SLC9A3R1|0.443190849597;DCTN1|0.450937689191;PSMB1|0.493116352247;PSMD12|0.486327473706;SCRIB|0.323312232972;BID|0.405282559943;DDB1|0.362235538639;PSMA2|0.467…	28	1034	552	81321	http://www.ebi.ac.uk/QuickGO/GTerm?id=GO:0007346
5	5	sulfur compound biosynthetic process	GO:0044272	1.06e-09	9.39e-09	ACLY|0.437089310205;ACSL1|1.93187265785;CNDP2|1.81503831063;AKR1A1|1.56808090815;AHCY|0.36729215832;ACSL3|0.205612517178;MAT1A|3.01258093327;PRELP|0.465870214652;HSD17B12|0.50662845008;GSTP1|0.406407800992;GSTA1|3.56277160243;DCN|0.247757390816;GSTM1|8.40355635209;MGST1|2.81668845382;HSD17B8|2.14800894324;CBR4|2.84810039119;ENOPH1|2.88986079585	17	370	552	81321	http://www.ebi.ac.uk/QuickGO/GTerm?id=GO:0044272
5	4,5	fatty-acyl-CoA metabolic process	GO:0035337	1.07e-09	9.47e-09	HSD17B4|3.6376330072;ACLY|0.437089310205;ACSL1|1.93187265785;ACSL3|0.205612517178;HSD17B12|0.50662845008;ACSM2A|11.5514335642;HSD17B8|2.14800894324;CBR4|2.84810039119	8	47	552	81321	http://www.ebi.ac.uk/QuickGO/GTerm?id=GO:0035337
7	5,6,7	negative regulation of phosphorus metabolic process	GO:0010563	1.07e-09	9.49e-09	PRKDC|0.225000482448;IQGAP1|0.394473420426;NNT|2.0;FBP1|2.28786194641;RACK1|0.423959982317;HNRNPU|0.321970407377;PARP1|0.268501117905;GSTP1|0.406407800992;RHOA|0.63463544301;GBP1|0.329191730515;YWHAB|0.405563577789;PBLD|2.97729051033;SLC9A3R1|0.443190849597;PDCD4|0.353553390593;IPO7|0.295657750061;DCN|0.247757390816;RTRAF|1.95477153282;FKBP1A|0.305236628167;CORO1C|0.399702915176;YWHAG|0.614719433…	24	769	552	81321	http://www.ebi.ac.uk/QuickGO/GTerm?id=GO:0010563
6	6	negative regulation of phosphate metabolic process	GO:0045936	1.07e-09	9.49e-09	PRKDC|0.225000482448;IQGAP1|0.394473420426;NNT|2.0;FBP1|2.28786194641;RACK1|0.423959982317;HNRNPU|0.321970407377;PARP1|0.268501117905;GSTP1|0.406407800992;RHOA|0.63463544301;GBP1|0.329191730515;YWHAB|0.405563577789;PBLD|2.97729051033;SLC9A3R1|0.443190849597;PDCD4|0.353553390593;IPO7|0.295657750061;DCN|0.247757390816;RTRAF|1.95477153282;FKBP1A|0.305236628167;CORO1C|0.399702915176;YWHAG|0.614719433…	24	769	552	81321	http://www.ebi.ac.uk/QuickGO/GTerm?id=GO:0045936
6	6	telomere organization	GO:0032200	1.09e-09	9.64e-09	PRKDC|0.225000482448;HSP90AA1|0.563309614249;XRCC6|0.274713554394;LMNA|0.582366793234;XRCC5|0.424253950853;CCT4|0.500346693731;HNRNPU|0.321970407377;APEX1|0.556325060292;PARP1|0.268501117905;MAPK1|0.479299719246;HNRNPA2B1|0.454389058224;HNRNPA1|0.331481440075;CCT6A|0.458819941156;FEN1|0.278548412705	14	234	552	81321	http://www.ebi.ac.uk/QuickGO/GTerm?id=GO:0032200
6	6	protein localization to cell periphery	GO:1990778	1.15e-09	1.01e-08	CLTC|0.257563488405;SCP2|3.03353509075;RACK1|0.423959982317;ACSL3|0.205612517178;GBP1|0.329191730515;ITGB1|0.383420664918;SLC9A3R1|0.443190849597;RAB10|0.322193657621;SCRIB|0.323312232972;BSG|0.593368398828;AP2M1|0.49277466847;RHOG|0.328963631257;F11R|0.315125847896;EHD2|2.41663568678;FLOT1|0.467487598876;AGR2|3.67055952925;RAB8B|0.473356815618	17	372	552	81321	http://www.ebi.ac.uk/QuickGO/GTerm?id=GO:1990778
7	7	response to glucocorticoid	GO:0051384	1.15e-09	1.02e-08	CPS1|3.953142606;ALDOB|16.0666806918;PCK2|4.3711109564;HMGCS2|4.0502192294;ANXA1|0.425137080032;ARG1|4.10675818288;ACADS|3.04406676168;HNRNPU|0.321970407377;SERPINF1|0.434973676354;GSTP1|0.406407800992;ALAD|2.1361308161;RHOA|0.63463544301;HMGB1|0.38958228983;UBE2L3|0.334481888697	14	235	552	81321	http://www.ebi.ac.uk/QuickGO/GTerm?id=GO:0051384
5	5	protein stabilization	GO:0050821	1.16e-09	1.02e-08	HSP90AA1|0.563309614249;GAPDH|0.62720110226;CCT4|0.500346693731;PPIB|0.551716870021;PFN1|0.535144349213;SUGT1|0.445346450303;RPL5|0.242322454234;RTN4|0.140048651774;FLOT1|0.467487598876;SEL1L|0.152512563784;RPL11|0.478304079046;CCT6A|0.458819941156;CRYAB|4.44443491462	13	195	552	81321	http://www.ebi.ac.uk/QuickGO/GTerm?id=GO:0050821
8	5,6,7,8	positive regulation of apoptotic signaling pathway	GO:2001235	1.29e-09	1.13e-08	RACK1|0.423959982317;AGT|0.413798408039;GSN|0.496202187343;YWHAQ|0.428688018317;SOD1|3.4749687406;YWHAB|0.405563577789;SLC9A3R1|0.443190849597;YWHAH|0.394200087028;BID|0.405282559943;S100A9|0.331481440075;RPL11|0.478304079046;S100A8|0.206183387153;YWHAG|0.614719433627;CTSC|0.146909541052	14	237	552	81321	http://www.ebi.ac.uk/QuickGO/GTerm?id=GO:2001235
8	5,8	ethanol oxidation	GO:0006069	1.46e-09	1.28e-08	ALDH1A1|2.36690204351;ADH1B|5.34429631356;ALDH2|6.13473063869;ADH4|5.43771296763;ALDH1B1|2.65001403409;ADH6|4.91775546902;ADH1C|4.3469394501	7	31	552	81321	http://www.ebi.ac.uk/QuickGO/GTerm?id=GO:0006069
8	7,8	monocarboxylic acid transport	GO:0015718	1.47e-09	1.29e-08	ACSL1|1.93187265785;ABAT|5.30002806818;GOT2|2.59547753388;AKR1C1|2.20839769433;ANXA1|0.425137080032;PLIN2|3.15578736341;ACSL3|0.205612517178;CPT2|2.03495938421;SLC27A5|4.68484072488;SLC27A2|2.26106113425;SLC9A3R1|0.443190849597;AKR1C4|4.44443491462;BAAT|2.84218408636;SLC25A20|3.11449876425;BSG|0.593368398828	15	283	552	81321	http://www.ebi.ac.uk/QuickGO/GTerm?id=GO:0015718
6	4,5,6	positive regulation of intracellular transport	GO:0032388	1.55e-09	1.36e-08	DYNC1H1|0.536258308409;SCP2|3.03353509075;ACSL3|0.205612517178;PARP1|0.268501117905;RHOA|0.63463544301;YWHAQ|0.428688018317;MAPK1|0.479299719246;YWHAB|0.405563577789;RAN|0.18124335411;YWHAH|0.394200087028;BID|0.405282559943;UBE2L3|0.334481888697;HCLS1|0.490049707671;ITGB2|0.193579756963;EHD2|2.41663568678;YWHAG|0.614719433627;RAC2|0.164481815629;ANP32B|0.287772372832	18	431	552	81321	http://www.ebi.ac.uk/QuickGO/GTerm?id=GO:0032388
7	7	protein localization to nucleus	GO:0034504	1.62e-09	1.41e-08	IPO5|0.36729215832;LMNA|0.582366793234;KPNB1|0.539614118252;CCT4|0.500346693731;CFL1|0.480297431977;AGT|0.413798408039;GLUL|4.04460832341;HNRNPU|0.321970407377;PARP1|0.268501117905;RHOA|0.63463544301;MAPK1|0.479299719246;PBLD|2.97729051033;SLC9A3R1|0.443190849597;RAN|0.18124335411;IPO7|0.295657750061;RANGAP1|0.417254640578;HCLS1|0.490049707671;RPL11|0.478304079046;CCT6A|0.458819941156	19	486	552	81321	http://www.ebi.ac.uk/QuickGO/GTerm?id=GO:0034504
6	6	response to zinc ion	GO:0010043	1.67e-09	1.46e-08	CPS1|3.953142606;ALDOB|16.0666806918;ARG1|4.10675818288;PARP1|0.268501117905;OTC|4.44751663007;CA2|3.00007797857;ALAD|2.1361308161;S100A9|0.331481440075;S100A8|0.206183387153	9	72	552	81321	http://www.ebi.ac.uk/QuickGO/GTerm?id=GO:0010043
5	5	negative regulation of cell migration	GO:0030336	2.15e-09	1.87e-08	APOH|0.576343173399;SERPINF1|0.434973676354;APEX1|0.556325060292;ARHGDIA|0.396941965466;GSTP1|0.406407800992;RHOA|0.63463544301;PBLD|2.97729051033;HMOX1|0.291991848653;SLC9A3R1|0.443190849597;DDT|2.17045874376;HMGB1|0.38958228983;DCN|0.247757390816;RRAS|2.7056964621;CORO1C|0.399702915176;RAP2B|0.402483068811	15	291	552	81321	http://www.ebi.ac.uk/QuickGO/GTerm?id=GO:0030336
6	5,6	regulation of macromolecule biosynthetic process	GO:0010556	2.19e-09	1.91e-08	PRKDC|0.225000482448;CLTC|0.257563488405;EEF2|0.47434215757;HSP90AA1|0.563309614249;SOAT1|4.10391258135;GAPDH|0.62720110226;STAT1|0.20040633235;ACO1|2.42502563812;XRCC6|0.274713554394;SOD2|2.012515647;LMNA|0.582366793234;XRCC5|0.424253950853;FBP1|2.28786194641;RACK1|0.423959982317;ACTR3|0.422786143689;IARS2|0.287373712009;SHMT1|5.05601239381;DDX39B|0.390934821564;GCN1|0.360732171715;DDX17|0.40781…	117	9970	552	81321	http://www.ebi.ac.uk/QuickGO/GTerm?id=GO:0010556
7	7	gliogenesis	GO:0042063	2.24e-09	1.95e-08	EEF2|0.47434215757;PHGDH|0.371130892657;ANXA1|0.425137080032;WDR1|0.374230746698;AGT|0.413798408039;GSN|0.496202187343;NDRG1|0.440434687063;GSTP1|0.406407800992;RHOA|0.63463544301;MAPK1|0.479299719246;SOD1|3.4749687406;RTN4|0.140048651774;SCRIB|0.323312232972;S100A9|0.331481440075;BIN1|0.480297431977;PRPF19|0.414085330667;S100A8|0.206183387153	17	389	552	81321	http://www.ebi.ac.uk/QuickGO/GTerm?id=GO:0042063
8	7,8	ephrin receptor signaling pathway	GO:0048013	2.29e-09	1.98e-08	ACTR3|0.422786143689;CFL1|0.480297431977;ACTR2|0.341273429471;RHOA|0.63463544301;ARPC1B|0.398044049389;ARPC4|0.398872619905;ARPC2|0.578745108495;AP2M1|0.49277466847;AP2A1|0.271683715632;ARPC5|0.395842932936;ARPC3|0.25	11	133	552	81321	http://www.ebi.ac.uk/QuickGO/GTerm?id=GO:0048013
5	4,5	single organismal cell-cell adhesion	GO:0016337	2.38e-09	2.06e-08	TLN1|0.499653546495;PRKDC|0.225000482448;ABAT|5.30002806818;HBB|0.577542892277;ANXA1|0.425137080032;ARG1|4.10675818288;GSN|0.496202187343;PNP|0.558256480991;CORO1A|0.343409058357;CLIC1|0.395294558302;RHOA|0.63463544301;SOD1|3.4749687406;FERMT3|0.210224103813;ITGB1|0.383420664918;HMGB1|0.38958228983;SCRIB|0.323312232972;S100A9|0.331481440075;TFRC|0.18453930071;RPS6|0.390663940086;ITGB2|0.193579756…	28	1074	552	81321	http://www.ebi.ac.uk/QuickGO/GTerm?id=GO:0016337
9	9	positive regulation of cysteine-type endopeptidase activity	GO:2001056	2.39e-09	2.07e-08	RACK1|0.423959982317;AIFM1|1.92252185678;GSN|0.496202187343;RHOA|0.63463544301;HMGB1|0.38958228983;DIABLO|0.431669779287;BID|0.405282559943;S100A9|0.331481440075;S100A8|0.206183387153;CTSC|0.146909541052;RPS27L|0.581560020774;ANP32B|0.287772372832;ARRB1|0.323088207659	13	207	552	81321	http://www.ebi.ac.uk/QuickGO/GTerm?id=GO:2001056
5	5	receptor metabolic process	GO:0043112	2.53e-09	2.19e-08	CLTC|0.257563488405;ITGB1|0.383420664918;DNM2|0.330105710254;RAB5A|0.226722582233;SCRIB|0.323312232972;TFRC|0.18453930071;AP2M1|0.49277466847;ITGB2|0.193579756963;FLOT1|0.467487598876;LAMTOR1|0.336575017319;AP2A1|0.271683715632;GRB2|0.369590607818;ARRB1|0.323088207659	13	208	552	81321	http://www.ebi.ac.uk/QuickGO/GTerm?id=GO:0043112
3	3	regulation of growth	GO:0040008	2.57e-09	2.21e-08	PRKDC|0.225000482448;FBP1|2.28786194641;RACK1|0.423959982317;G6PD|0.337743521134;DDX39B|0.390934821564;CFL1|0.480297431977;AGT|0.413798408039;PPIB|0.551716870021;PARP1|0.268501117905;GDI1|0.662503508523;RHOA|0.63463544301;MAPK1|0.479299719246;SOD1|3.4749687406;RTN4|0.140048651774;DNM2|0.330105710254;MPO|0.408667664244;S100A9|0.331481440075;HCLS1|0.490049707671;TFRC|0.18453930071;LAMTOR1|0.3365750…	26	938	552	81321	http://www.ebi.ac.uk/QuickGO/GTerm?id=GO:0040008
5	5	positive regulation of cellular catabolic process	GO:0031331	2.71e-09	2.34e-08	HSP90AA1|0.563309614249;NNT|2.0;RACK1|0.423959982317;EIF2S1|0.493458272943;HMOX1|0.291991848653;GPD1|3.46294626208;HMGB1|0.38958228983;PSMB1|0.493116352247;PSMD12|0.486327473706;DCN|0.247757390816;DDRGK1|0.46911059825;PSMA2|0.467487598876;UBQLN1|0.201520707873;RIDA|3.21317598703;PNPO|2.11403608112;HNRNPR|0.399425958225;BUB3|0.483638164807;CTSC|0.146909541052;SNRPD1|0.307999518361;PSMF1|0.44565524…	21	618	552	81321	http://www.ebi.ac.uk/QuickGO/GTerm?id=GO:0031331
6	6	cellular response to reactive oxygen species	GO:0034614	2.84e-09	2.45e-08	SOD2|2.012515647;RACK1|0.423959982317;ANXA1|0.425137080032;AIFM1|1.92252185678;ARG1|4.10675818288;CFL1|0.480297431977;APEX1|0.556325060292;PARP1|0.268501117905;MAPK1|0.479299719246;SOD1|3.4749687406;PRDX2|0.551716870021;DNM2|0.330105710254;MPO|0.408667664244	13	210	552	81321	http://www.ebi.ac.uk/QuickGO/GTerm?id=GO:0034614
6	5,6	leukocyte cell-cell adhesion	GO:0007159	2.93e-09	2.52e-08	PRKDC|0.225000482448;ANXA1|0.425137080032;ARG1|4.10675818288;GSN|0.496202187343;PNP|0.558256480991;CORO1A|0.343409058357;RHOA|0.63463544301;SOD1|3.4749687406;FERMT3|0.210224103813;ITGB1|0.383420664918;HMGB1|0.38958228983;S100A9|0.331481440075;TFRC|0.18453930071;RPS6|0.390663940086;F11R|0.315125847896;ITGB2|0.193579756963;FKBP1A|0.305236628167;B2M|0.502083771619;S100A8|0.206183387153;RAC2|0.164481…	22	682	552	81321	http://www.ebi.ac.uk/QuickGO/GTerm?id=GO:0007159
5	5	inflammatory response	GO:0006954	2.95e-09	2.53e-08	AOX1|3.78685452495;CFH|0.36248670822;HP|5.40764333211;AHCY|0.36729215832;ANXA1|0.425137080032;KRT1|0.461371246327;AGT|0.413798408039;SERPINF1|0.434973676354;GSTP1|0.406407800992;EPHX2|2.40160685497;GPX1|0.386891248386;SOD1|3.4749687406;HMOX1|0.291991848653;CD163|0.443498152576;DDT|2.17045874376;HMGB1|0.38958228983;PDCD4|0.353553390593;RPS19|0.335410556221;S100A9|0.331481440075;TFRC|0.18453930071;…	31	1305	552	81321	http://www.ebi.ac.uk/QuickGO/GTerm?id=GO:0006954
7	7	positive regulation of peptidase activity	GO:0010952	2.99e-09	2.56e-08	RACK1|0.423959982317;AIFM1|1.92252185678;GSN|0.496202187343;RHOA|0.63463544301;HMGB1|0.38958228983;DIABLO|0.431669779287;BID|0.405282559943;S100A9|0.331481440075;DDRGK1|0.46911059825;S100A8|0.206183387153;CTSC|0.146909541052;RPS27L|0.581560020774;ANP32B|0.287772372832;ARRB1|0.323088207659	14	253	552	81321	http://www.ebi.ac.uk/QuickGO/GTerm?id=GO:0010952
6	5,6	regulation of cellular ketone metabolic process	GO:0010565	3.14e-09	2.69e-08	FBP1|2.28786194641;ANXA1|0.425137080032;AGT|0.413798408039;UGT1A6|5.03851991979;EIF6|0.432568345292;PSMB1|0.493116352247;PSMD12|0.486327473706;PSMA2|0.467487598876;ERLIN2|0.277584708407;UGT1A9|2.33755449712;FABP5|0.209787409277;UGT1A4|8.4444297411;APOC3|9.05679121689;PSMF1|0.445655247948	14	254	552	81321	http://www.ebi.ac.uk/QuickGO/GTerm?id=GO:0010565
5	5	glycerolipid metabolic process	GO:0046486	3.15e-09	2.69e-08	APOB|0.600818024763;CPS1|3.953142606;ACLY|0.437089310205;ACSL1|1.93187265785;PCK2|4.3711109564;ACSL3|0.205612517178;APOH|0.576343173399;SLC27A5|4.68484072488;HSD17B12|0.50662845008;GPX1|0.386891248386;PPP1CB|0.390393246304;GPD1|3.46294626208;ARF3|0.339151081862;ALDH5A1|2.85798827948;RAB5A|0.226722582233;GK|0.344840230457;PON1|3.24450862231;RHOG|0.328963631257;GPD2|0.535515411596;SEL1L|0.152512563…	27	1017	552	81321	http://www.ebi.ac.uk/QuickGO/GTerm?id=GO:0046486
5	4,5	positive regulation of catabolic process	GO:0009896	3.17e-09	2.71e-08	HSP90AA1|0.563309614249;NNT|2.0;RACK1|0.423959982317;EIF2S1|0.493458272943;HMOX1|0.291991848653;GPD1|3.46294626208;HMGB1|0.38958228983;PSMB1|0.493116352247;PSMD12|0.486327473706;DCN|0.247757390816;DDB1|0.362235538639;DDRGK1|0.46911059825;PSMA2|0.467487598876;UBQLN1|0.201520707873;RIDA|3.21317598703;PNPO|2.11403608112;HNRNPR|0.399425958225;BUB3|0.483638164807;CTSC|0.146909541052;SNRPD1|0.307999518…	22	685	552	81321	http://www.ebi.ac.uk/QuickGO/GTerm?id=GO:0009896
7	6,7	Fc receptor signaling pathway	GO:0038093	3.26e-09	2.78e-08	HSP90AA1|0.563309614249;ACTR3|0.422786143689;CFL1|0.480297431977;ACTR2|0.341273429471;MAPK1|0.479299719246;YWHAB|0.405563577789;ARPC1B|0.398044049389;PSMB1|0.493116352247;PSMD12|0.486327473706;ARPC4|0.398872619905;UBE2N|0.414947292795;ARPC2|0.578745108495;UBE2V1|0.361984543095;PSMA2|0.467487598876;ARPC5|0.395842932936;PSMF1|0.445655247948;GRB2|0.369590607818;ARPC3|0.25	18	452	552	81321	http://www.ebi.ac.uk/QuickGO/GTerm?id=GO:0038093
9	6,7,8,9	positive regulation of transcription, DNA-templated	GO:0045893	3.34e-09	2.84e-08	PRKDC|0.225000482448;XRCC6|0.274713554394;LMNA|0.582366793234;ACTR3|0.422786143689;DDX39B|0.390934821564;GCN1|0.360732171715;DDX17|0.40781874667;NCL|0.235206526878;AGT|0.413798408039;ACTA2|0.521955963711;ACTR2|0.341273429471;HNRNPU|0.321970407377;PARP1|0.268501117905;MAPK1|0.479299719246;PCBP1|0.383952567426;RAN|0.18124335411;HMGB1|0.38958228983;DNM2|0.330105710254;ILF2|0.315563008028;YWHAH|0.394…	42	2205	552	81321	http://www.ebi.ac.uk/QuickGO/GTerm?id=GO:0045893
8	8	regulation of cysteine-type endopeptidase activity	GO:2000116	3.37e-09	2.87e-08	RACK1|0.423959982317;AIFM1|1.92252185678;GSN|0.496202187343;SERPINB9|0.438910898805;GPX1|0.386891248386;RHOA|0.63463544301;HMGB1|0.38958228983;DIABLO|0.431669779287;BID|0.405282559943;S100A9|0.331481440075;S100A8|0.206183387153;CTSC|0.146909541052;RPS27L|0.581560020774;CRYAB|4.44443491462;ANP32B|0.287772372832;ARRB1|0.323088207659	16	349	552	81321	http://www.ebi.ac.uk/QuickGO/GTerm?id=GO:2000116
6	5,6	regulation of lipid biosynthetic process	GO:0046890	3.38e-09	2.87e-08	APOB|0.600818024763;KPNB1|0.539614118252;RACK1|0.423959982317;ANXA1|0.425137080032;ACSL3|0.205612517178;AGT|0.413798408039;EIF6|0.432568345292;SOD1|3.4749687406;RAN|0.18124335411;HSD17B13|14.2708563107;ERLIN2|0.277584708407;FABP5|0.209787409277;APOC3|9.05679121689	13	213	552	81321	http://www.ebi.ac.uk/QuickGO/GTerm?id=GO:0046890
10	8,10	ferric iron transport	GO:0015682	3.39e-09	2.87e-08	CLTC|0.257563488405;ATP6V1B2|0.337275633585;ATP6V1A|0.224377512667;DNM2|0.330105710254;ARHGAP1|0.400257405328;TFRC|0.18453930071;B2M|0.502083771619;ATP6V1G1|0.144987456813	8	54	552	81321	http://www.ebi.ac.uk/QuickGO/GTerm?id=GO:0015682
7	7	trivalent inorganic cation transport	GO:0072512	3.39e-09	2.87e-08	CLTC|0.257563488405;ATP6V1B2|0.337275633585;ATP6V1A|0.224377512667;DNM2|0.330105710254;ARHGAP1|0.400257405328;TFRC|0.18453930071;B2M|0.502083771619;ATP6V1G1|0.144987456813	8	54	552	81321	http://www.ebi.ac.uk/QuickGO/GTerm?id=GO:0072512
6	6	oxidoreduction coenzyme metabolic process	GO:0006733	3.46e-09	2.93e-08	PKM|0.189464570814;ALDOB|16.0666806918;GAPDH|0.62720110226;TPI1|0.547526235397;PCK2|4.3711109564;NNT|2.0;FBP1|2.28786194641;ALDOA|0.538493188097;G6PD|0.337743521134;LDHA|0.491751037013;PGD|0.573156092864;PFKL|0.351598299978;DCXR|5.25977104082;PNP|0.558256480991;EIF6|0.432568345292;LDHB|0.443498152576;GPD1|3.46294626208;NNMT|1.91321631618;GPD2|0.535515411596;ME1|2.20686748008	20	567	552	81321	http://www.ebi.ac.uk/QuickGO/GTerm?id=GO:0006733
9	7,8,9	regulation of protein kinase activity	GO:0045859	3.46e-09	2.93e-08	IQGAP1|0.394473420426;ACSL1|1.93187265785;HSP90AA1|0.563309614249;XRCC6|0.274713554394;XRCC5|0.424253950853;RACK1|0.423959982317;GCN1|0.360732171715;AGT|0.413798408039;ERP29|0.458819941156;GSTP1|0.406407800992;RHOA|0.63463544301;MAPK1|0.479299719246;SOD1|3.4749687406;YWHAB|0.405563577789;SLC9A3R1|0.443190849597;HMGB1|0.38958228983;PDCD4|0.353553390593;IPO7|0.295657750061;ITGA1|0.4547041259;UBE2N|…	31	1314	552	81321	http://www.ebi.ac.uk/QuickGO/GTerm?id=GO:0045859
8	4,7,8	IRES-dependent viral translational initiation	GO:0075522	3.47e-09	2.93e-08	EIF3B|0.483638164807;SSB|0.2513901451;EIF3F|0.412652704256;PCBP2|0.319968103461;MCTS1|0.463936738236	5	10	552	81321	http://www.ebi.ac.uk/QuickGO/GTerm?id=GO:0075522
7	6,7	positive regulation of lamellipodium organization	GO:1902745	3.65e-09	3.07e-08	CFL1|0.480297431977;DNM2|0.330105710254;ARPC2|0.578745108495;FSCN1|0.555939578759;CORO1C|0.399702915176;TWF2|0.267386771971;RAC2|0.164481815629	7	35	552	81321	http://www.ebi.ac.uk/QuickGO/GTerm?id=GO:1902745
3	3	positive regulation of locomotion	GO:0040017	3.69e-09	3.11e-08	IQGAP1|0.394473420426;SOD2|2.012515647;RACK1|0.423959982317;ANXA1|0.425137080032;CFL1|0.480297431977;AGT|0.413798408039;CORO1A|0.343409058357;PFN1|0.535144349213;RHOA|0.63463544301;MAPK1|0.479299719246;FERMT3|0.210224103813;ITGB1|0.383420664918;HMOX1|0.291991848653;HMGB1|0.38958228983;RTN4|0.140048651774;COL18A1|0.478967609111;DDB1|0.362235538639;DDRGK1|0.46911059825;MAPRE1|0.312732270028;RAC2|0.…	21	629	552	81321	http://www.ebi.ac.uk/QuickGO/GTerm?id=GO:0040017
10	9,10	NADH metabolic process	GO:0006734	3.94e-09	3.31e-08	ALDOB|16.0666806918;GAPDH|0.62720110226;TPI1|0.547526235397;PCK2|4.3711109564;ALDOA|0.538493188097;PFKL|0.351598299978;GPD1|3.46294626208;GPD2|0.535515411596	8	55	552	81321	http://www.ebi.ac.uk/QuickGO/GTerm?id=GO:0006734
6	4,6	regulation of cell shape	GO:0008360	4.03e-09	3.38e-08	ALDOA|0.538493188097;ANXA1|0.425137080032;WDR1|0.374230746698;CFL1|0.480297431977;CORO1A|0.343409058357;ARHGDIA|0.396941965466;RHOA|0.63463544301;SLC9A3R1|0.443190849597;ANXA7|0.39310864607;RHOG|0.328963631257;F11R|0.315125847896;ITGB2|0.193579756963;RAC2|0.164481815629;S100A13|0.253665636645	14	259	552	81321	http://www.ebi.ac.uk/QuickGO/GTerm?id=GO:0008360
4	3,4	regulation of cell adhesion	GO:0030155	4.03e-09	3.38e-08	IQGAP1|0.394473420426;ABAT|5.30002806818;ANXA1|0.425137080032;ARG1|4.10675818288;CFL1|0.480297431977;GSN|0.496202187343;PNP|0.558256480991;CORO1A|0.343409058357;ARHGDIA|0.396941965466;HSD17B12|0.50662845008;PPP1CB|0.390393246304;RHOA|0.63463544301;GBP1|0.329191730515;SOD1|3.4749687406;FERMT3|0.210224103813;HMGB1|0.38958228983;DNM2|0.330105710254;ARPC2|0.578745108495;TFRC|0.18453930071;F11R|0.3151…	26	959	552	81321	http://www.ebi.ac.uk/QuickGO/GTerm?id=GO:0030155
6	6	regulation of peptidase activity	GO:0052547	4.23e-09	3.54e-08	GAPDH|0.62720110226;RACK1|0.423959982317;AIFM1|1.92252185678;AGT|0.413798408039;GSN|0.496202187343;SERPINB9|0.438910898805;SERPINF1|0.434973676354;GPX1|0.386891248386;RHOA|0.63463544301;HMGB1|0.38958228983;DIABLO|0.431669779287;BID|0.405282559943;S100A9|0.331481440075;DDRGK1|0.46911059825;BIN1|0.480297431977;S100A8|0.206183387153;CTSC|0.146909541052;PSMF1|0.445655247948;RPS27L|0.581560020774;CRYA…	22	696	552	81321	http://www.ebi.ac.uk/QuickGO/GTerm?id=GO:0052547
6	6	response to monosaccharide	GO:0034284	4.24e-09	3.55e-08	ALDOB|16.0666806918;PCK2|4.3711109564;HMGCS2|4.0502192294;RACK1|0.423959982317;LDHA|0.491751037013;PFKL|0.351598299978;GLUL|4.04460832341;CTSB|0.409802303819;SERPINF1|0.434973676354;GSTP1|0.406407800992;GPX1|0.386891248386;RHOA|0.63463544301;SLC2A2|3.1689392437;NDUFAF2|2.12579134872;ARRB1|0.323088207659	15	306	552	81321	http://www.ebi.ac.uk/QuickGO/GTerm?id=GO:0034284
4	4	cell-cell signaling	GO:0007267	4.29e-09	3.58e-08	CLTC|0.257563488405;IQGAP1|0.394473420426;ALDH2|6.13473063869;ABAT|5.30002806818;PCK2|4.3711109564;RACK1|0.423959982317;ERAP1|0.519429551649;ANXA1|0.425137080032;MAOA|3.87178810757;CFL1|0.480297431977;AGT|0.413798408039;PFKL|0.351598299978;GLUL|4.04460832341;SLC18A1|0.206755842111;PFN1|0.535144349213;CA2|3.00007797857;RHOA|0.63463544301;MAPK1|0.479299719246;ITGB1|0.383420664918;SLC9A3R1|0.4431908…	50	2941	552	81321	http://www.ebi.ac.uk/QuickGO/GTerm?id=GO:0007267
9	8,9	regulation of protein ubiquitination	GO:0031396	4.29e-09	3.58e-08	HSP90AA1|0.563309614249;OTUB1|0.409802303819;RPL5|0.242322454234;PSMB1|0.493116352247;PSMD12|0.486327473706;UBE2N|0.414947292795;UBE2L3|0.334481888697;RPS2|0.500346693731;PSMA2|0.467487598876;UBQLN1|0.201520707873;FKBP1A|0.305236628167;RPL11|0.478304079046;BUB3|0.483638164807;FBXO2|5.37773997661;PSMF1|0.445655247948;ARRB1|0.323088207659	16	355	552	81321	http://www.ebi.ac.uk/QuickGO/GTerm?id=GO:0031396
5	5	hydrogen peroxide metabolic process	GO:0042743	4.34e-09	3.61e-08	HBA2|0.534773543943;HBB|0.577542892277;NNT|2.0;HP|5.40764333211;GPX1|0.386891248386;SOD1|3.4749687406;CYP1A2|3.14269006667;MPO|0.408667664244;RAC2|0.164481815629	9	80	552	81321	http://www.ebi.ac.uk/QuickGO/GTerm?id=GO:0042743
4	4	regeneration	GO:0031099	4.44e-09	3.69e-08	ATIC|0.294226684305;GATM|2.51228476229;EIF4A1|0.390122740087;ANXA1|0.425137080032;NCL|0.235206526878;APOH|0.576343173399;GSN|0.496202187343;GSTP1|0.406407800992;GPX1|0.386891248386;HMOX1|0.291991848653;RTN4|0.140048651774;BAAT|2.84218408636;NNMT|1.91321631618;RPL30|0.500346693731;RPS16|0.502083771619	15	307	552	81321	http://www.ebi.ac.uk/QuickGO/GTerm?id=GO:0031099
5	4,5	multicellular organismal homeostasis	GO:0048871	4.57e-09	3.8e-08	DYNC1H1|0.536258308409;ALDH1A1|2.36690204351;ACSL1|1.93187265785;GATM|2.51228476229;ABAT|5.30002806818;KRT1|0.461371246327;CPT2|2.03495938421;CORO1A|0.343409058357;GPX1|0.386891248386;CA2|3.00007797857;SOD1|3.4749687406;PBLD|2.97729051033;TFRC|0.18453930071;STMN1|0.297507924077;B2M|0.502083771619;FABP5|0.209787409277;RAC2|0.164481815629;LYZ|0.268315071598	18	462	552	81321	http://www.ebi.ac.uk/QuickGO/GTerm?id=GO:0048871
[truncated: 5,722 more rows]
