# Supplementary material for: Serum Anti-14-3-3 Zeta Autoantibody as a Biomarker for Predicting Hepatocarcinogenesis
Source: Front Oncol. 2021 Oct 15;11:733680. doi: 10.3389/fonc.2021.733680 (PMC8555665; doi:10.3389/fonc.2021.733680)
Supplement: Supplementary file 1 [file DataSheet_1.zip › Raw data/raw data for figure 2/GO-cc.xlsx]

## Sheet: Tablib Dataset
maxLevel	levels	GO_Name	GO_ID	Pvalue	Pvalue_adjusted	Genes	Count	Pop_Hit	List_Total	Background_Genes	URL
3	3	glutamatergic synapse	GO:0098978	0.00e+00	0.00e+00	NDRG1|0.440434687063;CORO1A|0.343409058357;PFN1|0.535144349213;RHOA|0.63463544301;ITGB1|0.383420664918;DNM2|0.330105710254;SCRIB|0.323312232972;YWHAH|0.394200087028;ARPC2|0.578745108495;EIF4A3|0.29057852688;ELAVL1|0.217336140023;FLOT1|0.467487598876;CALB1|0.294226684305;RPL22|0.505225723243;ARPC5L|0.349896466399	15	6	551	87968	http://www.ebi.ac.uk/QuickGO/GTerm?id=GO:0098978
4	4	dendritic tree	GO:0097447	0.00e+00	0.00e+00	HSP90AA1|0.563309614249;RACK1|0.423959982317;HNRNPU|0.321970407377;ERO1A|0.346277367028;RHOA|0.63463544301;MAPK1|0.479299719246;SOD1|3.4749687406;ITGB1|0.383420664918;IGF2BP1|0.230685623163;RANGAP1|0.417254640578;DNM2|0.330105710254;RAB5A|0.226722582233;HCLS1|0.490049707671;EIF4A3|0.29057852688;RPS6|0.390663940086;FUS|0.243501067136;GLRX3|0.374749900439;CALB1|0.294226684305;HNRNPR|0.399425958225;…	23	2	551	87968	http://www.ebi.ac.uk/QuickGO/GTerm?id=GO:0097447
4	4	extracellular exosome	GO:0070062	9.86e-277	2.64e-274	APOB|0.600818024763;TLN1|0.499653546495;DYNC1H1|0.536258308409;FLNB|0.433769343576;CLTC|0.257563488405;EEF2|0.47434215757;AOX1|3.78685452495;TUBB4B|0.544876056107;CFH|0.36248670822;GLYAT|2.04344016543;ALDH1A1|2.36690204351;ATIC|0.294226684305;UBA1|0.611744020566;ACLY|0.437089310205;ALDH1L1|6.50703358506;IQGAP1|0.394473420426;HSPA4|0.529242197438;HSP90AA1|0.563309614249;ALDH2|6.13473063869;ALDOB|1…	288	2817	551	87968	http://www.ebi.ac.uk/QuickGO/GTerm?id=GO:0070062
3	3	extracellular vesicle	GO:1903561	7.95e-276	1.59e-273	APOB|0.600818024763;TLN1|0.499653546495;DYNC1H1|0.536258308409;FLNB|0.433769343576;CLTC|0.257563488405;EEF2|0.47434215757;AOX1|3.78685452495;TUBB4B|0.544876056107;CFH|0.36248670822;GLYAT|2.04344016543;ALDH1A1|2.36690204351;ATIC|0.294226684305;UBA1|0.611744020566;ACLY|0.437089310205;ALDH1L1|6.50703358506;IQGAP1|0.394473420426;HSPA4|0.529242197438;HSP90AA1|0.563309614249;ALDH2|6.13473063869;ALDOB|1…	288	2837	551	87968	http://www.ebi.ac.uk/QuickGO/GTerm?id=GO:1903561
3	3	extracellular organelle	GO:0043230	1.09e-275	1.74e-273	APOB|0.600818024763;TLN1|0.499653546495;DYNC1H1|0.536258308409;FLNB|0.433769343576;CLTC|0.257563488405;EEF2|0.47434215757;AOX1|3.78685452495;TUBB4B|0.544876056107;CFH|0.36248670822;GLYAT|2.04344016543;ALDH1A1|2.36690204351;ATIC|0.294226684305;UBA1|0.611744020566;ACLY|0.437089310205;ALDH1L1|6.50703358506;IQGAP1|0.394473420426;HSPA4|0.529242197438;HSP90AA1|0.563309614249;ALDH2|6.13473063869;ALDOB|1…	288	2840	551	87968	http://www.ebi.ac.uk/QuickGO/GTerm?id=GO:0043230
4	4	extracellular membrane-bounded organelle	GO:0065010	1.61e-275	2.15e-273	APOB|0.600818024763;TLN1|0.499653546495;DYNC1H1|0.536258308409;FLNB|0.433769343576;CLTC|0.257563488405;EEF2|0.47434215757;AOX1|3.78685452495;TUBB4B|0.544876056107;CFH|0.36248670822;GLYAT|2.04344016543;ALDH1A1|2.36690204351;ATIC|0.294226684305;UBA1|0.611744020566;ACLY|0.437089310205;ALDH1L1|6.50703358506;IQGAP1|0.394473420426;HSPA4|0.529242197438;HSP90AA1|0.563309614249;ALDH2|6.13473063869;ALDOB|1…	286	2775	551	87968	http://www.ebi.ac.uk/QuickGO/GTerm?id=GO:0065010
3	3	extracellular space	GO:0005615	4.14e-248	4.74e-246	APOB|0.600818024763;TLN1|0.499653546495;DYNC1H1|0.536258308409;FLNB|0.433769343576;CLTC|0.257563488405;EEF2|0.47434215757;CES1|12.9152171921;AOX1|3.78685452495;TUBB4B|0.544876056107;CFH|0.36248670822;ALDH1A1|2.36690204351;ATIC|0.294226684305;UBA1|0.611744020566;ACLY|0.437089310205;ALDH1L1|6.50703358506;IQGAP1|0.394473420426;HSPA4|0.529242197438;HSP90AA1|0.563309614249;ALDH2|6.13473063869;ALDOB|16…	260	2496	551	87968	http://www.ebi.ac.uk/QuickGO/GTerm?id=GO:0005615
5	5	membrane-bounded vesicle	GO:0031988	9.36e-247	9.38e-245	APOB|0.600818024763;TLN1|0.499653546495;DYNC1H1|0.536258308409;FLNB|0.433769343576;CLTC|0.257563488405;EEF2|0.47434215757;AOX1|3.78685452495;TUBB4B|0.544876056107;CFH|0.36248670822;GLYAT|2.04344016543;ALDH1A1|2.36690204351;ATIC|0.294226684305;UBA1|0.611744020566;ACLY|0.437089310205;ALDH1L1|6.50703358506;IQGAP1|0.394473420426;HSPA4|0.529242197438;HSP90AA1|0.563309614249;ALDH2|6.13473063869;ALDOB|1…	303	4218	551	87968	http://www.ebi.ac.uk/QuickGO/GTerm?id=GO:0031988
4	4	vesicle	GO:0031982	1.82e-232	1.62e-230	APOB|0.600818024763;TLN1|0.499653546495;DYNC1H1|0.536258308409;FLNB|0.433769343576;CLTC|0.257563488405;EEF2|0.47434215757;AOX1|3.78685452495;TUBB4B|0.544876056107;CFH|0.36248670822;GLYAT|2.04344016543;ALDH1A1|2.36690204351;ATIC|0.294226684305;UBA1|0.611744020566;ACLY|0.437089310205;ALDH1L1|6.50703358506;IQGAP1|0.394473420426;HSPA4|0.529242197438;HSP90AA1|0.563309614249;ALDH2|6.13473063869;ALDOB|1…	313	5215	551	87968	http://www.ebi.ac.uk/QuickGO/GTerm?id=GO:0031982
2	2	extracellular region part	GO:0044421	9.93e-225	7.96e-223	APOB|0.600818024763;TLN1|0.499653546495;DYNC1H1|0.536258308409;PRKDC|0.225000482448;FLNB|0.433769343576;CLTC|0.257563488405;EEF2|0.47434215757;CES1|12.9152171921;AOX1|3.78685452495;TUBB4B|0.544876056107;CFH|0.36248670822;GLYAT|2.04344016543;ALDH1A1|2.36690204351;ATIC|0.294226684305;UBA1|0.611744020566;ACLY|0.437089310205;ALDH1L1|6.50703358506;IQGAP1|0.394473420426;HSPA4|0.529242197438;HSP90AA1|0.…	308	5257	551	87968	http://www.ebi.ac.uk/QuickGO/GTerm?id=GO:0044421
2	2	extracellular region	GO:0005576	5.23e-199	3.81e-197	APOB|0.600818024763;TLN1|0.499653546495;DYNC1H1|0.536258308409;PRKDC|0.225000482448;FLNB|0.433769343576;CLTC|0.257563488405;FN1|0.39474694335;EEF2|0.47434215757;CES1|12.9152171921;AOX1|3.78685452495;TUBB4B|0.544876056107;CFH|0.36248670822;GLYAT|2.04344016543;ALDH1A1|2.36690204351;ATIC|0.294226684305;UBA1|0.611744020566;ACLY|0.437089310205;ALDH1L1|6.50703358506;IQGAP1|0.394473420426;HSPA4|0.529242…	321	7230	551	87968	http://www.ebi.ac.uk/QuickGO/GTerm?id=GO:0005576
6	5,6	cytosol	GO:0005829	2.33e-181	1.56e-179	APOB|0.600818024763;TLN1|0.499653546495;DYNC1H1|0.536258308409;PRKDC|0.225000482448;FLNB|0.433769343576;CLTC|0.257563488405;EEF2|0.47434215757;CES1|12.9152171921;AOX1|3.78685452495;LCP1|0.398320048143;TUBB4B|0.544876056107;EHHADH|10.8754259353;HSD17B4|3.6376330072;ALDH1A1|2.36690204351;ATIC|0.294226684305;UBA1|0.611744020566;ACLY|0.437089310205;ALDH1L1|6.50703358506;ADH1B|5.34429631356;IQGAP1|0.3…	326	8621	551	87968	http://www.ebi.ac.uk/QuickGO/GTerm?id=GO:0005829
5	4,5	cytoplasmic part	GO:0044444	4.47e-164	2.76e-162	APOB|0.600818024763;CPS1|3.953142606;TLN1|0.499653546495;DYNC1H1|0.536258308409;PRKDC|0.225000482448;FLNB|0.433769343576;CLTC|0.257563488405;EEF2|0.47434215757;CES1|12.9152171921;AOX1|3.78685452495;LCP1|0.398320048143;TUBB4B|0.544876056107;EHHADH|10.8754259353;HSD17B4|3.6376330072;GLYAT|2.04344016543;ALDH1A1|2.36690204351;ATIC|0.294226684305;UBA1|0.611744020566;ACLY|0.437089310205;ALDH1L1|6.50703…	484	28314	551	87968	http://www.ebi.ac.uk/QuickGO/GTerm?id=GO:0044444
4	4	cytoplasm	GO:0005737	1.1e-163	6.28e-162	APOB|0.600818024763;CPS1|3.953142606;TLN1|0.499653546495;DYNC1H1|0.536258308409;PRKDC|0.225000482448;FLNB|0.433769343576;CLTC|0.257563488405;EEF2|0.47434215757;CES1|12.9152171921;AOX1|3.78685452495;LCP1|0.398320048143;TUBB4B|0.544876056107;EHHADH|10.8754259353;HSD17B4|3.6376330072;GLYAT|2.04344016543;ALDH1A1|2.36690204351;ATIC|0.294226684305;UBA1|0.611744020566;ACLY|0.437089310205;ALDH1L1|6.50703…	510	33207	551	87968	http://www.ebi.ac.uk/QuickGO/GTerm?id=GO:0005737
3	3	membrane-bounded organelle	GO:0043227	3.41e-128	1.82e-126	APOB|0.600818024763;CPS1|3.953142606;TLN1|0.499653546495;DYNC1H1|0.536258308409;PRKDC|0.225000482448;FLNB|0.433769343576;CLTC|0.257563488405;EEF2|0.47434215757;CES1|12.9152171921;AOX1|3.78685452495;TUBB4B|0.544876056107;EHHADH|10.8754259353;CFH|0.36248670822;HSD17B4|3.6376330072;GLYAT|2.04344016543;ALDH1A1|2.36690204351;ATIC|0.294226684305;UBA1|0.611744020566;ACLY|0.437089310205;ALDH1L1|6.5070335…	502	37566	551	87968	http://www.ebi.ac.uk/QuickGO/GTerm?id=GO:0043227
3	3	intracellular part	GO:0044424	8.05e-119	4.03e-117	APOB|0.600818024763;CPS1|3.953142606;TLN1|0.499653546495;DYNC1H1|0.536258308409;PRKDC|0.225000482448;FLNB|0.433769343576;CLTC|0.257563488405;EEF2|0.47434215757;CES1|12.9152171921;AOX1|3.78685452495;LCP1|0.398320048143;TUBB4B|0.544876056107;EHHADH|10.8754259353;HSD17B4|3.6376330072;GLYAT|2.04344016543;ALDH1A1|2.36690204351;ATIC|0.294226684305;UBA1|0.611744020566;ACLY|0.437089310205;ALDH1L1|6.50703…	532	46731	551	87968	http://www.ebi.ac.uk/QuickGO/GTerm?id=GO:0044424
2	2	organelle part	GO:0044422	2.28e-118	1.08e-116	APOB|0.600818024763;CPS1|3.953142606;TLN1|0.499653546495;DYNC1H1|0.536258308409;PRKDC|0.225000482448;FLNB|0.433769343576;CLTC|0.257563488405;EEF2|0.47434215757;CES1|12.9152171921;AOX1|3.78685452495;TUBB4B|0.544876056107;EHHADH|10.8754259353;HSD17B4|3.6376330072;GLYAT|2.04344016543;UBA1|0.611744020566;ACLY|0.437089310205;ACSM2B|3.39638498579;ADH1B|5.34429631356;IQGAP1|0.394473420426;ACSL1|1.931872…	431	26881	551	87968	http://www.ebi.ac.uk/QuickGO/GTerm?id=GO:0044422
4	3,4	intracellular organelle part	GO:0044446	1.96e-117	8.71e-116	APOB|0.600818024763;CPS1|3.953142606;TLN1|0.499653546495;DYNC1H1|0.536258308409;PRKDC|0.225000482448;FLNB|0.433769343576;CLTC|0.257563488405;EEF2|0.47434215757;CES1|12.9152171921;AOX1|3.78685452495;TUBB4B|0.544876056107;EHHADH|10.8754259353;HSD17B4|3.6376330072;GLYAT|2.04344016543;UBA1|0.611744020566;ACLY|0.437089310205;ACSM2B|3.39638498579;ADH1B|5.34429631356;IQGAP1|0.394473420426;ACSL1|1.931872…	427	26441	551	87968	http://www.ebi.ac.uk/QuickGO/GTerm?id=GO:0044446
2	2	organelle	GO:0043226	3.29e-117	1.39e-115	APOB|0.600818024763;CPS1|3.953142606;TLN1|0.499653546495;DYNC1H1|0.536258308409;PRKDC|0.225000482448;FLNB|0.433769343576;CLTC|0.257563488405;EEF2|0.47434215757;CES1|12.9152171921;AOX1|3.78685452495;LCP1|0.398320048143;TUBB4B|0.544876056107;EHHADH|10.8754259353;CFH|0.36248670822;HSD17B4|3.6376330072;GLYAT|2.04344016543;ALDH1A1|2.36690204351;ATIC|0.294226684305;UBA1|0.611744020566;ACLY|0.4370893102…	512	41897	551	87968	http://www.ebi.ac.uk/QuickGO/GTerm?id=GO:0043226
3	3	intracellular	GO:0005622	2.61e-105	1.04e-103	APOB|0.600818024763;CPS1|3.953142606;TLN1|0.499653546495;DYNC1H1|0.536258308409;PRKDC|0.225000482448;FLNB|0.433769343576;CLTC|0.257563488405;EEF2|0.47434215757;CES1|12.9152171921;AOX1|3.78685452495;LCP1|0.398320048143;TUBB4B|0.544876056107;EHHADH|10.8754259353;HSD17B4|3.6376330072;GLYAT|2.04344016543;ALDH1A1|2.36690204351;ATIC|0.294226684305;UBA1|0.611744020566;ACLY|0.437089310205;ALDH1L1|6.50703…	535	50573	551	87968	http://www.ebi.ac.uk/QuickGO/GTerm?id=GO:0005622
5	4,5	intracellular organelle lumen	GO:0070013	3.13e-104	1.2e-102	APOB|0.600818024763;CPS1|3.953142606;DYNC1H1|0.536258308409;PRKDC|0.225000482448;EEF2|0.47434215757;CES1|12.9152171921;AOX1|3.78685452495;TUBB4B|0.544876056107;EHHADH|10.8754259353;HSD17B4|3.6376330072;GLYAT|2.04344016543;UBA1|0.611744020566;ACLY|0.437089310205;ACSM2B|3.39638498579;ADH1B|5.34429631356;IQGAP1|0.394473420426;HSP90AA1|0.563309614249;ALDH2|6.13473063869;GATM|2.51228476229;ADH4|5.4377…	271	10367	551	87968	http://www.ebi.ac.uk/QuickGO/GTerm?id=GO:0070013
3	3	organelle lumen	GO:0043233	8.24e-103	3e-101	APOB|0.600818024763;CPS1|3.953142606;DYNC1H1|0.536258308409;PRKDC|0.225000482448;EEF2|0.47434215757;CES1|12.9152171921;AOX1|3.78685452495;TUBB4B|0.544876056107;EHHADH|10.8754259353;HSD17B4|3.6376330072;GLYAT|2.04344016543;UBA1|0.611744020566;ACLY|0.437089310205;ACSM2B|3.39638498579;ADH1B|5.34429631356;IQGAP1|0.394473420426;HSP90AA1|0.563309614249;ALDH2|6.13473063869;GATM|2.51228476229;ADH4|5.4377…	271	10511	551	87968	http://www.ebi.ac.uk/QuickGO/GTerm?id=GO:0043233
2	2	membrane-enclosed lumen	GO:0031974	1.35e-102	4.71e-101	APOB|0.600818024763;CPS1|3.953142606;DYNC1H1|0.536258308409;PRKDC|0.225000482448;EEF2|0.47434215757;CES1|12.9152171921;AOX1|3.78685452495;TUBB4B|0.544876056107;EHHADH|10.8754259353;HSD17B4|3.6376330072;GLYAT|2.04344016543;UBA1|0.611744020566;ACLY|0.437089310205;ACSM2B|3.39638498579;ADH1B|5.34429631356;IQGAP1|0.394473420426;HSP90AA1|0.563309614249;ALDH2|6.13473063869;GATM|2.51228476229;ADH4|5.4377…	271	10533	551	87968	http://www.ebi.ac.uk/QuickGO/GTerm?id=GO:0031974
4	3,4	intracellular organelle	GO:0043229	2.87e-97	9.58e-96	APOB|0.600818024763;CPS1|3.953142606;TLN1|0.499653546495;DYNC1H1|0.536258308409;PRKDC|0.225000482448;FLNB|0.433769343576;CLTC|0.257563488405;EEF2|0.47434215757;CES1|12.9152171921;AOX1|3.78685452495;LCP1|0.398320048143;TUBB4B|0.544876056107;EHHADH|10.8754259353;HSD17B4|3.6376330072;GLYAT|2.04344016543;ATIC|0.294226684305;UBA1|0.611744020566;ACLY|0.437089310205;ALDH1L1|6.50703358506;ACSM2B|3.396384…	487	40602	551	87968	http://www.ebi.ac.uk/QuickGO/GTerm?id=GO:0043229
5	4,5	intracellular membrane-bounded organelle	GO:0043231	1.6e-92	5.13e-91	APOB|0.600818024763;CPS1|3.953142606;DYNC1H1|0.536258308409;PRKDC|0.225000482448;FLNB|0.433769343576;CLTC|0.257563488405;EEF2|0.47434215757;CES1|12.9152171921;AOX1|3.78685452495;TUBB4B|0.544876056107;EHHADH|10.8754259353;HSD17B4|3.6376330072;GLYAT|2.04344016543;ATIC|0.294226684305;UBA1|0.611744020566;ACLY|0.437089310205;ALDH1L1|6.50703358506;ACSM2B|3.39638498579;ADH1B|5.34429631356;IQGAP1|0.39447…	459	36259	551	87968	http://www.ebi.ac.uk/QuickGO/GTerm?id=GO:0043231
3	3	endomembrane system	GO:0012505	1.74e-80	5.36e-79	APOB|0.600818024763;DYNC1H1|0.536258308409;CLTC|0.257563488405;EEF2|0.47434215757;CES1|12.9152171921;TUBB4B|0.544876056107;UBA1|0.611744020566;ACLY|0.437089310205;IQGAP1|0.394473420426;ACSL1|1.93187265785;EPHX1|2.83628007136;HSP90AA1|0.563309614249;SOAT1|4.10391258135;ALDOB|16.0666806918;GAPDH|0.62720110226;PYGL|2.95467612717;COPB1|0.410370804405;ACO1|2.42502563812;XRCC6|0.274713554394;CKAP4|0.26…	216	8099	551	87968	http://www.ebi.ac.uk/QuickGO/GTerm?id=GO:0012505
8	6,7,8	cytosolic ribosome	GO:0022626	1.78e-70	5.3e-69	HBA2|0.534773543943;RPL4|0.493116352247;RACK1|0.423959982317;RPLP0|0.508035071497;RPSA|0.470413053757;RPS3A|0.35478083905;RPS4X|0.502431910212;RPL7|0.421323414752;RPL5|0.242322454234;RPLP2|0.550952557938;RPS12|0.451876363376;RPS8|0.4547041259;RPL10A|0.489031736724;RPS19|0.335410556221;RPS17|0.451876363376;RPL13|0.37087373346;RPL3|0.287772372832;RPS9|0.431071772509;RPL18|0.3389160817;RPL17|0.40612…	50	158	551	87968	http://www.ebi.ac.uk/QuickGO/GTerm?id=GO:0022626
6	5,6	focal adhesion	GO:0005925	5.79e-68	1.66e-66	TLN1|0.499653546495;FLNB|0.433769343576;CLTC|0.257563488405;IQGAP1|0.394473420426;RPL4|0.493116352247;ACTR3|0.422786143689;ANXA1|0.425137080032;PDCD6IP|0.371903440609;CFL1|0.480297431977;RPLP0|0.508035071497;GSN|0.496202187343;ACTR2|0.341273429471;PPIB|0.551716870021;RPS3A|0.35478083905;RPS4X|0.502431910212;PFN1|0.535144349213;RPL7|0.421323414752;PPP1CB|0.390393246304;RHOA|0.63463544301;YWHAQ|0.4…	69	531	551	87968	http://www.ebi.ac.uk/QuickGO/GTerm?id=GO:0005925
5	4,5	cell-substrate adherens junction	GO:0005924	1.47e-67	4.05e-66	TLN1|0.499653546495;FLNB|0.433769343576;CLTC|0.257563488405;IQGAP1|0.394473420426;RPL4|0.493116352247;ACTR3|0.422786143689;ANXA1|0.425137080032;PDCD6IP|0.371903440609;CFL1|0.480297431977;RPLP0|0.508035071497;GSN|0.496202187343;ACTR2|0.341273429471;PPIB|0.551716870021;RPS3A|0.35478083905;RPS4X|0.502431910212;PFN1|0.535144349213;RPL7|0.421323414752;PPP1CB|0.390393246304;RHOA|0.63463544301;YWHAQ|0.4…	69	538	551	87968	http://www.ebi.ac.uk/QuickGO/GTerm?id=GO:0005924
3	3	cell-substrate junction	GO:0030055	3.21e-67	8.59e-66	TLN1|0.499653546495;FLNB|0.433769343576;CLTC|0.257563488405;IQGAP1|0.394473420426;RPL4|0.493116352247;ACTR3|0.422786143689;ANXA1|0.425137080032;PDCD6IP|0.371903440609;CFL1|0.480297431977;RPLP0|0.508035071497;GSN|0.496202187343;ACTR2|0.341273429471;PPIB|0.551716870021;RPS3A|0.35478083905;RPS4X|0.502431910212;PFN1|0.535144349213;RPL7|0.421323414752;PPP1CB|0.390393246304;RHOA|0.63463544301;YWHAQ|0.4…	69	544	551	87968	http://www.ebi.ac.uk/QuickGO/GTerm?id=GO:0030055
4	4	intracellular vesicle	GO:0097708	8e-63	2.07e-61	APOB|0.600818024763;DYNC1H1|0.536258308409;FLNB|0.433769343576;CLTC|0.257563488405;EEF2|0.47434215757;TUBB4B|0.544876056107;UBA1|0.611744020566;ACLY|0.437089310205;IQGAP1|0.394473420426;HSP90AA1|0.563309614249;PYGL|2.95467612717;COPB1|0.410370804405;XRCC6|0.274713554394;CKAP4|0.269807059126;HBA2|0.534773543943;HBB|0.577542892277;XRCC5|0.424253950853;HP|5.40764333211;KPNB1|0.539614118252;ALDOA|0.5…	122	2937	551	87968	http://www.ebi.ac.uk/QuickGO/GTerm?id=GO:0097708
6	5,6	cytoplasmic vesicle	GO:0031410	2.96e-62	7.42e-61	APOB|0.600818024763;DYNC1H1|0.536258308409;FLNB|0.433769343576;CLTC|0.257563488405;EEF2|0.47434215757;TUBB4B|0.544876056107;UBA1|0.611744020566;ACLY|0.437089310205;IQGAP1|0.394473420426;HSP90AA1|0.563309614249;PYGL|2.95467612717;COPB1|0.410370804405;XRCC6|0.274713554394;CKAP4|0.269807059126;HBA2|0.534773543943;HBB|0.577542892277;XRCC5|0.424253950853;HP|5.40764333211;KPNB1|0.539614118252;ALDOA|0.5…	124	3089	551	87968	http://www.ebi.ac.uk/QuickGO/GTerm?id=GO:0031410
5	4,5	intracellular non-membrane-bounded organelle	GO:0043232	3.56e-62	8.4e-61	APOB|0.600818024763;CPS1|3.953142606;TLN1|0.499653546495;DYNC1H1|0.536258308409;PRKDC|0.225000482448;FLNB|0.433769343576;CLTC|0.257563488405;EEF2|0.47434215757;LCP1|0.398320048143;TUBB4B|0.544876056107;UBA1|0.611744020566;IQGAP1|0.394473420426;PLEC|0.570777353563;ALDOB|16.0666806918;GAPDH|0.62720110226;XRCC6|0.274713554394;CKAP4|0.269807059126;ACOX1|3.63007662127;KRT8|0.518709968283;HBA2|0.534773…	210	9677	551	87968	http://www.ebi.ac.uk/QuickGO/GTerm?id=GO:0043232
3	3	non-membrane-bounded organelle	GO:0043228	3.56e-62	8.4e-61	APOB|0.600818024763;CPS1|3.953142606;TLN1|0.499653546495;DYNC1H1|0.536258308409;PRKDC|0.225000482448;FLNB|0.433769343576;CLTC|0.257563488405;EEF2|0.47434215757;LCP1|0.398320048143;TUBB4B|0.544876056107;UBA1|0.611744020566;IQGAP1|0.394473420426;PLEC|0.570777353563;ALDOB|16.0666806918;GAPDH|0.62720110226;XRCC6|0.274713554394;CKAP4|0.269807059126;ACOX1|3.63007662127;KRT8|0.518709968283;HBA2|0.534773…	210	9677	551	87968	http://www.ebi.ac.uk/QuickGO/GTerm?id=GO:0043228
3	3	ribonucleoprotein complex	GO:1990904	7.47e-61	1.71e-59	EEF2|0.47434215757;IQGAP1|0.394473420426;GAPDH|0.62720110226;CKAP4|0.269807059126;HBA2|0.534773543943;RPL4|0.493116352247;XRCC5|0.424253950853;KPNB1|0.539614118252;RACK1|0.423959982317;DDX39B|0.390934821564;GCN1|0.360732171715;DDX17|0.40781874667;NCL|0.235206526878;EIF3B|0.483638164807;RPS3|0.536258308409;RPLP0|0.508035071497;RPSA|0.470413053757;HNRNPU|0.321970407377;EIF2S1|0.493458272943;EIF6|0.…	100	1881	551	87968	http://www.ebi.ac.uk/QuickGO/GTerm?id=GO:1990904
5	5	cytoplasmic, membrane-bounded vesicle	GO:0016023	1.12e-60	2.49e-59	APOB|0.600818024763;DYNC1H1|0.536258308409;CLTC|0.257563488405;EEF2|0.47434215757;TUBB4B|0.544876056107;ACLY|0.437089310205;IQGAP1|0.394473420426;HSP90AA1|0.563309614249;PYGL|2.95467612717;COPB1|0.410370804405;XRCC6|0.274713554394;CKAP4|0.269807059126;HBA2|0.534773543943;HBB|0.577542892277;XRCC5|0.424253950853;HP|5.40764333211;KPNB1|0.539614118252;ALDOA|0.538493188097;AHCY|0.36729215832;COPB2|0.4…	103	2036	551	87968	http://www.ebi.ac.uk/QuickGO/GTerm?id=GO:0016023
3	3	anchoring junction	GO:0070161	3.87e-60	8.4e-59	TLN1|0.499653546495;FLNB|0.433769343576;CLTC|0.257563488405;UBA1|0.611744020566;IQGAP1|0.394473420426;RPL4|0.493116352247;ACTR3|0.422786143689;ANXA1|0.425137080032;PDCD6IP|0.371903440609;CFL1|0.480297431977;RPLP0|0.508035071497;GSN|0.496202187343;ACTR2|0.341273429471;PPIB|0.551716870021;NDRG1|0.440434687063;RPS3A|0.35478083905;RPS4X|0.502431910212;PFN1|0.535144349213;RPL7|0.421323414752;PPP1CB|0.…	72	780	551	87968	http://www.ebi.ac.uk/QuickGO/GTerm?id=GO:0070161
4	4	adherens junction	GO:0005912	4.51e-60	9.53e-59	TLN1|0.499653546495;FLNB|0.433769343576;CLTC|0.257563488405;IQGAP1|0.394473420426;RPL4|0.493116352247;ACTR3|0.422786143689;ANXA1|0.425137080032;PDCD6IP|0.371903440609;CFL1|0.480297431977;RPLP0|0.508035071497;GSN|0.496202187343;ACTR2|0.341273429471;PPIB|0.551716870021;NDRG1|0.440434687063;RPS3A|0.35478083905;RPS4X|0.502431910212;PFN1|0.535144349213;RPL7|0.421323414752;PPP1CB|0.390393246304;RHOA|0.…	71	750	551	87968	http://www.ebi.ac.uk/QuickGO/GTerm?id=GO:0005912
5	4,5	cytoplasmic vesicle part	GO:0044433	2.37e-58	4.87e-57	APOB|0.600818024763;DYNC1H1|0.536258308409;CLTC|0.257563488405;EEF2|0.47434215757;TUBB4B|0.544876056107;UBA1|0.611744020566;ACLY|0.437089310205;IQGAP1|0.394473420426;HSP90AA1|0.563309614249;PYGL|2.95467612717;COPB1|0.410370804405;XRCC6|0.274713554394;CKAP4|0.269807059126;HBA2|0.534773543943;HBB|0.577542892277;XRCC5|0.424253950853;HP|5.40764333211;KPNB1|0.539614118252;ALDOA|0.538493188097;COPB2|0.…	97	1854	551	87968	http://www.ebi.ac.uk/QuickGO/GTerm?id=GO:0044433
4	4	intracellular ribonucleoprotein complex	GO:0030529	9.95e-56	2e-54	EEF2|0.47434215757;IQGAP1|0.394473420426;GAPDH|0.62720110226;CKAP4|0.269807059126;HBA2|0.534773543943;RPL4|0.493116352247;KPNB1|0.539614118252;RACK1|0.423959982317;DDX39B|0.390934821564;GCN1|0.360732171715;NCL|0.235206526878;EIF3B|0.483638164807;RPS3|0.536258308409;RPLP0|0.508035071497;RPSA|0.470413053757;HNRNPU|0.321970407377;EIF2S1|0.493458272943;EIF6|0.432568345292;RPS3A|0.35478083905;SSB|0.25…	99	2086	551	87968	http://www.ebi.ac.uk/QuickGO/GTerm?id=GO:0030529
7	5,6,7	cytosolic part	GO:0044445	1.37e-53	2.67e-52	HBA2|0.534773543943;HBB|0.577542892277;RPL4|0.493116352247;RACK1|0.423959982317;CYB5R3|0.554016173932;CCT4|0.500346693731;RPLP0|0.508035071497;RPSA|0.470413053757;PFKL|0.351598299978;RPS3A|0.35478083905;RPS4X|0.502431910212;RPL7|0.421323414752;RPL5|0.242322454234;RPLP2|0.550952557938;RPS12|0.451876363376;RPS8|0.4547041259;RPL10A|0.489031736724;RPS19|0.335410556221;RPS17|0.451876363376;RPL13|0.370…	57	486	551	87968	http://www.ebi.ac.uk/QuickGO/GTerm?id=GO:0044445
5	4,5	ribosomal subunit	GO:0044391	5.92e-53	1.13e-51	HBA2|0.534773543943;RPL4|0.493116352247;RACK1|0.423959982317;RPLP0|0.508035071497;RPSA|0.470413053757;RPS3A|0.35478083905;RPS4X|0.502431910212;RPL7|0.421323414752;RPL5|0.242322454234;RPLP2|0.550952557938;RPS12|0.451876363376;RPS8|0.4547041259;RPL10A|0.489031736724;RPS19|0.335410556221;RPS17|0.451876363376;RPL13|0.37087373346;RPL3|0.287772372832;RPS9|0.431071772509;RPL18|0.3389160817;RPL17|0.40612…	51	350	551	87968	http://www.ebi.ac.uk/QuickGO/GTerm?id=GO:0044391
6	5,6	nucleus	GO:0005634	1.4e-50	2.61e-49	CPS1|3.953142606;PRKDC|0.225000482448;FLNB|0.433769343576;EEF2|0.47434215757;AOX1|3.78685452495;TUBB4B|0.544876056107;UBA1|0.611744020566;ACLY|0.437089310205;ADH1B|5.34429631356;IQGAP1|0.394473420426;HSPA4|0.529242197438;HSP90AA1|0.563309614249;ALDOB|16.0666806918;GAPDH|0.62720110226;ADH4|5.43771296763;CNDP2|1.81503831063;STAT1|0.20040633235;SCP2|3.03353509075;CAND1|0.411225034356;XRCC6|0.2747135…	275	18607	551	87968	http://www.ebi.ac.uk/QuickGO/GTerm?id=GO:0005634
6	4,5,6	endoplasmic reticulum	GO:0005783	2.14e-48	3.9e-47	APOB|0.600818024763;CES1|12.9152171921;UBA1|0.611744020566;ACSL1|1.93187265785;EPHX1|2.83628007136;SOAT1|4.10391258135;ALDOB|16.0666806918;COPB1|0.410370804405;ACO1|2.42502563812;CKAP4|0.269807059126;RPL4|0.493116352247;EEF1G|0.41638788544;FMO3|3.59004020267;KPNB1|0.539614118252;ERAP1|0.519429551649;COPB2|0.448133349785;FTCD|5.1873582186;CYP3A4|2.85600795937;CES2|8.4913856716;CYP2C9|4.08688033086…	110	3199	551	87968	http://www.ebi.ac.uk/QuickGO/GTerm?id=GO:0005783
5	4,5	nuclear part	GO:0044428	1.15e-46	2.05e-45	CPS1|3.953142606;PRKDC|0.225000482448;AOX1|3.78685452495;UBA1|0.611744020566;ACLY|0.437089310205;ADH1B|5.34429631356;IQGAP1|0.394473420426;HSP90AA1|0.563309614249;GAPDH|0.62720110226;ADH4|5.43771296763;CNDP2|1.81503831063;SCP2|3.03353509075;CAND1|0.411225034356;XRCC6|0.274713554394;CKAP4|0.269807059126;ACOX1|3.63007662127;SELENBP1|2.27048420429;IPO5|0.36729215832;RPL4|0.493116352247;LMNA|0.582366…	195	10491	551	87968	http://www.ebi.ac.uk/QuickGO/GTerm?id=GO:0044428
6	5,6	nuclear lumen	GO:0031981	1.42e-46	2.47e-45	CPS1|3.953142606;PRKDC|0.225000482448;AOX1|3.78685452495;UBA1|0.611744020566;ACLY|0.437089310205;ADH1B|5.34429631356;IQGAP1|0.394473420426;HSP90AA1|0.563309614249;ADH4|5.43771296763;CNDP2|1.81503831063;SCP2|3.03353509075;CAND1|0.411225034356;XRCC6|0.274713554394;CKAP4|0.269807059126;ACOX1|3.63007662127;SELENBP1|2.27048420429;IPO5|0.36729215832;RPL4|0.493116352247;LMNA|0.582366793234;XRCC5|0.42425…	182	9236	551	87968	http://www.ebi.ac.uk/QuickGO/GTerm?id=GO:0031981
6	5,6	cytoplasmic membrane-bounded vesicle lumen	GO:0060205	1.5e-46	2.57e-45	APOB|0.600818024763;DYNC1H1|0.536258308409;EEF2|0.47434215757;TUBB4B|0.544876056107;ACLY|0.437089310205;HSP90AA1|0.563309614249;PYGL|2.95467612717;XRCC6|0.274713554394;HBA2|0.534773543943;HBB|0.577542892277;XRCC5|0.424253950853;HP|5.40764333211;KPNB1|0.539614118252;ALDOA|0.538493188097;CYB5R3|0.554016173932;ARG1|4.10675818288;APOH|0.576343173399;GSN|0.496202187343;TXNDC5|0.410940093647;PFKL|0.351…	46	336	551	87968	http://www.ebi.ac.uk/QuickGO/GTerm?id=GO:0060205
4	4	secretory granule	GO:0030141	1.62e-46	2.71e-45	DYNC1H1|0.536258308409;EEF2|0.47434215757;TUBB4B|0.544876056107;ACLY|0.437089310205;IQGAP1|0.394473420426;HSP90AA1|0.563309614249;PYGL|2.95467612717;COPB1|0.410370804405;XRCC6|0.274713554394;CKAP4|0.269807059126;HBB|0.577542892277;XRCC5|0.424253950853;HP|5.40764333211;KPNB1|0.539614118252;ALDOA|0.538493188097;CYB5R3|0.554016173932;ARG1|4.10675818288;GAA|1.90659709058;APOH|0.576343173399;KRT1|0.46…	66	974	551	87968	http://www.ebi.ac.uk/QuickGO/GTerm?id=GO:0030141
5	4,5	vesicle lumen	GO:0031983	1.73e-46	2.84e-45	APOB|0.600818024763;DYNC1H1|0.536258308409;EEF2|0.47434215757;TUBB4B|0.544876056107;ACLY|0.437089310205;HSP90AA1|0.563309614249;PYGL|2.95467612717;XRCC6|0.274713554394;HBA2|0.534773543943;HBB|0.577542892277;XRCC5|0.424253950853;HP|5.40764333211;KPNB1|0.539614118252;ALDOA|0.538493188097;CYB5R3|0.554016173932;ARG1|4.10675818288;APOH|0.576343173399;GSN|0.496202187343;TXNDC5|0.410940093647;PFKL|0.351…	46	337	551	87968	http://www.ebi.ac.uk/QuickGO/GTerm?id=GO:0031983
2	2	cell junction	GO:0030054	1.34e-45	2.15e-44	TLN1|0.499653546495;FLNB|0.433769343576;CLTC|0.257563488405;UBA1|0.611744020566;IQGAP1|0.394473420426;RPL4|0.493116352247;ACTR3|0.422786143689;ANXA1|0.425137080032;WDR1|0.374230746698;PDCD6IP|0.371903440609;CFL1|0.480297431977;RPLP0|0.508035071497;GSN|0.496202187343;ACTR2|0.341273429471;PPIB|0.551716870021;NDRG1|0.440434687063;SLC18A1|0.206755842111;RPS3A|0.35478083905;CORO1A|0.343409058357;RPS4X…	88	2070	551	87968	http://www.ebi.ac.uk/QuickGO/GTerm?id=GO:0030054
6	6	secretory vesicle	GO:0099503	3.02e-45	4.76e-44	DYNC1H1|0.536258308409;EEF2|0.47434215757;TUBB4B|0.544876056107;ACLY|0.437089310205;IQGAP1|0.394473420426;HSP90AA1|0.563309614249;PYGL|2.95467612717;COPB1|0.410370804405;XRCC6|0.274713554394;CKAP4|0.269807059126;HBB|0.577542892277;XRCC5|0.424253950853;HP|5.40764333211;KPNB1|0.539614118252;ALDOA|0.538493188097;CYB5R3|0.554016173932;ARG1|4.10675818288;GAA|1.90659709058;APOH|0.576343173399;KRT1|0.46…	69	1147	551	87968	http://www.ebi.ac.uk/QuickGO/GTerm?id=GO:0099503
3	3	cell projection	GO:0042995	1.46e-44	2.26e-43	TLN1|0.499653546495;DYNC1H1|0.536258308409;FLNB|0.433769343576;IQGAP1|0.394473420426;HSP90AA1|0.563309614249;ABAT|5.30002806818;RACK1|0.423959982317;ACTR3|0.422786143689;AHCY|0.36729215832;ANXA1|0.425137080032;WDR1|0.374230746698;LDHA|0.491751037013;ARG1|4.10675818288;CCT4|0.500346693731;CFL1|0.480297431977;GSN|0.496202187343;ACTA2|0.521955963711;SORD|2.90593009914;ACTR2|0.341273429471;GLUL|4.044…	90	2248	551	87968	http://www.ebi.ac.uk/QuickGO/GTerm?id=GO:0042995
6	5,6	nucleoplasm	GO:0005654	1.68e-44	2.54e-43	PRKDC|0.225000482448;AOX1|3.78685452495;UBA1|0.611744020566;ACLY|0.437089310205;ADH1B|5.34429631356;IQGAP1|0.394473420426;HSP90AA1|0.563309614249;ADH4|5.43771296763;CNDP2|1.81503831063;SCP2|3.03353509075;CAND1|0.411225034356;XRCC6|0.274713554394;CKAP4|0.269807059126;ACOX1|3.63007662127;IPO5|0.36729215832;LMNA|0.582366793234;XRCC5|0.424253950853;KPNB1|0.539614118252;RACK1|0.423959982317;ALDH1B1|2.…	161	7588	551	87968	http://www.ebi.ac.uk/QuickGO/GTerm?id=GO:0005654
2	2	cell	GO:0005623	2.83e-44	4.2e-43	APOB|0.600818024763;CPS1|3.953142606;TLN1|0.499653546495;DYNC1H1|0.536258308409;PRKDC|0.225000482448;FLNB|0.433769343576;CLTC|0.257563488405;EEF2|0.47434215757;CES1|12.9152171921;AOX1|3.78685452495;LCP1|0.398320048143;TUBB4B|0.544876056107;EHHADH|10.8754259353;HSD17B4|3.6376330072;GLYAT|2.04344016543;ALDH1A1|2.36690204351;ATIC|0.294226684305;UBA1|0.611744020566;ACLY|0.437089310205;ALDH1L1|6.50703…	541	68845	551	87968	http://www.ebi.ac.uk/QuickGO/GTerm?id=GO:0005623
3	3	extracellular matrix	GO:0031012	1.75e-43	2.56e-42	DYNC1H1|0.536258308409;PRKDC|0.225000482448;FLNB|0.433769343576;CLTC|0.257563488405;EEF2|0.47434215757;TUBB4B|0.544876056107;GAPDH|0.62720110226;CKAP4|0.269807059126;LMNA|0.582366793234;EIF4A1|0.390122740087;ANXA1|0.425137080032;APOH|0.576343173399;KRT1|0.461371246327;THBS2|0.351354675052;CFL1|0.480297431977;AGT|0.413798408039;SERPINB9|0.438910898805;HNRNPU|0.321970407377;CTSB|0.409802303819;SERP…	60	845	551	87968	http://www.ebi.ac.uk/QuickGO/GTerm?id=GO:0031012
2	2	cell part	GO:0044464	1.81e-43	2.59e-42	APOB|0.600818024763;CPS1|3.953142606;TLN1|0.499653546495;DYNC1H1|0.536258308409;PRKDC|0.225000482448;FLNB|0.433769343576;CLTC|0.257563488405;EEF2|0.47434215757;CES1|12.9152171921;AOX1|3.78685452495;LCP1|0.398320048143;TUBB4B|0.544876056107;EHHADH|10.8754259353;HSD17B4|3.6376330072;GLYAT|2.04344016543;ALDH1A1|2.36690204351;ATIC|0.294226684305;UBA1|0.611744020566;ACLY|0.437089310205;ALDH1L1|6.50703…	539	68389	551	87968	http://www.ebi.ac.uk/QuickGO/GTerm?id=GO:0044464
5	5	secretory granule lumen	GO:0034774	3.25e-43	4.57e-42	DYNC1H1|0.536258308409;EEF2|0.47434215757;TUBB4B|0.544876056107;ACLY|0.437089310205;HSP90AA1|0.563309614249;PYGL|2.95467612717;XRCC6|0.274713554394;XRCC5|0.424253950853;HP|5.40764333211;KPNB1|0.539614118252;ALDOA|0.538493188097;CYB5R3|0.554016173932;ARG1|4.10675818288;APOH|0.576343173399;GSN|0.496202187343;TXNDC5|0.410940093647;PFKL|0.351598299978;ACTR2|0.341273429471;PNP|0.558256480991;IMPDH2|0.…	43	320	551	87968	http://www.ebi.ac.uk/QuickGO/GTerm?id=GO:0034774
3	3	neuron part	GO:0097458	3.74e-40	5.17e-39	APOB|0.600818024763;DYNC1H1|0.536258308409;FLNB|0.433769343576;IQGAP1|0.394473420426;HSP90AA1|0.563309614249;ABAT|5.30002806818;GOT2|2.59547753388;RACK1|0.423959982317;AHCY|0.36729215832;ARG1|4.10675818288;CFL1|0.480297431977;RPLP0|0.508035071497;ACTR2|0.341273429471;GLUL|4.04460832341;HNRNPU|0.321970407377;ERO1A|0.346277367028;SLC18A1|0.206755842111;SERPINF1|0.434973676354;CORO1A|0.343409058357;…	87	2371	551	87968	http://www.ebi.ac.uk/QuickGO/GTerm?id=GO:0097458
4	4	bounding membrane of organelle	GO:0098588	1.13e-39	1.54e-38	APOB|0.600818024763;CLTC|0.257563488405;HSD17B4|3.6376330072;UBA1|0.611744020566;IQGAP1|0.394473420426;ACSL1|1.93187265785;EPHX1|2.83628007136;SOAT1|4.10391258135;ALDOB|16.0666806918;COPB1|0.410370804405;CKAP4|0.269807059126;ACOX1|3.63007662127;FMO3|3.59004020267;ERAP1|0.519429551649;COPB2|0.448133349785;FTCD|5.1873582186;CYP3A4|2.85600795937;CYP2C9|4.08688033086;ANXA1|0.425137080032;MAOA|3.87178…	113	4192	551	87968	http://www.ebi.ac.uk/QuickGO/GTerm?id=GO:0098588
5	4,5	endoplasmic reticulum part	GO:0044432	8.38e-39	1.12e-37	APOB|0.600818024763;CES1|12.9152171921;UBA1|0.611744020566;ACSL1|1.93187265785;EPHX1|2.83628007136;SOAT1|4.10391258135;ALDOB|16.0666806918;COPB1|0.410370804405;CKAP4|0.269807059126;FMO3|3.59004020267;KPNB1|0.539614118252;ERAP1|0.519429551649;COPB2|0.448133349785;FTCD|5.1873582186;CYP3A4|2.85600795937;CES2|8.4913856716;CYP2C9|4.08688033086;CYB5R3|0.554016173932;ACSL3|0.205612517178;PDCD6IP|0.37190…	81	2106	551	87968	http://www.ebi.ac.uk/QuickGO/GTerm?id=GO:0044432
7	6,7	cytosolic large ribosomal subunit	GO:0022625	7.42e-38	9.76e-37	RPL4|0.493116352247;RPLP0|0.508035071497;RPL7|0.421323414752;RPL5|0.242322454234;RPLP2|0.550952557938;RPL10A|0.489031736724;RPL13|0.37087373346;RPL3|0.287772372832;RPL18|0.3389160817;RPL17|0.406126198178;RPL8|0.464258426153;RPL6|0.36475508606;RPL36|0.366275218653;RPL30|0.500346693731;RPL9P8|0.383420664918;RPL14|0.355519352647;RPL27|0.506277403675;RPL11|0.478304079046;RPL22|0.505225723243;RPL23A|0…	26	78	551	87968	http://www.ebi.ac.uk/QuickGO/GTerm?id=GO:0022625
2	2	synapse	GO:0045202	6.37e-37	8.24e-36	EEF2|0.47434215757;AKR1A1|1.56808090815;ANXA1|0.425137080032;EIF3B|0.483638164807;CFL1|0.480297431977;RPLP0|0.508035071497;ACTR2|0.341273429471;GLUL|4.04460832341;EIF2S1|0.493458272943;NDRG1|0.440434687063;SLC18A1|0.206755842111;RPS3A|0.35478083905;CORO1A|0.343409058357;RPS4X|0.502431910212;PFN1|0.535144349213;RPL7|0.421323414752;RHOA|0.63463544301;YWHAQ|0.428688018317;MAPK1|0.479299719246;BLVRB|…	71	1659	551	87968	http://www.ebi.ac.uk/QuickGO/GTerm?id=GO:0045202
8	6,7,8	cytosolic small ribosomal subunit	GO:0022627	2.52e-36	3.2e-35	HBA2|0.534773543943;RACK1|0.423959982317;RPSA|0.470413053757;RPS3A|0.35478083905;RPS4X|0.502431910212;RPS12|0.451876363376;RPS8|0.4547041259;RPS19|0.335410556221;RPS17|0.451876363376;RPS9|0.431071772509;RPS18|0.418413121342;RPS2|0.500346693731;RPS14|0.393653988285;RPS13|0.436483795567;RPS25|0.358488812004;RPS6|0.390663940086;RPS16|0.502083771619;RPS21|0.478304079046;RPS11|0.49757986091;RPS5|0.205…	24	65	551	87968	http://www.ebi.ac.uk/QuickGO/GTerm?id=GO:0022627
6	5,6	ribosome	GO:0005840	2.63e-35	3.29e-34	EEF2|0.47434215757;HBA2|0.534773543943;RPL4|0.493116352247;RACK1|0.423959982317;GCN1|0.360732171715;RPS3|0.536258308409;RPLP0|0.508035071497;RPSA|0.470413053757;EIF2S1|0.493458272943;RPS3A|0.35478083905;APEX1|0.556325060292;RPS4X|0.502431910212;RPL7|0.421323414752;RPL5|0.242322454234;RPLP2|0.550952557938;RPS12|0.451876363376;RPS8|0.4547041259;RPL10A|0.489031736724;RPS19|0.335410556221;RPS17|0.451…	56	994	551	87968	http://www.ebi.ac.uk/QuickGO/GTerm?id=GO:0005840
4	4	plasma membrane bounded cell projection	GO:0120025	5.15e-32	6.35e-31	TLN1|0.499653546495;DYNC1H1|0.536258308409;FLNB|0.433769343576;IQGAP1|0.394473420426;HSP90AA1|0.563309614249;ABAT|5.30002806818;RACK1|0.423959982317;ACTR3|0.422786143689;AHCY|0.36729215832;ANXA1|0.425137080032;ARG1|4.10675818288;CFL1|0.480297431977;GSN|0.496202187343;ACTA2|0.521955963711;SORD|2.90593009914;ACTR2|0.341273429471;GLUL|4.04460832341;HNRNPU|0.321970407377;EIF2S1|0.493458272943;DCXR|5.…	78	2435	551	87968	http://www.ebi.ac.uk/QuickGO/GTerm?id=GO:0120025
5	5	ficolin-1-rich granule	GO:0101002	6.48e-32	7.75e-31	EEF2|0.47434215757;ACLY|0.437089310205;HSP90AA1|0.563309614249;PYGL|2.95467612717;XRCC6|0.274713554394;HBB|0.577542892277;KPNB1|0.539614118252;ALDOA|0.538493188097;KRT1|0.461371246327;GSN|0.496202187343;PFKL|0.351598299978;ACTR2|0.341273429471;CTSB|0.409802303819;PNP|0.558256480991;IMPDH2|0.502431910212;GSTP1|0.406407800992;ALAD|2.1361308161;MAPK1|0.479299719246;HMGB1|0.38958228983;PSMB1|0.493116…	26	124	551	87968	http://www.ebi.ac.uk/QuickGO/GTerm?id=GO:0101002
6	3,5,6	ficolin-1-rich granule lumen	GO:1904813	6.48e-32	7.75e-31	EEF2|0.47434215757;ACLY|0.437089310205;HSP90AA1|0.563309614249;PYGL|2.95467612717;XRCC6|0.274713554394;HBB|0.577542892277;KPNB1|0.539614118252;ALDOA|0.538493188097;KRT1|0.461371246327;GSN|0.496202187343;PFKL|0.351598299978;ACTR2|0.341273429471;CTSB|0.409802303819;PNP|0.558256480991;IMPDH2|0.502431910212;GSTP1|0.406407800992;ALAD|2.1361308161;MAPK1|0.479299719246;HMGB1|0.38958228983;PSMB1|0.493116…	26	124	551	87968	http://www.ebi.ac.uk/QuickGO/GTerm?id=GO:1904813
6	5,6	endoplasmic reticulum subcompartment	GO:0098827	4.55e-29	5.36e-28	APOB|0.600818024763;UBA1|0.611744020566;ACSL1|1.93187265785;EPHX1|2.83628007136;SOAT1|4.10391258135;COPB1|0.410370804405;CKAP4|0.269807059126;FMO3|3.59004020267;KPNB1|0.539614118252;ERAP1|0.519429551649;COPB2|0.448133349785;FTCD|5.1873582186;CYP3A4|2.85600795937;CYP2C9|4.08688033086;CYB5R3|0.554016173932;ACSL3|0.205612517178;UGT2B7|8.74222191281;SLC27A5|4.68484072488;UGT1A6|5.03851991979;ERO1A|0.…	62	1659	551	87968	http://www.ebi.ac.uk/QuickGO/GTerm?id=GO:0098827
4	3,4	endoplasmic reticulum membrane	GO:0005789	8.62e-29	1e-27	APOB|0.600818024763;UBA1|0.611744020566;ACSL1|1.93187265785;EPHX1|2.83628007136;SOAT1|4.10391258135;ALDOB|16.0666806918;COPB1|0.410370804405;CKAP4|0.269807059126;FMO3|3.59004020267;ERAP1|0.519429551649;COPB2|0.448133349785;FTCD|5.1873582186;CYP3A4|2.85600795937;CYP2C9|4.08688033086;CYB5R3|0.554016173932;ACSL3|0.205612517178;UGT2B7|8.74222191281;SLC27A5|4.68484072488;UGT1A6|5.03851991979;ERO1A|0.3…	64	1800	551	87968	http://www.ebi.ac.uk/QuickGO/GTerm?id=GO:0005789
4	3,4	cell projection part	GO:0044463	1.18e-28	1.36e-27	TLN1|0.499653546495;DYNC1H1|0.536258308409;IQGAP1|0.394473420426;HSP90AA1|0.563309614249;RACK1|0.423959982317;LDHA|0.491751037013;CFL1|0.480297431977;GLUL|4.04460832341;HNRNPU|0.321970407377;ERO1A|0.346277367028;SLC18A1|0.206755842111;SERPINF1|0.434973676354;RHOA|0.63463544301;MAPK1|0.479299719246;BLVRB|1.53900722016;SOD1|3.4749687406;ITGB1|0.383420664918;DCTN2|0.457866843209;SLC9A3R1|0.443190849…	49	980	551	87968	http://www.ebi.ac.uk/QuickGO/GTerm?id=GO:0044463
3	3	nuclear outer membrane-endoplasmic reticulum membrane network	GO:0042175	2.34e-28	2.65e-27	APOB|0.600818024763;UBA1|0.611744020566;ACSL1|1.93187265785;EPHX1|2.83628007136;SOAT1|4.10391258135;ALDOB|16.0666806918;COPB1|0.410370804405;CKAP4|0.269807059126;FMO3|3.59004020267;ERAP1|0.519429551649;COPB2|0.448133349785;FTCD|5.1873582186;CYP3A4|2.85600795937;CYP2C9|4.08688033086;CYB5R3|0.554016173932;ACSL3|0.205612517178;UGT2B7|8.74222191281;SLC27A5|4.68484072488;UGT1A6|5.03851991979;ERO1A|0.3…	64	1833	551	87968	http://www.ebi.ac.uk/QuickGO/GTerm?id=GO:0042175
6	5,6	small ribosomal subunit	GO:0015935	6.49e-28	7.23e-27	HBA2|0.534773543943;RACK1|0.423959982317;RPSA|0.470413053757;RPS3A|0.35478083905;RPS4X|0.502431910212;RPS12|0.451876363376;RPS8|0.4547041259;RPS19|0.335410556221;RPS17|0.451876363376;RPS9|0.431071772509;RPS18|0.418413121342;RPS2|0.500346693731;RPS14|0.393653988285;RPS13|0.436483795567;RPS25|0.358488812004;RPS6|0.390663940086;RPS16|0.502083771619;RPS21|0.478304079046;RPS11|0.49757986091;MRPS35|0.2…	25	152	551	87968	http://www.ebi.ac.uk/QuickGO/GTerm?id=GO:0015935
3	3	whole membrane	GO:0098805	1.05e-26	1.16e-25	APOB|0.600818024763;TLN1|0.499653546495;CLTC|0.257563488405;EEF2|0.47434215757;HSD17B4|3.6376330072;UBA1|0.611744020566;IQGAP1|0.394473420426;ACSL1|1.93187265785;HSP90AA1|0.563309614249;COPB1|0.410370804405;CKAP4|0.269807059126;ACOX1|3.63007662127;AKR1A1|1.56808090815;COPB2|0.448133349785;ANXA1|0.425137080032;MAOA|3.87178810757;CYB5R3|0.554016173932;ACSL3|0.205612517178;ARG1|4.10675818288;GAA|1.9…	88	3718	551	87968	http://www.ebi.ac.uk/QuickGO/GTerm?id=GO:0098805
4	4	neuron projection	GO:0043005	1.15e-26	1.25e-25	DYNC1H1|0.536258308409;FLNB|0.433769343576;IQGAP1|0.394473420426;HSP90AA1|0.563309614249;ABAT|5.30002806818;RACK1|0.423959982317;AHCY|0.36729215832;ARG1|4.10675818288;CFL1|0.480297431977;RPLP0|0.508035071497;GLUL|4.04460832341;HNRNPU|0.321970407377;ERO1A|0.346277367028;SLC18A1|0.206755842111;SERPINF1|0.434973676354;CORO1A|0.343409058357;CA2|3.00007797857;GDI1|0.662503508523;RHOA|0.63463544301;MAP…	58	1593	551	87968	http://www.ebi.ac.uk/QuickGO/GTerm?id=GO:0043005
6	5,6	large ribosomal subunit	GO:0015934	2.81e-26	3e-25	RPL4|0.493116352247;RPLP0|0.508035071497;RPL7|0.421323414752;RPL5|0.242322454234;RPLP2|0.550952557938;RPL10A|0.489031736724;RPL13|0.37087373346;RPL3|0.287772372832;RPL18|0.3389160817;RPL17|0.406126198178;RPL8|0.464258426153;RPL6|0.36475508606;RPL36|0.366275218653;RPL30|0.500346693731;RPL9P8|0.383420664918;RPL14|0.355519352647;RPL27|0.506277403675;RPL11|0.478304079046;RPL22|0.505225723243;RPL23A|0…	26	199	551	87968	http://www.ebi.ac.uk/QuickGO/GTerm?id=GO:0015934
6	5,6	perinuclear region of cytoplasm	GO:0048471	4.88e-26	5.15e-25	HSP90AA1|0.563309614249;ALDOB|16.0666806918;GAPDH|0.62720110226;CKAP4|0.269807059126;LMNA|0.582366793234;RACK1|0.423959982317;AIFM1|1.92252185678;ACSL3|0.205612517178;GSN|0.496202187343;PPIB|0.551716870021;CTSB|0.409802303819;NDRG1|0.440434687063;SERPINF1|0.434973676354;APEX1|0.556325060292;CLIC1|0.395294558302;TPD52L2|0.355273010795;ITGB1|0.383420664918;YWHAB|0.405563577789;HMOX1|0.291991848653;…	43	822	551	87968	http://www.ebi.ac.uk/QuickGO/GTerm?id=GO:0048471
5	4,5	organelle subcompartment	GO:0031984	8.08e-26	8.41e-25	APOB|0.600818024763;CLTC|0.257563488405;UBA1|0.611744020566;ACSL1|1.93187265785;EPHX1|2.83628007136;SOAT1|4.10391258135;COPB1|0.410370804405;CKAP4|0.269807059126;FMO3|3.59004020267;KPNB1|0.539614118252;ERAP1|0.519429551649;COPB2|0.448133349785;FTCD|5.1873582186;CYP3A4|2.85600795937;CYP2C9|4.08688033086;CYB5R3|0.554016173932;ACSL3|0.205612517178;UGT2B7|8.74222191281;SLC27A5|4.68484072488;UGT1A6|5.…	74	2742	551	87968	http://www.ebi.ac.uk/QuickGO/GTerm?id=GO:0031984
5	5	cytoplasmic region	GO:0099568	2.38e-25	2.45e-24	DYNC1H1|0.536258308409;FLNB|0.433769343576;ACTR3|0.422786143689;WDR1|0.374230746698;NCL|0.235206526878;CFL1|0.480297431977;GSN|0.496202187343;ACTR2|0.341273429471;HNRNPU|0.321970407377;CORO1A|0.343409058357;PFN1|0.535144349213;RHOA|0.63463544301;MAPK1|0.479299719246;SOD1|3.4749687406;DCTN1|0.450937689191;LASP1|0.358986127656;RANGAP1|0.417254640578;RAB10|0.322193657621;CAPZA1|0.511214265305;HCLS1|…	34	469	551	87968	http://www.ebi.ac.uk/QuickGO/GTerm?id=GO:0099568
3	3	neuron to neuron synapse	GO:0098984	7.79e-25	7.91e-24	RPLP0|0.508035071497;ACTR2|0.341273429471;RPL7|0.421323414752;MAPK1|0.479299719246;RPL10A|0.489031736724;RTN4|0.140048651774;RPS19|0.335410556221;HNRNPA3|0.468136123717;DNM2|0.330105710254;SCRIB|0.323312232972;HCLS1|0.490049707671;RPS18|0.418413121342;RPL8|0.464258426153;RPS14|0.393653988285;RPL6|0.36475508606;RPS13|0.436483795567;RPL30|0.500346693731;PCBP2|0.319968103461;RPS25|0.358488812004;RPL…	27	253	551	87968	http://www.ebi.ac.uk/QuickGO/GTerm?id=GO:0098984
3	3	postsynaptic specialization	GO:0099572	4.86e-24	4.87e-23	RPLP0|0.508035071497;ACTR2|0.341273429471;RPL7|0.421323414752;MAPK1|0.479299719246;RPL10A|0.489031736724;RTN4|0.140048651774;RPS19|0.335410556221;HNRNPA3|0.468136123717;DNM2|0.330105710254;SCRIB|0.323312232972;HCLS1|0.490049707671;RPS18|0.418413121342;RPL8|0.464258426153;RPS14|0.393653988285;RPL6|0.36475508606;RPS13|0.436483795567;RPL30|0.500346693731;PCBP2|0.319968103461;RPS25|0.358488812004;RPL…	26	242	551	87968	http://www.ebi.ac.uk/QuickGO/GTerm?id=GO:0099572
3	3	myelin sheath	GO:0043209	1.13e-23	1.12e-22	TUBB4B|0.544876056107;HSP90AA1|0.563309614249;GOT2|2.59547753388;PHGDH|0.371130892657;WDR1|0.374230746698;PDCD6IP|0.371903440609;GSN|0.496202187343;GLUL|4.04460832341;NDRG1|0.440434687063;LDHB|0.443498152576;STIP1|0.470413053757;ATP6V1B2|0.337275633585;CA2|3.00007797857;GDI1|0.662503508523;SOD1|3.4749687406;ITGB1|0.383420664918;ATP6V1A|0.224377512667;IDH3A|0.360982298881;SCRIB|0.323312232972;FSCN…	26	250	551	87968	http://www.ebi.ac.uk/QuickGO/GTerm?id=GO:0043209
4	4	asymmetric synapse	GO:0032279	1.26e-23	1.23e-22	RPLP0|0.508035071497;ACTR2|0.341273429471;RPL7|0.421323414752;MAPK1|0.479299719246;RPL10A|0.489031736724;RTN4|0.140048651774;RPS19|0.335410556221;HNRNPA3|0.468136123717;DNM2|0.330105710254;SCRIB|0.323312232972;HCLS1|0.490049707671;RPS18|0.418413121342;RPL8|0.464258426153;RPS14|0.393653988285;RPL6|0.36475508606;RPS13|0.436483795567;RPL30|0.500346693731;PCBP2|0.319968103461;RPS25|0.358488812004;RPL…	26	251	551	87968	http://www.ebi.ac.uk/QuickGO/GTerm?id=GO:0032279
6	5,6	cytoskeleton	GO:0005856	1.53e-23	1.47e-22	APOB|0.600818024763;TLN1|0.499653546495;DYNC1H1|0.536258308409;FLNB|0.433769343576;CLTC|0.257563488405;LCP1|0.398320048143;TUBB4B|0.544876056107;IQGAP1|0.394473420426;PLEC|0.570777353563;ALDOB|16.0666806918;GAPDH|0.62720110226;CKAP4|0.269807059126;KRT8|0.518709968283;LMNA|0.582366793234;EML4|0.415811049187;RACK1|0.423959982317;ACTR3|0.422786143689;ALDOA|0.538493188097;G6PD|0.337743521134;FTCD|5.1…	98	5022	551	87968	http://www.ebi.ac.uk/QuickGO/GTerm?id=GO:0005856
6	5,6	nucleolus	GO:0005730	2.23e-23	2.13e-22	CPS1|3.953142606;PRKDC|0.225000482448;XRCC6|0.274713554394;ACOX1|3.63007662127;SELENBP1|2.27048420429;RPL4|0.493116352247;XRCC5|0.424253950853;DDX39B|0.390934821564;DDX17|0.40781874667;NCL|0.235206526878;CPT2|2.03495938421;CTSB|0.409802303819;EIF6|0.432568345292;RPS3A|0.35478083905;APEX1|0.556325060292;PARP1|0.268501117905;RPL7|0.421323414752;PPP1CB|0.390393246304;OLA1|0.503128911749;CAPG|0.29443…	61	2060	551	87968	http://www.ebi.ac.uk/QuickGO/GTerm?id=GO:0005730
2	2	synapse part	GO:0044456	4.06e-23	3.83e-22	ANXA1|0.425137080032;CFL1|0.480297431977;RPLP0|0.508035071497;ACTR2|0.341273429471;GLUL|4.04460832341;SLC18A1|0.206755842111;RPL7|0.421323414752;RHOA|0.63463544301;MAPK1|0.479299719246;BLVRB|1.53900722016;ITGB1|0.383420664918;RPL10A|0.489031736724;RTN4|0.140048651774;IGF2BP1|0.230685623163;RPS19|0.335410556221;HNRNPA3|0.468136123717;DNM2|0.330105710254;RAB5A|0.226722582233;RAB10|0.322193657621;SC…	50	1372	551	87968	http://www.ebi.ac.uk/QuickGO/GTerm?id=GO:0044456
5	4,5	microbody part	GO:0044438	9.26e-23	8.53e-22	EHHADH|10.8754259353;HSD17B4|3.6376330072;ACSL1|1.93187265785;SCP2|3.03353509075;ACOX1|3.63007662127;HAO1|5.97525382845;ACSL3|0.205612517178;GRHPR|3.09942372384;ECI2|2.9814207736;ECH1|1.995845438;ACOX2|3.22880429802;IMPDH2|0.502431910212;EPHX2|2.40160685497;HMGCL|2.20381023175;SLC27A2|2.26106113425;BAAT|2.84218408636;AMACR|4.20177817604;PIPOX|8.29935949252;DECR2|7.18505898307;HACL1|2.73776762618;…	22	163	551	87968	http://www.ebi.ac.uk/QuickGO/GTerm?id=GO:0044438
6	5,6	peroxisomal part	GO:0044439	9.26e-23	8.53e-22	EHHADH|10.8754259353;HSD17B4|3.6376330072;ACSL1|1.93187265785;SCP2|3.03353509075;ACOX1|3.63007662127;HAO1|5.97525382845;ACSL3|0.205612517178;GRHPR|3.09942372384;ECI2|2.9814207736;ECH1|1.995845438;ACOX2|3.22880429802;IMPDH2|0.502431910212;EPHX2|2.40160685497;HMGCL|2.20381023175;SLC27A2|2.26106113425;BAAT|2.84218408636;AMACR|4.20177817604;PIPOX|8.29935949252;DECR2|7.18505898307;HACL1|2.73776762618;…	22	163	551	87968	http://www.ebi.ac.uk/QuickGO/GTerm?id=GO:0044439
3	3	cell leading edge	GO:0031252	1.44e-22	1.31e-21	TLN1|0.499653546495;IQGAP1|0.394473420426;HSP90AA1|0.563309614249;ACTR3|0.422786143689;CFL1|0.480297431977;GSN|0.496202187343;ACTA2|0.521955963711;ACTR2|0.341273429471;CORO1A|0.343409058357;ATP6V1B2|0.337275633585;RHOA|0.63463544301;CAPG|0.294430697399;ITGB1|0.383420664918;SLC9A3R1|0.443190849597;DCTN1|0.450937689191;IGF2BP1|0.230685623163;DNM2|0.330105710254;RAB5A|0.226722582233;SCRIB|0.32331223…	31	450	551	87968	http://www.ebi.ac.uk/QuickGO/GTerm?id=GO:0031252
5	4,5	vesicle membrane	GO:0012506	5.69e-22	5.13e-21	APOB|0.600818024763;CLTC|0.257563488405;IQGAP1|0.394473420426;COPB1|0.410370804405;CKAP4|0.269807059126;COPB2|0.448133349785;ANXA1|0.425137080032;GAA|1.90659709058;SLC18A1|0.206755842111;CORO1A|0.343409058357;SLC27A2|2.26106113425;RHOA|0.63463544301;YWHAQ|0.428688018317;GBP1|0.329191730515;YWHAB|0.405563577789;CD163|0.443498152576;ANXA7|0.39310864607;ARCN1|0.561749951516;DNM2|0.330105710254;RAB5A…	43	1047	551	87968	http://www.ebi.ac.uk/QuickGO/GTerm?id=GO:0012506
7	6,7	actin cytoskeleton	GO:0015629	6.17e-22	5.5e-21	APOB|0.600818024763;FLNB|0.433769343576;LCP1|0.398320048143;IQGAP1|0.394473420426;ACTR3|0.422786143689;ALDOA|0.538493188097;ANXA1|0.425137080032;WDR1|0.374230746698;PDCD6IP|0.371903440609;CFL1|0.480297431977;GSN|0.496202187343;ACTA2|0.521955963711;ACTR2|0.341273429471;TPM3|0.545631938527;CORO1A|0.343409058357;CAPZB|0.429878243122;GBP1|0.329191730515;CAPG|0.294430697399;FERMT3|0.210224103813;DCTN2…	45	1162	551	87968	http://www.ebi.ac.uk/QuickGO/GTerm?id=GO:0015629
5	5	polysome	GO:0005844	9.69e-22	8.54e-21	EEF2|0.47434215757;GCN1|0.360732171715;EIF2S1|0.493458272943;RPS4X|0.502431910212;RPL7|0.421323414752;RPL10A|0.489031736724;RPL18|0.3389160817;RPL8|0.464258426153;RPL6|0.36475508606;RPL36|0.366275218653;RPL30|0.500346693731;RPS6|0.390663940086;FUS|0.243501067136;RPS21|0.478304079046;RPL11|0.478304079046;RPL32|0.438302860658;RPL18A|0.546767728742;RPL38|0.198746312737	18	94	551	87968	http://www.ebi.ac.uk/QuickGO/GTerm?id=GO:0005844
7	6,7	peroxisome	GO:0005777	1.01e-21	8.71e-21	EHHADH|10.8754259353;HSD17B4|3.6376330072;ACSL1|1.93187265785;SCP2|3.03353509075;ACOX1|3.63007662127;HAO1|5.97525382845;HSDL2|2.87587306569;ACSL3|0.205612517178;GRHPR|3.09942372384;ECI2|2.9814207736;ECH1|1.995845438;ACOX2|3.22880429802;IMPDH2|0.502431910212;EPHX2|2.40160685497;HMGCL|2.20381023175;SLC27A2|2.26106113425;SOD1|3.4749687406;BAAT|2.84218408636;AMACR|4.20177817604;PIPOX|8.29935949252;DE…	25	266	551	87968	http://www.ebi.ac.uk/QuickGO/GTerm?id=GO:0005777
6	5,6	microbody	GO:0042579	1.01e-21	8.71e-21	EHHADH|10.8754259353;HSD17B4|3.6376330072;ACSL1|1.93187265785;SCP2|3.03353509075;ACOX1|3.63007662127;HAO1|5.97525382845;HSDL2|2.87587306569;ACSL3|0.205612517178;GRHPR|3.09942372384;ECI2|2.9814207736;ECH1|1.995845438;ACOX2|3.22880429802;IMPDH2|0.502431910212;EPHX2|2.40160685497;HMGCL|2.20381023175;SLC27A2|2.26106113425;SOD1|3.4749687406;BAAT|2.84218408636;AMACR|4.20177817604;PIPOX|8.29935949252;DE…	25	266	551	87968	http://www.ebi.ac.uk/QuickGO/GTerm?id=GO:0042579
6	5,6	mitochondrial matrix	GO:0005759	1.32e-21	1.13e-20	CPS1|3.953142606;GLYAT|2.04344016543;ACSM2B|3.39638498579;ALDH2|6.13473063869;ABAT|5.30002806818;SOD2|2.012515647;PCK2|4.3711109564;GOT2|2.59547753388;HMGCS2|4.0502192294;ACAA2|5.00024921034;IARS2|0.287373712009;ALDH1B1|2.65001403409;ACADS|3.04406676168;HIBADH|2.08204319537;HMGCL|2.20381023175;GPX1|0.386891248386;OTC|4.44751663007;SOD1|3.4749687406;ACSM2A|11.5514335642;IDH3A|0.360982298881;ALDH5A…	34	614	551	87968	http://www.ebi.ac.uk/QuickGO/GTerm?id=GO:0005759
4	4	lamellipodium	GO:0030027	3.41e-21	2.88e-20	ACTR3|0.422786143689;CFL1|0.480297431977;GSN|0.496202187343;ACTA2|0.521955963711;ACTR2|0.341273429471;CORO1A|0.343409058357;RHOA|0.63463544301;CAPG|0.294430697399;ITGB1|0.383420664918;IGF2BP1|0.230685623163;DNM2|0.330105710254;SCRIB|0.323312232972;ARPC2|0.578745108495;HCLS1|0.490049707671;FSCN1|0.555939578759;SH3BGRL3|0.481297221551;FLOT1|0.467487598876;CORO1C|0.399702915176;ARPC5|0.395842932936;…	23	219	551	87968	http://www.ebi.ac.uk/QuickGO/GTerm?id=GO:0030027
8	7,8	melanosome	GO:0042470	4.57e-21	3.78e-20	CLTC|0.257563488405;HSP90AA1|0.563309614249;AHCY|0.36729215832;PDCD6IP|0.371903440609;CCT4|0.500346693731;PPIB|0.551716870021;CTSB|0.409802303819;SERPINF1|0.434973676354;ANXA11|0.356259403537;ERP29|0.458819941156;ATP6V1B2|0.337275633585;CAPG|0.294430697399;ITGB1|0.383420664918;YWHAB|0.405563577789;RAN|0.18124335411;RAB5A|0.226722582233;TFRC|0.18453930071;BSG|0.593368398828;FLOT1|0.467487598876	19	122	551	87968	http://www.ebi.ac.uk/QuickGO/GTerm?id=GO:0042470
7	6,7	pigment granule	GO:0048770	4.57e-21	3.78e-20	CLTC|0.257563488405;HSP90AA1|0.563309614249;AHCY|0.36729215832;PDCD6IP|0.371903440609;CCT4|0.500346693731;PPIB|0.551716870021;CTSB|0.409802303819;SERPINF1|0.434973676354;ANXA11|0.356259403537;ERP29|0.458819941156;ATP6V1B2|0.337275633585;CAPG|0.294430697399;ITGB1|0.383420664918;YWHAB|0.405563577789;RAN|0.18124335411;RAB5A|0.226722582233;TFRC|0.18453930071;BSG|0.593368398828;FLOT1|0.467487598876	19	122	551	87968	http://www.ebi.ac.uk/QuickGO/GTerm?id=GO:0048770
5	4,5	postsynaptic density	GO:0014069	5.35e-21	4.38e-20	RPLP0|0.508035071497;ACTR2|0.341273429471;RPL7|0.421323414752;MAPK1|0.479299719246;RPL10A|0.489031736724;RTN4|0.140048651774;RPS19|0.335410556221;HNRNPA3|0.468136123717;DNM2|0.330105710254;SCRIB|0.323312232972;HCLS1|0.490049707671;RPS18|0.418413121342;RPL8|0.464258426153;RPS14|0.393653988285;RPL6|0.36475508606;RPS13|0.436483795567;RPL30|0.500346693731;PCBP2|0.319968103461;RPS25|0.358488812004;RPL…	26	318	551	87968	http://www.ebi.ac.uk/QuickGO/GTerm?id=GO:0014069
6	5,6	cytoplasmic vesicle membrane	GO:0030659	1.08e-20	8.71e-20	APOB|0.600818024763;CLTC|0.257563488405;IQGAP1|0.394473420426;COPB1|0.410370804405;CKAP4|0.269807059126;COPB2|0.448133349785;ANXA1|0.425137080032;GAA|1.90659709058;SLC18A1|0.206755842111;CORO1A|0.343409058357;SLC27A2|2.26106113425;RHOA|0.63463544301;YWHAQ|0.428688018317;YWHAB|0.405563577789;CD163|0.443498152576;ANXA7|0.39310864607;ARCN1|0.561749951516;DNM2|0.330105710254;RAB5A|0.226722582233;RAB1…	41	1018	551	87968	http://www.ebi.ac.uk/QuickGO/GTerm?id=GO:0030659
3	3	postsynapse	GO:0098794	1.55e-20	1.24e-19	CFL1|0.480297431977;RPLP0|0.508035071497;ACTR2|0.341273429471;RPL7|0.421323414752;RHOA|0.63463544301;MAPK1|0.479299719246;ITGB1|0.383420664918;RPL10A|0.489031736724;RTN4|0.140048651774;IGF2BP1|0.230685623163;RPS19|0.335410556221;HNRNPA3|0.468136123717;DNM2|0.330105710254;RAB5A|0.226722582233;SCRIB|0.323312232972;HCLS1|0.490049707671;EIF4A3|0.29057852688;RPS18|0.418413121342;RPL8|0.464258426153;RP…	36	762	551	87968	http://www.ebi.ac.uk/QuickGO/GTerm?id=GO:0098794
7	6,7	peroxisomal matrix	GO:0005782	2.3e-20	1.8e-19	EHHADH|10.8754259353;HSD17B4|3.6376330072;SCP2|3.03353509075;ACOX1|3.63007662127;HAO1|5.97525382845;GRHPR|3.09942372384;ECI2|2.9814207736;ECH1|1.995845438;ACOX2|3.22880429802;EPHX2|2.40160685497;HMGCL|2.20381023175;BAAT|2.84218408636;AMACR|4.20177817604;PIPOX|8.29935949252;HACL1|2.73776762618	15	59	551	87968	http://www.ebi.ac.uk/QuickGO/GTerm?id=GO:0005782
6	5,6	microbody lumen	GO:0031907	2.3e-20	1.8e-19	EHHADH|10.8754259353;HSD17B4|3.6376330072;SCP2|3.03353509075;ACOX1|3.63007662127;HAO1|5.97525382845;GRHPR|3.09942372384;ECI2|2.9814207736;ECH1|1.995845438;ACOX2|3.22880429802;EPHX2|2.40160685497;HMGCL|2.20381023175;BAAT|2.84218408636;AMACR|4.20177817604;PIPOX|8.29935949252;HACL1|2.73776762618	15	59	551	87968	http://www.ebi.ac.uk/QuickGO/GTerm?id=GO:0031907
7	6,7	catalytic step 2 spliceosome	GO:0071013	2.75e-20	2.14e-19	HNRNPU|0.321970407377;HNRNPF|0.487339815446;HNRNPA3|0.468136123717;EIF4A3|0.29057852688;EFTUD2|0.320856474391;HNRNPA2B1|0.454389058224;HNRNPM|0.317097849831;LSM2|0.496890546661;SNRPD3|0.366783336042;HNRNPA1|0.331481440075;SF3B3|0.495514781632;PRPF19|0.414085330667;HNRNPR|0.399425958225;SF3B2|0.175069540111;SNRPD1|0.307999518361;ALYREF|0.251738887514;RBM8A|0.263340258989;SNRPE|0.238820734096	18	112	551	87968	http://www.ebi.ac.uk/QuickGO/GTerm?id=GO:0071013
3	3	supramolecular polymer	GO:0099081	3.09e-20	2.38e-19	DYNC1H1|0.536258308409;FLNB|0.433769343576;CLTC|0.257563488405;TUBB4B|0.544876056107;IQGAP1|0.394473420426;KRT8|0.518709968283;LMNA|0.582366793234;EML4|0.415811049187;ALDOA|0.538493188097;ANXA1|0.425137080032;WDR1|0.374230746698;KRT1|0.461371246327;CCT4|0.500346693731;ACTA2|0.521955963711;HNRNPU|0.321970407377;KRT7|0.335178147895;DCXR|5.25977104082;NDRG1|0.440434687063;TPM3|0.545631938527;EIF6|0.…	46	1347	551	87968	http://www.ebi.ac.uk/QuickGO/GTerm?id=GO:0099081
6	5,6	spliceosomal complex	GO:0005681	3.11e-20	2.38e-19	DDX39B|0.390934821564;NCL|0.235206526878;HNRNPU|0.321970407377;HNRNPF|0.487339815446;DHX15|0.535144349213;HNRNPA3|0.468136123717;EIF4A3|0.29057852688;EFTUD2|0.320856474391;HNRNPA2B1|0.454389058224;HNRNPM|0.317097849831;LSM2|0.496890546661;SNRPD3|0.366783336042;HNRNPA1|0.331481440075;SF3B3|0.495514781632;PRPF19|0.414085330667;HNRNPR|0.399425958225;SF3B2|0.175069540111;SNRPD1|0.307999518361;SNU13|0…	25	306	551	87968	http://www.ebi.ac.uk/QuickGO/GTerm?id=GO:0005681
2	2	supramolecular complex	GO:0099080	3.18e-20	2.41e-19	DYNC1H1|0.536258308409;FLNB|0.433769343576;CLTC|0.257563488405;TUBB4B|0.544876056107;IQGAP1|0.394473420426;KRT8|0.518709968283;LMNA|0.582366793234;EML4|0.415811049187;ALDOA|0.538493188097;ANXA1|0.425137080032;WDR1|0.374230746698;KRT1|0.461371246327;CCT4|0.500346693731;ACTA2|0.521955963711;HNRNPU|0.321970407377;KRT7|0.335178147895;DCXR|5.25977104082;NDRG1|0.440434687063;TPM3|0.545631938527;EIF6|0.…	46	1348	551	87968	http://www.ebi.ac.uk/QuickGO/GTerm?id=GO:0099080
6	6	polysomal ribosome	GO:0042788	4.1e-19	3.07e-18	EEF2|0.47434215757;RPL10A|0.489031736724;RPL18|0.3389160817;RPL8|0.464258426153;RPL6|0.36475508606;RPL36|0.366275218653;RPL30|0.500346693731;RPS21|0.478304079046;RPL11|0.478304079046;RPL32|0.438302860658;RPL18A|0.546767728742;RPL38|0.198746312737	12	31	551	87968	http://www.ebi.ac.uk/QuickGO/GTerm?id=GO:0042788
4	4	cell cortex	GO:0005938	1.08e-18	8e-18	DYNC1H1|0.536258308409;FLNB|0.433769343576;ACTR3|0.422786143689;WDR1|0.374230746698;NCL|0.235206526878;CFL1|0.480297431977;GSN|0.496202187343;ACTR2|0.341273429471;CORO1A|0.343409058357;PFN1|0.535144349213;RHOA|0.63463544301;DCTN1|0.450937689191;LASP1|0.358986127656;RAB10|0.322193657621;CAPZA1|0.511214265305;HCLS1|0.490049707671;FSCN1|0.555939578759;RHOG|0.328963631257;FLOT1|0.467487598876;ACTR1A|…	27	434	551	87968	http://www.ebi.ac.uk/QuickGO/GTerm?id=GO:0005938
7	4,5,6,7	cytoskeletal part	GO:0044430	1.15e-18	8.48e-18	TLN1|0.499653546495;DYNC1H1|0.536258308409;FLNB|0.433769343576;CLTC|0.257563488405;TUBB4B|0.544876056107;IQGAP1|0.394473420426;ALDOB|16.0666806918;KRT8|0.518709968283;LMNA|0.582366793234;EML4|0.415811049187;ACTR3|0.422786143689;G6PD|0.337743521134;FTCD|5.1873582186;ANXA1|0.425137080032;WDR1|0.374230746698;PDCD6IP|0.371903440609;KRT1|0.461371246327;ACADS|3.04406676168;CCT4|0.500346693731;CFL1|0.48…	74	3656	551	87968	http://www.ebi.ac.uk/QuickGO/GTerm?id=GO:0044430
6	5,6	vacuolar lumen	GO:0005775	6.31e-18	4.6e-17	APOB|0.600818024763;DYNC1H1|0.536258308409;TUBB4B|0.544876056107;ACLY|0.437089310205;HSP90AA1|0.563309614249;CYB5R3|0.554016173932;ARG1|4.10675818288;GAA|1.90659709058;TXNDC5|0.410940093647;ACTR2|0.341273429471;CTSB|0.409802303819;PRELP|0.465870214652;MAPK1|0.479299719246;MPO|0.408667664244;DCN|0.247757390816;TTR|1.91852823865;FABP5|0.209787409277;CTSC|0.146909541052;LYZ|0.268315071598	19	177	551	87968	http://www.ebi.ac.uk/QuickGO/GTerm?id=GO:0005775
8	7,8	lysosome	GO:0005764	8.12e-18	5.87e-17	APOB|0.600818024763;DYNC1H1|0.536258308409;CLTC|0.257563488405;TUBB4B|0.544876056107;UBA1|0.611744020566;ACLY|0.437089310205;HSP90AA1|0.563309614249;ALDOB|16.0666806918;CKAP4|0.269807059126;AKR1B10|10.8377998199;ANXA1|0.425137080032;CYB5R3|0.554016173932;ARG1|4.10675818288;GAA|1.90659709058;TXNDC5|0.410940093647;ACTR2|0.341273429471;CTSB|0.409802303819;ANXA11|0.356259403537;PRELP|0.465870214652;A…	39	1104	551	87968	http://www.ebi.ac.uk/QuickGO/GTerm?id=GO:0005764
7	6,7	lytic vacuole	GO:0000323	1.2e-17	8.59e-17	APOB|0.600818024763;DYNC1H1|0.536258308409;CLTC|0.257563488405;TUBB4B|0.544876056107;UBA1|0.611744020566;ACLY|0.437089310205;HSP90AA1|0.563309614249;ALDOB|16.0666806918;CKAP4|0.269807059126;AKR1B10|10.8377998199;ANXA1|0.425137080032;CYB5R3|0.554016173932;ARG1|4.10675818288;GAA|1.90659709058;TXNDC5|0.410940093647;ACTR2|0.341273429471;CTSB|0.409802303819;ANXA11|0.356259403537;PRELP|0.465870214652;A…	39	1117	551	87968	http://www.ebi.ac.uk/QuickGO/GTerm?id=GO:0000323
9	8,9	primary lysosome	GO:0005766	1.6e-17	1.13e-16	DYNC1H1|0.536258308409;TUBB4B|0.544876056107;ACLY|0.437089310205;CKAP4|0.269807059126;CYB5R3|0.554016173932;ARG1|4.10675818288;GAA|1.90659709058;TXNDC5|0.410940093647;ACTR2|0.341273429471;ANXA11|0.356259403537;MAPK1|0.479299719246;MPO|0.408667664244;TTR|1.91852823865;MGST1|2.81668845382;LAMTOR1|0.336575017319;FABP5|0.209787409277;CTSC|0.146909541052;LYZ|0.268315071598	18	158	551	87968	http://www.ebi.ac.uk/QuickGO/GTerm?id=GO:0005766
5	5	azurophil granule	GO:0042582	1.6e-17	1.13e-16	DYNC1H1|0.536258308409;TUBB4B|0.544876056107;ACLY|0.437089310205;CKAP4|0.269807059126;CYB5R3|0.554016173932;ARG1|4.10675818288;GAA|1.90659709058;TXNDC5|0.410940093647;ACTR2|0.341273429471;ANXA11|0.356259403537;MAPK1|0.479299719246;MPO|0.408667664244;TTR|1.91852823865;MGST1|2.81668845382;LAMTOR1|0.336575017319;FABP5|0.209787409277;CTSC|0.146909541052;LYZ|0.268315071598	18	158	551	87968	http://www.ebi.ac.uk/QuickGO/GTerm?id=GO:0042582
5	5	axon	GO:0030424	4.19e-17	2.92e-16	DYNC1H1|0.536258308409;IQGAP1|0.394473420426;HSP90AA1|0.563309614249;GLUL|4.04460832341;SLC18A1|0.206755842111;SERPINF1|0.434973676354;CORO1A|0.343409058357;CA2|3.00007797857;GDI1|0.662503508523;RHOA|0.63463544301;MAPK1|0.479299719246;BLVRB|1.53900722016;SOD1|3.4749687406;DCTN2|0.457866843209;DCTN1|0.450937689191;IGF2BP1|0.230685623163;RANGAP1|0.417254640578;DNM2|0.330105710254;RAB5A|0.2267225822…	30	647	551	87968	http://www.ebi.ac.uk/QuickGO/GTerm?id=GO:0030424
3	3	organelle membrane	GO:0031090	6.12e-17	4.23e-16	APOB|0.600818024763;CPS1|3.953142606;CLTC|0.257563488405;HSD17B4|3.6376330072;UBA1|0.611744020566;IQGAP1|0.394473420426;ACSL1|1.93187265785;EPHX1|2.83628007136;SOAT1|4.10391258135;ALDOB|16.0666806918;GATM|2.51228476229;GAPDH|0.62720110226;COPB1|0.410370804405;CKAP4|0.269807059126;ACOX1|3.63007662127;IPO5|0.36729215832;GOT2|2.59547753388;NNT|2.0;LMNA|0.582366793234;HMGCS2|4.0502192294;ACAA2|5.0002…	153	12456	551	87968	http://www.ebi.ac.uk/QuickGO/GTerm?id=GO:0031090
5	4,5	plasma membrane bounded cell projection part	GO:0120038	9.18e-17	6.29e-16	TLN1|0.499653546495;DYNC1H1|0.536258308409;IQGAP1|0.394473420426;HSP90AA1|0.563309614249;RACK1|0.423959982317;CFL1|0.480297431977;GLUL|4.04460832341;HNRNPU|0.321970407377;ERO1A|0.346277367028;SLC18A1|0.206755842111;SERPINF1|0.434973676354;RHOA|0.63463544301;MAPK1|0.479299719246;BLVRB|1.53900722016;SOD1|3.4749687406;ITGB1|0.383420664918;DCTN2|0.457866843209;SLC9A3R1|0.443190849597;DCTN1|0.45093768…	46	1661	551	87968	http://www.ebi.ac.uk/QuickGO/GTerm?id=GO:0120038
2	2	supramolecular fiber	GO:0099512	1.12e-16	7.63e-16	DYNC1H1|0.536258308409;FLNB|0.433769343576;CLTC|0.257563488405;TUBB4B|0.544876056107;IQGAP1|0.394473420426;KRT8|0.518709968283;LMNA|0.582366793234;EML4|0.415811049187;ALDOA|0.538493188097;ANXA1|0.425137080032;WDR1|0.374230746698;KRT1|0.461371246327;CCT4|0.500346693731;ACTA2|0.521955963711;HNRNPU|0.321970407377;KRT7|0.335178147895;DCXR|5.25977104082;NDRG1|0.440434687063;TPM3|0.545631938527;EIF6|0.…	46	1670	551	87968	http://www.ebi.ac.uk/QuickGO/GTerm?id=GO:0099512
4	4	axon part	GO:0033267	1.21e-16	8.15e-16	DYNC1H1|0.536258308409;IQGAP1|0.394473420426;HSP90AA1|0.563309614249;GLUL|4.04460832341;SLC18A1|0.206755842111;SERPINF1|0.434973676354;BLVRB|1.53900722016;SOD1|3.4749687406;DCTN2|0.457866843209;IGF2BP1|0.230685623163;RANGAP1|0.417254640578;DNM2|0.330105710254;RAB5A|0.226722582233;FSCN1|0.555939578759;BIN1|0.480297431977;CALB1|0.294226684305;ARPC5|0.395842932936;TWF2|0.267386771971;HNRNPR|0.399425…	22	311	551	87968	http://www.ebi.ac.uk/QuickGO/GTerm?id=GO:0033267
6	5,6	vacuole	GO:0005773	2.04e-16	1.36e-15	APOB|0.600818024763;DYNC1H1|0.536258308409;CLTC|0.257563488405;TUBB4B|0.544876056107;UBA1|0.611744020566;ACLY|0.437089310205;HSP90AA1|0.563309614249;ALDOB|16.0666806918;CKAP4|0.269807059126;AKR1B10|10.8377998199;ANXA1|0.425137080032;CYB5R3|0.554016173932;ARG1|4.10675818288;GAA|1.90659709058;TXNDC5|0.410940093647;ACTR2|0.341273429471;CTSB|0.409802303819;ANXA11|0.356259403537;PRELP|0.465870214652;A…	41	1349	551	87968	http://www.ebi.ac.uk/QuickGO/GTerm?id=GO:0005773
4	4	somatodendritic compartment	GO:0036477	5.29e-16	3.51e-15	APOB|0.600818024763;FLNB|0.433769343576;HSP90AA1|0.563309614249;GOT2|2.59547753388;RACK1|0.423959982317;ARG1|4.10675818288;CFL1|0.480297431977;RPLP0|0.508035071497;GLUL|4.04460832341;HNRNPU|0.321970407377;ERO1A|0.346277367028;SERPINF1|0.434973676354;GDI1|0.662503508523;RHOA|0.63463544301;MAPK1|0.479299719246;SOD1|3.4749687406;ITGB1|0.383420664918;DCTN1|0.450937689191;RTN4|0.140048651774;IGF2BP1|0…	36	1061	551	87968	http://www.ebi.ac.uk/QuickGO/GTerm?id=GO:0036477
7	4,5,6,7	vacuolar part	GO:0044437	2.79e-15	1.83e-14	APOB|0.600818024763;DYNC1H1|0.536258308409;CLTC|0.257563488405;TUBB4B|0.544876056107;UBA1|0.611744020566;ACLY|0.437089310205;HSP90AA1|0.563309614249;CKAP4|0.269807059126;CYB5R3|0.554016173932;ARG1|4.10675818288;GAA|1.90659709058;TXNDC5|0.410940093647;ACTR2|0.341273429471;CTSB|0.409802303819;PRELP|0.465870214652;ATP6V1B2|0.337275633585;MAPK1|0.479299719246;ATP6V1A|0.224377512667;YWHAB|0.4055635777…	33	933	551	87968	http://www.ebi.ac.uk/QuickGO/GTerm?id=GO:0044437
7	4,6,7	endosome	GO:0005768	6.75e-15	4.4e-14	APOB|0.600818024763;CLTC|0.257563488405;UBA1|0.611744020566;ANXA1|0.425137080032;CTSB|0.409802303819;NDRG1|0.440434687063;CORO1A|0.343409058357;HSD17B6|9.99356900523;RHOA|0.63463544301;MAPK1|0.479299719246;ITGB1|0.383420664918;RAN|0.18124335411;HMGB1|0.38958228983;DNM2|0.330105710254;RAB5A|0.226722582233;RAB10|0.322193657621;ARHGAP1|0.400257405328;ARPC2|0.578745108495;TFRC|0.18453930071;AP2M1|0.4…	39	1357	551	87968	http://www.ebi.ac.uk/QuickGO/GTerm?id=GO:0005768
7	6,7	U2-type spliceosomal complex	GO:0005684	7.04e-15	4.55e-14	DHX15|0.535144349213;EIF4A3|0.29057852688;EFTUD2|0.320856474391;LSM2|0.496890546661;SNRPD3|0.366783336042;SF3B3|0.495514781632;PRPF19|0.414085330667;SF3B2|0.175069540111;SNRPD1|0.307999518361;SNU13|0.179866697501;SNRPC|0.378141999321;RBM8A|0.263340258989;SNRPE|0.238820734096	13	83	551	87968	http://www.ebi.ac.uk/QuickGO/GTerm?id=GO:0005684
8	5,6,7,8	cortical actin cytoskeleton	GO:0030864	1.55e-14	9.96e-14	ACTR3|0.422786143689;WDR1|0.374230746698;CFL1|0.480297431977;GSN|0.496202187343;ACTR2|0.341273429471;CORO1A|0.343409058357;LASP1|0.358986127656;CAPZA1|0.511214265305;HCLS1|0.490049707671;FLOT1|0.467487598876;CALB1|0.294226684305;KRT19|0.327144517864;COTL1|0.4230792983	13	88	551	87968	http://www.ebi.ac.uk/QuickGO/GTerm?id=GO:0030864
6	6	azurophil granule lumen	GO:0035578	2.1e-14	1.34e-13	DYNC1H1|0.536258308409;TUBB4B|0.544876056107;ACLY|0.437089310205;CYB5R3|0.554016173932;ARG1|4.10675818288;TXNDC5|0.410940093647;ACTR2|0.341273429471;MAPK1|0.479299719246;MPO|0.408667664244;TTR|1.91852823865;FABP5|0.209787409277;CTSC|0.146909541052;LYZ|0.268315071598	13	90	551	87968	http://www.ebi.ac.uk/QuickGO/GTerm?id=GO:0035578
7	6,7	endocytic vesicle	GO:0030139	2.39e-14	1.51e-13	APOB|0.600818024763;FLNB|0.433769343576;CLTC|0.257563488405;HSP90AA1|0.563309614249;HBA2|0.534773543943;HBB|0.577542892277;HP|5.40764333211;GSN|0.496202187343;CORO1A|0.343409058357;ANXA11|0.356259403537;CD163|0.443498152576;DNM2|0.330105710254;RAB5A|0.226722582233;RAB10|0.322193657621;MPO|0.408667664244;AP2M1|0.49277466847;AP2A1|0.271683715632;B2M|0.502083771619;RAC2|0.164481815629;HLA-A|0.329191…	23	448	551	87968	http://www.ebi.ac.uk/QuickGO/GTerm?id=GO:0030139
6	5,6	endoplasmic reticulum lumen	GO:0005788	2.58e-14	1.62e-13	APOB|0.600818024763;CES1|12.9152171921;CKAP4|0.269807059126;ERAP1|0.519429551649;CES2|8.4913856716;TXNDC5|0.410940093647;PPIB|0.551716870021;ERO1A|0.346277367028;ERP29|0.458819941156;SLC27A2|2.26106113425;P4HA1|0.249826773248;MZB1|0.15987319766;COL18A1|0.478967609111;COL4A2|0.15690899891;TXNDC12|0.204192247778;B2M|0.502083771619;CTSC|0.146909541052;COLGALT1|0.474013482564;GPX7|0.334018519598;SELE…	20	317	551	87968	http://www.ebi.ac.uk/QuickGO/GTerm?id=GO:0005788
8	7,8	U2-type precatalytic spliceosome	GO:0071005	2.77e-14	1.72e-13	EFTUD2|0.320856474391;LSM2|0.496890546661;SNRPD3|0.366783336042;SF3B3|0.495514781632;SF3B2|0.175069540111;SNRPD1|0.307999518361;SNU13|0.179866697501;SNRPE|0.238820734096	8	16	551	87968	http://www.ebi.ac.uk/QuickGO/GTerm?id=GO:0071005
7	6,7	cortical cytoskeleton	GO:0030863	4.98e-14	3.07e-13	ACTR3|0.422786143689;WDR1|0.374230746698;CFL1|0.480297431977;GSN|0.496202187343;ACTR2|0.341273429471;CORO1A|0.343409058357;LASP1|0.358986127656;CAPZA1|0.511214265305;HCLS1|0.490049707671;FLOT1|0.467487598876;MAPRE1|0.312732270028;CALB1|0.294226684305;KRT19|0.327144517864;COTL1|0.4230792983	14	121	551	87968	http://www.ebi.ac.uk/QuickGO/GTerm?id=GO:0030863
4	4	collagen-containing extracellular matrix	GO:0062023	5.82e-14	3.56e-13	ANXA1|0.425137080032;APOH|0.576343173399;KRT1|0.461371246327;THBS2|0.351354675052;AGT|0.413798408039;SERPINB9|0.438910898805;CTSB|0.409802303819;SERPINF1|0.434973676354;ANXA11|0.356259403537;PRELP|0.465870214652;HDGF|0.432568345292;LGALS4|5.04900812845;ANXA7|0.39310864607;EFEMP1|0.414947292795;COL18A1|0.478967609111;DCN|0.247757390816;COL4A2|0.15690899891;S100A9|0.331481440075;BCAM|0.304813773519…	24	517	551	87968	http://www.ebi.ac.uk/QuickGO/GTerm?id=GO:0062023
3	3	membrane region	GO:0098589	4.07e-13	2.47e-12	TLN1|0.499653546495;CLTC|0.257563488405;EEF2|0.47434215757;IQGAP1|0.394473420426;HSP90AA1|0.563309614249;AKR1A1|1.56808090815;ANXA1|0.425137080032;CFL1|0.480297431977;SLC27A5|4.68484072488;CTSB|0.409802303819;LDHB|0.443498152576;CA2|3.00007797857;RHOA|0.63463544301;MAPK1|0.479299719246;ITGB1|0.383420664918;ATP6V1A|0.224377512667;HMOX1|0.291991848653;SLC9A3R1|0.443190849597;DNM2|0.330105710254;RAB…	42	1778	551	87968	http://www.ebi.ac.uk/QuickGO/GTerm?id=GO:0098589
8	4,6,7,8	actin filament	GO:0005884	7.59e-13	4.58e-12	IQGAP1|0.394473420426;ANXA1|0.425137080032;WDR1|0.374230746698;TPM3|0.545631938527;CORO1A|0.343409058357;CAPZB|0.429878243122;HCLS1|0.490049707671;FSCN1|0.555939578759;TWF2|0.267386771971;RAC2|0.164481815629;GNG12|2.66659735418;COTL1|0.4230792983;ARPC3|0.25	13	118	551	87968	http://www.ebi.ac.uk/QuickGO/GTerm?id=GO:0005884
7	3,5,6,7	polymeric cytoskeletal fiber	GO:0099513	8.96e-13	5.36e-12	DYNC1H1|0.536258308409;CLTC|0.257563488405;TUBB4B|0.544876056107;IQGAP1|0.394473420426;KRT8|0.518709968283;LMNA|0.582366793234;EML4|0.415811049187;ANXA1|0.425137080032;WDR1|0.374230746698;KRT1|0.461371246327;CCT4|0.500346693731;HNRNPU|0.321970407377;KRT7|0.335178147895;DCXR|5.25977104082;NDRG1|0.440434687063;TPM3|0.545631938527;EIF6|0.432568345292;CORO1A|0.343409058357;DCTN2|0.457866843209;CYP2A6…	36	1364	551	87968	http://www.ebi.ac.uk/QuickGO/GTerm?id=GO:0099513
4	4	ruffle	GO:0001726	1.04e-12	6.16e-12	TLN1|0.499653546495;IQGAP1|0.394473420426;HSP90AA1|0.563309614249;CFL1|0.480297431977;GSN|0.496202187343;ATP6V1B2|0.337275633585;RHOA|0.63463544301;CAPG|0.294430697399;ITGB1|0.383420664918;SLC9A3R1|0.443190849597;DNM2|0.330105710254;RAB5A|0.226722582233;ARHGAP1|0.400257405328;FSCN1|0.555939578759;CORO1C|0.399702915176	15	183	551	87968	http://www.ebi.ac.uk/QuickGO/GTerm?id=GO:0001726
3	3	cell body	GO:0044297	1.78e-12	1.05e-11	APOB|0.600818024763;FLNB|0.433769343576;HSP90AA1|0.563309614249;GOT2|2.59547753388;RACK1|0.423959982317;ARG1|4.10675818288;CCT4|0.500346693731;CFL1|0.480297431977;ACTA2|0.521955963711;GLUL|4.04460832341;SERPINF1|0.434973676354;GDI1|0.662503508523;MAPK1|0.479299719246;SOD1|3.4749687406;DCTN1|0.450937689191;RTN4|0.140048651774;RAB5A|0.226722582233;ITGA1|0.4547041259;EIF4A3|0.29057852688;CACYBP|0.40…	27	784	551	87968	http://www.ebi.ac.uk/QuickGO/GTerm?id=GO:0044297
False	obselete	site of double-strand break	GO:0035861	2.22e-12	1.3e-11	ACTR3|0.422786143689;ACTR2|0.341273429471;PARP1|0.268501117905;ARPC4|0.398872619905;ARPC2|0.578745108495;PRPF19|0.414085330667;ARPC5|0.395842932936;ARPC3|0.25	8	25	551	87968	http://www.ebi.ac.uk/QuickGO/GTerm?id=GO:0035861
6	5,6	cell cortex part	GO:0044448	2.46e-12	1.43e-11	ACTR3|0.422786143689;WDR1|0.374230746698;CFL1|0.480297431977;GSN|0.496202187343;ACTR2|0.341273429471;CORO1A|0.343409058357;DCTN1|0.450937689191;LASP1|0.358986127656;RAB10|0.322193657621;CAPZA1|0.511214265305;HCLS1|0.490049707671;FLOT1|0.467487598876;ACTR1A|0.585199320737;MAPRE1|0.312732270028;CALB1|0.294226684305;KRT19|0.327144517864;COTL1|0.4230792983	17	271	551	87968	http://www.ebi.ac.uk/QuickGO/GTerm?id=GO:0044448
5	5	dendrite	GO:0030425	4.89e-12	2.82e-11	HSP90AA1|0.563309614249;RACK1|0.423959982317;CFL1|0.480297431977;RPLP0|0.508035071497;HNRNPU|0.321970407377;ERO1A|0.346277367028;RHOA|0.63463544301;MAPK1|0.479299719246;SOD1|3.4749687406;ITGB1|0.383420664918;RTN4|0.140048651774;IGF2BP1|0.230685623163;RANGAP1|0.417254640578;DNM2|0.330105710254;RAB5A|0.226722582233;HCLS1|0.490049707671;EIF4A3|0.29057852688;RPS6|0.390663940086;FUS|0.243501067136;GLR…	26	757	551	87968	http://www.ebi.ac.uk/QuickGO/GTerm?id=GO:0030425
2	2	macromolecular complex	GO:0032991	2.06e-11	1.18e-10	APOB|0.600818024763;CPS1|3.953142606;DYNC1H1|0.536258308409;PRKDC|0.225000482448;CLTC|0.257563488405;EEF2|0.47434215757;TUBB4B|0.544876056107;UBA1|0.611744020566;ACLY|0.437089310205;IQGAP1|0.394473420426;HSP90AA1|0.563309614249;GAPDH|0.62720110226;ABAT|5.30002806818;SCP2|3.03353509075;COPB1|0.410370804405;XRCC6|0.274713554394;CKAP4|0.269807059126;KRT8|0.518709968283;HBA2|0.534773543943;HBB|0.5775…	257	29054	551	87968	http://www.ebi.ac.uk/QuickGO/GTerm?id=GO:0032991
5	5	specific granule	GO:0042581	4.07e-11	2.32e-10	CKAP4|0.269807059126;HP|5.40764333211;KPNB1|0.539614118252;ARG1|4.10675818288;ANXA11|0.356259403537;SLC27A2|2.26106113425;ILF2|0.315563008028;PDXK|1.53368265967;ITGB2|0.193579756963;LAMTOR1|0.336575017319;B2M|0.502083771619;LYZ|0.268315071598;RAP2B|0.402483068811	13	161	551	87968	http://www.ebi.ac.uk/QuickGO/GTerm?id=GO:0042581
6	5,6	ribonucleoprotein granule	GO:0035770	9.01e-11	5.09e-10	IQGAP1|0.394473420426;CKAP4|0.269807059126;KPNB1|0.539614118252;NCL|0.235206526878;RPLP0|0.508035071497;HNRNPU|0.321970407377;EIF2S1|0.493458272943;RPS4X|0.502431910212;PCBP1|0.383952567426;IGF2BP1|0.230685623163;HNRNPA3|0.468136123717;PSMA2|0.467487598876;ELAVL1|0.217336140023;RPL6|0.36475508606;RPS6|0.390663940086;LSM2|0.496890546661	16	294	551	87968	http://www.ebi.ac.uk/QuickGO/GTerm?id=GO:0035770
6	5,6	endosomal part	GO:0044440	9.55e-11	5.35e-10	APOB|0.600818024763;CLTC|0.257563488405;UBA1|0.611744020566;ANXA1|0.425137080032;CTSB|0.409802303819;NDRG1|0.440434687063;HSD17B6|9.99356900523;RAB5A|0.226722582233;RAB10|0.322193657621;ARHGAP1|0.400257405328;TFRC|0.18453930071;AP2M1|0.49277466847;SCAMP3|0.527411158534;EHD2|2.41663568678;LAMTOR1|0.336575017319;AP2A1|0.271683715632;B2M|0.502083771619;CORO1C|0.399702915176;SNX2|0.393653988285;ARL8B…	24	737	551	87968	http://www.ebi.ac.uk/QuickGO/GTerm?id=GO:0044440
5	4,5	endosome membrane	GO:0010008	1.09e-10	6.1e-10	APOB|0.600818024763;CLTC|0.257563488405;UBA1|0.611744020566;ANXA1|0.425137080032;NDRG1|0.440434687063;HSD17B6|9.99356900523;RAB5A|0.226722582233;RAB10|0.322193657621;ARHGAP1|0.400257405328;TFRC|0.18453930071;AP2M1|0.49277466847;SCAMP3|0.527411158534;EHD2|2.41663568678;LAMTOR1|0.336575017319;AP2A1|0.271683715632;B2M|0.502083771619;CORO1C|0.399702915176;SNX2|0.393653988285;ARL8B|0.366529189297;HLA-…	23	679	551	87968	http://www.ebi.ac.uk/QuickGO/GTerm?id=GO:0010008
4	4	plasma membrane region	GO:0098590	1.31e-10	7.23e-10	TLN1|0.499653546495;HSP90AA1|0.563309614249;AKR1A1|1.56808090815;ANXA1|0.425137080032;CFL1|0.480297431977;SLC27A5|4.68484072488;CTSB|0.409802303819;ATP6V1B2|0.337275633585;CA2|3.00007797857;RHOA|0.63463544301;MAPK1|0.479299719246;ITGB1|0.383420664918;ATP6V1A|0.224377512667;HMOX1|0.291991848653;SLC9A3R1|0.443190849597;DNM2|0.330105710254;SCRIB|0.323312232972;ARPC2|0.578745108495;HCLS1|0.4900497076…	34	1471	551	87968	http://www.ebi.ac.uk/QuickGO/GTerm?id=GO:0098590
3	3	site of polarized growth	GO:0030427	1.97e-10	1.08e-09	IQGAP1|0.394473420426;HSP90AA1|0.563309614249;CFL1|0.480297431977;DCTN2|0.457866843209;RTN4|0.140048651774;IGF2BP1|0.230685623163;DNM2|0.330105710254;HCLS1|0.490049707671;FSCN1|0.555939578759;ARPC5|0.395842932936;TWF2|0.267386771971;HNRNPR|0.399425958225;COTL1|0.4230792983;ARPC3|0.25	14	222	551	87968	http://www.ebi.ac.uk/QuickGO/GTerm?id=GO:0030427
5	5	membrane raft	GO:0045121	2.25e-10	1.23e-09	EEF2|0.47434215757;IQGAP1|0.394473420426;CTSB|0.409802303819;LDHB|0.443498152576;MAPK1|0.479299719246;ITGB1|0.383420664918;HMOX1|0.291991848653;SLC9A3R1|0.443190849597;RAB5A|0.226722582233;ITGA1|0.4547041259;BSG|0.593368398828;ERLIN2|0.277584708407;ITGB2|0.193579756963;EHD2|2.41663568678;FLOT1|0.467487598876;LAMTOR1|0.336575017319;CORO1C|0.399702915176;RAP2B|0.402483068811	18	413	551	87968	http://www.ebi.ac.uk/QuickGO/GTerm?id=GO:0045121
4	4	actin-based cell projection	GO:0098858	2.36e-10	1.28e-09	DYNC1H1|0.536258308409;CFL1|0.480297431977;ACTA2|0.521955963711;DCXR|5.25977104082;ATP6V1B2|0.337275633585;CA2|3.00007797857;ITGB1|0.383420664918;ATP6V1A|0.224377512667;SLC9A3R1|0.443190849597;IGF2BP1|0.230685623163;FSCN1|0.555939578759;AP2A1|0.271683715632;CALB1|0.294226684305;TWF2|0.267386771971;S100P|0.280874975758	15	268	551	87968	http://www.ebi.ac.uk/QuickGO/GTerm?id=GO:0098858
6	5,6	cytoplasmic ribonucleoprotein granule	GO:0036464	4.55e-10	2.45e-09	IQGAP1|0.394473420426;CKAP4|0.269807059126;KPNB1|0.539614118252;NCL|0.235206526878;RPLP0|0.508035071497;HNRNPU|0.321970407377;EIF2S1|0.493458272943;RPS4X|0.502431910212;PCBP1|0.383952567426;IGF2BP1|0.230685623163;PSMA2|0.467487598876;ELAVL1|0.217336140023;RPL6|0.36475508606;RPS6|0.390663940086;LSM2|0.496890546661	15	281	551	87968	http://www.ebi.ac.uk/QuickGO/GTerm?id=GO:0036464
7	6,7	precatalytic spliceosome	GO:0071011	5.72e-10	3.06e-09	EFTUD2|0.320856474391;LSM2|0.496890546661;SNRPD3|0.366783336042;SF3B3|0.495514781632;SF3B2|0.175069540111;SNRPD1|0.307999518361;SNU13|0.179866697501;SNRPE|0.238820734096	8	47	551	87968	http://www.ebi.ac.uk/QuickGO/GTerm?id=GO:0071011
4	4	membrane microdomain	GO:0098857	6.32e-10	3.36e-09	EEF2|0.47434215757;IQGAP1|0.394473420426;LDHB|0.443498152576;MAPK1|0.479299719246;ITGB1|0.383420664918;HMOX1|0.291991848653;SLC9A3R1|0.443190849597;RAB5A|0.226722582233;ITGA1|0.4547041259;BSG|0.593368398828;ERLIN2|0.277584708407;ITGB2|0.193579756963;EHD2|2.41663568678;FLOT1|0.467487598876;LAMTOR1|0.336575017319;CORO1C|0.399702915176;RAP2B|0.402483068811	17	387	551	87968	http://www.ebi.ac.uk/QuickGO/GTerm?id=GO:0098857
4	4	neuronal cell body	GO:0043025	6.88e-10	3.63e-09	APOB|0.600818024763;FLNB|0.433769343576;HSP90AA1|0.563309614249;GOT2|2.59547753388;RACK1|0.423959982317;ARG1|4.10675818288;CFL1|0.480297431977;GLUL|4.04460832341;SERPINF1|0.434973676354;GDI1|0.662503508523;MAPK1|0.479299719246;SOD1|3.4749687406;DCTN1|0.450937689191;RTN4|0.140048651774;RAB5A|0.226722582233;ITGA1|0.4547041259;EIF4A3|0.29057852688;FUS|0.243501067136;CALB1|0.294226684305;UCHL1|0.2103…	22	682	551	87968	http://www.ebi.ac.uk/QuickGO/GTerm?id=GO:0043025
5	5	tertiary granule	GO:0070820	7.16e-10	3.75e-09	COPB1|0.410370804405;HBB|0.577542892277;HP|5.40764333211;ALDOA|0.538493188097;GAA|1.90659709058;RHOA|0.63463544301;ILF2|0.315563008028;ITGB2|0.193579756963;LAMTOR1|0.336575017319;B2M|0.502083771619;LYZ|0.268315071598;RAP2B|0.402483068811	12	164	551	87968	http://www.ebi.ac.uk/QuickGO/GTerm?id=GO:0070820
5	4,5	secretory granule membrane	GO:0030667	9.26e-10	4.82e-09	IQGAP1|0.394473420426;COPB1|0.410370804405;CKAP4|0.269807059126;GAA|1.90659709058;SLC27A2|2.26106113425;RHOA|0.63463544301;ANXA7|0.39310864607;RAB10|0.322193657621;BSG|0.593368398828;MGST1|2.81668845382;RHOG|0.328963631257;ITGB2|0.193579756963;LAMTOR1|0.336575017319;FABP5|0.209787409277;RAB8B|0.473356815618;RAP2B|0.402483068811	16	345	551	87968	http://www.ebi.ac.uk/QuickGO/GTerm?id=GO:0030667
8	6,7,8	endocytic vesicle lumen	GO:0071682	1.02e-09	5.3e-09	APOB|0.600818024763;HSP90AA1|0.563309614249;HBA2|0.534773543943;HBB|0.577542892277;HP|5.40764333211;MPO|0.408667664244	6	18	551	87968	http://www.ebi.ac.uk/QuickGO/GTerm?id=GO:0071682
8	7,8	phagocytic vesicle	GO:0045335	1.16e-09	5.98e-09	FLNB|0.433769343576;GSN|0.496202187343;CORO1A|0.343409058357;ANXA11|0.356259403537;DNM2|0.330105710254;RAB5A|0.226722582233;RAB10|0.322193657621;MPO|0.408667664244;B2M|0.502083771619;RAC2|0.164481815629;HLA-A|0.329191730515;TAPBP|0.357248534935;RAB8B|0.473356815618	13	211	551	87968	http://www.ebi.ac.uk/QuickGO/GTerm?id=GO:0045335
5	5	distal axon	GO:0150034	1.6e-09	8.15e-09	IQGAP1|0.394473420426;HSP90AA1|0.563309614249;GLUL|4.04460832341;SLC18A1|0.206755842111;BLVRB|1.53900722016;DCTN2|0.457866843209;IGF2BP1|0.230685623163;DNM2|0.330105710254;RAB5A|0.226722582233;FSCN1|0.555939578759;CALB1|0.294226684305;ARPC5|0.395842932936;TWF2|0.267386771971;HNRNPR|0.399425958225;ARPC3|0.25	15	308	551	87968	http://www.ebi.ac.uk/QuickGO/GTerm?id=GO:0150034
7	5,6,7	Golgi-associated vesicle	GO:0005798	1.73e-09	8.77e-09	CLTC|0.257563488405;COPB1|0.410370804405;COPB2|0.448133349785;ARCN1|0.561749951516;SEC31A|0.560971740265;ACTR1A|0.585199320737;AP2A1|0.271683715632;B2M|0.502083771619;HLA-A|0.329191730515;CTSC|0.146909541052;RAB8B|0.473356815618	11	140	551	87968	http://www.ebi.ac.uk/QuickGO/GTerm?id=GO:0005798
6	5,6	site of DNA damage	GO:0090734	1.94e-09	9.78e-09	XRCC5|0.424253950853;ACTR3|0.422786143689;ACTR2|0.341273429471;PARP1|0.268501117905;ARPC4|0.398872619905;ARPC2|0.578745108495;PRPF19|0.414085330667;ARPC5|0.395842932936;ARPC3|0.25	9	79	551	87968	http://www.ebi.ac.uk/QuickGO/GTerm?id=GO:0090734
8	6,7,8	nuclear chromosome, telomeric region	GO:0000784	2.33e-09	1.17e-08	PRKDC|0.225000482448;XRCC6|0.274713554394;XRCC5|0.424253950853;SSB|0.2513901451;APEX1|0.556325060292;PARP1|0.268501117905;PPP1CB|0.390393246304;DDB1|0.362235538639;MCM3|0.458184322338;FEN1|0.278548412705;ALYREF|0.251738887514	11	144	551	87968	http://www.ebi.ac.uk/QuickGO/GTerm?id=GO:0000784
7	6,7	chromosome, telomeric region	GO:0000781	2.5e-09	1.25e-08	PRKDC|0.225000482448;XRCC6|0.274713554394;XRCC5|0.424253950853;SSB|0.2513901451;APEX1|0.556325060292;PARP1|0.268501117905;PPP1CB|0.390393246304;DDB1|0.362235538639;HNRNPA2B1|0.454389058224;MCM3|0.458184322338;FEN1|0.278548412705;ALYREF|0.251738887514	12	183	551	87968	http://www.ebi.ac.uk/QuickGO/GTerm?id=GO:0000781
6	5,6	chromosomal region	GO:0098687	3.03e-09	1.5e-08	PRKDC|0.225000482448;XRCC6|0.274713554394;XRCC5|0.424253950853;HNRNPU|0.321970407377;SSB|0.2513901451;APEX1|0.556325060292;PARP1|0.268501117905;PPP1CB|0.390393246304;SUGT1|0.445346450303;DCTN2|0.457866843209;DCTN1|0.450937689191;RANGAP1|0.417254640578;DDB1|0.362235538639;HNRNPA2B1|0.454389058224;MCM3|0.458184322338;BUB3|0.483638164807;FEN1|0.278548412705;ALYREF|0.251738887514	18	487	551	87968	http://www.ebi.ac.uk/QuickGO/GTerm?id=GO:0098687
8	4,5,6,7,8	endocytic vesicle membrane	GO:0030666	3.17e-09	1.56e-08	APOB|0.600818024763;CLTC|0.257563488405;CORO1A|0.343409058357;CD163|0.443498152576;DNM2|0.330105710254;RAB5A|0.226722582233;RAB10|0.322193657621;AP2M1|0.49277466847;AP2A1|0.271683715632;B2M|0.502083771619;RAC2|0.164481815629;HLA-A|0.329191730515;TAPBP|0.357248534935;RAB8B|0.473356815618	14	275	551	87968	http://www.ebi.ac.uk/QuickGO/GTerm?id=GO:0030666
7	5,6,7	rough endoplasmic reticulum	GO:0005791	3.26e-09	1.59e-08	UBA1|0.611744020566;ALDOB|16.0666806918;CKAP4|0.269807059126;RPL4|0.493116352247;GLUL|4.04460832341;RPL18|0.3389160817;RPL6|0.36475508606;SRP9|0.351111218934;RPS21|0.478304079046;RPL27|0.506277403675	10	114	551	87968	http://www.ebi.ac.uk/QuickGO/GTerm?id=GO:0005791
3	3	Sm-like protein family complex	GO:0120114	5.37e-09	2.61e-08	DDX39B|0.390934821564;EFTUD2|0.320856474391;LSM2|0.496890546661;SNRPD3|0.366783336042;SF3B3|0.495514781632;SF3B2|0.175069540111;SNRPD1|0.307999518361;SNU13|0.179866697501;SNRPC|0.378141999321;SNRPE|0.238820734096	10	120	551	87968	http://www.ebi.ac.uk/QuickGO/GTerm?id=GO:0120114
3	3	midbody	GO:0030496	6.09e-09	2.94e-08	IQGAP1|0.394473420426;RACK1|0.423959982317;PDCD6IP|0.371903440609;HNRNPU|0.321970407377;ANXA11|0.356259403537;GDI1|0.662503508523;RHOA|0.63463544301;CAPG|0.294430697399;RAN|0.18124335411;DNM2|0.330105710254;ARL8B|0.366529189297;RALA|0.323312232972	12	198	551	87968	http://www.ebi.ac.uk/QuickGO/GTerm?id=GO:0030496
7	6,7	coated vesicle	GO:0030135	6.98e-09	3.35e-08	APOB|0.600818024763;CLTC|0.257563488405;COPB1|0.410370804405;COPB2|0.448133349785;SLC18A1|0.206755842111;ARCN1|0.561749951516;DNM2|0.330105710254;RAB5A|0.226722582233;SEC31A|0.560971740265;TFRC|0.18453930071;AP2M1|0.49277466847;ACTR1A|0.585199320737;AP2A1|0.271683715632;B2M|0.502083771619;HLA-A|0.329191730515;CTSC|0.146909541052;REEP6|2.87188902125;RAB8B|0.473356815618	18	514	551	87968	http://www.ebi.ac.uk/QuickGO/GTerm?id=GO:0030135
3	3	cell-cell junction	GO:0005911	1e-08	4.8e-08	TLN1|0.499653546495;UBA1|0.611744020566;IQGAP1|0.394473420426;ACTR3|0.422786143689;ANXA1|0.425137080032;WDR1|0.374230746698;PDCD6IP|0.371903440609;CFL1|0.480297431977;NDRG1|0.440434687063;CORO1A|0.343409058357;RHOA|0.63463544301;ITGB1|0.383420664918;RAB10|0.322193657621;SCRIB|0.323312232972;YWHAH|0.394200087028;CAPZA1|0.511214265305;FSCN1|0.555939578759;F11R|0.315125847896;FLOT1|0.467487598876;SL…	22	791	551	87968	http://www.ebi.ac.uk/QuickGO/GTerm?id=GO:0005911
5	4,5	chromosomal part	GO:0044427	1.07e-08	5.08e-08	PRKDC|0.225000482448;UBA1|0.611744020566;XRCC6|0.274713554394;XRCC5|0.424253950853;ACTR3|0.422786143689;ACTR2|0.341273429471;HNRNPU|0.321970407377;SSB|0.2513901451;APEX1|0.556325060292;PARP1|0.268501117905;PPP1CB|0.390393246304;SUGT1|0.445346450303;DCTN2|0.457866843209;RAN|0.18124335411;DCTN1|0.450937689191;HMGB1|0.38958228983;RANGAP1|0.417254640578;ARPC4|0.398872619905;ARPC2|0.578745108495;DDB1|…	31	1495	551	87968	http://www.ebi.ac.uk/QuickGO/GTerm?id=GO:0044427
7	6,7	microtubule cytoskeleton	GO:0015630	1.44e-08	6.78e-08	TLN1|0.499653546495;DYNC1H1|0.536258308409;CLTC|0.257563488405;TUBB4B|0.544876056107;IQGAP1|0.394473420426;ALDOB|16.0666806918;GAPDH|0.62720110226;EML4|0.415811049187;G6PD|0.337743521134;FTCD|5.1873582186;PDCD6IP|0.371903440609;ACADS|3.04406676168;CCT4|0.500346693731;HNRNPU|0.321970407377;DCXR|5.25977104082;NDRG1|0.440434687063;APEX1|0.556325060292;ANXA11|0.356259403537;OLA1|0.503128911749;MAPK1|…	43	2612	551	87968	http://www.ebi.ac.uk/QuickGO/GTerm?id=GO:0015630
7	6,7	U12-type spliceosomal complex	GO:0005689	1.56e-08	7.3e-08	DHX15|0.535144349213;SNRPD3|0.366783336042;SF3B3|0.495514781632;SF3B2|0.175069540111;SNRPD1|0.307999518361;SNRPE|0.238820734096	6	27	551	87968	http://www.ebi.ac.uk/QuickGO/GTerm?id=GO:0005689
4	4	growth cone	GO:0030426	1.69e-08	7.9e-08	IQGAP1|0.394473420426;HSP90AA1|0.563309614249;CFL1|0.480297431977;DCTN2|0.457866843209;RTN4|0.140048651774;IGF2BP1|0.230685623163;DNM2|0.330105710254;FSCN1|0.555939578759;ARPC5|0.395842932936;TWF2|0.267386771971;HNRNPR|0.399425958225;ARPC3|0.25	12	217	551	87968	http://www.ebi.ac.uk/QuickGO/GTerm?id=GO:0030426
4	3,4	blood microparticle	GO:0072562	2.29e-08	1.06e-07	CFH|0.36248670822;HBA2|0.534773543943;HBB|0.577542892277;HP|5.40764333211;KRT1|0.461371246327;AGT|0.413798408039;GSN|0.496202187343;PFN1|0.535144349213;CLIC1|0.395294558302;ACSM1|4.17275437412;PON1|3.24450862231;TFRC|0.18453930071	12	223	551	87968	http://www.ebi.ac.uk/QuickGO/GTerm?id=GO:0072562
3	3	host	GO:0018995	2.65e-08	1.22e-07	KPNB1|0.539614118252;DDX39B|0.390934821564;RAN|0.18124335411;ANP32A|0.334250123851;EIF4A3|0.29057852688;SNRPD3|0.366783336042;HNRNPA1|0.331481440075;ANP32E|0.374490233606;SNRPD1|0.307999518361;ALYREF|0.251738887514;RBM8A|0.263340258989;SNRPE|0.238820734096	12	226	551	87968	http://www.ebi.ac.uk/QuickGO/GTerm?id=GO:0018995
4	4	host cell	GO:0043657	2.65e-08	1.22e-07	KPNB1|0.539614118252;DDX39B|0.390934821564;RAN|0.18124335411;ANP32A|0.334250123851;EIF4A3|0.29057852688;SNRPD3|0.366783336042;HNRNPA1|0.331481440075;ANP32E|0.374490233606;SNRPD1|0.307999518361;ALYREF|0.251738887514;RBM8A|0.263340258989;SNRPE|0.238820734096	12	226	551	87968	http://www.ebi.ac.uk/QuickGO/GTerm?id=GO:0043657
6	5,6	small nuclear ribonucleoprotein complex	GO:0030532	2.91e-08	1.33e-07	DDX39B|0.390934821564;EFTUD2|0.320856474391;LSM2|0.496890546661;SNRPD3|0.366783336042;SF3B3|0.495514781632;SF3B2|0.175069540111;SNRPD1|0.307999518361;SNU13|0.179866697501;SNRPC|0.378141999321;SNRPE|0.238820734096	10	143	551	87968	http://www.ebi.ac.uk/QuickGO/GTerm?id=GO:0030532
9	6,7,8,9	mitotic spindle	GO:0072686	3.14e-08	1.42e-07	CLTC|0.257563488405;EML4|0.415811049187;HNRNPU|0.321970407377;MAPK1|0.479299719246;CAPG|0.294430697399;DCTN1|0.450937689191;RANGAP1|0.417254640578;RTRAF|1.95477153282;MAPRE1|0.312732270028	9	108	551	87968	http://www.ebi.ac.uk/QuickGO/GTerm?id=GO:0072686
3	3	side of membrane	GO:0098552	3.59e-08	1.62e-07	IQGAP1|0.394473420426;G6PD|0.337743521134;ANXA1|0.425137080032;CTSB|0.409802303819;RHOA|0.63463544301;ITGB1|0.383420664918;CD163|0.443498152576;DIABLO|0.431669779287;BDH1|4.12101581448;RAB5A|0.226722582233;ITGA1|0.4547041259;BCAM|0.304813773519;TFRC|0.18453930071;ITGB2|0.193579756963;FKBP1A|0.305236628167;FLOT1|0.467487598876;B2M|0.502083771619;RPL27|0.506277403675;HLA-A|0.329191730515;GNG12|2.66…	23	925	551	87968	http://www.ebi.ac.uk/QuickGO/GTerm?id=GO:0098552
2	2	other organism part	GO:0044217	3.71e-08	1.65e-07	KPNB1|0.539614118252;DDX39B|0.390934821564;RAN|0.18124335411;ANP32A|0.334250123851;EIF4A3|0.29057852688;SNRPD3|0.366783336042;HNRNPA1|0.331481440075;ANP32E|0.374490233606;SNRPD1|0.307999518361;ALYREF|0.251738887514;RBM8A|0.263340258989;SNRPE|0.238820734096	12	233	551	87968	http://www.ebi.ac.uk/QuickGO/GTerm?id=GO:0044217
3	3	other organism cell	GO:0044216	3.71e-08	1.65e-07	KPNB1|0.539614118252;DDX39B|0.390934821564;RAN|0.18124335411;ANP32A|0.334250123851;EIF4A3|0.29057852688;SNRPD3|0.366783336042;HNRNPA1|0.331481440075;ANP32E|0.374490233606;SNRPD1|0.307999518361;ALYREF|0.251738887514;RBM8A|0.263340258989;SNRPE|0.238820734096	12	233	551	87968	http://www.ebi.ac.uk/QuickGO/GTerm?id=GO:0044216
2	2	other organism	GO:0044215	3.71e-08	1.65e-07	KPNB1|0.539614118252;DDX39B|0.390934821564;RAN|0.18124335411;ANP32A|0.334250123851;EIF4A3|0.29057852688;SNRPD3|0.366783336042;HNRNPA1|0.331481440075;ANP32E|0.374490233606;SNRPD1|0.307999518361;ALYREF|0.251738887514;RBM8A|0.263340258989;SNRPE|0.238820734096	12	233	551	87968	http://www.ebi.ac.uk/QuickGO/GTerm?id=GO:0044215
4	4	Arp2/3 protein complex	GO:0005885	3.98e-08	1.75e-07	ACTR3|0.422786143689;ACTR2|0.341273429471;ARPC1B|0.398044049389;ARPC4|0.398872619905;ARPC2|0.578745108495;ARPC5|0.395842932936;ARPC3|0.25;ARPC5L|0.349896466399	8	79	551	87968	http://www.ebi.ac.uk/QuickGO/GTerm?id=GO:0005885
5	5	filopodium	GO:0030175	4.66e-08	2.04e-07	DYNC1H1|0.536258308409;CFL1|0.480297431977;ACTA2|0.521955963711;ITGB1|0.383420664918;SLC9A3R1|0.443190849597;IGF2BP1|0.230685623163;FSCN1|0.555939578759;AP2A1|0.271683715632;TWF2|0.267386771971	9	113	551	87968	http://www.ebi.ac.uk/QuickGO/GTerm?id=GO:0030175
7	4,5,6,7	microbody membrane	GO:0031903	5.85e-08	2.54e-07	HSD17B4|3.6376330072;ACSL1|1.93187265785;ACOX1|3.63007662127;ACSL3|0.205612517178;IMPDH2|0.502431910212;SLC27A2|2.26106113425;DECR2|7.18505898307;MGST1|2.81668845382;RAB8B|0.473356815618	9	116	551	87968	http://www.ebi.ac.uk/QuickGO/GTerm?id=GO:0031903
7	5,6,7	peroxisomal membrane	GO:0005778	5.85e-08	2.54e-07	HSD17B4|3.6376330072;ACSL1|1.93187265785;ACOX1|3.63007662127;ACSL3|0.205612517178;IMPDH2|0.502431910212;SLC27A2|2.26106113425;DECR2|7.18505898307;MGST1|2.81668845382;RAB8B|0.473356815618	9	116	551	87968	http://www.ebi.ac.uk/QuickGO/GTerm?id=GO:0005778
7	4,5,6,7	coated vesicle membrane	GO:0030662	8.31e-08	3.58e-07	APOB|0.600818024763;CLTC|0.257563488405;COPB1|0.410370804405;COPB2|0.448133349785;SLC18A1|0.206755842111;ARCN1|0.561749951516;RAB5A|0.226722582233;SEC31A|0.560971740265;TFRC|0.18453930071;AP2M1|0.49277466847;AP2A1|0.271683715632;B2M|0.502083771619;HLA-A|0.329191730515;REEP6|2.87188902125	14	357	551	87968	http://www.ebi.ac.uk/QuickGO/GTerm?id=GO:0030662
6	4,5,6	Golgi-associated vesicle membrane	GO:0030660	1.32e-07	5.67e-07	CLTC|0.257563488405;COPB1|0.410370804405;COPB2|0.448133349785;ARCN1|0.561749951516;SEC31A|0.560971740265;AP2A1|0.271683715632;B2M|0.502083771619;HLA-A|0.329191730515	8	92	551	87968	http://www.ebi.ac.uk/QuickGO/GTerm?id=GO:0030660
6	6	specific granule lumen	GO:0035580	1.33e-07	5.67e-07	HP|5.40764333211;KPNB1|0.539614118252;ARG1|4.10675818288;ILF2|0.315563008028;PDXK|1.53368265967;B2M|0.502083771619;LYZ|0.268315071598	7	62	551	87968	http://www.ebi.ac.uk/QuickGO/GTerm?id=GO:0035580
9	6,7,8,9	centrosome	GO:0005813	1.53e-07	6.51e-07	DYNC1H1|0.536258308409;ALDOB|16.0666806918;G6PD|0.337743521134;FTCD|5.1873582186;ACADS|3.04406676168;CCT4|0.500346693731;HNRNPU|0.321970407377;NDRG1|0.440434687063;APEX1|0.556325060292;OLA1|0.503128911749;CAPG|0.294430697399;DCTN2|0.457866843209;SLC9A3R1|0.443190849597;RAN|0.18124335411;DCTN1|0.450937689191;DNM2|0.330105710254;RTRAF|1.95477153282;FLOT1|0.467487598876;ACTR1A|0.585199320737;MAPRE1|…	23	1004	551	87968	http://www.ebi.ac.uk/QuickGO/GTerm?id=GO:0005813
7	6,7	spliceosomal snRNP complex	GO:0097525	1.9e-07	8.03e-07	DDX39B|0.390934821564;EFTUD2|0.320856474391;LSM2|0.496890546661;SNRPD3|0.366783336042;SF3B2|0.175069540111;SNRPD1|0.307999518361;SNU13|0.179866697501;SNRPC|0.378141999321;SNRPE|0.238820734096	9	133	551	87968	http://www.ebi.ac.uk/QuickGO/GTerm?id=GO:0097525
7	6,7	endocytic patch	GO:0061645	2.44e-07	1.02e-06	ACTR3|0.422786143689;ACTR2|0.341273429471;CAPZA1|0.511214265305	3	3	551	87968	http://www.ebi.ac.uk/QuickGO/GTerm?id=GO:0061645
8	5,6,7,8	actin cortical patch	GO:0030479	2.44e-07	1.02e-06	ACTR3|0.422786143689;ACTR2|0.341273429471;CAPZA1|0.511214265305	3	3	551	87968	http://www.ebi.ac.uk/QuickGO/GTerm?id=GO:0030479
4	4	haptoglobin-hemoglobin complex	GO:0031838	2.44e-07	1.02e-06	HBA2|0.534773543943;HBB|0.577542892277;HP|5.40764333211	3	3	551	87968	http://www.ebi.ac.uk/QuickGO/GTerm?id=GO:0031838
6	5,6	chromosome	GO:0005694	2.59e-07	1.07e-06	PRKDC|0.225000482448;UBA1|0.611744020566;XRCC6|0.274713554394;XRCC5|0.424253950853;ACTR3|0.422786143689;ACTR2|0.341273429471;HNRNPU|0.321970407377;SSB|0.2513901451;APEX1|0.556325060292;PARP1|0.268501117905;PPP1CB|0.390393246304;SUGT1|0.445346450303;DCTN2|0.457866843209;RAN|0.18124335411;DCTN1|0.450937689191;HMGB1|0.38958228983;RANGAP1|0.417254640578;ARPC4|0.398872619905;ARPC2|0.578745108495;DDB1|…	31	1728	551	87968	http://www.ebi.ac.uk/QuickGO/GTerm?id=GO:0005694
9	5,6,7,8,9	phagocytic vesicle membrane	GO:0030670	3.53e-07	1.45e-06	CORO1A|0.343409058357;DNM2|0.330105710254;RAB5A|0.226722582233;RAB10|0.322193657621;B2M|0.502083771619;RAC2|0.164481815629;HLA-A|0.329191730515;TAPBP|0.357248534935;RAB8B|0.473356815618	9	143	551	87968	http://www.ebi.ac.uk/QuickGO/GTerm?id=GO:0030670
4	4	dendritic spine	GO:0043197	3.59e-07	1.47e-06	CFL1|0.480297431977;RHOA|0.63463544301;ITGB1|0.383420664918;IGF2BP1|0.230685623163;DNM2|0.330105710254;FUS|0.243501067136;CALB1|0.294226684305;FBXO2|5.37773997661;CRYAB|4.44443491462;ARRB1|0.323088207659	10	187	551	87968	http://www.ebi.ac.uk/QuickGO/GTerm?id=GO:0043197
5	5	neuron spine	GO:0044309	4.16e-07	1.69e-06	CFL1|0.480297431977;RHOA|0.63463544301;ITGB1|0.383420664918;IGF2BP1|0.230685623163;DNM2|0.330105710254;FUS|0.243501067136;CALB1|0.294226684305;FBXO2|5.37773997661;CRYAB|4.44443491462;ARRB1|0.323088207659	10	190	551	87968	http://www.ebi.ac.uk/QuickGO/GTerm?id=GO:0044309
6	4,5,6	nuclear envelope	GO:0005635	4.16e-07	1.69e-06	GAPDH|0.62720110226;IPO5|0.36729215832;LMNA|0.582366793234;KPNB1|0.539614118252;PARP1|0.268501117905;ANXA11|0.356259403537;CLIC1|0.395294558302;CPNE1|0.206755842111;RAN|0.18124335411;DCTN1|0.450937689191;YBX1|0.361232599481;ANXA7|0.39310864607;IPO7|0.295657750061;RTN4|0.140048651774;RANGAP1|0.417254640578;CACYBP|0.4008126647;BIN1|0.480297431977;UBXN4|0.312515575646;RETSAT|2.5829147006;RAC2|0.1644…	21	903	551	87968	http://www.ebi.ac.uk/QuickGO/GTerm?id=GO:0005635
6	5,6	mitochondrion	GO:0005739	4.48e-07	1.8e-06	CPS1|3.953142606;EHHADH|10.8754259353;HSD17B4|3.6376330072;GLYAT|2.04344016543;ATIC|0.294226684305;UBA1|0.611744020566;ACLY|0.437089310205;ALDH1L1|6.50703358506;ACSM2B|3.39638498579;ACSL1|1.93187265785;ALDH2|6.13473063869;GATM|2.51228476229;ABAT|5.30002806818;SCP2|3.03353509075;ACO1|2.42502563812;ACOX1|3.63007662127;SOD2|2.012515647;PCK2|4.3711109564;GOT2|2.59547753388;NNT|2.0;HMGCS2|4.0502192294…	119	12177	551	87968	http://www.ebi.ac.uk/QuickGO/GTerm?id=GO:0005739
8	6,7,8	nuclear body	GO:0016604	5.59e-07	2.24e-06	AOX1|3.78685452495;CKAP4|0.269807059126;LMNA|0.582366793234;DDX39B|0.390934821564;DDX17|0.40781874667;HNRNPU|0.321970407377;APEX1|0.556325060292;PARP1|0.268501117905;PCBP1|0.383952567426;DHX15|0.535144349213;EIF4A3|0.29057852688;EFTUD2|0.320856474391;HNRNPA2B1|0.454389058224;HNRNPM|0.317097849831;SH3BGRL3|0.481297221551;SNRPD3|0.366783336042;PRPF19|0.414085330667;SF3B2|0.175069540111;COPS4|1.7629…	26	1338	551	87968	http://www.ebi.ac.uk/QuickGO/GTerm?id=GO:0016604
9	5,6,8,9	recycling endosome membrane	GO:0055038	8.16e-07	3.24e-06	NDRG1|0.440434687063;RAB10|0.322193657621;TFRC|0.18453930071;SCAMP3|0.527411158534;EHD2|2.41663568678;B2M|0.502083771619;HLA-A|0.329191730515;RAB8B|0.473356815618;RAP2B|0.402483068811	9	158	551	87968	http://www.ebi.ac.uk/QuickGO/GTerm?id=GO:0055038
6	5,6	nuclear periphery	GO:0034399	8.16e-07	3.24e-06	LMNA|0.582366793234;KPNB1|0.539614118252;DDX39B|0.390934821564;CFL1|0.480297431977;HNRNPU|0.321970407377;EIF6|0.432568345292;HNRNPA2B1|0.454389058224;HNRNPM|0.317097849831;CFL2|4.26930135216	9	158	551	87968	http://www.ebi.ac.uk/QuickGO/GTerm?id=GO:0034399
8	5,6,7,8	microtubule organizing center	GO:0005815	8.99e-07	3.55e-06	TLN1|0.499653546495;DYNC1H1|0.536258308409;ALDOB|16.0666806918;G6PD|0.337743521134;FTCD|5.1873582186;PDCD6IP|0.371903440609;ACADS|3.04406676168;CCT4|0.500346693731;HNRNPU|0.321970407377;NDRG1|0.440434687063;APEX1|0.556325060292;OLA1|0.503128911749;MAPK1|0.479299719246;CAPG|0.294430697399;DCTN2|0.457866843209;SLC9A3R1|0.443190849597;RAN|0.18124335411;DCTN1|0.450937689191;DNM2|0.330105710254;RTRAF|…	26	1373	551	87968	http://www.ebi.ac.uk/QuickGO/GTerm?id=GO:0005815
8	7,8	U2-type catalytic step 2 spliceosome	GO:0071007	9.93e-07	3.9e-06	EFTUD2|0.320856474391;SNRPD3|0.366783336042;PRPF19|0.414085330667;SNRPD1|0.307999518361;SNRPE|0.238820734096	5	29	551	87968	http://www.ebi.ac.uk/QuickGO/GTerm?id=GO:0071007
4	4	sarcolemma	GO:0042383	1.01e-06	3.94e-06	GOT2|2.59547753388;ANXA1|0.425137080032;CTSB|0.409802303819;ITGB1|0.383420664918;BSG|0.593368398828;BIN1|0.480297431977;FLOT1|0.467487598876;CORO1C|0.399702915176;KRT19|0.327144517864	9	162	551	87968	http://www.ebi.ac.uk/QuickGO/GTerm?id=GO:0042383
8	7,8	U4 snRNP	GO:0005687	1.04e-06	4.05e-06	DDX39B|0.390934821564;SNRPD3|0.366783336042;SNRPD1|0.307999518361;SNRPE|0.238820734096	4	13	551	87968	http://www.ebi.ac.uk/QuickGO/GTerm?id=GO:0005687
3	3	cell surface	GO:0009986	1.13e-06	4.36e-06	TLN1|0.499653546495;HSP90AA1|0.563309614249;GOT2|2.59547753388;ANXA1|0.425137080032;NCL|0.235206526878;APOH|0.576343173399;HNRNPU|0.321970407377;CTSB|0.409802303819;ERP29|0.458819941156;RHOA|0.63463544301;ITGB1|0.383420664918;CD163|0.443498152576;HMGB1|0.38958228983;ITGA1|0.4547041259;KRT10|0.29219431214;BCAM|0.304813773519;TFRC|0.18453930071;ITGB2|0.193579756963;FLOT1|0.467487598876;B2M|0.502083…	23	1128	551	87968	http://www.ebi.ac.uk/QuickGO/GTerm?id=GO:0009986
9	8,9	U4/U6 x U5 tri-snRNP complex	GO:0046540	1.31e-06	5.04e-06	EFTUD2|0.320856474391;LSM2|0.496890546661;SNRPD3|0.366783336042;SNRPD1|0.307999518361;SNU13|0.179866697501;SNRPE|0.238820734096	6	55	551	87968	http://www.ebi.ac.uk/QuickGO/GTerm?id=GO:0046540
6	3,5,6	tertiary granule lumen	GO:1904724	1.31e-06	5.04e-06	HBB|0.577542892277;HP|5.40764333211;ALDOA|0.538493188097;ILF2|0.315563008028;B2M|0.502083771619;LYZ|0.268315071598	6	55	551	87968	http://www.ebi.ac.uk/QuickGO/GTerm?id=GO:1904724
5	5	cell projection membrane	GO:0031253	1.4e-06	5.34e-06	TLN1|0.499653546495;HSP90AA1|0.563309614249;CFL1|0.480297431977;RHOA|0.63463544301;ITGB1|0.383420664918;SLC9A3R1|0.443190849597;DNM2|0.330105710254;ARPC2|0.578745108495;FSCN1|0.555939578759;MAPRE1|0.312732270028;CORO1C|0.399702915176;SLC2A2|3.1689392437;S100P|0.280874975758	13	388	551	87968	http://www.ebi.ac.uk/QuickGO/GTerm?id=GO:0031253
8	5,7,8	recycling endosome	GO:0055037	1.44e-06	5.49e-06	NDRG1|0.440434687063;ITGB1|0.383420664918;RAN|0.18124335411;RAB10|0.322193657621;TFRC|0.18453930071;SCAMP3|0.527411158534;EHD2|2.41663568678;B2M|0.502083771619;HLA-A|0.329191730515;RAB8B|0.473356815618;RAP2B|0.402483068811	11	271	551	87968	http://www.ebi.ac.uk/QuickGO/GTerm?id=GO:0055037
4	4	neuron projection cytoplasm	GO:0120111	1.61e-06	6.09e-06	DYNC1H1|0.536258308409;HNRNPU|0.321970407377;MAPK1|0.479299719246;SOD1|3.4749687406;RANGAP1|0.417254640578;ARL8B|0.366529189297;UCHL1|0.210369870571	7	89	551	87968	http://www.ebi.ac.uk/QuickGO/GTerm?id=GO:0120111
4	3,4	presynapse	GO:0098793	1.93e-06	7.26e-06	GLUL|4.04460832341;SLC18A1|0.206755842111;BLVRB|1.53900722016;DNM2|0.330105710254;RAB5A|0.226722582233;RAB10|0.322193657621;SCRIB|0.323312232972;YWHAH|0.394200087028;BIN1|0.480297431977;FLOT1|0.467487598876;CALB1|0.294226684305;HNRNPR|0.399425958225;YWHAG|0.614719433627;RPL22|0.505225723243;COPS4|1.76296031581;SYNGR2|0.502431910212;RAB8B|0.473356815618	17	678	551	87968	http://www.ebi.ac.uk/QuickGO/GTerm?id=GO:0098793
6	5,6	methylosome	GO:0034709	1.97e-06	7.37e-06	SNRPD3|0.366783336042;PRMT1|0.179742066606;SNRPD1|0.307999518361;SNRPE|0.238820734096	4	15	551	87968	http://www.ebi.ac.uk/QuickGO/GTerm?id=GO:0034709
5	5	ruffle membrane	GO:0032587	2.33e-06	8.69e-06	TLN1|0.499653546495;HSP90AA1|0.563309614249;CFL1|0.480297431977;RHOA|0.63463544301;ITGB1|0.383420664918;DNM2|0.330105710254;CORO1C|0.399702915176	7	94	551	87968	http://www.ebi.ac.uk/QuickGO/GTerm?id=GO:0032587
8	7,8	spliceosomal tri-snRNP complex	GO:0097526	2.44e-06	9.05e-06	EFTUD2|0.320856474391;LSM2|0.496890546661;SNRPD3|0.366783336042;SNRPD1|0.307999518361;SNU13|0.179866697501;SNRPE|0.238820734096	6	61	551	87968	http://www.ebi.ac.uk/QuickGO/GTerm?id=GO:0097526
4	4	podosome	GO:0002102	3.04e-06	1.12e-05	WDR1|0.374230746698;GSN|0.496202187343;ACTR2|0.341273429471;FERMT3|0.210224103813;FSCN1|0.555939578759	5	36	551	87968	http://www.ebi.ac.uk/QuickGO/GTerm?id=GO:0002102
9	6,7,8,9	lysosomal lumen	GO:0043202	3.3e-06	1.21e-05	APOB|0.600818024763;HSP90AA1|0.563309614249;GAA|1.90659709058;TXNDC5|0.410940093647;CTSB|0.409802303819;PRELP|0.465870214652;DCN|0.247757390816	7	99	551	87968	http://www.ebi.ac.uk/QuickGO/GTerm?id=GO:0043202
5	5	microvillus	GO:0005902	3.62e-06	1.33e-05	DCXR|5.25977104082;ATP6V1B2|0.337275633585;CA2|3.00007797857;ATP6V1A|0.224377512667;SLC9A3R1|0.443190849597;FSCN1|0.555939578759;TWF2|0.267386771971;S100P|0.280874975758	8	142	551	87968	http://www.ebi.ac.uk/QuickGO/GTerm?id=GO:0005902
6	3,5,6	contractile fiber	GO:0043292	4.41e-06	1.61e-05	FLNB|0.433769343576;ALDOA|0.538493188097;ACTA2|0.521955963711;TPM3|0.545631938527;BIN1|0.480297431977;FKBP1A|0.305236628167;GLRX3|0.374749900439;CORO1C|0.399702915176;CFL2|4.26930135216;TWF2|0.267386771971;KRT19|0.327144517864;CRYAB|4.44443491462	12	366	551	87968	http://www.ebi.ac.uk/QuickGO/GTerm?id=GO:0043292
8	5,7,8	early endosome	GO:0005769	4.55e-06	1.65e-05	APOB|0.600818024763;ANXA1|0.425137080032;CORO1A|0.343409058357;HSD17B6|9.99356900523;MAPK1|0.479299719246;HMGB1|0.38958228983;RAB5A|0.226722582233;TFRC|0.18453930071;FLOT1|0.467487598876;B2M|0.502083771619;SNX2|0.393653988285;HLA-A|0.329191730515;APOC3|9.05679121689;SNX6|0.487339815446	14	501	551	87968	http://www.ebi.ac.uk/QuickGO/GTerm?id=GO:0005769
6	5,6	endoplasmic reticulum exit site	GO:0070971	5.48e-06	1.97e-05	APOB|0.600818024763;PDCD6IP|0.371903440609;TFG|0.296684199414;SEC31A|0.560971740265	4	19	551	87968	http://www.ebi.ac.uk/QuickGO/GTerm?id=GO:0070971
3	3	protein-lipid complex	GO:0032994	5.49e-06	1.97e-05	APOB|0.600818024763;APOH|0.576343173399;PON1|3.24450862231;BIN1|0.480297431977;SAA1|4.22514250141;APOC3|9.05679121689	6	70	551	87968	http://www.ebi.ac.uk/QuickGO/GTerm?id=GO:0032994
4	4	organelle outer membrane	GO:0031968	5.73e-06	2.05e-05	ACSL1|1.93187265785;MAOA|3.87178810757;CYB5R3|0.554016173932;ACSL3|0.205612517178;ARG1|4.10675818288;BID|0.405282559943;CYB5A|3.19762332141;GK|0.344840230457;MGST1|2.81668845382;RETSAT|2.5829147006;BAX|0.462973011264	11	313	551	87968	http://www.ebi.ac.uk/QuickGO/GTerm?id=GO:0031968
9	5,7,8,9	endolysosome	GO:0036019	6.81e-06	2.43e-05	CLTC|0.257563488405;CTSB|0.409802303819;AP2M1|0.49277466847;AP2A1|0.271683715632	4	20	551	87968	http://www.ebi.ac.uk/QuickGO/GTerm?id=GO:0036019
8	7,8	U2-type catalytic step 1 spliceosome	GO:0071006	8.4e-06	2.96e-05	EIF4A3|0.29057852688;PRPF19|0.414085330667;RBM8A|0.263340258989	3	7	551	87968	http://www.ebi.ac.uk/QuickGO/GTerm?id=GO:0071006
4	4	eukaryotic translation initiation factor 2 complex	GO:0005850	8.4e-06	2.96e-05	EIF2S1|0.493458272943;EIF2S2|0.378929141628;EIF2S3|0.414372452244	3	7	551	87968	http://www.ebi.ac.uk/QuickGO/GTerm?id=GO:0005850
6	4,5,6	high-density lipoprotein particle	GO:0034364	8.4e-06	2.96e-05	APOB|0.600818024763;APOH|0.576343173399;PON1|3.24450862231;SAA1|4.22514250141;APOC3|9.05679121689	5	44	551	87968	http://www.ebi.ac.uk/QuickGO/GTerm?id=GO:0034364
5	4,5	organelle envelope lumen	GO:0031970	9.42e-06	3.3e-05	GATM|2.51228476229;AIFM1|1.92252185678;SOD1|3.4749687406;DIABLO|0.431669779287;CACYBP|0.4008126647;TIMM8A|2.67771051396;TIMM13|2.62442250918	7	116	551	87968	http://www.ebi.ac.uk/QuickGO/GTerm?id=GO:0031970
3	3	outer membrane	GO:0019867	9.95e-06	3.47e-05	ACSL1|1.93187265785;MAOA|3.87178810757;CYB5R3|0.554016173932;ACSL3|0.205612517178;ARG1|4.10675818288;BID|0.405282559943;CYB5A|3.19762332141;GK|0.344840230457;MGST1|2.81668845382;RETSAT|2.5829147006;BAX|0.462973011264	11	332	551	87968	http://www.ebi.ac.uk/QuickGO/GTerm?id=GO:0019867
8	5,6,7,8	clathrin-coated vesicle membrane	GO:0030665	1e-05	3.47e-05	APOB|0.600818024763;CLTC|0.257563488405;SLC18A1|0.206755842111;RAB5A|0.226722582233;TFRC|0.18453930071;AP2M1|0.49277466847;AP2A1|0.271683715632;REEP6|2.87188902125	8	163	551	87968	http://www.ebi.ac.uk/QuickGO/GTerm?id=GO:0030665
4	4	catalytic complex	GO:1902494	1.04e-05	3.6e-05	DYNC1H1|0.536258308409;ABAT|5.30002806818;PFKL|0.351598299978;HNRNPU|0.321970407377;PPP1CB|0.390393246304;SUGT1|0.445346450303;P4HA1|0.249826773248;DCTN2|0.457866843209;HNRNPF|0.487339815446;DCTN1|0.450937689191;GPD1|3.46294626208;PSMB1|0.493116352247;HNRNPA3|0.468136123717;PSMD12|0.486327473706;UBE2N|0.414947292795;UBE2L3|0.334481888697;DDB1|0.362235538639;EIF4A3|0.29057852688;CACYBP|0.400812664…	52	4389	551	87968	http://www.ebi.ac.uk/QuickGO/GTerm?id=GO:1902494
6	5,6	lipid particle	GO:0005811	1.11e-05	3.83e-05	GAPDH|0.62720110226;CKAP4|0.269807059126;PLIN2|3.15578736341;CYB5R3|0.554016173932;ACSL3|0.205612517178;HSD17B13|14.2708563107;PRPF19|0.414085330667	7	119	551	87968	http://www.ebi.ac.uk/QuickGO/GTerm?id=GO:0005811
7	3,4,6,7	contractile fiber part	GO:0044449	1.31e-05	4.49e-05	FLNB|0.433769343576;ALDOA|0.538493188097;ACTA2|0.521955963711;TPM3|0.545631938527;BIN1|0.480297431977;FKBP1A|0.305236628167;GLRX3|0.374749900439;CORO1C|0.399702915176;CFL2|4.26930135216;KRT19|0.327144517864;CRYAB|4.44443491462	11	342	551	87968	http://www.ebi.ac.uk/QuickGO/GTerm?id=GO:0044449
7	5,6,7	nuclear matrix	GO:0016363	1.46e-05	4.97e-05	LMNA|0.582366793234;DDX39B|0.390934821564;CFL1|0.480297431977;HNRNPU|0.321970407377;HNRNPA2B1|0.454389058224;HNRNPM|0.317097849831;CFL2|4.26930135216	7	124	551	87968	http://www.ebi.ac.uk/QuickGO/GTerm?id=GO:0016363
5	5	mitochondrial outer membrane	GO:0005741	1.58e-05	5.38e-05	ACSL1|1.93187265785;MAOA|3.87178810757;CYB5R3|0.554016173932;ACSL3|0.205612517178;ARG1|4.10675818288;BID|0.405282559943;CYB5A|3.19762332141;GK|0.344840230457;MGST1|2.81668845382;BAX|0.462973011264	10	286	551	87968	http://www.ebi.ac.uk/QuickGO/GTerm?id=GO:0005741
6	4,5,6	Golgi apparatus	GO:0005794	1.61e-05	5.44e-05	APOB|0.600818024763;CLTC|0.257563488405;COPB1|0.410370804405;ACO1|2.42502563812;IPO5|0.36729215832;COPB2|0.448133349785;FTCD|5.1873582186;ACSL3|0.205612517178;SERPINB9|0.438910898805;STIP1|0.470413053757;PRELP|0.465870214652;GDI1|0.662503508523;HPD|5.11239745281;GBP1|0.329191730515;MAPK1|0.479299719246;RPS12|0.451876363376;ARCN1|0.561749951516;ARF3|0.339151081862;DNM2|0.330105710254;ACBD3|0.47401…	40	3086	551	87968	http://www.ebi.ac.uk/QuickGO/GTerm?id=GO:0005794
8	7,8	clathrin-coated vesicle	GO:0030136	1.63e-05	5.49e-05	APOB|0.600818024763;CLTC|0.257563488405;SLC18A1|0.206755842111;DNM2|0.330105710254;RAB5A|0.226722582233;TFRC|0.18453930071;AP2M1|0.49277466847;AP2A1|0.271683715632;REEP6|2.87188902125;RAB8B|0.473356815618	10	287	551	87968	http://www.ebi.ac.uk/QuickGO/GTerm?id=GO:0030136
7	4,6,7	myofibril	GO:0030016	1.67e-05	5.59e-05	FLNB|0.433769343576;ALDOA|0.538493188097;TPM3|0.545631938527;BIN1|0.480297431977;FKBP1A|0.305236628167;GLRX3|0.374749900439;CORO1C|0.399702915176;CFL2|4.26930135216;TWF2|0.267386771971;KRT19|0.327144517864;CRYAB|4.44443491462	11	351	551	87968	http://www.ebi.ac.uk/QuickGO/GTerm?id=GO:0030016
4	4	pICln-Sm protein complex	GO:0034715	2e-05	6.67e-05	SNRPD3|0.366783336042;SNRPD1|0.307999518361;SNRPE|0.238820734096	3	9	551	87968	http://www.ebi.ac.uk/QuickGO/GTerm?id=GO:0034715
7	4,6,7	transport vesicle	GO:0030133	2.16e-05	7.18e-05	CLTC|0.257563488405;COPB1|0.410370804405;COPB2|0.448133349785;SLC18A1|0.206755842111;ERP29|0.458819941156;RAB5A|0.226722582233;RAB10|0.322193657621;SEC31A|0.560971740265;BIN1|0.480297431977;AP2A1|0.271683715632;B2M|0.502083771619;HLA-A|0.329191730515;CTSC|0.146909541052;COPS4|1.76296031581;RAB8B|0.473356815618	15	654	551	87968	http://www.ebi.ac.uk/QuickGO/GTerm?id=GO:0030133
6	5,6	lytic vacuole membrane	GO:0098852	2.5e-05	8.28e-05	CLTC|0.257563488405;UBA1|0.611744020566;CKAP4|0.269807059126;GAA|1.90659709058;ATP6V1B2|0.337275633585;ATP6V1A|0.224377512667;MGST1|2.81668845382;AP2M1|0.49277466847;FLOT1|0.467487598876;LAMTOR1|0.336575017319;AP2A1|0.271683715632;ARL8B|0.366529189297;ATP6V1G1|0.144987456813;ARRB1|0.323088207659	14	584	551	87968	http://www.ebi.ac.uk/QuickGO/GTerm?id=GO:0098852
4	4	phagocytic cup	GO:0001891	2.77e-05	9.13e-05	RACK1|0.423959982317;ANXA1|0.425137080032;CORO1A|0.343409058357;DNM2|0.330105710254	4	28	551	87968	http://www.ebi.ac.uk/QuickGO/GTerm?id=GO:0001891
8	7,8	commitment complex	GO:0000243	2.84e-05	9.28e-05	SNRPD3|0.366783336042;SNRPD1|0.307999518361;SNRPC|0.378141999321	3	10	551	87968	http://www.ebi.ac.uk/QuickGO/GTerm?id=GO:0000243
4	4	nonhomologous end joining complex	GO:0070419	2.84e-05	9.28e-05	PRKDC|0.225000482448;XRCC6|0.274713554394;XRCC5|0.424253950853	3	10	551	87968	http://www.ebi.ac.uk/QuickGO/GTerm?id=GO:0070419
6	5,6	Golgi membrane	GO:0000139	2.85e-05	9.28e-05	CLTC|0.257563488405;COPB1|0.410370804405;COPB2|0.448133349785;FTCD|5.1873582186;HPD|5.11239745281;GBP1|0.329191730515;ARCN1|0.561749951516;ARF3|0.339151081862;DNM2|0.330105710254;ACBD3|0.474013482564;TFG|0.296684199414;RAB10|0.322193657621;SEC31A|0.560971740265;BSG|0.593368398828;SCAMP3|0.527411158534;AP2A1|0.271683715632;B2M|0.502083771619;GALNT2|2.13317156166;HLA-A|0.329191730515;CTSC|0.1469095…	22	1285	551	87968	http://www.ebi.ac.uk/QuickGO/GTerm?id=GO:0000139
5	5	plasma membrane raft	GO:0044853	2.91e-05	9.45e-05	CTSB|0.409802303819;MAPK1|0.479299719246;HMOX1|0.291991848653;ITGB2|0.193579756963;EHD2|2.41663568678;FLOT1|0.467487598876;CORO1C|0.399702915176	7	138	551	87968	http://www.ebi.ac.uk/QuickGO/GTerm?id=GO:0044853
5	4,5	Golgi apparatus part	GO:0044431	3.01e-05	9.75e-05	CLTC|0.257563488405;COPB1|0.410370804405;COPB2|0.448133349785;FTCD|5.1873582186;PRELP|0.465870214652;HPD|5.11239745281;GBP1|0.329191730515;ARCN1|0.561749951516;ARF3|0.339151081862;DNM2|0.330105710254;ACBD3|0.474013482564;TFG|0.296684199414;RAB10|0.322193657621;DCN|0.247757390816;SEC31A|0.560971740265;BSG|0.593368398828;SCAMP3|0.527411158534;ACTR1A|0.585199320737;AP2A1|0.271683715632;B2M|0.5020837…	26	1679	551	87968	http://www.ebi.ac.uk/QuickGO/GTerm?id=GO:0044431
4	4	brush border	GO:0005903	3.19e-05	0.000103	FLNB|0.433769343576;ACTR3|0.422786143689;DCXR|5.25977104082;TPM3|0.545631938527;CLIC1|0.395294558302;SLC9A3R1|0.443190849597;SLC2A2|3.1689392437	7	140	551	87968	http://www.ebi.ac.uk/QuickGO/GTerm?id=GO:0005903
9	4,5,6,8,9	I band	GO:0031674	3.37e-05	0.000108	FLNB|0.433769343576;ALDOA|0.538493188097;BIN1|0.480297431977;FKBP1A|0.305236628167;GLRX3|0.374749900439;CFL2|4.26930135216;KRT19|0.327144517864;CRYAB|4.44443491462	8	193	551	87968	http://www.ebi.ac.uk/QuickGO/GTerm?id=GO:0031674
7	6,7	catalytic step 1 spliceosome	GO:0071012	3.88e-05	0.000124	EIF4A3|0.29057852688;PRPF19|0.414085330667;RBM8A|0.263340258989	3	11	551	87968	http://www.ebi.ac.uk/QuickGO/GTerm?id=GO:0071012
10	6,7,8,9,10	mitotic spindle microtubule	GO:1990498	3.92e-05	0.000124	CLTC|0.257563488405;HNRNPU|0.321970407377	2	2	551	87968	http://www.ebi.ac.uk/QuickGO/GTerm?id=GO:1990498
5	5	UBC13-UEV1A complex	GO:0035370	3.92e-05	0.000124	UBE2N|0.414947292795;UBE2V1|0.361984543095	2	2	551	87968	http://www.ebi.ac.uk/QuickGO/GTerm?id=GO:0035370
7	6,7	integrin alpha1-beta1 complex	GO:0034665	3.92e-05	0.000124	ITGB1|0.383420664918;ITGA1|0.4547041259	2	2	551	87968	http://www.ebi.ac.uk/QuickGO/GTerm?id=GO:0034665
9	6,7,8,9	lysosomal membrane	GO:0005765	4.14e-05	0.00013	CLTC|0.257563488405;UBA1|0.611744020566;CKAP4|0.269807059126;GAA|1.90659709058;ATP6V1B2|0.337275633585;ATP6V1A|0.224377512667;MGST1|2.81668845382;AP2M1|0.49277466847;FLOT1|0.467487598876;LAMTOR1|0.336575017319;AP2A1|0.271683715632;ARL8B|0.366529189297;ATP6V1G1|0.144987456813;ARRB1|0.323088207659	14	612	551	87968	http://www.ebi.ac.uk/QuickGO/GTerm?id=GO:0005765
8	4,6,7,8	microtubule	GO:0005874	4.18e-05	0.000131	DYNC1H1|0.536258308409;CLTC|0.257563488405;TUBB4B|0.544876056107;IQGAP1|0.394473420426;EML4|0.415811049187;CCT4|0.500346693731;HNRNPU|0.321970407377;DCXR|5.25977104082;NDRG1|0.440434687063;DCTN2|0.457866843209;CYP2A6|2.99592186885;DCTN1|0.450937689191;DNM2|0.330105710254;STMN1|0.297507924077;MAPRE1|0.312732270028;CCT6A|0.458819941156;TUBA1C|0.29341204457	17	862	551	87968	http://www.ebi.ac.uk/QuickGO/GTerm?id=GO:0005874
8	7,8	U2 snRNP	GO:0005686	4.19e-05	0.000131	SNRPD3|0.366783336042;SF3B2|0.175069540111;SNRPD1|0.307999518361;SNRPE|0.238820734096	4	31	551	87968	http://www.ebi.ac.uk/QuickGO/GTerm?id=GO:0005686
7	5,6,7	smooth endoplasmic reticulum	GO:0005790	4.22e-05	0.000131	APOB|0.600818024763;ALDOB|16.0666806918;FTCD|5.1873582186;PPIB|0.551716870021;ERP29|0.458819941156	5	61	551	87968	http://www.ebi.ac.uk/QuickGO/GTerm?id=GO:0005790
6	5,6	ficolin-1-rich granule membrane	GO:0101003	4.22e-05	0.000131	COPB1|0.410370804405;GAA|1.90659709058;RHOA|0.63463544301;ITGB2|0.193579756963;LAMTOR1|0.336575017319	5	61	551	87968	http://www.ebi.ac.uk/QuickGO/GTerm?id=GO:0101003
8	4,5,7,8	sarcomere	GO:0030017	4.32e-05	0.000133	FLNB|0.433769343576;ALDOA|0.538493188097;TPM3|0.545631938527;BIN1|0.480297431977;FKBP1A|0.305236628167;GLRX3|0.374749900439;CORO1C|0.399702915176;CFL2|4.26930135216;KRT19|0.327144517864;CRYAB|4.44443491462	10	322	551	87968	http://www.ebi.ac.uk/QuickGO/GTerm?id=GO:0030017
6	5,6	vesicle coat	GO:0030120	4.55e-05	0.00014	CLTC|0.257563488405;COPB1|0.410370804405;COPB2|0.448133349785;ARCN1|0.561749951516;SEC31A|0.560971740265;AP2M1|0.49277466847;AP2A1|0.271683715632	7	148	551	87968	http://www.ebi.ac.uk/QuickGO/GTerm?id=GO:0030120
3	3	Flemming body	GO:0090543	4.76e-05	0.000146	PDCD6IP|0.371903440609;CAPG|0.294430697399;RAN|0.18124335411;RALA|0.323312232972	4	32	551	87968	http://www.ebi.ac.uk/QuickGO/GTerm?id=GO:0090543
9	7,8,9	nuclear speck	GO:0016607	5.05e-05	0.000154	CKAP4|0.269807059126;LMNA|0.582366793234;DDX39B|0.390934821564;DDX17|0.40781874667;HNRNPU|0.321970407377;APEX1|0.556325060292;PCBP1|0.383952567426;DHX15|0.535144349213;EIF4A3|0.29057852688;EFTUD2|0.320856474391;PRPF19|0.414085330667;SF3B2|0.175069540111;COPS4|1.76296031581;ALYREF|0.251738887514;RBM8A|0.263340258989	15	705	551	87968	http://www.ebi.ac.uk/QuickGO/GTerm?id=GO:0016607
5	5	axon cytoplasm	GO:1904115	5.32e-05	0.000162	DYNC1H1|0.536258308409;SOD1|3.4749687406;RANGAP1|0.417254640578;ARL8B|0.366529189297;UCHL1|0.210369870571	5	64	551	87968	http://www.ebi.ac.uk/QuickGO/GTerm?id=GO:1904115
4	4	perikaryon	GO:0043204	5.85e-05	0.000177	GOT2|2.59547753388;RACK1|0.423959982317;GLUL|4.04460832341;MAPK1|0.479299719246;ITGA1|0.4547041259;FUS|0.243501067136;CRYAB|4.44443491462	7	154	551	87968	http://www.ebi.ac.uk/QuickGO/GTerm?id=GO:0043204
7	5,6,7	mitochondrial intermembrane space	GO:0005758	6.22e-05	0.000188	GATM|2.51228476229;AIFM1|1.92252185678;SOD1|3.4749687406;DIABLO|0.431669779287;TIMM8A|2.67771051396;TIMM13|2.62442250918	6	107	551	87968	http://www.ebi.ac.uk/QuickGO/GTerm?id=GO:0005758
4	4	lipoprotein particle	GO:1990777	7.13e-05	0.000213	APOB|0.600818024763;APOH|0.576343173399;PON1|3.24450862231;SAA1|4.22514250141;APOC3|9.05679121689	5	68	551	87968	http://www.ebi.ac.uk/QuickGO/GTerm?id=GO:1990777
5	3,4,5	plasma lipoprotein particle	GO:0034358	7.13e-05	0.000213	APOB|0.600818024763;APOH|0.576343173399;PON1|3.24450862231;SAA1|4.22514250141;APOC3|9.05679121689	5	68	551	87968	http://www.ebi.ac.uk/QuickGO/GTerm?id=GO:0034358
10	5,6,7,8,9,10	endolysosome membrane	GO:0036020	8.45e-05	0.000252	CLTC|0.257563488405;AP2M1|0.49277466847;AP2A1|0.271683715632	3	14	551	87968	http://www.ebi.ac.uk/QuickGO/GTerm?id=GO:0036020
6	6	caveola	GO:0005901	8.85e-05	0.000263	CTSB|0.409802303819;MAPK1|0.479299719246;HMOX1|0.291991848653;EHD2|2.41663568678;FLOT1|0.467487598876;CORO1C|0.399702915176	6	114	551	87968	http://www.ebi.ac.uk/QuickGO/GTerm?id=GO:0005901
3	3	apical part of cell	GO:0045177	8.89e-05	0.000263	AKR1A1|1.56808090815;ANXA1|0.425137080032;CTSB|0.409802303819;ATP6V1B2|0.337275633585;CA2|3.00007797857;ATP6V1A|0.224377512667;SLC9A3R1|0.443190849597;MGST1|2.81668845382;FLOT1|0.467487598876;AP2A1|0.271683715632;SLC2A2|3.1689392437;REEP6|2.87188902125	12	498	551	87968	http://www.ebi.ac.uk/QuickGO/GTerm?id=GO:0045177
4	3,4	clathrin-coated pit	GO:0005905	9.74e-05	0.000287	CLTC|0.257563488405;DNM2|0.330105710254;TFRC|0.18453930071;AP2M1|0.49277466847;AP2A1|0.271683715632;ARRB1|0.323088207659	6	116	551	87968	http://www.ebi.ac.uk/QuickGO/GTerm?id=GO:0005905
8	5,6,7,8	spindle	GO:0005819	0.000101	0.000298	CLTC|0.257563488405;EML4|0.415811049187;HNRNPU|0.321970407377;ANXA11|0.356259403537;MAPK1|0.479299719246;CAPG|0.294430697399;DCTN1|0.450937689191;RANGAP1|0.417254640578;RTRAF|1.95477153282;MAPRE1|0.312732270028;PRPF19|0.414085330667;ARL8B|0.366529189297	12	505	551	87968	http://www.ebi.ac.uk/QuickGO/GTerm?id=GO:0005819
3	3	cluster of actin-based cell projections	GO:0098862	0.000102	0.000298	FLNB|0.433769343576;ACTR3|0.422786143689;DCXR|5.25977104082;CLIC1|0.395294558302;SLC9A3R1|0.443190849597;CALB1|0.294226684305;TWF2|0.267386771971;SLC2A2|3.1689392437	8	226	551	87968	http://www.ebi.ac.uk/QuickGO/GTerm?id=GO:0098862
5	4,5	rough endoplasmic reticulum membrane	GO:0030867	0.000105	0.000307	UBA1|0.611744020566;ALDOB|16.0666806918;SRP9|0.351111218934;RPL27|0.506277403675	4	39	551	87968	http://www.ebi.ac.uk/QuickGO/GTerm?id=GO:0030867
6	5,6	microtubule organizing center part	GO:0044450	0.000112	0.000324	ALDOB|16.0666806918;G6PD|0.337743521134;FTCD|5.1873582186;CAPG|0.294430697399;RAN|0.18124335411;DCTN1|0.450937689191;FLOT1|0.467487598876;ACTR1A|0.585199320737	8	229	551	87968	http://www.ebi.ac.uk/QuickGO/GTerm?id=GO:0044450
7	6,7	dense fibrillar component	GO:0001651	0.000117	0.000339	NCL|0.235206526878;SNU13|0.179866697501	2	3	551	87968	http://www.ebi.ac.uk/QuickGO/GTerm?id=GO:0001651
4	4	invadopodium	GO:0071437	0.000129	0.000372	ACTR2|0.341273429471;ITGB1|0.383420664918;FSCN1|0.555939578759	3	16	551	87968	http://www.ebi.ac.uk/QuickGO/GTerm?id=GO:0071437
10	4,5,6,7,9,10	Z disc	GO:0030018	0.00013	0.000374	FLNB|0.433769343576;BIN1|0.480297431977;FKBP1A|0.305236628167;GLRX3|0.374749900439;CFL2|4.26930135216;KRT19|0.327144517864;CRYAB|4.44443491462	7	175	551	87968	http://www.ebi.ac.uk/QuickGO/GTerm?id=GO:0030018
5	4,5	vacuolar membrane	GO:0005774	0.000137	0.000391	CLTC|0.257563488405;UBA1|0.611744020566;CKAP4|0.269807059126;GAA|1.90659709058;ATP6V1B2|0.337275633585;ATP6V1A|0.224377512667;YWHAB|0.405563577789;MGST1|2.81668845382;AP2M1|0.49277466847;FLOT1|0.467487598876;LAMTOR1|0.336575017319;AP2A1|0.271683715632;ARL8B|0.366529189297;ATP6V1G1|0.144987456813;ARRB1|0.323088207659	15	772	551	87968	http://www.ebi.ac.uk/QuickGO/GTerm?id=GO:0005774
5	5	basolateral plasma membrane	GO:0016323	0.000141	0.000402	ANXA1|0.425137080032;SLC27A5|4.68484072488;CA2|3.00007797857;SCRIB|0.323312232972;TFRC|0.18453930071;FLOT1|0.467487598876;AP2A1|0.271683715632;SLC2A2|3.1689392437;ARRB1|0.323088207659	9	302	551	87968	http://www.ebi.ac.uk/QuickGO/GTerm?id=GO:0016323
4	4	SMN-Sm protein complex	GO:0034719	0.000156	0.000443	SNRPD3|0.366783336042;SNRPD1|0.307999518361;SNRPE|0.238820734096	3	17	551	87968	http://www.ebi.ac.uk/QuickGO/GTerm?id=GO:0034719
4	4	leading edge membrane	GO:0031256	0.00016	0.000454	TLN1|0.499653546495;HSP90AA1|0.563309614249;CFL1|0.480297431977;RHOA|0.63463544301;ITGB1|0.383420664918;DNM2|0.330105710254;CORO1C|0.399702915176	7	181	551	87968	http://www.ebi.ac.uk/QuickGO/GTerm?id=GO:0031256
8	5,6,7,8	actomyosin	GO:0042641	0.000184	0.000519	FLNB|0.433769343576;WDR1|0.374230746698;PDCD6IP|0.371903440609;TPM3|0.545631938527;FSCN1|0.555939578759	5	83	551	87968	http://www.ebi.ac.uk/QuickGO/GTerm?id=GO:0042641
4	4	neuron projection terminus	GO:0044306	0.000202	0.000569	GLUL|4.04460832341;SLC18A1|0.206755842111;BLVRB|1.53900722016;RAB5A|0.226722582233;CALB1|0.294226684305;HNRNPR|0.399425958225;UCHL1|0.210369870571	7	188	551	87968	http://www.ebi.ac.uk/QuickGO/GTerm?id=GO:0044306
6	5,6	cytoplasmic microtubule	GO:0005881	0.000206	0.000577	DYNC1H1|0.536258308409;DCXR|5.25977104082;CYP2A6|2.99592186885;MAPRE1|0.312732270028;TUBA1C|0.29341204457	5	85	551	87968	http://www.ebi.ac.uk/QuickGO/GTerm?id=GO:0005881
6	3,4,5,6	retromer, tubulation complex	GO:0030905	0.000233	0.000649	SNX2|0.393653988285;SNX6|0.487339815446	2	4	551	87968	http://www.ebi.ac.uk/QuickGO/GTerm?id=GO:0030905
8	5,6,7,8	actin cap	GO:0030478	0.000233	0.000649	GSN|0.496202187343;ACTR2|0.341273429471	2	4	551	87968	http://www.ebi.ac.uk/QuickGO/GTerm?id=GO:0030478
4	4	external side of plasma membrane	GO:0009897	0.000238	0.000659	ANXA1|0.425137080032;CTSB|0.409802303819;ITGB1|0.383420664918;CD163|0.443498152576;ITGA1|0.4547041259;BCAM|0.304813773519;TFRC|0.18453930071;ITGB2|0.193579756963;FLOT1|0.467487598876;B2M|0.502083771619	10	397	551	87968	http://www.ebi.ac.uk/QuickGO/GTerm?id=GO:0009897
8	6,7,8	COPI-coated vesicle	GO:0030137	0.000238	0.000659	COPB1|0.410370804405;COPB2|0.448133349785;ARCN1|0.561749951516;ACTR1A|0.585199320737	4	48	551	87968	http://www.ebi.ac.uk/QuickGO/GTerm?id=GO:0030137
4	4	cell-cell contact zone	GO:0044291	0.000283	0.000776	ITGB1|0.383420664918;SCRIB|0.323312232972;YWHAH|0.394200087028;FLOT1|0.467487598876;RAP2B|0.402483068811	5	91	551	87968	http://www.ebi.ac.uk/QuickGO/GTerm?id=GO:0044291
6	5,6	specific granule membrane	GO:0035579	0.000283	0.000776	CKAP4|0.269807059126;SLC27A2|2.26106113425;ITGB2|0.193579756963;LAMTOR1|0.336575017319;RAP2B|0.402483068811	5	91	551	87968	http://www.ebi.ac.uk/QuickGO/GTerm?id=GO:0035579
7	5,6,7	Golgi subcompartment	GO:0098791	0.000295	0.000809	CLTC|0.257563488405;COPB1|0.410370804405;COPB2|0.448133349785;FTCD|5.1873582186;HPD|5.11239745281;GBP1|0.329191730515;ARCN1|0.561749951516;ARF3|0.339151081862;DNM2|0.330105710254;ACBD3|0.474013482564;TFG|0.296684199414;RAB10|0.322193657621;SEC31A|0.560971740265;BSG|0.593368398828;SCAMP3|0.527411158534;B2M|0.502083771619;GALNT2|2.13317156166;HLA-A|0.329191730515;CTSC|0.146909541052;TAPBP|0.3572485…	21	1413	551	87968	http://www.ebi.ac.uk/QuickGO/GTerm?id=GO:0098791
6	5,6	nuclear chromosome	GO:0000228	0.000301	0.00082	PRKDC|0.225000482448;XRCC6|0.274713554394;XRCC5|0.424253950853;HNRNPU|0.321970407377;SSB|0.2513901451;APEX1|0.556325060292;PARP1|0.268501117905;PPP1CB|0.390393246304;HMGB1|0.38958228983;DDB1|0.362235538639;ANP32E|0.374490233606;PRPF19|0.414085330667;MCM3|0.458184322338;HMGB2|0.230685623163;FEN1|0.278548412705;ALYREF|0.251738887514	16	924	551	87968	http://www.ebi.ac.uk/QuickGO/GTerm?id=GO:0000228
6	6	cell projection cytoplasm	GO:0032838	0.000332	0.000901	DYNC1H1|0.536258308409;HNRNPU|0.321970407377;MAPK1|0.479299719246;SOD1|3.4749687406;RANGAP1|0.417254640578;ARL8B|0.366529189297;UCHL1|0.210369870571	7	204	551	87968	http://www.ebi.ac.uk/QuickGO/GTerm?id=GO:0032838
3	3	GABA-ergic synapse	GO:0098982	0.000387	0.00105	FLOT1|0.467487598876;CALB1|0.294226684305	2	5	551	87968	http://www.ebi.ac.uk/QuickGO/GTerm?id=GO:0098982
7	5,6,7	nuclear chromosome part	GO:0044454	0.000396	0.00107	PRKDC|0.225000482448;XRCC6|0.274713554394;XRCC5|0.424253950853;SSB|0.2513901451;APEX1|0.556325060292;PARP1|0.268501117905;PPP1CB|0.390393246304;HMGB1|0.38958228983;DDB1|0.362235538639;ANP32E|0.374490233606;PRPF19|0.414085330667;MCM3|0.458184322338;HMGB2|0.230685623163;FEN1|0.278548412705;ALYREF|0.251738887514	15	854	551	87968	http://www.ebi.ac.uk/QuickGO/GTerm?id=GO:0044454
6	5,6	telomerase holoenzyme complex	GO:0005697	0.000448	0.0012	HNRNPU|0.321970407377;SNRPD3|0.366783336042;SNRPE|0.238820734096	3	24	551	87968	http://www.ebi.ac.uk/QuickGO/GTerm?id=GO:0005697
6	4,5,6	chylomicron	GO:0042627	0.000448	0.0012	APOB|0.600818024763;APOH|0.576343173399;APOC3|9.05679121689	3	24	551	87968	http://www.ebi.ac.uk/QuickGO/GTerm?id=GO:0042627
3	3	chaperone complex	GO:0101031	0.000448	0.0012	CCT4|0.500346693731;STIP1|0.470413053757;CCT6A|0.458819941156	3	24	551	87968	http://www.ebi.ac.uk/QuickGO/GTerm?id=GO:0101031
4	4	cytoplasmic side of membrane	GO:0098562	0.000461	0.00123	IQGAP1|0.394473420426;G6PD|0.337743521134;RHOA|0.63463544301;DIABLO|0.431669779287;RAB5A|0.226722582233;FKBP1A|0.305236628167;RPL27|0.506277403675;GNG12|2.66659735418;GRB2|0.369590607818;ARRB1|0.323088207659	10	432	551	87968	http://www.ebi.ac.uk/QuickGO/GTerm?id=GO:0098562
7	6,7	cytoplasmic stress granule	GO:0010494	0.000494	0.0013	KPNB1|0.539614118252;EIF2S1|0.493458272943;IGF2BP1|0.230685623163;ELAVL1|0.217336140023	4	58	551	87968	http://www.ebi.ac.uk/QuickGO/GTerm?id=GO:0010494
7	6,7	eukaryotic 48S preinitiation complex	GO:0033290	0.000494	0.0013	EIF3B|0.483638164807;EIF2S1|0.493458272943;EIF3C|0.399149193178;EIF3F|0.412652704256	4	58	551	87968	http://www.ebi.ac.uk/QuickGO/GTerm?id=GO:0033290
8	7,8	U1 snRNP	GO:0005685	0.000494	0.0013	SNRPD3|0.366783336042;SNRPD1|0.307999518361;SNRPC|0.378141999321;SNRPE|0.238820734096	4	58	551	87968	http://www.ebi.ac.uk/QuickGO/GTerm?id=GO:0005685
6	5,6	translation preinitiation complex	GO:0070993	0.000528	0.00138	EIF3B|0.483638164807;EIF2S1|0.493458272943;EIF3C|0.399149193178;EIF3F|0.412652704256	4	59	551	87968	http://www.ebi.ac.uk/QuickGO/GTerm?id=GO:0070993
10	5,6,7,8,9,10	azurophil granule membrane	GO:0035577	0.000528	0.00138	CKAP4|0.269807059126;GAA|1.90659709058;MGST1|2.81668845382;LAMTOR1|0.336575017319	4	59	551	87968	http://www.ebi.ac.uk/QuickGO/GTerm?id=GO:0035577
8	7,8	clathrin-coated endocytic vesicle	GO:0045334	0.000546	0.00143	APOB|0.600818024763;CLTC|0.257563488405;DNM2|0.330105710254;AP2M1|0.49277466847;AP2A1|0.271683715632	5	105	551	87968	http://www.ebi.ac.uk/QuickGO/GTerm?id=GO:0045334
7	5,6,7	very-low-density lipoprotein particle	GO:0034361	0.000571	0.00149	APOB|0.600818024763;APOH|0.576343173399;APOC3|9.05679121689	3	26	551	87968	http://www.ebi.ac.uk/QuickGO/GTerm?id=GO:0034361
4	3,4	myelin sheath abaxonal region	GO:0035748	0.000578	0.00149	ITGB1|0.383420664918;SCRIB|0.323312232972	2	6	551	87968	http://www.ebi.ac.uk/QuickGO/GTerm?id=GO:0035748
4	4	CRD-mediated mRNA stability complex	GO:0070937	0.000578	0.00149	HNRNPU|0.321970407377;IGF2BP1|0.230685623163	2	6	551	87968	http://www.ebi.ac.uk/QuickGO/GTerm?id=GO:0070937
9	5,6,8,9	early endosome membrane	GO:0031901	0.000579	0.00149	ANXA1|0.425137080032;HSD17B6|9.99356900523;RAB5A|0.226722582233;B2M|0.502083771619;SNX2|0.393653988285;HLA-A|0.329191730515;SNX6|0.487339815446	7	224	551	87968	http://www.ebi.ac.uk/QuickGO/GTerm?id=GO:0031901
6	4,5,6	triglyceride-rich plasma lipoprotein particle	GO:0034385	0.000639	0.00164	APOB|0.600818024763;APOH|0.576343173399;APOC3|9.05679121689	3	27	551	87968	http://www.ebi.ac.uk/QuickGO/GTerm?id=GO:0034385
4	4	F-actin capping protein complex	GO:0008290	0.000639	0.00164	CAPZB|0.429878243122;CAPG|0.294430697399;CAPZA1|0.511214265305	3	27	551	87968	http://www.ebi.ac.uk/QuickGO/GTerm?id=GO:0008290
5	4,5	axon terminus	GO:0043679	0.000649	0.00166	GLUL|4.04460832341;SLC18A1|0.206755842111;BLVRB|1.53900722016;RAB5A|0.226722582233;CALB1|0.294226684305;HNRNPR|0.399425958225	6	165	551	87968	http://www.ebi.ac.uk/QuickGO/GTerm?id=GO:0043679
7	5,6,7	nucleoplasm part	GO:0044451	0.000763	0.00194	AOX1|3.78685452495;CKAP4|0.269807059126;LMNA|0.582366793234;DDX39B|0.390934821564;DDX17|0.40781874667;HNRNPU|0.321970407377;APEX1|0.556325060292;PARP1|0.268501117905;PPP1CB|0.390393246304;PCBP1|0.383952567426;DHX15|0.535144349213;EIF4A3|0.29057852688;EFTUD2|0.320856474391;HNRNPA2B1|0.454389058224;HNRNPM|0.317097849831;SH3BGRL3|0.481297221551;SNRPD3|0.366783336042;ANP32E|0.374490233606;PRPF19|0.41…	29	2411	551	87968	http://www.ebi.ac.uk/QuickGO/GTerm?id=GO:0044451
8	5,6,7,8	manchette	GO:0002177	0.000805	0.00203	RAN|0.18124335411;ACTR1A|0.585199320737	2	7	551	87968	http://www.ebi.ac.uk/QuickGO/GTerm?id=GO:0002177
7	5,6,7	intermediate-density lipoprotein particle	GO:0034363	0.000805	0.00203	APOB|0.600818024763;APOC3|9.05679121689	2	7	551	87968	http://www.ebi.ac.uk/QuickGO/GTerm?id=GO:0034363
7	6,7	U7 snRNP	GO:0005683	0.000805	0.00203	SNRPD3|0.366783336042;SNRPE|0.238820734096	2	7	551	87968	http://www.ebi.ac.uk/QuickGO/GTerm?id=GO:0005683
7	5,6,7	endoplasmic reticulum tubular network	GO:0071782	0.000875	0.00219	KPNB1|0.539614118252;RTN4|0.140048651774;RAB10|0.322193657621	3	30	551	87968	http://www.ebi.ac.uk/QuickGO/GTerm?id=GO:0071782
4	4	dendrite cytoplasm	GO:0032839	0.000875	0.00219	HNRNPU|0.321970407377;MAPK1|0.479299719246;SOD1|3.4749687406	3	30	551	87968	http://www.ebi.ac.uk/QuickGO/GTerm?id=GO:0032839
4	4	glial cell projection	GO:0097386	0.000875	0.00219	GLUL|4.04460832341;EIF2S1|0.493458272943;ITGB1|0.383420664918	3	30	551	87968	http://www.ebi.ac.uk/QuickGO/GTerm?id=GO:0097386
7	6,7	prespliceosome	GO:0071010	0.000964	0.0024	SNRPD3|0.366783336042;SNRPD1|0.307999518361;SNRPC|0.378141999321	3	31	551	87968	http://www.ebi.ac.uk/QuickGO/GTerm?id=GO:0071010
7	5,6,7	COPI vesicle coat	GO:0030126	0.00106	0.00262	COPB1|0.410370804405;COPB2|0.448133349785;ARCN1|0.561749951516	3	32	551	87968	http://www.ebi.ac.uk/QuickGO/GTerm?id=GO:0030126
10	6,7,8,9,10	centriolar satellite	GO:0034451	0.00106	0.00262	ALDOB|16.0666806918;G6PD|0.337743521134;FLOT1|0.467487598876	3	32	551	87968	http://www.ebi.ac.uk/QuickGO/GTerm?id=GO:0034451
7	5,6,7	spherical high-density lipoprotein particle	GO:0034366	0.00107	0.00264	PON1|3.24450862231;APOC3|9.05679121689	2	8	551	87968	http://www.ebi.ac.uk/QuickGO/GTerm?id=GO:0034366
5	4,5	apical plasma membrane	GO:0016324	0.0011	0.00272	AKR1A1|1.56808090815;ANXA1|0.425137080032;CTSB|0.409802303819;ATP6V1B2|0.337275633585;ATP6V1A|0.224377512667;SLC9A3R1|0.443190849597;FLOT1|0.467487598876;AP2A1|0.271683715632;SLC2A2|3.1689392437	9	402	551	87968	http://www.ebi.ac.uk/QuickGO/GTerm?id=GO:0016324
6	5,6	endoplasmic reticulum-Golgi intermediate compartment	GO:0005793	0.00116	0.00284	COPB1|0.410370804405;FTCD|5.1873582186;HMGB1|0.38958228983;CTSC|0.146909541052;TAPBP|0.357248534935	5	124	551	87968	http://www.ebi.ac.uk/QuickGO/GTerm?id=GO:0005793
6	5,6	tertiary granule membrane	GO:0070821	0.00118	0.00288	COPB1|0.410370804405;GAA|1.90659709058;ITGB2|0.193579756963;RAP2B|0.402483068811	4	73	551	87968	http://www.ebi.ac.uk/QuickGO/GTerm?id=GO:0070821
5	4,5	smooth endoplasmic reticulum membrane	GO:0030868	0.00137	0.00332	ALDOB|16.0666806918;FTCD|5.1873582186	2	9	551	87968	http://www.ebi.ac.uk/QuickGO/GTerm?id=GO:0030868
6	5,6	smooth endoplasmic reticulum part	GO:0097425	0.00137	0.00332	ALDOB|16.0666806918;FTCD|5.1873582186	2	9	551	87968	http://www.ebi.ac.uk/QuickGO/GTerm?id=GO:0097425
9	5,7,8,9	lamin filament	GO:0005638	0.00137	0.00332	LMNA|0.582366793234;EIF6|0.432568345292	2	9	551	87968	http://www.ebi.ac.uk/QuickGO/GTerm?id=GO:0005638
5	4,5	cell-cell adherens junction	GO:0005913	0.00147	0.00356	ANXA1|0.425137080032;NDRG1|0.440434687063;RAB10|0.322193657621;SCRIB|0.323312232972;FLOT1|0.467487598876	5	131	551	87968	http://www.ebi.ac.uk/QuickGO/GTerm?id=GO:0005913
6	5,6	endosome lumen	GO:0031904	0.0015	0.00359	APOB|0.600818024763;CTSB|0.409802303819;B2M|0.502083771619	3	36	551	87968	http://www.ebi.ac.uk/QuickGO/GTerm?id=GO:0031904
7	5,6,7	COPI-coated vesicle membrane	GO:0030663	0.0015	0.00359	COPB1|0.410370804405;COPB2|0.448133349785;ARCN1|0.561749951516	3	36	551	87968	http://www.ebi.ac.uk/QuickGO/GTerm?id=GO:0030663
8	5,6,7,8	actin filament bundle	GO:0032432	0.00151	0.0036	FLNB|0.433769343576;TPM3|0.545631938527;FSCN1|0.555939578759;CRYAB|4.44443491462	4	78	551	87968	http://www.ebi.ac.uk/QuickGO/GTerm?id=GO:0032432
4	4	exon-exon junction complex	GO:0035145	0.00162	0.00386	EIF4A3|0.29057852688;ALYREF|0.251738887514;RBM8A|0.263340258989	3	37	551	87968	http://www.ebi.ac.uk/QuickGO/GTerm?id=GO:0035145
8	7,8	U5 snRNP	GO:0005682	0.00162	0.00386	SNRPD3|0.366783336042;SNRPD1|0.307999518361;SNRPE|0.238820734096	3	37	551	87968	http://www.ebi.ac.uk/QuickGO/GTerm?id=GO:0005682
7	6,7	post-mRNA release spliceosomal complex	GO:0071014	0.0017	0.00403	DHX15|0.535144349213;HNRNPM|0.317097849831	2	10	551	87968	http://www.ebi.ac.uk/QuickGO/GTerm?id=GO:0071014
5	5	eukaryotic translation initiation factor 3 complex, eIF3m	GO:0071541	0.0017	0.00403	EIF3B|0.483638164807;EIF3F|0.412652704256	2	10	551	87968	http://www.ebi.ac.uk/QuickGO/GTerm?id=GO:0071541
4	4	filtration diaphragm	GO:0036056	0.00207	0.00487	IQGAP1|0.394473420426;F11R|0.315125847896	2	11	551	87968	http://www.ebi.ac.uk/QuickGO/GTerm?id=GO:0036056
5	5	slit diaphragm	GO:0036057	0.00207	0.00487	IQGAP1|0.394473420426;F11R|0.315125847896	2	11	551	87968	http://www.ebi.ac.uk/QuickGO/GTerm?id=GO:0036057
5	5	dendritic growth cone	GO:0044294	0.00207	0.00487	HSP90AA1|0.563309614249;RTN4|0.140048651774	2	11	551	87968	http://www.ebi.ac.uk/QuickGO/GTerm?id=GO:0044294
9	5,6,7,8,9	clathrin-coated endocytic vesicle membrane	GO:0030669	0.00216	0.00504	APOB|0.600818024763;CLTC|0.257563488405;AP2M1|0.49277466847;AP2A1|0.271683715632	4	86	551	87968	http://www.ebi.ac.uk/QuickGO/GTerm?id=GO:0030669
6	4,5,6	clathrin coat of coated pit	GO:0030132	0.00218	0.00509	CLTC|0.257563488405;AP2M1|0.49277466847;AP2A1|0.271683715632	3	41	551	87968	http://www.ebi.ac.uk/QuickGO/GTerm?id=GO:0030132
7	6,7	intermediate filament cytoskeleton	GO:0045111	0.00226	0.00525	KRT8|0.518709968283;LMNA|0.582366793234;KRT1|0.461371246327;KRT7|0.335178147895;EIF6|0.432568345292;DCTN1|0.450937689191;KRT10|0.29219431214;HNRNPA1|0.331481440075;S100A8|0.206183387153;KRT19|0.327144517864;KRT9|0.287174588749	11	626	551	87968	http://www.ebi.ac.uk/QuickGO/GTerm?id=GO:0045111
4	4	kinetochore	GO:0000776	0.00228	0.00528	HNRNPU|0.321970407377;SUGT1|0.445346450303;DCTN2|0.457866843209;DCTN1|0.450937689191;RANGAP1|0.417254640578;BUB3|0.483638164807	6	211	551	87968	http://www.ebi.ac.uk/QuickGO/GTerm?id=GO:0000776
4	4	immunological synapse	GO:0001772	0.00234	0.00541	PDCD6IP|0.371903440609;CORO1A|0.343409058357;ARHGDIA|0.396941965466	3	42	551	87968	http://www.ebi.ac.uk/QuickGO/GTerm?id=GO:0001772
3	3	extrinsic component of membrane	GO:0019898	0.00246	0.00567	IQGAP1|0.394473420426;ANXA1|0.425137080032;RHOA|0.63463544301;SCRIB|0.323312232972;FKBP1A|0.305236628167;EHD2|2.41663568678;SNX2|0.393653988285;MGLL|2.31498043398;GNG12|2.66659735418;GRB2|0.369590607818;SNX6|0.487339815446;ARRB1|0.323088207659	12	728	551	87968	http://www.ebi.ac.uk/QuickGO/GTerm?id=GO:0019898
6	5,6	flotillin complex	GO:0016600	0.00248	0.00567	FLOT1|0.467487598876;CORO1C|0.399702915176	2	12	551	87968	http://www.ebi.ac.uk/QuickGO/GTerm?id=GO:0016600
4	4	ubiquitin conjugating enzyme complex	GO:0031371	0.00248	0.00567	UBE2N|0.414947292795;UBE2V1|0.361984543095	2	12	551	87968	http://www.ebi.ac.uk/QuickGO/GTerm?id=GO:0031371
8	7,8	U6 snRNP	GO:0005688	0.00248	0.00567	DDX39B|0.390934821564;LSM2|0.496890546661	2	12	551	87968	http://www.ebi.ac.uk/QuickGO/GTerm?id=GO:0005688
5	4,5	terminal bouton	GO:0043195	0.00254	0.00579	SLC18A1|0.206755842111;BLVRB|1.53900722016;RAB5A|0.226722582233;CALB1|0.294226684305	4	90	551	87968	http://www.ebi.ac.uk/QuickGO/GTerm?id=GO:0043195
5	5	platelet alpha granule	GO:0031091	0.00265	0.00601	ALDOA|0.538493188097;THBS2|0.351354675052;OLA1|0.503128911749;FERMT3|0.210224103813	4	91	551	87968	http://www.ebi.ac.uk/QuickGO/GTerm?id=GO:0031091
9	5,6,7,8,9	spindle midzone	GO:0051233	0.00285	0.00646	HNRNPU|0.321970407377;MAPRE1|0.312732270028;ARL8B|0.366529189297	3	45	551	87968	http://www.ebi.ac.uk/QuickGO/GTerm?id=GO:0051233
4	3,4	dendritic spine head	GO:0044327	0.00292	0.00657	DNM2|0.330105710254;FUS|0.243501067136	2	13	551	87968	http://www.ebi.ac.uk/QuickGO/GTerm?id=GO:0044327
4	4	Ku70:Ku80 complex	GO:0043564	0.00292	0.00657	XRCC6|0.274713554394;XRCC5|0.424253950853	2	13	551	87968	http://www.ebi.ac.uk/QuickGO/GTerm?id=GO:0043564
4	4	zona pellucida receptor complex	GO:0002199	0.00339	0.00762	CCT4|0.500346693731;CCT6A|0.458819941156	2	14	551	87968	http://www.ebi.ac.uk/QuickGO/GTerm?id=GO:0002199
4	4	peptidase complex	GO:1905368	0.00371	0.00831	PSMB1|0.493116352247;PSMD12|0.486327473706;PSMA2|0.467487598876;UBQLN1|0.201520707873;SPCS3|0.450312989924;PSMF1|0.445655247948	6	233	551	87968	http://www.ebi.ac.uk/QuickGO/GTerm?id=GO:1905368
9	3,4,6,8,9	synaptic vesicle	GO:0008021	0.00379	0.00843	SLC18A1|0.206755842111;RAB5A|0.226722582233;RAB10|0.322193657621;BIN1|0.480297431977;COPS4|1.76296031581;SYNGR2|0.502431910212;RAB8B|0.473356815618	7	312	551	87968	http://www.ebi.ac.uk/QuickGO/GTerm?id=GO:0008021
4	4	proteasome complex	GO:0000502	0.00379	0.00843	ALAD|2.1361308161;PSMB1|0.493116352247;PSMD12|0.486327473706;PSMA2|0.467487598876;UBQLN1|0.201520707873;SEL1L|0.152512563784;PSMF1|0.445655247948	7	312	551	87968	http://www.ebi.ac.uk/QuickGO/GTerm?id=GO:0000502
5	5	endopeptidase complex	GO:1905369	0.0038	0.00843	PSMB1|0.493116352247;PSMD12|0.486327473706;PSMA2|0.467487598876;UBQLN1|0.201520707873;PSMF1|0.445655247948	5	163	551	87968	http://www.ebi.ac.uk/QuickGO/GTerm?id=GO:1905369
8	5,7,8	dynactin complex	GO:0005869	0.00385	0.00853	DCTN2|0.457866843209;DCTN1|0.450937689191;ACTR1A|0.585199320737	3	50	551	87968	http://www.ebi.ac.uk/QuickGO/GTerm?id=GO:0005869
8	6,7,8	chaperonin-containing T-complex	GO:0005832	0.0039	0.00858	CCT4|0.500346693731;CCT6A|0.458819941156	2	15	551	87968	http://www.ebi.ac.uk/QuickGO/GTerm?id=GO:0005832
4	4	endoplasmic reticulum chaperone complex	GO:0034663	0.0039	0.00858	PPIB|0.551716870021;MZB1|0.15987319766	2	15	551	87968	http://www.ebi.ac.uk/QuickGO/GTerm?id=GO:0034663
5	3,4,5	retromer complex	GO:0030904	0.0043	0.00945	DCTN1|0.450937689191;SNX2|0.393653988285;SNX6|0.487339815446	3	52	551	87968	http://www.ebi.ac.uk/QuickGO/GTerm?id=GO:0030904
7	5,6,7	nuclear lamina	GO:0005652	0.00443	0.00972	LMNA|0.582366793234;EIF6|0.432568345292	2	16	551	87968	http://www.ebi.ac.uk/QuickGO/GTerm?id=GO:0005652
False	obselete	pseudopodium	GO:0031143	0.005	0.0109	MAPK1|0.479299719246;ARRB1|0.323088207659	2	17	551	87968	http://www.ebi.ac.uk/QuickGO/GTerm?id=GO:0031143
4	4	transcription export complex	GO:0000346	0.005	0.0109	DDX39B|0.390934821564;ALYREF|0.251738887514	2	17	551	87968	http://www.ebi.ac.uk/QuickGO/GTerm?id=GO:0000346
9	7,8,9	Cajal body	GO:0015030	0.00504	0.0109	EFTUD2|0.320856474391;HNRNPA2B1|0.454389058224;SNRPC|0.378141999321	3	55	551	87968	http://www.ebi.ac.uk/QuickGO/GTerm?id=GO:0015030
7	5,6,7	centriole	GO:0005814	0.00512	0.0111	FTCD|5.1873582186;CAPG|0.294430697399;RAN|0.18124335411;DCTN1|0.450937689191;ACTR1A|0.585199320737	5	175	551	87968	http://www.ebi.ac.uk/QuickGO/GTerm?id=GO:0005814
8	5,7,8	trans-Golgi network transport vesicle	GO:0030140	0.0053	0.0114	CLTC|0.257563488405;AP2A1|0.271683715632;RAB8B|0.473356815618	3	56	551	87968	http://www.ebi.ac.uk/QuickGO/GTerm?id=GO:0030140
7	6,7	eukaryotic 43S preinitiation complex	GO:0016282	0.0053	0.0114	EIF3B|0.483638164807;EIF3C|0.399149193178;EIF3F|0.412652704256	3	56	551	87968	http://www.ebi.ac.uk/QuickGO/GTerm?id=GO:0016282
4	4	dendrite terminus	GO:0044292	0.00561	0.0121	HSP90AA1|0.563309614249;RTN4|0.140048651774	2	18	551	87968	http://www.ebi.ac.uk/QuickGO/GTerm?id=GO:0044292
7	4,5,6,7	nuclear membrane	GO:0031965	0.00573	0.0123	GAPDH|0.62720110226;IPO5|0.36729215832;LMNA|0.582366793234;KPNB1|0.539614118252;CLIC1|0.395294558302;CPNE1|0.206755842111;YBX1|0.361232599481;RANGAP1|0.417254640578;RETSAT|2.5829147006;COTL1|0.4230792983	10	611	551	87968	http://www.ebi.ac.uk/QuickGO/GTerm?id=GO:0031965
4	3,4	cell surface furrow	GO:0097610	0.00613	0.0129	RHOA|0.63463544301;ITGB1|0.383420664918;RALA|0.323312232972	3	59	551	87968	http://www.ebi.ac.uk/QuickGO/GTerm?id=GO:0097610
5	4,5	cleavage furrow	GO:0032154	0.00613	0.0129	RHOA|0.63463544301;ITGB1|0.383420664918;RALA|0.323312232972	3	59	551	87968	http://www.ebi.ac.uk/QuickGO/GTerm?id=GO:0032154
7	4,5,6,7	transport vesicle membrane	GO:0030658	0.0062	0.0129	CLTC|0.257563488405;SLC18A1|0.206755842111;RAB5A|0.226722582233;SEC31A|0.560971740265;AP2A1|0.271683715632;B2M|0.502083771619;HLA-A|0.329191730515	7	342	551	87968	http://www.ebi.ac.uk/QuickGO/GTerm?id=GO:0030658
7	5,6,7	chylomicron remnant	GO:0034360	0.00626	0.0129	APOB|0.600818024763	1	1	551	87968	http://www.ebi.ac.uk/QuickGO/GTerm?id=GO:0034360
8	7,8	inactive sex chromosome	GO:0098577	0.00626	0.0129	HNRNPU|0.321970407377	1	1	551	87968	http://www.ebi.ac.uk/QuickGO/GTerm?id=GO:0098577
4	4	postsynaptic endocytic zone membrane	GO:0098844	0.00626	0.0129	DNM2|0.330105710254	1	1	551	87968	http://www.ebi.ac.uk/QuickGO/GTerm?id=GO:0098844
9	4,7,9	growth cone leading edge	GO:0061850	0.00626	0.0129	ARPC3|0.25	1	1	551	87968	http://www.ebi.ac.uk/QuickGO/GTerm?id=GO:0061850
4	4	4-aminobutyrate transaminase complex	GO:0032144	0.00626	0.0129	ABAT|5.30002806818	1	1	551	87968	http://www.ebi.ac.uk/QuickGO/GTerm?id=GO:0032144
9	4,6,7,8,9	podosome core	GO:0061825	0.00626	0.0129	ACTR2|0.341273429471	1	1	551	87968	http://www.ebi.ac.uk/QuickGO/GTerm?id=GO:0061825
7	5,6,7	mature chylomicron	GO:0034359	0.00626	0.0129	APOB|0.600818024763	1	1	551	87968	http://www.ebi.ac.uk/QuickGO/GTerm?id=GO:0034359
4	4	bub1-bub3 complex	GO:1990298	0.00626	0.0129	BUB3|0.483638164807	1	1	551	87968	http://www.ebi.ac.uk/QuickGO/GTerm?id=GO:1990298
4	4	mitotic checkpoint complex	GO:0033597	0.00626	0.0129	BUB3|0.483638164807	1	1	551	87968	http://www.ebi.ac.uk/QuickGO/GTerm?id=GO:0033597
4	4	lipid tube	GO:0060987	0.00626	0.0129	BIN1|0.480297431977	1	1	551	87968	http://www.ebi.ac.uk/QuickGO/GTerm?id=GO:0060987
5	3,5	extrinsic component of postsynaptic membrane	GO:0098890	0.00626	0.0129	SCRIB|0.323312232972	1	1	551	87968	http://www.ebi.ac.uk/QuickGO/GTerm?id=GO:0098890
4	4	citrate lyase complex	GO:0009346	0.00626	0.0129	ACLY|0.437089310205	1	1	551	87968	http://www.ebi.ac.uk/QuickGO/GTerm?id=GO:0009346
3	3	extracellular matrix component	GO:0044420	0.00659	0.0136	THBS2|0.351354675052;SERPINF1|0.434973676354;COL18A1|0.478967609111;DCN|0.247757390816;COL4A2|0.15690899891	5	186	551	87968	http://www.ebi.ac.uk/QuickGO/GTerm?id=GO:0044420
7	5,6,7	AP-2 adaptor complex	GO:0030122	0.00691	0.0142	AP2M1|0.49277466847;AP2A1|0.271683715632	2	20	551	87968	http://www.ebi.ac.uk/QuickGO/GTerm?id=GO:0030122
4	4	eukaryotic translation initiation factor 3 complex	GO:0005852	0.00706	0.0144	EIF3B|0.483638164807;EIF3C|0.399149193178;EIF3F|0.412652704256;EIF3K|0.158989125843	4	120	551	87968	http://www.ebi.ac.uk/QuickGO/GTerm?id=GO:0005852
4	4	proteasome core complex	GO:0005839	0.00706	0.0144	ALAD|2.1361308161;PSMB1|0.493116352247;PSMA2|0.467487598876;PSMF1|0.445655247948	4	120	551	87968	http://www.ebi.ac.uk/QuickGO/GTerm?id=GO:0005839
8	4,5,6,7,8	telomere cap complex	GO:0000782	0.0076	0.0154	XRCC6|0.274713554394;XRCC5|0.424253950853	2	21	551	87968	http://www.ebi.ac.uk/QuickGO/GTerm?id=GO:0000782
8	5,6,7,8	nuclear telomere cap complex	GO:0000783	0.0076	0.0154	XRCC6|0.274713554394;XRCC5|0.424253950853	2	21	551	87968	http://www.ebi.ac.uk/QuickGO/GTerm?id=GO:0000783
3	3	sperm part	GO:0097223	0.00762	0.0154	ALDOA|0.538493188097;SLC9A3R1|0.443190849597;RAN|0.18124335411;ITGA1|0.4547041259;BSG|0.593368398828;CCT6A|0.458819941156	6	271	551	87968	http://www.ebi.ac.uk/QuickGO/GTerm?id=GO:0097223
8	5,7,8	exocytic vesicle	GO:0070382	0.00762	0.0154	SLC18A1|0.206755842111;RAB5A|0.226722582233;RAB10|0.322193657621;BIN1|0.480297431977;COPS4|1.76296031581;RAB8B|0.473356815618	6	271	551	87968	http://www.ebi.ac.uk/QuickGO/GTerm?id=GO:0070382
4	4	extrinsic component of plasma membrane	GO:0019897	0.00764	0.0154	IQGAP1|0.394473420426;ANXA1|0.425137080032;RHOA|0.63463544301;SCRIB|0.323312232972;GNG12|2.66659735418;GRB2|0.369590607818;ARRB1|0.323088207659	7	356	551	87968	http://www.ebi.ac.uk/QuickGO/GTerm?id=GO:0019897
3	3	transcriptional repressor complex	GO:0017053	0.00769	0.0155	YWHAB|0.405563577789;HDGF|0.432568345292;HMGB1|0.38958228983;ARID4A|0.39859623827	4	123	551	87968	http://www.ebi.ac.uk/QuickGO/GTerm?id=GO:0017053
5	3,5	synaptic membrane	GO:0097060	0.0078	0.0156	ANXA1|0.425137080032;CFL1|0.480297431977;ITGB1|0.383420664918;DNM2|0.330105710254;SCRIB|0.323312232972;HCLS1|0.490049707671;FABP5|0.209787409277;CRYAB|4.44443491462;ARRB1|0.323088207659	9	542	551	87968	http://www.ebi.ac.uk/QuickGO/GTerm?id=GO:0097060
9	6,7,8,9	contractile actin filament bundle	GO:0097517	0.00801	0.016	FLNB|0.433769343576;TPM3|0.545631938527;FSCN1|0.555939578759	3	65	551	87968	http://www.ebi.ac.uk/QuickGO/GTerm?id=GO:0097517
6	4,5,6	glycerol-3-phosphate dehydrogenase complex	GO:0009331	0.00833	0.0166	GPD1|3.46294626208;GPD2|0.535515411596	2	22	551	87968	http://www.ebi.ac.uk/QuickGO/GTerm?id=GO:0009331
6	6	platelet alpha granule lumen	GO:0031093	0.0087	0.0172	ALDOA|0.538493188097;OLA1|0.503128911749;FERMT3|0.210224103813	3	67	551	87968	http://www.ebi.ac.uk/QuickGO/GTerm?id=GO:0031093
5	4,5	proton-transporting two-sector ATPase complex, catalytic domain	GO:0033178	0.0087	0.0172	ATP6V1B2|0.337275633585;ATP6V1A|0.224377512667;ATP5F1D|0.623732785957	3	67	551	87968	http://www.ebi.ac.uk/QuickGO/GTerm?id=GO:0033178
9	6,7,8,9	clathrin vesicle coat	GO:0030125	0.0087	0.0172	CLTC|0.257563488405;AP2M1|0.49277466847;AP2A1|0.271683715632	3	67	551	87968	http://www.ebi.ac.uk/QuickGO/GTerm?id=GO:0030125
5	5	transferase complex	GO:1990234	0.00897	0.0177	ABAT|5.30002806818;PFKL|0.351598299978;PPP1CB|0.390393246304;SUGT1|0.445346450303;UBE2N|0.414947292795;UBE2L3|0.334481888697;DDB1|0.362235538639;CACYBP|0.4008126647;UBE2V1|0.361984543095;SNRPD3|0.366783336042;PRMT1|0.179742066606;MCM3|0.458184322338;SEL1L|0.152512563784;CAB39|0.38742796548;FBXO2|5.37773997661;SPCS3|0.450312989924;SNRPD1|0.307999518361;EDF1|0.527411158534;DPM3|0.205043227799;SNRPE…	20	1767	551	87968	http://www.ebi.ac.uk/QuickGO/GTerm?id=GO:1990234
3	3	cell division site	GO:0032153	0.00906	0.0178	RHOA|0.63463544301;ITGB1|0.383420664918;RALA|0.323312232972	3	68	551	87968	http://www.ebi.ac.uk/QuickGO/GTerm?id=GO:0032153
4	3,4	cell division site part	GO:0032155	0.00906	0.0178	RHOA|0.63463544301;ITGB1|0.383420664918;RALA|0.323312232972	3	68	551	87968	http://www.ebi.ac.uk/QuickGO/GTerm?id=GO:0032155
10	6,7,8,9,10	stress fiber	GO:0001725	0.00943	0.0185	FLNB|0.433769343576;TPM3|0.545631938527;FSCN1|0.555939578759	3	69	551	87968	http://www.ebi.ac.uk/QuickGO/GTerm?id=GO:0001725
4	4	basement membrane	GO:0005604	0.00955	0.0187	THBS2|0.351354675052;SERPINF1|0.434973676354;COL18A1|0.478967609111;COL4A2|0.15690899891	4	131	551	87968	http://www.ebi.ac.uk/QuickGO/GTerm?id=GO:0005604
9	6,7,8,9	microtubule plus-end	GO:0035371	0.00987	0.0193	DCTN1|0.450937689191;MAPRE1|0.312732270028	2	24	551	87968	http://www.ebi.ac.uk/QuickGO/GTerm?id=GO:0035371
4	4	cornified envelope	GO:0001533	0.011	0.0214	ANXA1|0.425137080032;KRT1|0.461371246327;KRT10|0.29219431214	3	73	551	87968	http://www.ebi.ac.uk/QuickGO/GTerm?id=GO:0001533
5	4,5	membrane coat	GO:0030117	0.0117	0.0227	CLTC|0.257563488405;COPB1|0.410370804405;COPB2|0.448133349785;ARCN1|0.561749951516;SEC31A|0.560971740265;AP2M1|0.49277466847;AP2A1|0.271683715632	7	387	551	87968	http://www.ebi.ac.uk/QuickGO/GTerm?id=GO:0030117
3	3	coated membrane	GO:0048475	0.0117	0.0227	CLTC|0.257563488405;COPB1|0.410370804405;COPB2|0.448133349785;ARCN1|0.561749951516;SEC31A|0.560971740265;AP2M1|0.49277466847;AP2A1|0.271683715632	7	387	551	87968	http://www.ebi.ac.uk/QuickGO/GTerm?id=GO:0048475
3	3	protein-DNA complex	GO:0032993	0.012	0.0229	PRKDC|0.225000482448;XRCC6|0.274713554394;XRCC5|0.424253950853;PARP1|0.268501117905;PRPF19|0.414085330667;MCM3|0.458184322338	6	299	551	87968	http://www.ebi.ac.uk/QuickGO/GTerm?id=GO:0032993
8	4,6,7,8	intermediate filament	GO:0005882	0.0121	0.0229	KRT8|0.518709968283;LMNA|0.582366793234;KRT1|0.461371246327;KRT7|0.335178147895;EIF6|0.432568345292;KRT10|0.29219431214;KRT19|0.327144517864;KRT9|0.287174588749	8	484	551	87968	http://www.ebi.ac.uk/QuickGO/GTerm?id=GO:0005882
9	8,9	mast cell granule	GO:0042629	0.0124	0.0229	ANXA1|0.425137080032;S100A13|0.253665636645	2	27	551	87968	http://www.ebi.ac.uk/QuickGO/GTerm?id=GO:0042629
7	6,7	integrin alpha10-beta1 complex	GO:0034680	0.0125	0.0229	ITGB1|0.383420664918	1	2	551	87968	http://www.ebi.ac.uk/QuickGO/GTerm?id=GO:0034680
4	4	matrix side of mitochondrial inner membrane	GO:0099617	0.0125	0.0229	BDH1|4.12101581448	1	2	551	87968	http://www.ebi.ac.uk/QuickGO/GTerm?id=GO:0099617
6	5,6	translation initiation ternary complex	GO:0044207	0.0125	0.0229	EIF2S1|0.493458272943	1	2	551	87968	http://www.ebi.ac.uk/QuickGO/GTerm?id=GO:0044207
5	5	RNA nuclear export complex	GO:0042565	0.0125	0.0229	RAN|0.18124335411	1	2	551	87968	http://www.ebi.ac.uk/QuickGO/GTerm?id=GO:0042565
7	6,7	integrin alpha7-beta1 complex	GO:0034677	0.0125	0.0229	ITGB1|0.383420664918	1	2	551	87968	http://www.ebi.ac.uk/QuickGO/GTerm?id=GO:0034677
3	3	postsynaptic endocytic zone	GO:0098843	0.0125	0.0229	DNM2|0.330105710254	1	2	551	87968	http://www.ebi.ac.uk/QuickGO/GTerm?id=GO:0098843
False	obselete	microspike	GO:0044393	0.0125	0.0229	FSCN1|0.555939578759	1	2	551	87968	http://www.ebi.ac.uk/QuickGO/GTerm?id=GO:0044393
4	4	TRAF2-GSTP1 complex	GO:0097057	0.0125	0.0229	GSTP1|0.406407800992	1	2	551	87968	http://www.ebi.ac.uk/QuickGO/GTerm?id=GO:0097057
8	7,8	U4atac snRNP	GO:0005690	0.0125	0.0229	SNU13|0.179866697501	1	2	551	87968	http://www.ebi.ac.uk/QuickGO/GTerm?id=GO:0005690
4	4	IRE1-RACK1-PP2A complex	GO:1990630	0.0125	0.0229	RACK1|0.423959982317	1	2	551	87968	http://www.ebi.ac.uk/QuickGO/GTerm?id=GO:1990630
5	5	rod spherule	GO:0044317	0.0125	0.0229	REEP6|2.87188902125	1	2	551	87968	http://www.ebi.ac.uk/QuickGO/GTerm?id=GO:0044317
7	6,7	integrin alpha11-beta1 complex	GO:0034681	0.0125	0.0229	ITGB1|0.383420664918	1	2	551	87968	http://www.ebi.ac.uk/QuickGO/GTerm?id=GO:0034681
8	6,8	peripheral region of growth cone	GO:0090725	0.0125	0.0229	ARPC3|0.25	1	2	551	87968	http://www.ebi.ac.uk/QuickGO/GTerm?id=GO:0090725
7	6,7	eukaryotic 80S initiation complex	GO:0033291	0.0125	0.0229	RPL38|0.198746312737	1	2	551	87968	http://www.ebi.ac.uk/QuickGO/GTerm?id=GO:0033291
4	4	tubulobulbar complex	GO:0036284	0.0125	0.0229	ARPC1B|0.398044049389	1	2	551	87968	http://www.ebi.ac.uk/QuickGO/GTerm?id=GO:0036284
7	6,7	integrin alphaM-beta2 complex	GO:0034688	0.0125	0.0229	ITGB2|0.193579756963	1	2	551	87968	http://www.ebi.ac.uk/QuickGO/GTerm?id=GO:0034688
6	5,6	Grb2-EGFR complex	GO:0070436	0.0125	0.0229	GRB2|0.369590607818	1	2	551	87968	http://www.ebi.ac.uk/QuickGO/GTerm?id=GO:0070436
7	6,7	integrin alphaL-beta2 complex	GO:0034687	0.0125	0.0229	ITGB2|0.193579756963	1	2	551	87968	http://www.ebi.ac.uk/QuickGO/GTerm?id=GO:0034687
9	5,7,8,9	actomyosin, actin portion	GO:0042643	0.0125	0.0229	WDR1|0.374230746698	1	2	551	87968	http://www.ebi.ac.uk/QuickGO/GTerm?id=GO:0042643
5	5	UBC13-MMS2 complex	GO:0031372	0.0125	0.0229	UBE2N|0.414947292795	1	2	551	87968	http://www.ebi.ac.uk/QuickGO/GTerm?id=GO:0031372
4	4	inclusion body	GO:0016234	0.0125	0.023	EEF2|0.47434215757;GPX1|0.386891248386;RANGAP1|0.417254640578;UBQLN1|0.201520707873	4	142	551	87968	http://www.ebi.ac.uk/QuickGO/GTerm?id=GO:0016234
7	6,7	chromosome, centromeric region	GO:0000775	0.0139	0.0253	HNRNPU|0.321970407377;SUGT1|0.445346450303;DCTN2|0.457866843209;DCTN1|0.450937689191;RANGAP1|0.417254640578;BUB3|0.483638164807	6	309	551	87968	http://www.ebi.ac.uk/QuickGO/GTerm?id=GO:0000775
5	5	cell cortex region	GO:0099738	0.0142	0.0259	DCTN1|0.450937689191;ACTR1A|0.585199320737	2	29	551	87968	http://www.ebi.ac.uk/QuickGO/GTerm?id=GO:0099738
5	4,5	cytoplasmic side of plasma membrane	GO:0009898	0.0143	0.0261	IQGAP1|0.394473420426;G6PD|0.337743521134;RHOA|0.63463544301;DIABLO|0.431669779287;GNG12|2.66659735418;GRB2|0.369590607818;ARRB1|0.323088207659	7	403	551	87968	http://www.ebi.ac.uk/QuickGO/GTerm?id=GO:0009898
5	4,5	pore complex	GO:0046930	0.0151	0.0273	KPNB1|0.539614118252;RAN|0.18124335411;IPO7|0.295657750061;RANGAP1|0.417254640578	4	150	551	87968	http://www.ebi.ac.uk/QuickGO/GTerm?id=GO:0046930
4	3,4	complex of collagen trimers	GO:0098644	0.0152	0.0275	DCN|0.247757390816;COL4A2|0.15690899891	2	30	551	87968	http://www.ebi.ac.uk/QuickGO/GTerm?id=GO:0098644
4	4	methyltransferase complex	GO:0034708	0.0157	0.0284	PPP1CB|0.390393246304;SNRPD3|0.366783336042;PRMT1|0.179742066606;SNRPD1|0.307999518361;SNRPE|0.238820734096	5	231	551	87968	http://www.ebi.ac.uk/QuickGO/GTerm?id=GO:0034708
5	5	integral component of endoplasmic reticulum membrane	GO:0030176	0.017	0.0306	SLC27A5|4.68484072488;SLC27A2|2.26106113425;RTN4|0.140048651774;B2M|0.502083771619;HLA-A|0.329191730515;TAPBP|0.357248534935;DPM3|0.205043227799	7	417	551	87968	http://www.ebi.ac.uk/QuickGO/GTerm?id=GO:0030176
7	6,7	P-body	GO:0000932	0.0171	0.0306	CKAP4|0.269807059126;PCBP1|0.383952567426;PSMA2|0.467487598876;LSM2|0.496890546661	4	156	551	87968	http://www.ebi.ac.uk/QuickGO/GTerm?id=GO:0000932
6	6	microvillus membrane	GO:0031528	0.0172	0.0306	SLC9A3R1|0.443190849597;S100P|0.280874975758	2	32	551	87968	http://www.ebi.ac.uk/QuickGO/GTerm?id=GO:0031528
8	5,6,7,8	microtubule end	GO:1990752	0.0172	0.0306	DCTN1|0.450937689191;MAPRE1|0.312732270028	2	32	551	87968	http://www.ebi.ac.uk/QuickGO/GTerm?id=GO:1990752
6	5,6	clathrin coat of trans-Golgi network vesicle	GO:0030130	0.0172	0.0306	CLTC|0.257563488405;AP2A1|0.271683715632	2	32	551	87968	http://www.ebi.ac.uk/QuickGO/GTerm?id=GO:0030130
4	4	lateral plasma membrane	GO:0016328	0.0181	0.032	IQGAP1|0.394473420426;ANXA1|0.425137080032;CORO1C|0.399702915176	3	88	551	87968	http://www.ebi.ac.uk/QuickGO/GTerm?id=GO:0016328
6	4,5,6	intrinsic component of endoplasmic reticulum membrane	GO:0031227	0.0182	0.032	SLC27A5|4.68484072488;SLC27A2|2.26106113425;RTN4|0.140048651774;B2M|0.502083771619;HLA-A|0.329191730515;TAPBP|0.357248534935;DPM3|0.205043227799	7	423	551	87968	http://www.ebi.ac.uk/QuickGO/GTerm?id=GO:0031227
4	4	ubiquitin ligase complex	GO:0000151	0.0185	0.032	SUGT1|0.445346450303;UBE2N|0.414947292795;UBE2L3|0.334481888697;DDB1|0.362235538639;CACYBP|0.4008126647;UBE2V1|0.361984543095;SEL1L|0.152512563784;FBXO2|5.37773997661	8	524	551	87968	http://www.ebi.ac.uk/QuickGO/GTerm?id=GO:0000151
5	5	Hrd1p ubiquitin ligase ERAD-L complex	GO:0000839	0.0187	0.032	SEL1L|0.152512563784	1	3	551	87968	http://www.ebi.ac.uk/QuickGO/GTerm?id=GO:0000839
9	7,8,9	phagocytic vesicle lumen	GO:0097013	0.0187	0.032	MPO|0.408667664244	1	3	551	87968	http://www.ebi.ac.uk/QuickGO/GTerm?id=GO:0097013
5	5	dolichol-phosphate-mannose synthase complex	GO:0033185	0.0187	0.032	DPM3|0.205043227799	1	3	551	87968	http://www.ebi.ac.uk/QuickGO/GTerm?id=GO:0033185
4	4	Scrib-APC-beta-catenin complex	GO:0034750	0.0187	0.032	SCRIB|0.323312232972	1	3	551	87968	http://www.ebi.ac.uk/QuickGO/GTerm?id=GO:0034750
7	6,7	cytoplasmic periphery of the nuclear pore complex	GO:1990723	0.0187	0.032	RANGAP1|0.417254640578	1	3	551	87968	http://www.ebi.ac.uk/QuickGO/GTerm?id=GO:1990723
10	7,8,9,10	mitotic spindle astral microtubule	GO:0061673	0.0187	0.032	MAPRE1|0.312732270028	1	3	551	87968	http://www.ebi.ac.uk/QuickGO/GTerm?id=GO:0061673
6	6	cytoplasmic side of early endosome membrane	GO:0098559	0.0187	0.032	RAB5A|0.226722582233	1	3	551	87968	http://www.ebi.ac.uk/QuickGO/GTerm?id=GO:0098559
6	5,6	translation initiation complex	GO:0070992	0.0187	0.032	RPL38|0.198746312737	1	3	551	87968	http://www.ebi.ac.uk/QuickGO/GTerm?id=GO:0070992
7	6,7	integrin alpha8-beta1 complex	GO:0034678	0.0187	0.032	ITGB1|0.383420664918	1	3	551	87968	http://www.ebi.ac.uk/QuickGO/GTerm?id=GO:0034678
7	6,7	integrin alpha3-beta1 complex	GO:0034667	0.0187	0.032	ITGB1|0.383420664918	1	3	551	87968	http://www.ebi.ac.uk/QuickGO/GTerm?id=GO:0034667
7	6,7	integrin alpha2-beta1 complex	GO:0034666	0.0187	0.032	ITGB1|0.383420664918	1	3	551	87968	http://www.ebi.ac.uk/QuickGO/GTerm?id=GO:0034666
6	4,5,6	ryanodine receptor complex	GO:1990425	0.0187	0.032	FKBP1A|0.305236628167	1	3	551	87968	http://www.ebi.ac.uk/QuickGO/GTerm?id=GO:1990425
6	5,6	mitotic spindle astral microtubule end	GO:1905721	0.0187	0.032	MAPRE1|0.312732270028	1	3	551	87968	http://www.ebi.ac.uk/QuickGO/GTerm?id=GO:1905721
6	6	muscle cell projection membrane	GO:0036195	0.0187	0.032	ARPC2|0.578745108495	1	3	551	87968	http://www.ebi.ac.uk/QuickGO/GTerm?id=GO:0036195
8	6,7,8	6-phosphofructokinase complex	GO:0005945	0.0187	0.032	PFKL|0.351598299978	1	3	551	87968	http://www.ebi.ac.uk/QuickGO/GTerm?id=GO:0005945
6	5,6	alphav-beta3 integrin-HMGB1 complex	GO:0035868	0.0187	0.032	HMGB1|0.38958228983	1	3	551	87968	http://www.ebi.ac.uk/QuickGO/GTerm?id=GO:0035868
4	3,4	intrinsic component of organelle membrane	GO:0031300	0.019	0.0326	SLC27A5|4.68484072488;SLC27A2|2.26106113425;RTN4|0.140048651774;RAB5A|0.226722582233;BID|0.405282559943;GALNT2|2.13317156166;HLA-A|0.329191730515;TAPBP|0.357248534935;DPM3|0.205043227799	9	630	551	87968	http://www.ebi.ac.uk/QuickGO/GTerm?id=GO:0031300
9	5,6,8,9	trans-Golgi network transport vesicle membrane	GO:0012510	0.0203	0.0347	CLTC|0.257563488405;AP2A1|0.271683715632	2	35	551	87968	http://www.ebi.ac.uk/QuickGO/GTerm?id=GO:0012510
5	3,5	stereocilium	GO:0032420	0.0209	0.0356	SLC9A3R1|0.443190849597;CALB1|0.294226684305;TWF2|0.267386771971	3	93	551	87968	http://www.ebi.ac.uk/QuickGO/GTerm?id=GO:0032420
4	4	hemoglobin complex	GO:0005833	0.0209	0.0356	HBA2|0.534773543943;HBB|0.577542892277;CYB5R3|0.554016173932	3	93	551	87968	http://www.ebi.ac.uk/QuickGO/GTerm?id=GO:0005833
10	6,7,8,9,10	clathrin coat of endocytic vesicle	GO:0030128	0.0214	0.0363	AP2M1|0.49277466847;AP2A1|0.271683715632	2	36	551	87968	http://www.ebi.ac.uk/QuickGO/GTerm?id=GO:0030128
4	4	filamentous actin	GO:0031941	0.0226	0.0382	FSCN1|0.555939578759;ARPC3|0.25	2	37	551	87968	http://www.ebi.ac.uk/QuickGO/GTerm?id=GO:0031941
5	5	aggresome	GO:0016235	0.0227	0.0384	EEF2|0.47434215757;RANGAP1|0.417254640578;UBQLN1|0.201520707873	3	96	551	87968	http://www.ebi.ac.uk/QuickGO/GTerm?id=GO:0016235
6	4,5,6	plasma membrane receptor complex	GO:0098802	0.0232	0.039	ITGB1|0.383420664918;DIABLO|0.431669779287;ITGA1|0.4547041259;SCRIB|0.323312232972;TFRC|0.18453930071;ITGB2|0.193579756963;B2M|0.502083771619	7	445	551	87968	http://www.ebi.ac.uk/QuickGO/GTerm?id=GO:0098802
10	4,5,6,7,9,10	M band	GO:0031430	0.0237	0.0399	ALDOA|0.538493188097;CRYAB|4.44443491462	2	38	551	87968	http://www.ebi.ac.uk/QuickGO/GTerm?id=GO:0031430
4	4	nuclear pore	GO:0005643	0.024	0.0402	KPNB1|0.539614118252;RAN|0.18124335411;IPO7|0.295657750061;RANGAP1|0.417254640578	4	173	551	87968	http://www.ebi.ac.uk/QuickGO/GTerm?id=GO:0005643
7	6,7	terminal cisterna	GO:0014802	0.0248	0.0407	FKBP1A|0.305236628167	1	4	551	87968	http://www.ebi.ac.uk/QuickGO/GTerm?id=GO:0014802
8	5,6,7,8	cortical microtubule cytoskeleton	GO:0030981	0.0248	0.0407	MAPRE1|0.312732270028	1	4	551	87968	http://www.ebi.ac.uk/QuickGO/GTerm?id=GO:0030981
6	5,6	collagen type VI trimer	GO:0005589	0.0248	0.0407	DCN|0.247757390816	1	4	551	87968	http://www.ebi.ac.uk/QuickGO/GTerm?id=GO:0005589
6	5,6	calyx of Held	GO:0044305	0.0248	0.0407	CALB1|0.294226684305	1	4	551	87968	http://www.ebi.ac.uk/QuickGO/GTerm?id=GO:0044305
4	4	mannosyltransferase complex	GO:0031501	0.0248	0.0407	DPM3|0.205043227799	1	4	551	87968	http://www.ebi.ac.uk/QuickGO/GTerm?id=GO:0031501
4	4	GAIT complex	GO:0097452	0.0248	0.0407	GAPDH|0.62720110226	1	4	551	87968	http://www.ebi.ac.uk/QuickGO/GTerm?id=GO:0097452
5	4,5	collagen beaded filament	GO:0098647	0.0248	0.0407	DCN|0.247757390816	1	4	551	87968	http://www.ebi.ac.uk/QuickGO/GTerm?id=GO:0098647
6	4,5,6	procollagen-proline 4-dioxygenase complex	GO:0016222	0.0248	0.0407	P4HA1|0.249826773248	1	4	551	87968	http://www.ebi.ac.uk/QuickGO/GTerm?id=GO:0016222
4	4	nucleocytoplasmic transport complex	GO:0031074	0.0248	0.0407	RAN|0.18124335411	1	4	551	87968	http://www.ebi.ac.uk/QuickGO/GTerm?id=GO:0031074
10	4,5,6,7,9,10	muscle thin filament tropomyosin	GO:0005862	0.0248	0.0407	TPM3|0.545631938527	1	4	551	87968	http://www.ebi.ac.uk/QuickGO/GTerm?id=GO:0005862
6	5,6	multi-eIF complex	GO:0043614	0.0248	0.0407	EIF2S1|0.493458272943	1	4	551	87968	http://www.ebi.ac.uk/QuickGO/GTerm?id=GO:0043614
4	4	stereocilium bundle	GO:0032421	0.0266	0.0435	SLC9A3R1|0.443190849597;CALB1|0.294226684305;TWF2|0.267386771971	3	102	551	87968	http://www.ebi.ac.uk/QuickGO/GTerm?id=GO:0032421
6	5,6	proton-transporting V-type ATPase, V1 domain	GO:0033180	0.0273	0.0447	ATP6V1B2|0.337275633585;ATP6V1A|0.224377512667	2	41	551	87968	http://www.ebi.ac.uk/QuickGO/GTerm?id=GO:0033180
4	4	motile cilium	GO:0031514	0.0282	0.0459	ANXA1|0.425137080032;SORD|2.90593009914;SLC9A3R1|0.443190849597;RAN|0.18124335411	4	182	551	87968	http://www.ebi.ac.uk/QuickGO/GTerm?id=GO:0031514
4	4	COP9 signalosome	GO:0008180	0.0293	0.0477	FLOT1|0.467487598876;COPS4|1.76296031581;GRB2|0.369590607818	3	106	551	87968	http://www.ebi.ac.uk/QuickGO/GTerm?id=GO:0008180
6	4,5,6	MHC class I peptide loading complex	GO:0042824	0.0299	0.0485	B2M|0.502083771619;TAPBP|0.357248534935	2	43	551	87968	http://www.ebi.ac.uk/QuickGO/GTerm?id=GO:0042824
7	7	Cul4B-RING E3 ubiquitin ligase complex	GO:0031465	0.0309	0.0488	DDB1|0.362235538639	1	5	551	87968	http://www.ebi.ac.uk/QuickGO/GTerm?id=GO:0031465
6	5,6	DNA-dependent protein kinase-DNA ligase 4 complex	GO:0005958	0.0309	0.0488	PRKDC|0.225000482448	1	5	551	87968	http://www.ebi.ac.uk/QuickGO/GTerm?id=GO:0005958
7	4,6,7	smooth muscle contractile fiber	GO:0030485	0.0309	0.0488	ACTA2|0.521955963711	1	5	551	87968	http://www.ebi.ac.uk/QuickGO/GTerm?id=GO:0030485
5	4,5	endoplasmic reticulum tubular network membrane	GO:0098826	0.0309	0.0488	RTN4|0.140048651774	1	5	551	87968	http://www.ebi.ac.uk/QuickGO/GTerm?id=GO:0098826
7	6,7	tubular endosome	GO:0097422	0.0309	0.0488	SNX6|0.487339815446	1	5	551	87968	http://www.ebi.ac.uk/QuickGO/GTerm?id=GO:0097422
4	4	Lsm1-7-Pat1 complex	GO:1990726	0.0309	0.0488	LSM2|0.496890546661	1	5	551	87968	http://www.ebi.ac.uk/QuickGO/GTerm?id=GO:1990726
8	7,8	U2-type post-mRNA release spliceosomal complex	GO:0071008	0.0309	0.0488	DHX15|0.535144349213	1	5	551	87968	http://www.ebi.ac.uk/QuickGO/GTerm?id=GO:0071008
7	6,7	early endosome lumen	GO:0031905	0.0309	0.0488	B2M|0.502083771619	1	5	551	87968	http://www.ebi.ac.uk/QuickGO/GTerm?id=GO:0031905
7	7	glial limiting end-foot	GO:0097451	0.0309	0.0488	EIF2S1|0.493458272943	1	5	551	87968	http://www.ebi.ac.uk/QuickGO/GTerm?id=GO:0097451
5	4,5	nuclear pore cytoplasmic filaments	GO:0044614	0.0309	0.0488	RANGAP1|0.417254640578	1	5	551	87968	http://www.ebi.ac.uk/QuickGO/GTerm?id=GO:0044614
4	4	extrinsic component of postsynaptic density membrane	GO:0099147	0.0309	0.0488	SCRIB|0.323312232972	1	5	551	87968	http://www.ebi.ac.uk/QuickGO/GTerm?id=GO:0099147
9	5,6,8,9	clathrin-sculpted monoamine transport vesicle membrane	GO:0070083	0.0309	0.0488	SLC18A1|0.206755842111	1	5	551	87968	http://www.ebi.ac.uk/QuickGO/GTerm?id=GO:0070083
10	6,7,8,9,10	endolysosome lumen	GO:0036021	0.0309	0.0488	CTSB|0.409802303819	1	5	551	87968	http://www.ebi.ac.uk/QuickGO/GTerm?id=GO:0036021
8	5,7,8	clathrin-sculpted monoamine transport vesicle	GO:0070081	0.0309	0.0488	SLC18A1|0.206755842111	1	5	551	87968	http://www.ebi.ac.uk/QuickGO/GTerm?id=GO:0070081
9	5,6,7,8,9	spindle microtubule	GO:0005876	0.0337	0.0531	CLTC|0.257563488405;HNRNPU|0.321970407377;MAPRE1|0.312732270028	3	112	551	87968	http://www.ebi.ac.uk/QuickGO/GTerm?id=GO:0005876
4	3,4	lumenal side of membrane	GO:0098576	0.0345	0.0542	BDH1|4.12101581448;HLA-A|0.329191730515;TAPBP|0.357248534935	3	113	551	87968	http://www.ebi.ac.uk/QuickGO/GTerm?id=GO:0098576
7	3,6,7	mitochondrial nucleoid	GO:0042645	0.0365	0.0572	CPS1|3.953142606;POLDIP2|0.419574818553	2	48	551	87968	http://www.ebi.ac.uk/QuickGO/GTerm?id=GO:0042645
5	5	invadopodium membrane	GO:0071438	0.037	0.0572	ITGB1|0.383420664918	1	6	551	87968	http://www.ebi.ac.uk/QuickGO/GTerm?id=GO:0071438
6	5,6	chromaffin granule membrane	GO:0042584	0.037	0.0572	ANXA7|0.39310864607	1	6	551	87968	http://www.ebi.ac.uk/QuickGO/GTerm?id=GO:0042584
7	5,6,7	cytoplasmic side of rough endoplasmic reticulum membrane	GO:0098556	0.037	0.0572	RPL27|0.506277403675	1	6	551	87968	http://www.ebi.ac.uk/QuickGO/GTerm?id=GO:0098556
8	5,6,7,8	mitochondrial intermembrane space protein transporter complex	GO:0042719	0.037	0.0572	TIMM13|2.62442250918	1	6	551	87968	http://www.ebi.ac.uk/QuickGO/GTerm?id=GO:0042719
7	5,6,7	mitochondrial proton-transporting ATP synthase complex, catalytic core F(1)	GO:0000275	0.037	0.0572	ATP5F1D|0.623732785957	1	6	551	87968	http://www.ebi.ac.uk/QuickGO/GTerm?id=GO:0000275
4	4	eukaryotic translation initiation factor 2B complex	GO:0005851	0.037	0.0572	EIF2S1|0.493458272943	1	6	551	87968	http://www.ebi.ac.uk/QuickGO/GTerm?id=GO:0005851
9	7,8,9	paraspeckles	GO:0042382	0.037	0.0572	HNRNPM|0.317097849831	1	6	551	87968	http://www.ebi.ac.uk/QuickGO/GTerm?id=GO:0042382
9	6,7,8,9	terminal web	GO:1990357	0.037	0.0572	KRT19|0.327144517864	1	6	551	87968	http://www.ebi.ac.uk/QuickGO/GTerm?id=GO:1990357
5	4,5	extrinsic component of cytoplasmic side of plasma membrane	GO:0031234	0.0392	0.0604	IQGAP1|0.394473420426;RHOA|0.63463544301;GNG12|2.66659735418;GRB2|0.369590607818;ARRB1|0.323088207659	5	295	551	87968	http://www.ebi.ac.uk/QuickGO/GTerm?id=GO:0031234
5	4,5	extrinsic component of organelle membrane	GO:0031312	0.0394	0.0606	ANXA1|0.425137080032;FKBP1A|0.305236628167	2	50	551	87968	http://www.ebi.ac.uk/QuickGO/GTerm?id=GO:0031312
6	5,6	proton-transporting V-type ATPase complex	GO:0033176	0.0409	0.0629	ATP6V1B2|0.337275633585;ATP6V1A|0.224377512667;ATP6V1G1|0.144987456813	3	121	551	87968	http://www.ebi.ac.uk/QuickGO/GTerm?id=GO:0033176
8	5,7,8	ER to Golgi transport vesicle	GO:0030134	0.0414	0.0635	SEC31A|0.560971740265;B2M|0.502083771619;HLA-A|0.329191730515;CTSC|0.146909541052	4	206	551	87968	http://www.ebi.ac.uk/QuickGO/GTerm?id=GO:0030134
5	4,5	integral component of organelle membrane	GO:0031301	0.0427	0.0651	SLC27A5|4.68484072488;SLC27A2|2.26106113425;RTN4|0.140048651774;BID|0.405282559943;GALNT2|2.13317156166;HLA-A|0.329191730515;TAPBP|0.357248534935;DPM3|0.205043227799	8	618	551	87968	http://www.ebi.ac.uk/QuickGO/GTerm?id=GO:0031301
4	4	Lsm2-8 complex	GO:0120115	0.043	0.0651	LSM2|0.496890546661	1	7	551	87968	http://www.ebi.ac.uk/QuickGO/GTerm?id=GO:0120115
4	4	cuticular plate	GO:0032437	0.043	0.0651	CALB1|0.294226684305	1	7	551	87968	http://www.ebi.ac.uk/QuickGO/GTerm?id=GO:0032437
9	5,6,7,8,9	aster	GO:0005818	0.043	0.0651	MAPRE1|0.312732270028	1	7	551	87968	http://www.ebi.ac.uk/QuickGO/GTerm?id=GO:0005818
7	6,7	astral microtubule	GO:0000235	0.043	0.0651	MAPRE1|0.312732270028	1	7	551	87968	http://www.ebi.ac.uk/QuickGO/GTerm?id=GO:0000235
3	3	cell tip	GO:0051286	0.043	0.0651	RAB8B|0.473356815618	1	7	551	87968	http://www.ebi.ac.uk/QuickGO/GTerm?id=GO:0051286
3	3	postsynaptic endosome	GO:0098845	0.043	0.0651	RAB5A|0.226722582233	1	7	551	87968	http://www.ebi.ac.uk/QuickGO/GTerm?id=GO:0098845
7	4,5,6,7	HFE-transferrin receptor complex	GO:1990712	0.0437	0.0661	TFRC|0.18453930071;B2M|0.502083771619	2	53	551	87968	http://www.ebi.ac.uk/QuickGO/GTerm?id=GO:1990712
9	4,5,6,8,9	A band	GO:0031672	0.0452	0.0681	ALDOA|0.538493188097;CRYAB|4.44443491462	2	54	551	87968	http://www.ebi.ac.uk/QuickGO/GTerm?id=GO:0031672
2	2	nucleoid	GO:0009295	0.0452	0.0681	CPS1|3.953142606;POLDIP2|0.419574818553	2	54	551	87968	http://www.ebi.ac.uk/QuickGO/GTerm?id=GO:0009295
9	5,8,9	condensed chromosome kinetochore	GO:0000777	0.0461	0.0693	HNRNPU|0.321970407377;RANGAP1|0.417254640578;BUB3|0.483638164807	3	127	551	87968	http://www.ebi.ac.uk/QuickGO/GTerm?id=GO:0000777
10	3,4,5,7,9,10	synaptic vesicle membrane	GO:0030672	0.0479	0.0718	SLC18A1|0.206755842111;RAB5A|0.226722582233;SYNGR2|0.502431910212	3	129	551	87968	http://www.ebi.ac.uk/QuickGO/GTerm?id=GO:0030672
4	4	T-tubule	GO:0030315	0.0483	0.072	GOT2|2.59547753388;BIN1|0.480297431977	2	56	551	87968	http://www.ebi.ac.uk/QuickGO/GTerm?id=GO:0030315
9	6,7,8,9	MLL5-L complex	GO:0070688	0.049	0.072	PPP1CB|0.390393246304	1	8	551	87968	http://www.ebi.ac.uk/QuickGO/GTerm?id=GO:0070688
8	5,7,8	sorting endosome	GO:0097443	0.049	0.072	ARHGAP1|0.400257405328	1	8	551	87968	http://www.ebi.ac.uk/QuickGO/GTerm?id=GO:0097443
6	5,6	glycogen granule	GO:0042587	0.049	0.072	PPP1CB|0.390393246304	1	8	551	87968	http://www.ebi.ac.uk/QuickGO/GTerm?id=GO:0042587
5	5	chromaffin granule	GO:0042583	0.049	0.072	ANXA7|0.39310864607	1	8	551	87968	http://www.ebi.ac.uk/QuickGO/GTerm?id=GO:0042583
4	4	Lewy body	GO:0097413	0.049	0.072	GPX1|0.386891248386	1	8	551	87968	http://www.ebi.ac.uk/QuickGO/GTerm?id=GO:0097413
6	6	astrocyte end-foot	GO:0097450	0.049	0.072	EIF2S1|0.493458272943	1	8	551	87968	http://www.ebi.ac.uk/QuickGO/GTerm?id=GO:0097450
8	5,7,8	cardiac myofibril	GO:0097512	0.049	0.072	CRYAB|4.44443491462	1	8	551	87968	http://www.ebi.ac.uk/QuickGO/GTerm?id=GO:0097512
3	3	cell pole	GO:0060187	0.049	0.072	RAB8B|0.473356815618	1	8	551	87968	http://www.ebi.ac.uk/QuickGO/GTerm?id=GO:0060187
6	4,5,6	collagen type IV trimer	GO:0005587	0.049	0.072	COL4A2|0.15690899891	1	8	551	87968	http://www.ebi.ac.uk/QuickGO/GTerm?id=GO:0005587
5	5	extrinsic component of external side of plasma membrane	GO:0031232	0.049	0.072	ANXA1|0.425137080032	1	8	551	87968	http://www.ebi.ac.uk/QuickGO/GTerm?id=GO:0031232
3	3	basal part of cell	GO:0045178	0.0499	0.0731	SLC27A5|4.68484072488;ITGA1|0.4547041259	2	57	551	87968	http://www.ebi.ac.uk/QuickGO/GTerm?id=GO:0045178
8	5,6,7,8	nuclear replisome	GO:0043601	0.0514	0.0753	PRPF19|0.414085330667;MCM3|0.458184322338	2	58	551	87968	http://www.ebi.ac.uk/QuickGO/GTerm?id=GO:0043601
4	4	photoreceptor inner segment	GO:0001917	0.0546	0.0793	DNM2|0.330105710254;REEP6|2.87188902125	2	60	551	87968	http://www.ebi.ac.uk/QuickGO/GTerm?id=GO:0001917
5	5	cytoplasmic side of endosome membrane	GO:0010009	0.055	0.0793	RAB5A|0.226722582233	1	9	551	87968	http://www.ebi.ac.uk/QuickGO/GTerm?id=GO:0010009
4	4	eukaryotic translation initiation factor 4F complex	GO:0016281	0.055	0.0793	EIF4A1|0.390122740087	1	9	551	87968	http://www.ebi.ac.uk/QuickGO/GTerm?id=GO:0016281
5	4,5	collagen network	GO:0098645	0.055	0.0793	COL4A2|0.15690899891	1	9	551	87968	http://www.ebi.ac.uk/QuickGO/GTerm?id=GO:0098645
3	3	centriolar subdistal appendage	GO:0120103	0.055	0.0793	DCTN1|0.450937689191	1	9	551	87968	http://www.ebi.ac.uk/QuickGO/GTerm?id=GO:0120103
6	5,6	nuclear envelope lumen	GO:0005641	0.055	0.0793	CACYBP|0.4008126647	1	9	551	87968	http://www.ebi.ac.uk/QuickGO/GTerm?id=GO:0005641
6	4,5,6	signal recognition particle receptor complex	GO:0005785	0.055	0.0793	SRP9|0.351111218934	1	9	551	87968	http://www.ebi.ac.uk/QuickGO/GTerm?id=GO:0005785
6	3,4,5,6	network-forming collagen trimer	GO:0098642	0.055	0.0793	COL4A2|0.15690899891	1	9	551	87968	http://www.ebi.ac.uk/QuickGO/GTerm?id=GO:0098642
7	4,5,6,7	replisome	GO:0030894	0.0562	0.081	PRPF19|0.414085330667;MCM3|0.458184322338	2	61	551	87968	http://www.ebi.ac.uk/QuickGO/GTerm?id=GO:0030894
5	3,4,5	basement membrane collagen trimer	GO:0098651	0.0609	0.0871	COL4A2|0.15690899891	1	10	551	87968	http://www.ebi.ac.uk/QuickGO/GTerm?id=GO:0098651
7	5,7	postsynaptic density membrane	GO:0098839	0.0609	0.0871	SCRIB|0.323312232972	1	10	551	87968	http://www.ebi.ac.uk/QuickGO/GTerm?id=GO:0098839
8	6,7,8	alpha DNA polymerase:primase complex	GO:0005658	0.0609	0.0871	MCM3|0.458184322338	1	10	551	87968	http://www.ebi.ac.uk/QuickGO/GTerm?id=GO:0005658
9	8,9	early phagosome	GO:0032009	0.0609	0.0871	RAB5A|0.226722582233	1	10	551	87968	http://www.ebi.ac.uk/QuickGO/GTerm?id=GO:0032009
3	3	intercellular bridge	GO:0045171	0.0625	0.089	DCTN1|0.450937689191;GSTM1|8.40355635209;EHD2|2.41663568678	3	144	551	87968	http://www.ebi.ac.uk/QuickGO/GTerm?id=GO:0045171
5	5	dynein complex	GO:0030286	0.0625	0.089	DYNC1H1|0.536258308409;DCTN2|0.457866843209;DCTN1|0.450937689191	3	144	551	87968	http://www.ebi.ac.uk/QuickGO/GTerm?id=GO:0030286
5	4,5	clathrin complex	GO:0071439	0.0668	0.0948	CLTC|0.257563488405	1	11	551	87968	http://www.ebi.ac.uk/QuickGO/GTerm?id=GO:0071439
4	4	sperm head	GO:0061827	0.0668	0.0948	ALDOA|0.538493188097	1	11	551	87968	http://www.ebi.ac.uk/QuickGO/GTerm?id=GO:0061827
6	5,6	endoplasmic reticulum-Golgi intermediate compartment membrane	GO:0033116	0.0698	0.0989	CTSC|0.146909541052;TAPBP|0.357248534935	2	69	551	87968	http://www.ebi.ac.uk/QuickGO/GTerm?id=GO:0033116
7	6,7	condensed chromosome	GO:0000793	0.07	0.099	HNRNPU|0.321970407377;HMGB1|0.38958228983;RANGAP1|0.417254640578;BUB3|0.483638164807;HMGB2|0.230685623163	5	349	551	87968	http://www.ebi.ac.uk/QuickGO/GTerm?id=GO:0000793
8	7,8	condensed chromosome, centromeric region	GO:0000779	0.071	0.1	HNRNPU|0.321970407377;RANGAP1|0.417254640578;BUB3|0.483638164807	3	152	551	87968	http://www.ebi.ac.uk/QuickGO/GTerm?id=GO:0000779
10	6,7,8,9,10	mitotic spindle midzone	GO:1990023	0.0726	0.101	HNRNPU|0.321970407377	1	12	551	87968	http://www.ebi.ac.uk/QuickGO/GTerm?id=GO:1990023
5	5	axon hillock	GO:0043203	0.0726	0.101	SERPINF1|0.434973676354	1	12	551	87968	http://www.ebi.ac.uk/QuickGO/GTerm?id=GO:0043203
6	4,6	postsynaptic specialization membrane	GO:0099634	0.0726	0.101	SCRIB|0.323312232972	1	12	551	87968	http://www.ebi.ac.uk/QuickGO/GTerm?id=GO:0099634
9	8,9	clathrin-sculpted vesicle	GO:0060198	0.0726	0.101	SLC18A1|0.206755842111	1	12	551	87968	http://www.ebi.ac.uk/QuickGO/GTerm?id=GO:0060198
5	5	insulin-responsive compartment	GO:0032593	0.0726	0.101	RAB10|0.322193657621	1	12	551	87968	http://www.ebi.ac.uk/QuickGO/GTerm?id=GO:0032593
4	4	transcription factor complex	GO:0005667	0.0726	0.101	PRKDC|0.225000482448;XRCC6|0.274713554394;HNRNPU|0.321970407377;APEX1|0.556325060292;PARP1|0.268501117905;HCLS1|0.490049707671;SUB1|0.193848301587;EDF1|0.527411158534	8	693	551	87968	http://www.ebi.ac.uk/QuickGO/GTerm?id=GO:0005667
6	6	SCF ubiquitin ligase complex	GO:0019005	0.0734	0.102	CACYBP|0.4008126647;FBXO2|5.37773997661	2	71	551	87968	http://www.ebi.ac.uk/QuickGO/GTerm?id=GO:0019005
5	5	brush border membrane	GO:0031526	0.0734	0.102	SLC9A3R1|0.443190849597;SLC2A2|3.1689392437	2	71	551	87968	http://www.ebi.ac.uk/QuickGO/GTerm?id=GO:0031526
5	5	intercalated disc	GO:0014704	0.0752	0.104	ITGB1|0.383420664918;YWHAH|0.394200087028	2	72	551	87968	http://www.ebi.ac.uk/QuickGO/GTerm?id=GO:0014704
6	5,6	integrin complex	GO:0008305	0.0765	0.106	ITGB1|0.383420664918;ITGA1|0.4547041259;ITGB2|0.193579756963	3	157	551	87968	http://www.ebi.ac.uk/QuickGO/GTerm?id=GO:0008305
4	4	proteinaceous extracellular matrix	GO:0005578	0.0769	0.106	THBS2|0.351354675052;SERPINF1|0.434973676354;PRELP|0.465870214652;HSD17B12|0.50662845008;COL18A1|0.478967609111;DCN|0.247757390816;COL4A2|0.15690899891	7	584	551	87968	http://www.ebi.ac.uk/QuickGO/GTerm?id=GO:0005578
5	4,5	acrosomal vesicle	GO:0001669	0.0777	0.107	ITGA1|0.4547041259;BSG|0.593368398828;CCT6A|0.458819941156	3	158	551	87968	http://www.ebi.ac.uk/QuickGO/GTerm?id=GO:0001669
3	3	dopaminergic synapse	GO:0098691	0.0784	0.108	FLOT1|0.467487598876	1	13	551	87968	http://www.ebi.ac.uk/QuickGO/GTerm?id=GO:0098691
5	5	messenger ribonucleoprotein complex	GO:1990124	0.0784	0.108	HNRNPA3|0.468136123717	1	13	551	87968	http://www.ebi.ac.uk/QuickGO/GTerm?id=GO:1990124
7	5,6,7	CD40 receptor complex	GO:0035631	0.0784	0.108	DIABLO|0.431669779287	1	13	551	87968	http://www.ebi.ac.uk/QuickGO/GTerm?id=GO:0035631
6	4,5,6	Derlin-1 retrotranslocation complex	GO:0036513	0.0784	0.108	SEL1L|0.152512563784	1	13	551	87968	http://www.ebi.ac.uk/QuickGO/GTerm?id=GO:0036513
4	4	mitochondrial respiratory chain	GO:0005746	0.08	0.11	NNT|2.0;UQCRFS1|2.87388035309;NDUFB11|0.533292890416	3	160	551	87968	http://www.ebi.ac.uk/QuickGO/GTerm?id=GO:0005746
4	4	apical junction complex	GO:0043296	0.081	0.111	PDCD6IP|0.371903440609;RHOA|0.63463544301;F11R|0.315125847896;RAP2B|0.402483068811	4	259	551	87968	http://www.ebi.ac.uk/QuickGO/GTerm?id=GO:0043296
4	4	protein complex involved in cell adhesion	GO:0098636	0.0811	0.111	ITGB1|0.383420664918;ITGA1|0.4547041259;ITGB2|0.193579756963	3	161	551	87968	http://www.ebi.ac.uk/QuickGO/GTerm?id=GO:0098636
6	6	platelet dense granule lumen	GO:0031089	0.0842	0.114	APOH|0.576343173399	1	14	551	87968	http://www.ebi.ac.uk/QuickGO/GTerm?id=GO:0031089
6	5,6	extrinsic component of endosome membrane	GO:0031313	0.0842	0.114	ANXA1|0.425137080032	1	14	551	87968	http://www.ebi.ac.uk/QuickGO/GTerm?id=GO:0031313
4	4	Hrd1p ubiquitin ligase complex	GO:0000836	0.0842	0.114	SEL1L|0.152512563784	1	14	551	87968	http://www.ebi.ac.uk/QuickGO/GTerm?id=GO:0000836
7	4,5,6,7	anchored component of synaptic vesicle membrane	GO:0098993	0.0842	0.114	RAB5A|0.226722582233	1	14	551	87968	http://www.ebi.ac.uk/QuickGO/GTerm?id=GO:0098993
4	4	tRNA-splicing ligase complex	GO:0072669	0.0842	0.114	RTRAF|1.95477153282	1	14	551	87968	http://www.ebi.ac.uk/QuickGO/GTerm?id=GO:0072669
5	4,5	mitochondrial part	GO:0044429	0.0891	0.121	CPS1|3.953142606;GLYAT|2.04344016543;ACSM2B|3.39638498579;ACSL1|1.93187265785;ALDH2|6.13473063869;GATM|2.51228476229;ABAT|5.30002806818;SOD2|2.012515647;PCK2|4.3711109564;GOT2|2.59547753388;NNT|2.0;HMGCS2|4.0502192294;ACAA2|5.00024921034;IARS2|0.287373712009;ALDH1B1|2.65001403409;ANXA1|0.425137080032;MAOA|3.87178810757;AIFM1|1.92252185678;SQOR|0.354289349127;CYB5R3|0.554016173932;ACSL3|0.20561251…	63	8478	551	87968	http://www.ebi.ac.uk/QuickGO/GTerm?id=GO:0044429
3	3	ER ubiquitin ligase complex	GO:0000835	0.09	0.121	SEL1L|0.152512563784	1	15	551	87968	http://www.ebi.ac.uk/QuickGO/GTerm?id=GO:0000835
4	4	proteasome core complex, beta-subunit complex	GO:0019774	0.09	0.121	PSMB1|0.493116352247	1	15	551	87968	http://www.ebi.ac.uk/QuickGO/GTerm?id=GO:0019774
5	3,4,5	extrinsic component of synaptic membrane	GO:0099243	0.09	0.121	SCRIB|0.323312232972	1	15	551	87968	http://www.ebi.ac.uk/QuickGO/GTerm?id=GO:0099243
4	4	nascent polypeptide-associated complex	GO:0005854	0.09	0.121	NACA|0.41928409222	1	15	551	87968	http://www.ebi.ac.uk/QuickGO/GTerm?id=GO:0005854
7	6,7	fibrillar center	GO:0001650	0.0928	0.124	SELENBP1|2.27048420429;NCL|0.235206526878;UBE2N|0.414947292795;TIMM13|2.62442250918	4	272	551	87968	http://www.ebi.ac.uk/QuickGO/GTerm?id=GO:0001650
4	4	DNA repair complex	GO:1990391	0.0943	0.126	PRKDC|0.225000482448;XRCC6|0.274713554394;XRCC5|0.424253950853	3	172	551	87968	http://www.ebi.ac.uk/QuickGO/GTerm?id=GO:1990391
4	4	uropod	GO:0001931	0.0957	0.127	FLOT1|0.467487598876	1	16	551	87968	http://www.ebi.ac.uk/QuickGO/GTerm?id=GO:0001931
6	4,5,6	cytoplasmic side of endoplasmic reticulum membrane	GO:0098554	0.0957	0.127	RPL27|0.506277403675	1	16	551	87968	http://www.ebi.ac.uk/QuickGO/GTerm?id=GO:0098554
7	7	Cul4A-RING E3 ubiquitin ligase complex	GO:0031464	0.0957	0.127	DDB1|0.362235538639	1	16	551	87968	http://www.ebi.ac.uk/QuickGO/GTerm?id=GO:0031464
4	4	Prp19 complex	GO:0000974	0.0957	0.127	PRPF19|0.414085330667	1	16	551	87968	http://www.ebi.ac.uk/QuickGO/GTerm?id=GO:0000974
7	6,7	signal recognition particle, endoplasmic reticulum targeting	GO:0005786	0.0957	0.127	SRP9|0.351111218934	1	16	551	87968	http://www.ebi.ac.uk/QuickGO/GTerm?id=GO:0005786
6	3,4,6	stereocilium tip	GO:0032426	0.0957	0.127	SLC9A3R1|0.443190849597	1	16	551	87968	http://www.ebi.ac.uk/QuickGO/GTerm?id=GO:0032426
3	3	cell trailing edge	GO:0031254	0.0957	0.127	FLOT1|0.467487598876	1	16	551	87968	http://www.ebi.ac.uk/QuickGO/GTerm?id=GO:0031254
5	5	preribosome	GO:0030684	0.101	0.133	RPSA|0.470413053757;EIF6|0.432568345292;SNU13|0.179866697501	3	177	551	87968	http://www.ebi.ac.uk/QuickGO/GTerm?id=GO:0030684
6	5,6	axon initial segment	GO:0043194	0.101	0.133	BIN1|0.480297431977	1	17	551	87968	http://www.ebi.ac.uk/QuickGO/GTerm?id=GO:0043194
6	5,6	node of Ranvier	GO:0033268	0.101	0.133	BIN1|0.480297431977	1	17	551	87968	http://www.ebi.ac.uk/QuickGO/GTerm?id=GO:0033268
5	4,5	Ragulator complex	GO:0071986	0.101	0.133	LAMTOR1|0.336575017319	1	17	551	87968	http://www.ebi.ac.uk/QuickGO/GTerm?id=GO:0071986
4	4	DNA replication factor A complex	GO:0005662	0.101	0.133	PRPF19|0.414085330667	1	17	551	87968	http://www.ebi.ac.uk/QuickGO/GTerm?id=GO:0005662
6	5,6	nucleolar part	GO:0044452	0.103	0.136	SELENBP1|2.27048420429;NCL|0.235206526878;UBE2N|0.414947292795;TIMM13|2.62442250918;SNU13|0.179866697501	5	394	551	87968	http://www.ebi.ac.uk/QuickGO/GTerm?id=GO:0044452
6	4,5,6	low-density lipoprotein particle	GO:0034362	0.107	0.139	APOB|0.600818024763	1	18	551	87968	http://www.ebi.ac.uk/QuickGO/GTerm?id=GO:0034362
6	4,5,6	proton-transporting ATP synthase complex, catalytic core F(1)	GO:0045261	0.107	0.139	ATP5F1D|0.623732785957	1	18	551	87968	http://www.ebi.ac.uk/QuickGO/GTerm?id=GO:0045261
5	5	dense core granule	GO:0031045	0.107	0.139	SOD1|3.4749687406	1	18	551	87968	http://www.ebi.ac.uk/QuickGO/GTerm?id=GO:0031045
4	4	postsynaptic density, intracellular component	GO:0099092	0.107	0.139	DNM2|0.330105710254	1	18	551	87968	http://www.ebi.ac.uk/QuickGO/GTerm?id=GO:0099092
5	5	mitochondrial respiratory chain complex III	GO:0005750	0.107	0.139	UQCRFS1|2.87388035309	1	18	551	87968	http://www.ebi.ac.uk/QuickGO/GTerm?id=GO:0005750
8	5,6,7,8	ER to Golgi transport vesicle membrane	GO:0012507	0.107	0.139	SEC31A|0.560971740265;B2M|0.502083771619;HLA-A|0.329191730515	3	182	551	87968	http://www.ebi.ac.uk/QuickGO/GTerm?id=GO:0012507
3	3	receptor complex	GO:0043235	0.112	0.145	ITGB1|0.383420664918;DIABLO|0.431669779287;ITGA1|0.4547041259;SCRIB|0.323312232972;TFRC|0.18453930071;ITGB2|0.193579756963;B2M|0.502083771619	7	643	551	87968	http://www.ebi.ac.uk/QuickGO/GTerm?id=GO:0043235
5	4,5	sperm fibrous sheath	GO:0035686	0.113	0.145	LDHA|0.491751037013	1	19	551	87968	http://www.ebi.ac.uk/QuickGO/GTerm?id=GO:0035686
5	5	astrocyte projection	GO:0097449	0.113	0.145	EIF2S1|0.493458272943	1	19	551	87968	http://www.ebi.ac.uk/QuickGO/GTerm?id=GO:0097449
6	6	filopodium tip	GO:0032433	0.113	0.145	AP2A1|0.271683715632	1	19	551	87968	http://www.ebi.ac.uk/QuickGO/GTerm?id=GO:0032433
6	3,4,5,6	intrinsic component of synaptic vesicle membrane	GO:0098563	0.113	0.145	RAB5A|0.226722582233	1	19	551	87968	http://www.ebi.ac.uk/QuickGO/GTerm?id=GO:0098563
7	5,7	growth cone part	GO:0090723	0.113	0.145	ARPC3|0.25	1	19	551	87968	http://www.ebi.ac.uk/QuickGO/GTerm?id=GO:0090723
8	5,6,7,8	exocytic vesicle membrane	GO:0099501	0.114	0.146	SLC18A1|0.206755842111;RAB5A|0.226722582233	2	92	551	87968	http://www.ebi.ac.uk/QuickGO/GTerm?id=GO:0099501
6	4,6	postsynaptic membrane	GO:0045211	0.114	0.147	DNM2|0.330105710254;SCRIB|0.323312232972;HCLS1|0.490049707671;FABP5|0.209787409277;ARRB1|0.323088207659	5	407	551	87968	http://www.ebi.ac.uk/QuickGO/GTerm?id=GO:0045211
9	5,7,8,9	keratin filament	GO:0045095	0.116	0.149	KRT1|0.461371246327;KRT7|0.335178147895;KRT10|0.29219431214	3	189	551	87968	http://www.ebi.ac.uk/QuickGO/GTerm?id=GO:0045095
6	5,6	clathrin coat	GO:0030118	0.118	0.15	CLTC|0.257563488405;AP2M1|0.49277466847;AP2A1|0.271683715632	3	190	551	87968	http://www.ebi.ac.uk/QuickGO/GTerm?id=GO:0030118
8	6,7,8	nuclear replication fork	GO:0043596	0.118	0.15	PRPF19|0.414085330667;MCM3|0.458184322338	2	94	551	87968	http://www.ebi.ac.uk/QuickGO/GTerm?id=GO:0043596
4	4	proteasome regulatory particle, lid subcomplex	GO:0008541	0.118	0.15	PSMD12|0.486327473706	1	20	551	87968	http://www.ebi.ac.uk/QuickGO/GTerm?id=GO:0008541
5	5	platelet dense granule	GO:0042827	0.124	0.157	APOH|0.576343173399	1	21	551	87968	http://www.ebi.ac.uk/QuickGO/GTerm?id=GO:0042827
4	4	heterotrimeric G-protein complex	GO:0005834	0.128	0.163	GNG12|2.66659735418;ARRB1|0.323088207659	2	99	551	87968	http://www.ebi.ac.uk/QuickGO/GTerm?id=GO:0005834
5	5	lamellar body	GO:0042599	0.129	0.163	CKAP4|0.269807059126	1	22	551	87968	http://www.ebi.ac.uk/QuickGO/GTerm?id=GO:0042599
5	5	lamellipodium membrane	GO:0031258	0.129	0.163	CFL1|0.480297431977	1	22	551	87968	http://www.ebi.ac.uk/QuickGO/GTerm?id=GO:0031258
6	6	box C/D snoRNP complex	GO:0031428	0.129	0.163	SNU13|0.179866697501	1	22	551	87968	http://www.ebi.ac.uk/QuickGO/GTerm?id=GO:0031428
3	3	postsynaptic specialization, intracellular component	GO:0099091	0.129	0.163	DNM2|0.330105710254	1	22	551	87968	http://www.ebi.ac.uk/QuickGO/GTerm?id=GO:0099091
4	4	beta-catenin destruction complex	GO:0030877	0.129	0.163	CACYBP|0.4008126647	1	22	551	87968	http://www.ebi.ac.uk/QuickGO/GTerm?id=GO:0030877
8	4,5,7,8	costamere	GO:0043034	0.135	0.169	KRT19|0.327144517864	1	23	551	87968	http://www.ebi.ac.uk/QuickGO/GTerm?id=GO:0043034
6	5,6	Golgi lumen	GO:0005796	0.137	0.171	PRELP|0.465870214652;DCN|0.247757390816	2	103	551	87968	http://www.ebi.ac.uk/QuickGO/GTerm?id=GO:0005796
8	7,8	male germ cell nucleus	GO:0001673	0.14	0.175	RAN|0.18124335411	1	24	551	87968	http://www.ebi.ac.uk/QuickGO/GTerm?id=GO:0001673
9	6,7,8,9	trans-Golgi network membrane	GO:0032588	0.143	0.179	CLTC|0.257563488405;SCAMP3|0.527411158534	2	106	551	87968	http://www.ebi.ac.uk/QuickGO/GTerm?id=GO:0032588
6	4,5,6	signal peptidase complex	GO:0005787	0.145	0.181	SPCS3|0.450312989924	1	25	551	87968	http://www.ebi.ac.uk/QuickGO/GTerm?id=GO:0005787
5	5	mitochondrial respiratory chain complex IV	GO:0005751	0.145	0.181	UQCRFS1|2.87388035309	1	25	551	87968	http://www.ebi.ac.uk/QuickGO/GTerm?id=GO:0005751
6	4,5,6	lumenal side of endoplasmic reticulum membrane	GO:0098553	0.147	0.183	HLA-A|0.329191730515;TAPBP|0.357248534935	2	108	551	87968	http://www.ebi.ac.uk/QuickGO/GTerm?id=GO:0098553
6	5,6	integral component of lumenal side of endoplasmic reticulum membrane	GO:0071556	0.147	0.183	HLA-A|0.329191730515;TAPBP|0.357248534935	2	108	551	87968	http://www.ebi.ac.uk/QuickGO/GTerm?id=GO:0071556
5	4,5	sperm midpiece	GO:0097225	0.151	0.187	SLC9A3R1|0.443190849597	1	26	551	87968	http://www.ebi.ac.uk/QuickGO/GTerm?id=GO:0097225
6	5,6	cytoplasmic ubiquitin ligase complex	GO:0000153	0.151	0.187	SEL1L|0.152512563784	1	26	551	87968	http://www.ebi.ac.uk/QuickGO/GTerm?id=GO:0000153
5	5	sarcoplasm	GO:0016528	0.152	0.188	GSN|0.496202187343;FKBP1A|0.305236628167	2	110	551	87968	http://www.ebi.ac.uk/QuickGO/GTerm?id=GO:0016528
7	5,7	9+2 motile cilium	GO:0097729	0.156	0.192	SLC9A3R1|0.443190849597;RAN|0.18124335411	2	112	551	87968	http://www.ebi.ac.uk/QuickGO/GTerm?id=GO:0097729
3	3	neuromuscular junction	GO:0031594	0.156	0.192	ITGB1|0.383420664918;SYNGR2|0.502431910212	2	112	551	87968	http://www.ebi.ac.uk/QuickGO/GTerm?id=GO:0031594
8	7,8	U2-type prespliceosome	GO:0071004	0.156	0.192	SNRPC|0.378141999321	1	27	551	87968	http://www.ebi.ac.uk/QuickGO/GTerm?id=GO:0071004
7	4,7	PTW/PP1 phosphatase complex	GO:0072357	0.161	0.198	PPP1CB|0.390393246304	1	28	551	87968	http://www.ebi.ac.uk/QuickGO/GTerm?id=GO:0072357
9	5,6,7,8,9	spindle pole	GO:0000922	0.17	0.208	HNRNPU|0.321970407377;DCTN1|0.450937689191;RANGAP1|0.417254640578	3	226	551	87968	http://www.ebi.ac.uk/QuickGO/GTerm?id=GO:0000922
3	3	nuclear outer membrane	GO:0005640	0.172	0.21	RETSAT|2.5829147006	1	30	551	87968	http://www.ebi.ac.uk/QuickGO/GTerm?id=GO:0005640
5	5	apicolateral plasma membrane	GO:0016327	0.172	0.21	KRT19|0.327144517864	1	30	551	87968	http://www.ebi.ac.uk/QuickGO/GTerm?id=GO:0016327
7	6,7	germ cell nucleus	GO:0043073	0.172	0.21	RAN|0.18124335411	1	30	551	87968	http://www.ebi.ac.uk/QuickGO/GTerm?id=GO:0043073
3	3	mitochondrial membrane part	GO:0044455	0.173	0.211	NNT|2.0;BDH1|4.12101581448;BID|0.405282559943;ATP5F1D|0.623732785957;UQCRFS1|2.87388035309;NDUFB11|0.533292890416	6	595	551	87968	http://www.ebi.ac.uk/QuickGO/GTerm?id=GO:0044455
4	4	TORC2 complex	GO:0031932	0.177	0.215	RPL23A|0.343647173893	1	31	551	87968	http://www.ebi.ac.uk/QuickGO/GTerm?id=GO:0031932
6	5,6	endoplasmic reticulum quality control compartment	GO:0044322	0.177	0.215	SEL1L|0.152512563784	1	31	551	87968	http://www.ebi.ac.uk/QuickGO/GTerm?id=GO:0044322
8	6,7,8	trans-Golgi network	GO:0005802	0.182	0.22	CLTC|0.257563488405;DNM2|0.330105710254;RAB10|0.322193657621;SCAMP3|0.527411158534	4	353	551	87968	http://www.ebi.ac.uk/QuickGO/GTerm?id=GO:0005802
5	5	axonal growth cone	GO:0044295	0.182	0.22	HSP90AA1|0.563309614249	1	32	551	87968	http://www.ebi.ac.uk/QuickGO/GTerm?id=GO:0044295
6	5,6	signal recognition particle	GO:0048500	0.182	0.22	SRP9|0.351111218934	1	32	551	87968	http://www.ebi.ac.uk/QuickGO/GTerm?id=GO:0048500
6	4,5,6	acrosomal membrane	GO:0002080	0.182	0.22	BSG|0.593368398828	1	32	551	87968	http://www.ebi.ac.uk/QuickGO/GTerm?id=GO:0002080
6	6	preribosome, large subunit precursor	GO:0030687	0.187	0.226	EIF6|0.432568345292	1	33	551	87968	http://www.ebi.ac.uk/QuickGO/GTerm?id=GO:0030687
5	5	bicellular tight junction	GO:0005923	0.188	0.227	PDCD6IP|0.371903440609;F11R|0.315125847896;RAP2B|0.402483068811	3	238	551	87968	http://www.ebi.ac.uk/QuickGO/GTerm?id=GO:0005923
4	4	sperm flagellum	GO:0036126	0.192	0.231	SLC9A3R1|0.443190849597;RAN|0.18124335411	2	128	551	87968	http://www.ebi.ac.uk/QuickGO/GTerm?id=GO:0036126
9	5,8,9	mitochondrial small ribosomal subunit	GO:0005763	0.192	0.231	MRPS35|0.299992845593	1	34	551	87968	http://www.ebi.ac.uk/QuickGO/GTerm?id=GO:0005763
8	4,7,8	organellar small ribosomal subunit	GO:0000314	0.192	0.231	MRPS35|0.299992845593	1	34	551	87968	http://www.ebi.ac.uk/QuickGO/GTerm?id=GO:0000314
4	4	hippocampal mossy fiber to CA3 synapse	GO:0098686	0.202	0.242	CALB1|0.294226684305	1	36	551	87968	http://www.ebi.ac.uk/QuickGO/GTerm?id=GO:0098686
5	4,5	basal plasma membrane	GO:0009925	0.202	0.242	SLC27A5|4.68484072488	1	36	551	87968	http://www.ebi.ac.uk/QuickGO/GTerm?id=GO:0009925
5	5	nuclear proteasome complex	GO:0031595	0.202	0.242	PSMD12|0.486327473706	1	36	551	87968	http://www.ebi.ac.uk/QuickGO/GTerm?id=GO:0031595
4	4	occluding junction	GO:0070160	0.203	0.242	PDCD6IP|0.371903440609;F11R|0.315125847896;RAP2B|0.402483068811	3	247	551	87968	http://www.ebi.ac.uk/QuickGO/GTerm?id=GO:0070160
8	6,7,8	Swr1 complex	GO:0000812	0.207	0.247	ANP32E|0.374490233606	1	37	551	87968	http://www.ebi.ac.uk/QuickGO/GTerm?id=GO:0000812
6	5,6	replication fork	GO:0005657	0.212	0.252	PRPF19|0.414085330667;MCM3|0.458184322338	2	137	551	87968	http://www.ebi.ac.uk/QuickGO/GTerm?id=GO:0005657
4	4	TOR complex	GO:0038201	0.212	0.252	RPL23A|0.343647173893	1	38	551	87968	http://www.ebi.ac.uk/QuickGO/GTerm?id=GO:0038201
6	5,6	clathrin adaptor complex	GO:0030131	0.221	0.262	AP2M1|0.49277466847;AP2A1|0.271683715632	2	141	551	87968	http://www.ebi.ac.uk/QuickGO/GTerm?id=GO:0030131
6	4,5,6	TAP complex	GO:0042825	0.222	0.263	TAPBP|0.357248534935	1	40	551	87968	http://www.ebi.ac.uk/QuickGO/GTerm?id=GO:0042825
6	4,5,6	protein phosphatase type 1 complex	GO:0000164	0.222	0.263	PPP1CB|0.390393246304	1	40	551	87968	http://www.ebi.ac.uk/QuickGO/GTerm?id=GO:0000164
4	4	desmosome	GO:0030057	0.227	0.268	UBA1|0.611744020566	1	41	551	87968	http://www.ebi.ac.uk/QuickGO/GTerm?id=GO:0030057
7	6,7	sex chromosome	GO:0000803	0.227	0.268	HNRNPU|0.321970407377	1	41	551	87968	http://www.ebi.ac.uk/QuickGO/GTerm?id=GO:0000803
3	3	protein complex	GO:0043234	0.229	0.27	CPS1|3.953142606;DYNC1H1|0.536258308409;PRKDC|0.225000482448;CLTC|0.257563488405;TUBB4B|0.544876056107;ACLY|0.437089310205;IQGAP1|0.394473420426;HSP90AA1|0.563309614249;GAPDH|0.62720110226;ABAT|5.30002806818;SCP2|3.03353509075;COPB1|0.410370804405;XRCC6|0.274713554394;KRT8|0.518709968283;HBA2|0.534773543943;HBB|0.577542892277;GOT2|2.59547753388;LMNA|0.582366793234;XRCC5|0.424253950853;EML4|0.4158…	177	26907	551	87968	http://www.ebi.ac.uk/QuickGO/GTerm?id=GO:0043234
4	4	GTPase complex	GO:1905360	0.232	0.272	GNG12|2.66659735418	1	42	551	87968	http://www.ebi.ac.uk/QuickGO/GTerm?id=GO:1905360
6	6	Cul4-RING E3 ubiquitin ligase complex	GO:0080008	0.232	0.272	DDB1|0.362235538639	1	42	551	87968	http://www.ebi.ac.uk/QuickGO/GTerm?id=GO:0080008
7	4,5,6,7	intrinsic component of peroxisomal membrane	GO:0031231	0.237	0.277	SLC27A2|2.26106113425	1	43	551	87968	http://www.ebi.ac.uk/QuickGO/GTerm?id=GO:0031231
8	5,6,7,8	integral component of peroxisomal membrane	GO:0005779	0.237	0.277	SLC27A2|2.26106113425	1	43	551	87968	http://www.ebi.ac.uk/QuickGO/GTerm?id=GO:0005779
5	4,5	organelle envelope	GO:0031967	0.26	0.304	CPS1|3.953142606;ACSL1|1.93187265785;GATM|2.51228476229;GAPDH|0.62720110226;IPO5|0.36729215832;GOT2|2.59547753388;NNT|2.0;LMNA|0.582366793234;HMGCS2|4.0502192294;ACAA2|5.00024921034;KPNB1|0.539614118252;ANXA1|0.425137080032;MAOA|3.87178810757;AIFM1|1.92252185678;SQOR|0.354289349127;CYB5R3|0.554016173932;ACSL3|0.205612517178;ARG1|4.10675818288;CPT2|2.03495938421;CFL1|0.480297431977;SORD|2.90593009…	61	8945	551	87968	http://www.ebi.ac.uk/QuickGO/GTerm?id=GO:0031967
7	6,7	COPII vesicle coat	GO:0030127	0.26	0.304	SEC31A|0.560971740265	1	48	551	87968	http://www.ebi.ac.uk/QuickGO/GTerm?id=GO:0030127
3	3	envelope	GO:0031975	0.261	0.304	CPS1|3.953142606;ACSL1|1.93187265785;GATM|2.51228476229;GAPDH|0.62720110226;IPO5|0.36729215832;GOT2|2.59547753388;NNT|2.0;LMNA|0.582366793234;HMGCS2|4.0502192294;ACAA2|5.00024921034;KPNB1|0.539614118252;ANXA1|0.425137080032;MAOA|3.87178810757;AIFM1|1.92252185678;SQOR|0.354289349127;CYB5R3|0.554016173932;ACSL3|0.205612517178;ARG1|4.10675818288;CPT2|2.03495938421;CFL1|0.480297431977;SORD|2.90593009…	61	8949	551	87968	http://www.ebi.ac.uk/QuickGO/GTerm?id=GO:0031975
4	4	collagen trimer	GO:0005581	0.262	0.305	COL18A1|0.478967609111;DCN|0.247757390816;COL4A2|0.15690899891	3	283	551	87968	http://www.ebi.ac.uk/QuickGO/GTerm?id=GO:0005581
4	4	glycoprotein complex	GO:0090665	0.279	0.324	KRT19|0.327144517864	1	52	551	87968	http://www.ebi.ac.uk/QuickGO/GTerm?id=GO:0090665
5	4,5	AP-type membrane coat adaptor complex	GO:0030119	0.281	0.326	AP2M1|0.49277466847;AP2A1|0.271683715632	2	167	551	87968	http://www.ebi.ac.uk/QuickGO/GTerm?id=GO:0030119
4	4	neurotransmitter receptor complex	GO:0098878	0.283	0.328	SCRIB|0.323312232972	1	53	551	87968	http://www.ebi.ac.uk/QuickGO/GTerm?id=GO:0098878
4	4	MCM complex	GO:0042555	0.283	0.328	MCM3|0.458184322338	1	53	551	87968	http://www.ebi.ac.uk/QuickGO/GTerm?id=GO:0042555
5	4,5	sarcoplasmic reticulum membrane	GO:0033017	0.288	0.332	FKBP1A|0.305236628167	1	54	551	87968	http://www.ebi.ac.uk/QuickGO/GTerm?id=GO:0033017
6	5,6	dystrophin-associated glycoprotein complex	GO:0016010	0.288	0.332	KRT19|0.327144517864	1	54	551	87968	http://www.ebi.ac.uk/QuickGO/GTerm?id=GO:0016010
4	4	proteasome core complex, alpha-subunit complex	GO:0019773	0.288	0.332	PSMA2|0.467487598876	1	54	551	87968	http://www.ebi.ac.uk/QuickGO/GTerm?id=GO:0019773
5	5	cullin-RING ubiquitin ligase complex	GO:0031461	0.297	0.342	DDB1|0.362235538639;CACYBP|0.4008126647;FBXO2|5.37773997661	3	304	551	87968	http://www.ebi.ac.uk/QuickGO/GTerm?id=GO:0031461
5	5	small nucleolar ribonucleoprotein complex	GO:0005732	0.301	0.346	SNU13|0.179866697501	1	57	551	87968	http://www.ebi.ac.uk/QuickGO/GTerm?id=GO:0005732
9	5,6,8,9	late endosome membrane	GO:0031902	0.302	0.347	LAMTOR1|0.336575017319;ARL8B|0.366529189297	2	176	551	87968	http://www.ebi.ac.uk/QuickGO/GTerm?id=GO:0031902
8	5,6,7,8	vacuolar proton-transporting V-type ATPase complex	GO:0016471	0.318	0.365	ATP6V1G1|0.144987456813	1	61	551	87968	http://www.ebi.ac.uk/QuickGO/GTerm?id=GO:0016471
4	4	microtubule associated complex	GO:0005875	0.327	0.375	DYNC1H1|0.536258308409;DCTN2|0.457866843209;DCTN1|0.450937689191;ACTR1A|0.585199320737	4	461	551	87968	http://www.ebi.ac.uk/QuickGO/GTerm?id=GO:0005875
8	5,7,8	late endosome	GO:0005770	0.35	0.4	MAPK1|0.479299719246;LAMTOR1|0.336575017319;ARL8B|0.366529189297	3	335	551	87968	http://www.ebi.ac.uk/QuickGO/GTerm?id=GO:0005770
6	6	90S preribosome	GO:0030686	0.352	0.401	RPSA|0.470413053757	1	69	551	87968	http://www.ebi.ac.uk/QuickGO/GTerm?id=GO:0030686
4	4	neuronal postsynaptic density	GO:0097481	0.368	0.419	RTN4|0.140048651774	1	73	551	87968	http://www.ebi.ac.uk/QuickGO/GTerm?id=GO:0097481
9	6,7,8,9	transcription factor TFIID complex	GO:0005669	0.38	0.432	EDF1|0.527411158534	1	76	551	87968	http://www.ebi.ac.uk/QuickGO/GTerm?id=GO:0005669
6	5,6	chromatin	GO:0000785	0.384	0.436	UBA1|0.611744020566;RAN|0.18124335411;HMGB1|0.38958228983;ANP32E|0.374490233606;HMGB2|0.230685623163;ARRB1|0.323088207659	6	798	551	87968	http://www.ebi.ac.uk/QuickGO/GTerm?id=GO:0000785
6	6	cytoplasmic dynein complex	GO:0005868	0.391	0.443	DYNC1H1|0.536258308409	1	79	551	87968	http://www.ebi.ac.uk/QuickGO/GTerm?id=GO:0005868
9	5,6,8,9	striated muscle thin filament	GO:0005865	0.391	0.443	TPM3|0.545631938527	1	79	551	87968	http://www.ebi.ac.uk/QuickGO/GTerm?id=GO:0005865
3	3	cilium	GO:0005929	0.395	0.446	ANXA1|0.425137080032;LDHA|0.491751037013;SORD|2.90593009914;SLC9A3R1|0.443190849597;RAN|0.18124335411;DCTN1|0.450937689191;RAB10|0.322193657621	7	959	551	87968	http://www.ebi.ac.uk/QuickGO/GTerm?id=GO:0005929
4	4	WASH complex	GO:0071203	0.395	0.446	CAPZA1|0.511214265305	1	80	551	87968	http://www.ebi.ac.uk/QuickGO/GTerm?id=GO:0071203
4	4	mitochondrial protein complex	GO:0098798	0.402	0.454	ATP5F1D|0.623732785957;TIMM13|2.62442250918;UQCRFS1|2.87388035309;NDUFB11|0.533292890416	4	514	551	87968	http://www.ebi.ac.uk/QuickGO/GTerm?id=GO:0098798
8	4,5,7,8	myofilament	GO:0036379	0.407	0.458	TPM3|0.545631938527	1	83	551	87968	http://www.ebi.ac.uk/QuickGO/GTerm?id=GO:0036379
5	5	mitochondrial respiratory chain complex I	GO:0005747	0.421	0.473	NDUFB11|0.533292890416	1	87	551	87968	http://www.ebi.ac.uk/QuickGO/GTerm?id=GO:0005747
3	3	Schaffer collateral - CA1 synapse	GO:0098685	0.421	0.473	ITGB1|0.383420664918	1	87	551	87968	http://www.ebi.ac.uk/QuickGO/GTerm?id=GO:0098685
4	4	proteasome regulatory particle	GO:0005838	0.429	0.481	PSMD12|0.486327473706	1	89	551	87968	http://www.ebi.ac.uk/QuickGO/GTerm?id=GO:0005838
4	4	exocyst	GO:0000145	0.432	0.484	RAB10|0.322193657621	1	90	551	87968	http://www.ebi.ac.uk/QuickGO/GTerm?id=GO:0000145
4	4	respiratory chain complex I	GO:0045271	0.436	0.487	NDUFB11|0.533292890416	1	91	551	87968	http://www.ebi.ac.uk/QuickGO/GTerm?id=GO:0045271
3	3	NADH dehydrogenase complex	GO:0030964	0.436	0.487	NDUFB11|0.533292890416	1	91	551	87968	http://www.ebi.ac.uk/QuickGO/GTerm?id=GO:0030964
6	5,6	sarcoplasmic reticulum	GO:0016529	0.443	0.494	FKBP1A|0.305236628167	1	93	551	87968	http://www.ebi.ac.uk/QuickGO/GTerm?id=GO:0016529
4	3,4	presynaptic active zone	GO:0048786	0.453	0.505	FLOT1|0.467487598876	1	96	551	87968	http://www.ebi.ac.uk/QuickGO/GTerm?id=GO:0048786
7	5,6,7	integral component of Golgi membrane	GO:0030173	0.457	0.508	GALNT2|2.13317156166	1	97	551	87968	http://www.ebi.ac.uk/QuickGO/GTerm?id=GO:0030173
7	6,7	heterochromatin	GO:0000792	0.46	0.511	UBA1|0.611744020566	1	98	551	87968	http://www.ebi.ac.uk/QuickGO/GTerm?id=GO:0000792
7	6,7	RNA polymerase II transcription factor complex	GO:0090575	0.463	0.513	HNRNPU|0.321970407377;EDF1|0.527411158534	2	249	551	87968	http://www.ebi.ac.uk/QuickGO/GTerm?id=GO:0090575
5	5	main axon	GO:0044304	0.463	0.513	BIN1|0.480297431977	1	99	551	87968	http://www.ebi.ac.uk/QuickGO/GTerm?id=GO:0044304
6	4,5,6	intrinsic component of Golgi membrane	GO:0031228	0.473	0.524	GALNT2|2.13317156166	1	102	551	87968	http://www.ebi.ac.uk/QuickGO/GTerm?id=GO:0031228
7	6,7	chloride channel complex	GO:0034707	0.486	0.537	CLIC1|0.395294558302	1	106	551	87968	http://www.ebi.ac.uk/QuickGO/GTerm?id=GO:0034707
9	7,8,9	PML body	GO:0016605	0.486	0.537	SUMO2|0.252612861622	1	106	551	87968	http://www.ebi.ac.uk/QuickGO/GTerm?id=GO:0016605
5	5	INO80-type complex	GO:0097346	0.499	0.55	ANP32E|0.374490233606	1	110	551	87968	http://www.ebi.ac.uk/QuickGO/GTerm?id=GO:0097346
5	5	integral component of mitochondrial membrane	GO:0032592	0.502	0.553	BID|0.405282559943	1	111	551	87968	http://www.ebi.ac.uk/QuickGO/GTerm?id=GO:0032592
4	4	intrinsic component of mitochondrial membrane	GO:0098573	0.505	0.555	BID|0.405282559943	1	112	551	87968	http://www.ebi.ac.uk/QuickGO/GTerm?id=GO:0098573
6	6	small-subunit processome	GO:0032040	0.505	0.555	SNU13|0.179866697501	1	112	551	87968	http://www.ebi.ac.uk/QuickGO/GTerm?id=GO:0032040
4	4	proteasome accessory complex	GO:0022624	0.53	0.58	PSMD12|0.486327473706	1	120	551	87968	http://www.ebi.ac.uk/QuickGO/GTerm?id=GO:0022624
8	5,6,7,8	histone deacetylase complex	GO:0000118	0.536	0.584	ANP32E|0.374490233606	1	122	551	87968	http://www.ebi.ac.uk/QuickGO/GTerm?id=GO:0000118
7	3,6,7	organellar ribosome	GO:0000313	0.536	0.584	MRPS35|0.299992845593	1	122	551	87968	http://www.ebi.ac.uk/QuickGO/GTerm?id=GO:0000313
7	4,6,7	mitochondrial ribosome	GO:0005761	0.536	0.584	MRPS35|0.299992845593	1	122	551	87968	http://www.ebi.ac.uk/QuickGO/GTerm?id=GO:0005761
4	4	inner mitochondrial membrane protein complex	GO:0098800	0.541	0.589	ATP5F1D|0.623732785957;UQCRFS1|2.87388035309;NDUFB11|0.533292890416	3	453	551	87968	http://www.ebi.ac.uk/QuickGO/GTerm?id=GO:0098800
3	3	cell periphery	GO:0071944	0.547	0.595	APOB|0.600818024763;TLN1|0.499653546495;DYNC1H1|0.536258308409;FLNB|0.433769343576;CLTC|0.257563488405;EEF2|0.47434215757;LCP1|0.398320048143;ATIC|0.294226684305;ACLY|0.437089310205;ADH1B|5.34429631356;IQGAP1|0.394473420426;ACSL1|1.93187265785;HSP90AA1|0.563309614249;ALDOB|16.0666806918;GAPDH|0.62720110226;PYGL|2.95467612717;COPB1|0.410370804405;CKAP4|0.269807059126;ACOX1|3.63007662127;GOT2|2.595…	143	22956	551	87968	http://www.ebi.ac.uk/QuickGO/GTerm?id=GO:0071944
5	5	ionotropic glutamate receptor complex	GO:0008328	0.564	0.613	SCRIB|0.323312232972	1	132	551	87968	http://www.ebi.ac.uk/QuickGO/GTerm?id=GO:0008328
6	5,6	nuclear transcription factor complex	GO:0044798	0.57	0.619	HNRNPU|0.321970407377;EDF1|0.527411158534	2	305	551	87968	http://www.ebi.ac.uk/QuickGO/GTerm?id=GO:0044798
3	3	tethering complex	GO:0099023	0.588	0.637	RAB10|0.322193657621	1	141	551	87968	http://www.ebi.ac.uk/QuickGO/GTerm?id=GO:0099023
6	6	transferase complex, transferring phosphorus-containing groups	GO:0061695	0.595	0.643	PFKL|0.351598299978;MCM3|0.458184322338;CAB39|0.38742796548;EDF1|0.527411158534	4	661	551	87968	http://www.ebi.ac.uk/QuickGO/GTerm?id=GO:0061695
10	6,7,8,9,10	Golgi cisterna membrane	GO:0032580	0.596	0.643	GALNT2|2.13317156166	1	144	551	87968	http://www.ebi.ac.uk/QuickGO/GTerm?id=GO:0032580
6	5,6	nuclear DNA-directed RNA polymerase complex	GO:0055029	0.597	0.643	MCM3|0.458184322338;EDF1|0.527411158534	2	320	551	87968	http://www.ebi.ac.uk/QuickGO/GTerm?id=GO:0055029
7	6,7	autophagosome	GO:0005776	0.598	0.643	UBQLN1|0.201520707873	1	145	551	87968	http://www.ebi.ac.uk/QuickGO/GTerm?id=GO:0005776
6	4,6	presynaptic membrane	GO:0042734	0.598	0.643	SCRIB|0.323312232972	1	145	551	87968	http://www.ebi.ac.uk/QuickGO/GTerm?id=GO:0042734
5	5	DNA-directed RNA polymerase complex	GO:0000428	0.598	0.643	MCM3|0.458184322338;EDF1|0.527411158534	2	321	551	87968	http://www.ebi.ac.uk/QuickGO/GTerm?id=GO:0000428
4	4	RNA polymerase complex	GO:0030880	0.602	0.646	MCM3|0.458184322338;EDF1|0.527411158534	2	323	551	87968	http://www.ebi.ac.uk/QuickGO/GTerm?id=GO:0030880
8	6,7,8	nuclear chromatin	GO:0000790	0.603	0.647	HMGB1|0.38958228983;ANP32E|0.374490233606;HMGB2|0.230685623163	3	497	551	87968	http://www.ebi.ac.uk/QuickGO/GTerm?id=GO:0000790
5	5	ATPase complex	GO:1904949	0.637	0.68	ANP32E|0.374490233606	1	161	551	87968	http://www.ebi.ac.uk/QuickGO/GTerm?id=GO:1904949
6	3,6	protein serine/threonine phosphatase complex	GO:0008287	0.637	0.68	PPP1CB|0.390393246304	1	161	551	87968	http://www.ebi.ac.uk/QuickGO/GTerm?id=GO:0008287
5	5	phosphatase complex	GO:1903293	0.637	0.68	PPP1CB|0.390393246304	1	161	551	87968	http://www.ebi.ac.uk/QuickGO/GTerm?id=GO:1903293
6	4,5,6	integral component of synaptic membrane	GO:0099699	0.648	0.691	ITGB1|0.383420664918	1	166	551	87968	http://www.ebi.ac.uk/QuickGO/GTerm?id=GO:0099699
9	6,7,8,9	Golgi cisterna	GO:0031985	0.659	0.702	GALNT2|2.13317156166	1	171	551	87968	http://www.ebi.ac.uk/QuickGO/GTerm?id=GO:0031985
8	8	serine/threonine protein kinase complex	GO:1902554	0.661	0.703	CAB39|0.38742796548	1	172	551	87968	http://www.ebi.ac.uk/QuickGO/GTerm?id=GO:1902554
5	3,4,5	intrinsic component of synaptic membrane	GO:0099240	0.676	0.718	ITGB1|0.383420664918	1	179	551	87968	http://www.ebi.ac.uk/QuickGO/GTerm?id=GO:0099240
7	7	protein kinase complex	GO:1902911	0.678	0.719	CAB39|0.38742796548	1	180	551	87968	http://www.ebi.ac.uk/QuickGO/GTerm?id=GO:1902911
8	5,6,7,8	histone methyltransferase complex	GO:0035097	0.701	0.743	PPP1CB|0.390393246304	1	192	551	87968	http://www.ebi.ac.uk/QuickGO/GTerm?id=GO:0035097
4	4	anchored component of membrane	GO:0031225	0.738	0.781	RAB5A|0.226722582233	1	213	551	87968	http://www.ebi.ac.uk/QuickGO/GTerm?id=GO:0031225
8	6,7,8	Golgi stack	GO:0005795	0.74	0.782	GALNT2|2.13317156166	1	214	551	87968	http://www.ebi.ac.uk/QuickGO/GTerm?id=GO:0005795
4	4	primary cilium	GO:0072372	0.76	0.802	RAB10|0.322193657621	1	227	551	87968	http://www.ebi.ac.uk/QuickGO/GTerm?id=GO:0072372
5	5	integral component of plasma membrane	GO:0005887	0.772	0.813	SLC18A1|0.206755842111;ITGB1|0.383420664918;ATP6V1A|0.224377512667;CD163|0.443498152576;DIABLO|0.431669779287;ITGA1|0.4547041259;SCRIB|0.323312232972;BCAM|0.304813773519;ASGR1|0.242490477585;TFRC|0.18453930071;BSG|0.593368398828;HNRNPM|0.317097849831;ITGB2|0.193579756963;SLC2A2|3.1689392437;HLA-A|0.329191730515;MFSD10|0.331251754261;CD99|0.460412848603	17	3163	551	87968	http://www.ebi.ac.uk/QuickGO/GTerm?id=GO:0005887
5	5	mitochondrial proton-transporting ATP synthase complex	GO:0005753	0.772	0.813	ATP5F1D|0.623732785957	1	235	551	87968	http://www.ebi.ac.uk/QuickGO/GTerm?id=GO:0005753
8	6,7,8	DNA-directed RNA polymerase II, holoenzyme	GO:0016591	0.786	0.826	EDF1|0.527411158534	1	245	551	87968	http://www.ebi.ac.uk/QuickGO/GTerm?id=GO:0016591
3	3	ciliary part	GO:0044441	0.79	0.829	LDHA|0.491751037013;SLC9A3R1|0.443190849597;DCTN1|0.450937689191	3	668	551	87968	http://www.ebi.ac.uk/QuickGO/GTerm?id=GO:0044441
9	4,8,9	voltage-gated calcium channel complex	GO:0005891	0.803	0.842	FKBP1A|0.305236628167	1	258	551	87968	http://www.ebi.ac.uk/QuickGO/GTerm?id=GO:0005891
4	4	intrinsic component of plasma membrane	GO:0031226	0.824	0.863	SLC18A1|0.206755842111;ITGB1|0.383420664918;ATP6V1A|0.224377512667;CD163|0.443498152576;DIABLO|0.431669779287;ITGA1|0.4547041259;SCRIB|0.323312232972;BCAM|0.304813773519;ASGR1|0.242490477585;TFRC|0.18453930071;BSG|0.593368398828;HNRNPM|0.317097849831;ITGB2|0.193579756963;SLC2A2|3.1689392437;HLA-A|0.329191730515;MFSD10|0.331251754261;CD99|0.460412848603	17	3297	551	87968	http://www.ebi.ac.uk/QuickGO/GTerm?id=GO:0031226
8	7,8	calcium channel complex	GO:0034704	0.83	0.868	FKBP1A|0.305236628167	1	282	551	87968	http://www.ebi.ac.uk/QuickGO/GTerm?id=GO:0034704
3	3	plasma membrane	GO:0005886	0.854	0.892	APOB|0.600818024763;TLN1|0.499653546495;FLNB|0.433769343576;CLTC|0.257563488405;EEF2|0.47434215757;LCP1|0.398320048143;ATIC|0.294226684305;ACLY|0.437089310205;ADH1B|5.34429631356;IQGAP1|0.394473420426;ACSL1|1.93187265785;HSP90AA1|0.563309614249;ALDOB|16.0666806918;GAPDH|0.62720110226;PYGL|2.95467612717;COPB1|0.410370804405;CKAP4|0.269807059126;ACOX1|3.63007662127;GOT2|2.59547753388;AKR1A1|1.56808…	132	22714	551	87968	http://www.ebi.ac.uk/QuickGO/GTerm?id=GO:0005886
4	4	SWI/SNF superfamily-type complex	GO:0070603	0.9	0.938	ANP32E|0.374490233606	1	365	551	87968	http://www.ebi.ac.uk/QuickGO/GTerm?id=GO:0070603
6	5,6	ion channel complex	GO:0034702	0.926	0.965	CLIC1|0.395294558302;SCRIB|0.323312232972;FKBP1A|0.305236628167	3	914	551	87968	http://www.ebi.ac.uk/QuickGO/GTerm?id=GO:0034702
6	5,6	mitochondrial envelope	GO:0005740	0.953	0.991	CPS1|3.953142606;ACSL1|1.93187265785;GATM|2.51228476229;GOT2|2.59547753388;NNT|2.0;HMGCS2|4.0502192294;ACAA2|5.00024921034;ANXA1|0.425137080032;MAOA|3.87178810757;AIFM1|1.92252185678;SQOR|0.354289349127;CYB5R3|0.554016173932;ACSL3|0.205612517178;ARG1|4.10675818288;CPT2|2.03495938421;CFL1|0.480297431977;SORD|2.90593009914;HMGCL|2.20381023175;OTC|4.44751663007;ALDH18A1|0.398044049389;SOD1|3.4749687…	40	8069	551	87968	http://www.ebi.ac.uk/QuickGO/GTerm?id=GO:0005740
3	3	oxidoreductase complex	GO:1990204	0.959	0.996	P4HA1|0.249826773248;GPD1|3.46294626208;CBR4|2.84810039119;GPD2|0.535515411596;UQCRFS1|2.87388035309;NDUFB11|0.533292890416	6	1719	551	87968	http://www.ebi.ac.uk/QuickGO/GTerm?id=GO:1990204
7	4,6,7	mitochondrial membrane	GO:0031966	0.981	1.00e+00	CPS1|3.953142606;ACSL1|1.93187265785;GATM|2.51228476229;GOT2|2.59547753388;NNT|2.0;HMGCS2|4.0502192294;ACAA2|5.00024921034;ANXA1|0.425137080032;MAOA|3.87178810757;AIFM1|1.92252185678;SQOR|0.354289349127;CYB5R3|0.554016173932;ACSL3|0.205612517178;ARG1|4.10675818288;CPT2|2.03495938421;CFL1|0.480297431977;SORD|2.90593009914;HMGCL|2.20381023175;OTC|4.44751663007;ALDH18A1|0.398044049389;BDH1|4.1210158…	37	7989	551	87968	http://www.ebi.ac.uk/QuickGO/GTerm?id=GO:0031966
5	4,5	proton-transporting two-sector ATPase complex	GO:0016469	0.983	1.00e+00	ATP6V1B2|0.337275633585;ATP6V1A|0.224377512667;ATP5F1D|0.623732785957;ATP6V1G1|0.144987456813	4	1469	551	87968	http://www.ebi.ac.uk/QuickGO/GTerm?id=GO:0016469
2	2	membrane	GO:0016020	0.983	1.00e+00	APOB|0.600818024763;CPS1|3.953142606;TLN1|0.499653546495;DYNC1H1|0.536258308409;PRKDC|0.225000482448;FLNB|0.433769343576;CLTC|0.257563488405;EEF2|0.47434215757;LCP1|0.398320048143;HSD17B4|3.6376330072;ATIC|0.294226684305;UBA1|0.611744020566;ACLY|0.437089310205;ADH1B|5.34429631356;IQGAP1|0.394473420426;ACSL1|1.93187265785;EPHX1|2.83628007136;HSP90AA1|0.563309614249;SOAT1|4.10391258135;ALDOB|16.066…	320	54880	551	87968	http://www.ebi.ac.uk/QuickGO/GTerm?id=GO:0016020
7	6,7	cation channel complex	GO:0034703	0.985	1.00e+00	FKBP1A|0.305236628167	1	669	551	87968	http://www.ebi.ac.uk/QuickGO/GTerm?id=GO:0034703
4	4	respiratory chain complex IV	GO:0045277	0.986	1.00e+00	UQCRFS1|2.87388035309	1	678	551	87968	http://www.ebi.ac.uk/QuickGO/GTerm?id=GO:0045277
4	4	transporter complex	GO:1990351	1.00e+00	1.00e+00	CLIC1|0.395294558302;SCRIB|0.323312232972;TIMM13|2.62442250918;FKBP1A|0.305236628167;UQCRFS1|2.87388035309	5	2574	551	87968	http://www.ebi.ac.uk/QuickGO/GTerm?id=GO:1990351
4	4	proton-transporting ATP synthase complex	GO:0045259	1.00e+00	1.00e+00	ATP5F1D|0.623732785957	1	1340	551	87968	http://www.ebi.ac.uk/QuickGO/GTerm?id=GO:0045259
5	5	mitochondrial inner membrane	GO:0005743	1.00e+00	1.00e+00	CPS1|3.953142606;GATM|2.51228476229;GOT2|2.59547753388;NNT|2.0;HMGCS2|4.0502192294;ACAA2|5.00024921034;AIFM1|1.92252185678;SQOR|0.354289349127;CYB5R3|0.554016173932;CPT2|2.03495938421;HMGCL|2.20381023175;OTC|4.44751663007;ALDH18A1|0.398044049389;BDH1|4.12101581448;ECI1|1.93857963387;SLC25A10|1.7350773743;ATP5F1D|0.623732785957;SLC25A20|3.11449876425;MGST1|2.81668845382;TIMM8A|2.67771051396;TIMM13…	25	7344	551	87968	http://www.ebi.ac.uk/QuickGO/GTerm?id=GO:0005743
4	4	organelle inner membrane	GO:0019866	1.00e+00	1.00e+00	CPS1|3.953142606;GATM|2.51228476229;GOT2|2.59547753388;NNT|2.0;HMGCS2|4.0502192294;ACAA2|5.00024921034;AIFM1|1.92252185678;SQOR|0.354289349127;CYB5R3|0.554016173932;CPT2|2.03495938421;HMGCL|2.20381023175;OTC|4.44751663007;ALDH18A1|0.398044049389;BDH1|4.12101581448;ECI1|1.93857963387;SLC25A10|1.7350773743;ATP5F1D|0.623732785957;SLC25A20|3.11449876425;MGST1|2.81668845382;TIMM8A|2.67771051396;TIMM13…	25	7493	551	87968	http://www.ebi.ac.uk/QuickGO/GTerm?id=GO:0019866
4	4	respiratory chain complex III	GO:0045275	1.00e+00	1.00e+00	UQCRFS1|2.87388035309	1	1494	551	87968	http://www.ebi.ac.uk/QuickGO/GTerm?id=GO:0045275
5	4,5	transmembrane transporter complex	GO:1902495	1.00e+00	1.00e+00	CLIC1|0.395294558302;SCRIB|0.323312232972;FKBP1A|0.305236628167;UQCRFS1|2.87388035309	4	2566	551	87968	http://www.ebi.ac.uk/QuickGO/GTerm?id=GO:1902495
5	4,5	respiratory chain complex	GO:0098803	1.00e+00	1.00e+00	UQCRFS1|2.87388035309;NDUFB11|0.533292890416	2	2273	551	87968	http://www.ebi.ac.uk/QuickGO/GTerm?id=GO:0098803
7	6,7	MHC class I protein complex	GO:0042612	1.00e+00	1.00e+00	B2M|0.502083771619;HLA-A|0.329191730515	2	2590	551	87968	http://www.ebi.ac.uk/QuickGO/GTerm?id=GO:0042612
4	4	cytochrome complex	GO:0070069	1.00e+00	1.00e+00	UQCRFS1|2.87388035309	1	2174	551	87968	http://www.ebi.ac.uk/QuickGO/GTerm?id=GO:0070069
3	3	plasma membrane part	GO:0044459	1.00e+00	1.00e+00	TLN1|0.499653546495;CLTC|0.257563488405;IQGAP1|0.394473420426;HSP90AA1|0.563309614249;GOT2|2.59547753388;AKR1A1|1.56808090815;RACK1|0.423959982317;G6PD|0.337743521134;ANXA1|0.425137080032;PDCD6IP|0.371903440609;CFL1|0.480297431977;SLC27A5|4.68484072488;CTSB|0.409802303819;SLC18A1|0.206755842111;CORO1A|0.343409058357;ARHGDIA|0.396941965466;ATP6V1B2|0.337275633585;CA2|3.00007797857;RHOA|0.634635443…	60	17065	551	87968	http://www.ebi.ac.uk/QuickGO/GTerm?id=GO:0044459
4	4	integral component of membrane	GO:0016021	1.00e+00	1.00e+00	FLNB|0.433769343576;ACSL1|1.93187265785;EPHX1|2.83628007136;SOAT1|4.10391258135;CKAP4|0.269807059126;NNT|2.0;FMO3|3.59004020267;KPNB1|0.539614118252;ERAP1|0.519429551649;CYP3A4|2.85600795937;MAOA|3.87178810757;ACSL3|0.205612517178;UGT2B7|8.74222191281;SLC27A5|4.68484072488;UGT1A6|5.03851991979;SLC18A1|0.206755842111;CLIC1|0.395294558302;HSD17B12|0.50662845008;ATP6V1B2|0.337275633585;SLC27A2|2.261…	72	38816	551	87968	http://www.ebi.ac.uk/QuickGO/GTerm?id=GO:0016021
4	4	postsynaptic early endosome	GO:0098842	1.00e+00	1.00e+00	RAB5A|0.226722582233	1	0	551	87968	http://www.ebi.ac.uk/QuickGO/GTerm?id=GO:0098842
5	4,5	plasma membrane protein complex	GO:0098797	1.00e+00	1.00e+00	CLTC|0.257563488405;ITGB1|0.383420664918;HMGB1|0.38958228983;DIABLO|0.431669779287;ITGA1|0.4547041259;SCRIB|0.323312232972;TFRC|0.18453930071;AP2M1|0.49277466847;ITGB2|0.193579756963;FKBP1A|0.305236628167;FLOT1|0.467487598876;AP2A1|0.271683715632;B2M|0.502083771619;CORO1C|0.399702915176;KRT19|0.327144517864;HLA-A|0.329191730515;GNG12|2.66659735418;GRB2|0.369590607818;ARRB1|0.323088207659	19	12979	551	87968	http://www.ebi.ac.uk/QuickGO/GTerm?id=GO:0098797
3	3	postsynaptic cytosol	GO:0099524	1.00e+00	1.00e+00	EIF4A3|0.29057852688;CALB1|0.294226684305	2	0	551	87968	http://www.ebi.ac.uk/QuickGO/GTerm?id=GO:0099524
7	6,7	integrin alpha5-beta1 complex	GO:0034674	1.00e+00	1.00e+00	ITGB1|0.383420664918	1	0	551	87968	http://www.ebi.ac.uk/QuickGO/GTerm?id=GO:0034674
4	3,4	membrane protein complex	GO:0098796	1.00e+00	1.00e+00	CLTC|0.257563488405;COPB1|0.410370804405;KPNB1|0.539614118252;COPB2|0.448133349785;CLIC1|0.395294558302;ATP6V1B2|0.337275633585;ITGB1|0.383420664918;ATP6V1A|0.224377512667;RAN|0.18124335411;DCTN1|0.450937689191;HMGB1|0.38958228983;ARCN1|0.561749951516;DIABLO|0.431669779287;IPO7|0.295657750061;RANGAP1|0.417254640578;ITGA1|0.4547041259;SCRIB|0.323312232972;ATP5F1D|0.623732785957;SEC31A|0.5609717402…	42	18339	551	87968	http://www.ebi.ac.uk/QuickGO/GTerm?id=GO:0098796
False	obselete	muscle cell projection	GO:0036194	1.00e+00	1.00e+00	ARPC2|0.578745108495	1	0	551	87968	http://www.ebi.ac.uk/QuickGO/GTerm?id=GO:0036194
6	4,6	extrinsic component of postsynaptic specialization membrane	GO:0098892	1.00e+00	1.00e+00	SCRIB|0.323312232972	1	0	551	87968	http://www.ebi.ac.uk/QuickGO/GTerm?id=GO:0098892
3	3	respiratory chain	GO:0070469	1.00e+00	1.00e+00	NNT|2.0;UQCRFS1|2.87388035309;NDUFB11|0.533292890416	3	5009	551	87968	http://www.ebi.ac.uk/QuickGO/GTerm?id=GO:0070469
7	6,7	region of cytosol	GO:0099522	1.00e+00	1.00e+00	EIF4A3|0.29057852688;CALB1|0.294226684305	2	0	551	87968	http://www.ebi.ac.uk/QuickGO/GTerm?id=GO:0099522
6	5,6	MHC protein complex	GO:0042611	1.00e+00	1.00e+00	B2M|0.502083771619;HLA-A|0.329191730515	2	11718	551	87968	http://www.ebi.ac.uk/QuickGO/GTerm?id=GO:0042611
4	4	G-protein beta/gamma-subunit complex	GO:0031680	1.00e+00	1.00e+00	GNG12|2.66659735418	1	0	551	87968	http://www.ebi.ac.uk/QuickGO/GTerm?id=GO:0031680
2	2	membrane part	GO:0044425	1.00e+00	1.00e+00	APOB|0.600818024763;TLN1|0.499653546495;FLNB|0.433769343576;CLTC|0.257563488405;EEF2|0.47434215757;UBA1|0.611744020566;IQGAP1|0.394473420426;ACSL1|1.93187265785;EPHX1|2.83628007136;HSP90AA1|0.563309614249;SOAT1|4.10391258135;ALDOB|16.0666806918;COPB1|0.410370804405;CKAP4|0.269807059126;GOT2|2.59547753388;NNT|2.0;AKR1A1|1.56808090815;FMO3|3.59004020267;KPNB1|0.539614118252;RACK1|0.423959982317;ERA…	148	49011	551	87968	http://www.ebi.ac.uk/QuickGO/GTerm?id=GO:0044425
3	3	intrinsic component of membrane	GO:0031224	1.00e+00	1.00e+00	FLNB|0.433769343576;ACSL1|1.93187265785;EPHX1|2.83628007136;SOAT1|4.10391258135;CKAP4|0.269807059126;NNT|2.0;FMO3|3.59004020267;KPNB1|0.539614118252;ERAP1|0.519429551649;CYP3A4|2.85600795937;MAOA|3.87178810757;ACSL3|0.205612517178;UGT2B7|8.74222191281;SLC27A5|4.68484072488;UGT1A6|5.03851991979;SLC18A1|0.206755842111;CLIC1|0.395294558302;HSD17B12|0.50662845008;ATP6V1B2|0.337275633585;SLC27A2|2.261…	73	39034	551	87968	http://www.ebi.ac.uk/QuickGO/GTerm?id=GO:0031224
4	3,4	presynaptic cytosol	GO:0099523	1.00e+00	1.00e+00	CALB1|0.294226684305	1	0	551	87968	http://www.ebi.ac.uk/QuickGO/GTerm?id=GO:0099523
