# Supplementary material for: Serum Anti-14-3-3 Zeta Autoantibody as a Biomarker for Predicting Hepatocarcinogenesis
Source: Front Oncol. 2021 Oct 15;11:733680. doi: 10.3389/fonc.2021.733680 (PMC8555665; doi:10.3389/fonc.2021.733680)
Supplement: Supplementary file 1 [file DataSheet_1.zip › Raw data/raw data for figure 2/GO-mf.xlsx]

## Sheet: Tablib Dataset
maxLevel	levels	GO_Name	GO_ID	Pvalue	Pvalue_adjusted	Genes	Count	Pop_Hit	List_Total	Background_Genes	URL
6	6	cholate-CoA ligase activity	GO:0047747	0.00e+00	0.00e+00	SLC27A5|4.68484072488;SLC27A2|2.26106113425	2	1	560	80205	http://www.ebi.ac.uk/QuickGO/GTerm?id=GO:0047747
6	6	arachidonate-CoA ligase activity	GO:0047676	0.00e+00	0.00e+00	ACSL1|1.93187265785;ACSL3|0.205612517178;SLC27A2|2.26106113425	3	1	560	80205	http://www.ebi.ac.uk/QuickGO/GTerm?id=GO:0047676
6	6	phytanate-CoA ligase activity	GO:0050197	0.00e+00	0.00e+00	ACSL1|1.93187265785;SLC27A2|2.26106113425	2	1	560	80205	http://www.ebi.ac.uk/QuickGO/GTerm?id=GO:0050197
6	6	uracil binding	GO:0002058	0.00e+00	0.00e+00	DPYD|0.425726853874;DPYS|3.85037777241	2	1	560	80205	http://www.ebi.ac.uk/QuickGO/GTerm?id=GO:0002058
5	5	pyrimidine nucleobase binding	GO:0002061	0.00e+00	0.00e+00	DPYD|0.425726853874;DPYS|3.85037777241	2	1	560	80205	http://www.ebi.ac.uk/QuickGO/GTerm?id=GO:0002061
6	6	medium-chain fatty acid-CoA ligase activity	GO:0031956	0.00e+00	0.00e+00	ACSL1|1.93187265785;ACSL3|0.205612517178;SLC27A2|2.26106113425;ACSM1|4.17275437412	4	3	560	80205	http://www.ebi.ac.uk/QuickGO/GTerm?id=GO:0031956
3	3	protein binding	GO:0005515	3.01e-154	6.08e-152	APOB|0.600818024763;CPS1|3.953142606;TLN1|0.499653546495;DYNC1H1|0.536258308409;PRKDC|0.225000482448;FLNB|0.433769343576;CLTC|0.257563488405;EEF2|0.47434215757;AOX1|3.78685452495;LCP1|0.398320048143;TUBB4B|0.544876056107;EHHADH|10.8754259353;CFH|0.36248670822;HSD17B4|3.6376330072;GLYAT|2.04344016543;ATIC|0.294226684305;UBA1|0.611744020566;ACLY|0.437089310205;IQGAP1|0.394473420426;PLEC|0.570777353…	424	18494	560	80205	http://www.ebi.ac.uk/QuickGO/GTerm?id=GO:0005515
6	6	poly(A) RNA binding	GO:0044822	3.63e-115	6.43e-113	DYNC1H1|0.536258308409;PRKDC|0.225000482448;FLNB|0.433769343576;CLTC|0.257563488405;EEF2|0.47434215757;UBA1|0.611744020566;HSP90AA1|0.563309614249;ACO1|2.42502563812;XRCC6|0.274713554394;CKAP4|0.269807059126;GOT2|2.59547753388;RPL4|0.493116352247;XRCC5|0.424253950853;ACAA2|5.00024921034;KPNB1|0.539614118252;RACK1|0.423959982317;EIF4A1|0.390122740087;ALDOA|0.538493188097;DDX39B|0.390934821564;GCN1…	133	1244	560	80205	http://www.ebi.ac.uk/QuickGO/GTerm?id=GO:0044822
3	3	drug binding	GO:0008144	1.49e-110	2.35e-108	CPS1|3.953142606;DYNC1H1|0.536258308409;PRKDC|0.225000482448;UBA1|0.611744020566;ACLY|0.437089310205;ACSM2B|3.39638498579;ACSL1|1.93187265785;HSPA4|0.529242197438;HSP90AA1|0.563309614249;ADH4|5.43771296763;PYGL|2.95467612717;ABAT|5.30002806818;XRCC6|0.274713554394;HBA2|0.534773543943;HBB|0.577542892277;GOT2|2.59547753388;TKFC|5.14082534988;CCT3|0.4736850353;XRCC5|0.424253950853;FBP1|2.28786194641…	74	182	560	80205	http://www.ebi.ac.uk/QuickGO/GTerm?id=GO:0008144
5	5	RNA binding	GO:0003723	1.3e-79	1.84e-77	DYNC1H1|0.536258308409;PRKDC|0.225000482448;FLNB|0.433769343576;CLTC|0.257563488405;EEF2|0.47434215757;TUBB4B|0.544876056107;UBA1|0.611744020566;HSP90AA1|0.563309614249;ACO1|2.42502563812;XRCC6|0.274713554394;CKAP4|0.269807059126;GOT2|2.59547753388;RPL4|0.493116352247;XRCC5|0.424253950853;EEF1G|0.41638788544;ACAA2|5.00024921034;KPNB1|0.539614118252;RACK1|0.423959982317;IARS2|0.287373712009;EIF4A1…	169	4216	560	80205	http://www.ebi.ac.uk/QuickGO/GTerm?id=GO:0003723
4	4	identical protein binding	GO:0042802	7.58e-70	9.76e-68	FLNB|0.433769343576;AOX1|3.78685452495;HSD17B4|3.6376330072;ATIC|0.294226684305;HSP90AA1|0.563309614249;ALDOB|16.0666806918;GAPDH|0.62720110226;PYGL|2.95467612717;ABAT|5.30002806818;SOD2|2.012515647;TPI1|0.547526235397;GOT2|2.59547753388;LMNA|0.582366793234;UGP2|3.6731046492;FBP1|2.28786194641;RACK1|0.423959982317;ALDOA|0.538493188097;SHMT1|5.05601239381;AHCY|0.36729215832;G6PD|0.337743521134;ANX…	118	2096	560	80205	http://www.ebi.ac.uk/QuickGO/GTerm?id=GO:0042802
2	2	binding	GO:0005488	1.46e-65	1.73e-63	APOB|0.600818024763;CPS1|3.953142606;TLN1|0.499653546495;DYNC1H1|0.536258308409;PRKDC|0.225000482448;FLNB|0.433769343576;CLTC|0.257563488405;EEF2|0.47434215757;AOX1|3.78685452495;LCP1|0.398320048143;TUBB4B|0.544876056107;EHHADH|10.8754259353;GANAB|0.47731050707;CFH|0.36248670822;HSD17B4|3.6376330072;GLYAT|2.04344016543;ALDH1A1|2.36690204351;ATIC|0.294226684305;UBA1|0.611744020566;ACLY|0.437089310…	518	48986	560	80205	http://www.ebi.ac.uk/QuickGO/GTerm?id=GO:0005488
4	4	enzyme binding	GO:0019899	1.18e-46	1.29e-44	APOB|0.600818024763;PRKDC|0.225000482448;CLTC|0.257563488405;EEF2|0.47434215757;EHHADH|10.8754259353;IQGAP1|0.394473420426;HSP90AA1|0.563309614249;ALDOB|16.0666806918;ABAT|5.30002806818;TPI1|0.547526235397;GOT2|2.59547753388;XRCC5|0.424253950853;KPNB1|0.539614118252;RACK1|0.423959982317;CYP3A4|2.85600795937;ACSL3|0.205612517178;GCN1|0.360732171715;LDHA|0.491751037013;NCL|0.235206526878;CFL1|0.480…	108	2876	560	80205	http://www.ebi.ac.uk/QuickGO/GTerm?id=GO:0019899
3	3	macromolecular complex binding	GO:0044877	2.32e-41	2.34e-39	CPS1|3.953142606;TLN1|0.499653546495;EEF2|0.47434215757;LCP1|0.398320048143;IQGAP1|0.394473420426;HSP90AA1|0.563309614249;GAPDH|0.62720110226;XRCC6|0.274713554394;XRCC5|0.424253950853;RACK1|0.423959982317;ACTR3|0.422786143689;FTCD|5.1873582186;MAP4|0.584388624281;WDR1|0.374230746698;DDX39B|0.390934821564;GCN1|0.360732171715;VIL1|0.246216610724;CFL1|0.480297431977;RPSA|0.470413053757;GSN|0.4962021…	100	2789	560	80205	http://www.ebi.ac.uk/QuickGO/GTerm?id=GO:0044877
3	3	cofactor binding	GO:0048037	1.71e-38	1.62e-36	AOX1|3.78685452495;ALDH1A1|2.36690204351;ACLY|0.437089310205;SOAT1|4.10391258135;ALDH2|6.13473063869;GAPDH|0.62720110226;ADH4|5.43771296763;PYGL|2.95467612717;ABAT|5.30002806818;SCP2|3.03353509075;ACO1|2.42502563812;ACOX1|3.63007662127;HBA2|0.534773543943;HBB|0.577542892277;GOT2|2.59547753388;NNT|2.0;FMO3|3.59004020267;HAO1|5.97525382845;ALDH1B1|2.65001403409;PHGDH|0.371130892657;SHMT1|5.05601239…	71	1408	560	80205	http://www.ebi.ac.uk/QuickGO/GTerm?id=GO:0048037
5	5	cadherin binding	GO:0045296	6.33e-35	5.61e-33	TLN1|0.499653546495;FLNB|0.433769343576;EEF2|0.47434215757;ATIC|0.294226684305;IQGAP1|0.394473420426;EEF1G|0.41638788544;RACK1|0.423959982317;ALDOA|0.538493188097;ANXA1|0.425137080032;GCN1|0.360732171715;LDHA|0.491751037013;NDRG1|0.440434687063;PFN1|0.535144349213;CLIC1|0.395294558302;OLA1|0.503128911749;CAPG|0.294430697399;PCBP1|0.383952567426;EIF2S3|0.414372452244;ITGB1|0.383420664918;YWHAB|0.4…	41	391	560	80205	http://www.ebi.ac.uk/QuickGO/GTerm?id=GO:0045296
5	5	protein homodimerization activity	GO:0042803	3.4e-33	2.83e-31	AOX1|3.78685452495;HSD17B4|3.6376330072;ATIC|0.294226684305;HSP90AA1|0.563309614249;PYGL|2.95467612717;ABAT|5.30002806818;TPI1|0.547526235397;GOT2|2.59547753388;RACK1|0.423959982317;SHMT1|5.05601239381;G6PD|0.337743521134;ANXA1|0.425137080032;PDCD6IP|0.371903440609;GRHPR|3.09942372384;UGT1A6|5.03851991979;DPYD|0.425726853874;CORO1A|0.343409058357;SSB|0.2513901451;ACOX2|3.22880429802;ERP29|0.45881…	58	1069	560	80205	http://www.ebi.ac.uk/QuickGO/GTerm?id=GO:0042803
2	2	structural molecule activity	GO:0005198	3.79e-33	2.98e-31	TLN1|0.499653546495;CLTC|0.257563488405;TUBB4B|0.544876056107;IQGAP1|0.394473420426;COPB1|0.410370804405;KRT8|0.518709968283;RPL4|0.493116352247;LMNA|0.582366793234;RACK1|0.423959982317;ACTR3|0.422786143689;COPB2|0.448133349785;ANXA1|0.425137080032;EIF3B|0.483638164807;KRT1|0.461371246327;RPS3|0.536258308409;THBS2|0.351354675052;RPLP0|0.508035071497;RPSA|0.470413053757;ACTR2|0.341273429471;KRT7|0…	82	2337	560	80205	http://www.ebi.ac.uk/QuickGO/GTerm?id=GO:0005198
4	4	cell adhesion molecule binding	GO:0050839	4.11e-30	3.07e-28	TLN1|0.499653546495;FLNB|0.433769343576;EEF2|0.47434215757;ATIC|0.294226684305;IQGAP1|0.394473420426;EEF1G|0.41638788544;RACK1|0.423959982317;ALDOA|0.538493188097;ANXA1|0.425137080032;GCN1|0.360732171715;LDHA|0.491751037013;NDRG1|0.440434687063;PFN1|0.535144349213;CLIC1|0.395294558302;OLA1|0.503128911749;CAPG|0.294430697399;PCBP1|0.383952567426;FERMT3|0.210224103813;EIF2S3|0.414372452244;ITGB1|0.…	45	659	560	80205	http://www.ebi.ac.uk/QuickGO/GTerm?id=GO:0050839
3	3	structural constituent of ribosome	GO:0003735	2.15e-29	1.52e-27	RPL4|0.493116352247;RPS3|0.536258308409;RPLP0|0.508035071497;RPSA|0.470413053757;RPS3A|0.35478083905;RPS4X|0.502431910212;RPL7|0.421323414752;RPL5|0.242322454234;RPLP2|0.550952557938;RPS12|0.451876363376;RPS8|0.4547041259;RPL10A|0.489031736724;RPS19|0.335410556221;RPS17|0.451876363376;RPL13|0.37087373346;RPL3|0.287772372832;RPS9|0.431071772509;RPL18|0.3389160817;RPL17|0.406126198178;RPS18|0.41841…	48	806	560	80205	http://www.ebi.ac.uk/QuickGO/GTerm?id=GO:0003735
4	4	coenzyme binding	GO:0050662	3.76e-29	2.54e-27	AOX1|3.78685452495;ALDH1A1|2.36690204351;SOAT1|4.10391258135;ALDH2|6.13473063869;GAPDH|0.62720110226;ADH4|5.43771296763;PYGL|2.95467612717;ABAT|5.30002806818;SCP2|3.03353509075;ACOX1|3.63007662127;GOT2|2.59547753388;NNT|2.0;FMO3|3.59004020267;HAO1|5.97525382845;ALDH1B1|2.65001403409;PHGDH|0.371130892657;SHMT1|5.05601239381;AHCY|0.36729215832;G6PD|0.337743521134;MAOA|3.87178810757;AIFM1|1.92252185…	52	991	560	80205	http://www.ebi.ac.uk/QuickGO/GTerm?id=GO:0050662
4	4	protein complex binding	GO:0032403	1.47e-28	9.47e-27	CPS1|3.953142606;TLN1|0.499653546495;EEF2|0.47434215757;IQGAP1|0.394473420426;HSP90AA1|0.563309614249;GAPDH|0.62720110226;ACTR3|0.422786143689;FTCD|5.1873582186;MAP4|0.584388624281;WDR1|0.374230746698;DDX39B|0.390934821564;VIL1|0.246216610724;CFL1|0.480297431977;GSN|0.496202187343;ACTR2|0.341273429471;HNRNPU|0.321970407377;SLC27A5|4.68484072488;PPIB|0.551716870021;CTSB|0.409802303819;NDRG1|0.4404…	70	1976	560	80205	http://www.ebi.ac.uk/QuickGO/GTerm?id=GO:0032403
5	5	oxidoreductase activity, acting on the CH-OH group of donors, NAD or NADP as acceptor	GO:0016616	1.36e-27	8.4e-26	AOX1|3.78685452495;EHHADH|10.8754259353;HSD17B4|3.6376330072;ADH1B|5.34429631356;ADH4|5.43771296763;AKR1A1|1.56808090815;HAO1|5.97525382845;AKR1B10|10.8377998199;PHGDH|0.371130892657;G6PD|0.337743521134;AKR1C1|2.20839769433;CBR1|2.06050790724;LDHA|0.491751037013;GRHPR|3.09942372384;AKR7A3|10.7331377991;PGD|0.573156092864;SORD|2.90593009914;PTGR1|4.2339375795;DCXR|5.25977104082;HIBADH|2.0820431953…	39	525	560	80205	http://www.ebi.ac.uk/QuickGO/GTerm?id=GO:0016616
3	3	small molecule binding	GO:0036094	2.37e-27	1.4e-25	CPS1|3.953142606;DYNC1H1|0.536258308409;PRKDC|0.225000482448;EEF2|0.47434215757;AOX1|3.78685452495;TUBB4B|0.544876056107;ALDH1A1|2.36690204351;UBA1|0.611744020566;ACLY|0.437089310205;ACSM2B|3.39638498579;ACSL1|1.93187265785;HSPA4|0.529242197438;HSP90AA1|0.563309614249;SOAT1|4.10391258135;ALDH2|6.13473063869;ALDOB|16.0666806918;GAPDH|0.62720110226;ADH4|5.43771296763;PYGL|2.95467612717;ABAT|5.30002…	185	11904	560	80205	http://www.ebi.ac.uk/QuickGO/GTerm?id=GO:0036094
3	3	organic cyclic compound binding	GO:0097159	7.14e-26	4.05e-24	CPS1|3.953142606;DYNC1H1|0.536258308409;PRKDC|0.225000482448;FLNB|0.433769343576;CLTC|0.257563488405;EEF2|0.47434215757;AOX1|3.78685452495;TUBB4B|0.544876056107;ALDH1A1|2.36690204351;UBA1|0.611744020566;ACLY|0.437089310205;ACSM2B|3.39638498579;ACSL1|1.93187265785;HSPA4|0.529242197438;HSP90AA1|0.563309614249;SOAT1|4.10391258135;ALDH2|6.13473063869;GAPDH|0.62720110226;ADH4|5.43771296763;PYGL|2.9546…	301	25904	560	80205	http://www.ebi.ac.uk/QuickGO/GTerm?id=GO:0097159
4	4	oxidoreductase activity, acting on CH-OH group of donors	GO:0016614	4.3e-25	2.34e-23	AOX1|3.78685452495;EHHADH|10.8754259353;HSD17B4|3.6376330072;ADH1B|5.34429631356;ADH4|5.43771296763;AKR1A1|1.56808090815;HAO1|5.97525382845;AKR1B10|10.8377998199;PHGDH|0.371130892657;G6PD|0.337743521134;AKR1C1|2.20839769433;CBR1|2.06050790724;LDHA|0.491751037013;GRHPR|3.09942372384;AKR7A3|10.7331377991;PGD|0.573156092864;SORD|2.90593009914;PTGR1|4.2339375795;DCXR|5.25977104082;HIBADH|2.0820431953…	39	614	560	80205	http://www.ebi.ac.uk/QuickGO/GTerm?id=GO:0016614
4	4	protein dimerization activity	GO:0046983	4.52e-25	2.37e-23	AOX1|3.78685452495;HSD17B4|3.6376330072;ATIC|0.294226684305;HSP90AA1|0.563309614249;PYGL|2.95467612717;ABAT|5.30002806818;TPI1|0.547526235397;GOT2|2.59547753388;RACK1|0.423959982317;SHMT1|5.05601239381;G6PD|0.337743521134;ANXA1|0.425137080032;AIFM1|1.92252185678;PDCD6IP|0.371903440609;GRHPR|3.09942372384;KRT1|0.461371246327;UGT1A6|5.03851991979;DPYD|0.425726853874;CORO1A|0.343409058357;SSB|0.2513…	68	2141	560	80205	http://www.ebi.ac.uk/QuickGO/GTerm?id=GO:0046983
4	4	organic acid binding	GO:0043177	4.19e-24	2.12e-22	CPS1|3.953142606;PYGL|2.95467612717;SCP2|3.03353509075;ACOX1|3.63007662127;HBA2|0.534773543943;HBB|0.577542892277;GOT2|2.59547753388;SHMT1|5.05601239381;FTCD|5.1873582186;AKR1C1|2.20839769433;GRHPR|3.09942372384;UGT2B7|8.74222191281;GLUL|4.04460832341;UGT1A6|5.03851991979;ACOX2|3.22880429802;ARHGDIA|0.396941965466;HMGCL|2.20381023175;OTC|4.44751663007;DPYS|3.85037777241;P4HA1|0.249826773248;YWHAB…	33	426	560	80205	http://www.ebi.ac.uk/QuickGO/GTerm?id=GO:0043177
3	3	heterocyclic compound binding	GO:1901363	5.78e-24	2.82e-22	CPS1|3.953142606;DYNC1H1|0.536258308409;PRKDC|0.225000482448;FLNB|0.433769343576;CLTC|0.257563488405;EEF2|0.47434215757;AOX1|3.78685452495;TUBB4B|0.544876056107;ALDH1A1|2.36690204351;UBA1|0.611744020566;ACLY|0.437089310205;ACSM2B|3.39638498579;ACSL1|1.93187265785;HSPA4|0.529242197438;HSP90AA1|0.563309614249;SOAT1|4.10391258135;ALDH2|6.13473063869;GAPDH|0.62720110226;ADH4|5.43771296763;PYGL|2.9546…	295	25770	560	80205	http://www.ebi.ac.uk/QuickGO/GTerm?id=GO:1901363
5	5	carboxylic acid binding	GO:0031406	5.6e-22	2.64e-20	CPS1|3.953142606;PYGL|2.95467612717;SCP2|3.03353509075;ACOX1|3.63007662127;GOT2|2.59547753388;SHMT1|5.05601239381;FTCD|5.1873582186;AKR1C1|2.20839769433;GRHPR|3.09942372384;UGT2B7|8.74222191281;GLUL|4.04460832341;UGT1A6|5.03851991979;ACOX2|3.22880429802;ARHGDIA|0.396941965466;HMGCL|2.20381023175;OTC|4.44751663007;DPYS|3.85037777241;P4HA1|0.249826773248;YWHAB|0.405563577789;AKR1C4|4.44443491462;AL…	31	424	560	80205	http://www.ebi.ac.uk/QuickGO/GTerm?id=GO:0031406
6	6	monocarboxylic acid binding	GO:0033293	8.01e-21	3.57e-19	PYGL|2.95467612717;SCP2|3.03353509075;ACOX1|3.63007662127;AKR1C1|2.20839769433;UGT2B7|8.74222191281;UGT1A6|5.03851991979;ACOX2|3.22880429802;ARHGDIA|0.396941965466;AKR1C4|4.44443491462;S100A9|0.331481440075;UGT2B4|5.66077664131;RIDA|3.21317598703;UGT1A9|2.33755449712;FABP5|0.209787409277;S100A8|0.206183387153;UGT1A4|8.4444297411;UGT2B15|4.71415763125;AKR1C2|6.81162966199	18	95	560	80205	http://www.ebi.ac.uk/QuickGO/GTerm?id=GO:0033293
6	6	mRNA binding	GO:0003729	8.07e-21	3.57e-19	ACO1|2.42502563812;EIF4A1|0.390122740087;SHMT1|5.05601239381;NCL|0.235206526878;HNRNPU|0.321970407377;RPS3A|0.35478083905;SSB|0.2513901451;RPL7|0.421323414752;EIF2S2|0.378929141628;PCBP1|0.383952567426;RPL5|0.242322454234;IGF2BP1|0.230685623163;HNRNPA3|0.468136123717;TSN|0.187895184758;EIF4A3|0.29057852688;HNRNPA2B1|0.454389058224;RPS2|0.500346693731;RPS14|0.393653988285;ELAVL1|0.217336140023;HNR…	30	427	560	80205	http://www.ebi.ac.uk/QuickGO/GTerm?id=GO:0003729
5	5	kinase binding	GO:0019900	2.5e-19	1.07e-17	CLTC|0.257563488405;EEF2|0.47434215757;IQGAP1|0.394473420426;HSP90AA1|0.563309614249;RACK1|0.423959982317;ACSL3|0.205612517178;GCN1|0.360732171715;LDHA|0.491751037013;ACTA2|0.521955963711;PFKL|0.351598299978;LDHB|0.443498152576;PARP1|0.268501117905;ARHGDIA|0.396941965466;GSTP1|0.406407800992;PPP1CB|0.390393246304;RHOA|0.63463544301;MAPK1|0.479299719246;DCTN2|0.457866843209;DCTN1|0.450937689191;RP…	40	946	560	80205	http://www.ebi.ac.uk/QuickGO/GTerm?id=GO:0019900
4	4	protein domain specific binding	GO:0019904	1.73e-18	7.22e-17	TLN1|0.499653546495;PRKDC|0.225000482448;CLTC|0.257563488405;IQGAP1|0.394473420426;HSP90AA1|0.563309614249;GAPDH|0.62720110226;ACOX1|3.63007662127;KPNB1|0.539614118252;RACK1|0.423959982317;YWHAE|0.467163673442;ACSL3|0.205612517178;PDCD6IP|0.371903440609;GSN|0.496202187343;YWHAZ|0.50733127329;GPX1|0.386891248386;RHOA|0.63463544301;YWHAQ|0.428688018317;CAPG|0.294430697399;YWHAB|0.405563577789;SLC9A…	39	947	560	80205	http://www.ebi.ac.uk/QuickGO/GTerm?id=GO:0019904
4	4	receptor binding	GO:0005102	1.19e-17	4.82e-16	APOB|0.600818024763;TLN1|0.499653546495;CLTC|0.257563488405;TUBB4B|0.544876056107;EHHADH|10.8754259353;HSD17B4|3.6376330072;SCP2|3.03353509075;ACOX1|3.63007662127;HAO1|5.97525382845;RACK1|0.423959982317;ERAP1|0.519429551649;ANXA1|0.425137080032;PDCD6IP|0.371903440609;DDX17|0.40781874667;NCL|0.235206526878;CFL1|0.480297431977;AGT|0.413798408039;ECI2|2.9814207736;ECH1|1.995845438;PARP1|0.2685011179…	71	3186	560	80205	http://www.ebi.ac.uk/QuickGO/GTerm?id=GO:0005102
4	4	nucleotide binding	GO:0000166	2.29e-17	8.84e-16	CPS1|3.953142606;DYNC1H1|0.536258308409;PRKDC|0.225000482448;EEF2|0.47434215757;AOX1|3.78685452495;TUBB4B|0.544876056107;ALDH1A1|2.36690204351;UBA1|0.611744020566;ACLY|0.437089310205;ACSM2B|3.39638498579;ACSL1|1.93187265785;HSPA4|0.529242197438;HSP90AA1|0.563309614249;SOAT1|4.10391258135;ALDH2|6.13473063869;GAPDH|0.62720110226;ADH4|5.43771296763;PYGL|2.95467612717;SCP2|3.03353509075;XRCC6|0.27471…	151	10826	560	80205	http://www.ebi.ac.uk/QuickGO/GTerm?id=GO:0000166
4	4	nucleoside phosphate binding	GO:1901265	2.31e-17	8.84e-16	CPS1|3.953142606;DYNC1H1|0.536258308409;PRKDC|0.225000482448;EEF2|0.47434215757;AOX1|3.78685452495;TUBB4B|0.544876056107;ALDH1A1|2.36690204351;UBA1|0.611744020566;ACLY|0.437089310205;ACSM2B|3.39638498579;ACSL1|1.93187265785;HSPA4|0.529242197438;HSP90AA1|0.563309614249;SOAT1|4.10391258135;ALDH2|6.13473063869;GAPDH|0.62720110226;ADH4|5.43771296763;PYGL|2.95467612717;SCP2|3.03353509075;XRCC6|0.27471…	151	10827	560	80205	http://www.ebi.ac.uk/QuickGO/GTerm?id=GO:1901265
4	4	anion binding	GO:0043168	3.97e-17	1.48e-15	APOB|0.600818024763;CPS1|3.953142606;TLN1|0.499653546495;DYNC1H1|0.536258308409;PRKDC|0.225000482448;EEF2|0.47434215757;AOX1|3.78685452495;TUBB4B|0.544876056107;CFH|0.36248670822;UBA1|0.611744020566;ACLY|0.437089310205;ACSM2B|3.39638498579;IQGAP1|0.394473420426;ACSL1|1.93187265785;HSPA4|0.529242197438;HSP90AA1|0.563309614249;SOAT1|4.10391258135;ALDOB|16.0666806918;ADH4|5.43771296763;PYGL|2.954676…	157	11541	560	80205	http://www.ebi.ac.uk/QuickGO/GTerm?id=GO:0043168
6	6	protein kinase binding	GO:0019901	1.14e-16	4.15e-15	CLTC|0.257563488405;EEF2|0.47434215757;IQGAP1|0.394473420426;HSP90AA1|0.563309614249;RACK1|0.423959982317;ACSL3|0.205612517178;GCN1|0.360732171715;ACTA2|0.521955963711;PARP1|0.268501117905;ARHGDIA|0.396941965466;GSTP1|0.406407800992;PPP1CB|0.390393246304;RHOA|0.63463544301;MAPK1|0.479299719246;DCTN2|0.457866843209;DCTN1|0.450937689191;RPS19|0.335410556221;DNM2|0.330105710254;HCLS1|0.490049707671;…	35	853	560	80205	http://www.ebi.ac.uk/QuickGO/GTerm?id=GO:0019901
5	5	NAD binding	GO:0051287	1.64e-16	5.8e-15	AOX1|3.78685452495;ALDH1A1|2.36690204351;ALDH2|6.13473063869;GAPDH|0.62720110226;ADH4|5.43771296763;NNT|2.0;ALDH1B1|2.65001403409;PHGDH|0.371130892657;AHCY|0.36729215832;CYB5R3|0.554016173932;LDHA|0.491751037013;GRHPR|3.09942372384;SORD|2.90593009914;HIBADH|2.08204319537;LDHB|0.443498152576;PARP1|0.268501117905;GPD1|3.46294626208;IDH3A|0.360982298881;ALDH5A1|2.85798827948;HSD17B8|2.14800894324;ME…	22	284	560	80205	http://www.ebi.ac.uk/QuickGO/GTerm?id=GO:0051287
4	4	cytoskeletal protein binding	GO:0008092	4.3e-16	1.49e-14	TLN1|0.499653546495;FLNB|0.433769343576;EEF2|0.47434215757;LCP1|0.398320048143;PLEC|0.570777353563;HSP90AA1|0.563309614249;ALDOB|16.0666806918;GAPDH|0.62720110226;EML4|0.415811049187;ACTR3|0.422786143689;ALDOA|0.538493188097;FTCD|5.1873582186;MAP4|0.584388624281;WDR1|0.374230746698;CAP1|0.591725510876;VIL1|0.246216610724;CFL1|0.480297431977;GSN|0.496202187343;ACTR2|0.341273429471;HNRNPU|0.3219704…	64	2856	560	80205	http://www.ebi.ac.uk/QuickGO/GTerm?id=GO:0008092
4	4	nucleic acid binding	GO:0003676	5.91e-16	1.99e-14	DYNC1H1|0.536258308409;PRKDC|0.225000482448;FLNB|0.433769343576;CLTC|0.257563488405;EEF2|0.47434215757;TUBB4B|0.544876056107;UBA1|0.611744020566;HSP90AA1|0.563309614249;ACO1|2.42502563812;XRCC6|0.274713554394;CKAP4|0.269807059126;GOT2|2.59547753388;RPL4|0.493116352247;XRCC5|0.424253950853;EEF1G|0.41638788544;ACAA2|5.00024921034;KPNB1|0.539614118252;RACK1|0.423959982317;IARS2|0.287373712009;EIF4A1…	184	14949	560	80205	http://www.ebi.ac.uk/QuickGO/GTerm?id=GO:0003676
6	5,6	actin filament binding	GO:0051015	7.02e-16	2.31e-14	TLN1|0.499653546495;EEF2|0.47434215757;LCP1|0.398320048143;ACTR3|0.422786143689;WDR1|0.374230746698;VIL1|0.246216610724;CFL1|0.480297431977;GSN|0.496202187343;ACTR2|0.341273429471;TPM3|0.545631938527;CORO1A|0.343409058357;CAPZB|0.429878243122;CAPG|0.294430697399;ARPC1B|0.398044049389;LASP1|0.358986127656;DBNL|0.415235012045;ARPC4|0.398872619905;CAPZA1|0.511214265305;ARPC2|0.578745108495;HCLS1|0.4…	29	598	560	80205	http://www.ebi.ac.uk/QuickGO/GTerm?id=GO:0051015
6	6	rRNA binding	GO:0019843	1.33e-15	4.28e-14	EEF2|0.47434215757;NCL|0.235206526878;RPLP0|0.508035071497;RPS4X|0.502431910212;RPL5|0.242322454234;RPL3|0.287772372832;RPS9|0.431071772509;RPS18|0.418413121342;RPL8|0.464258426153;RPS14|0.393653988285;RPS13|0.436483795567;RPL9P8|0.383420664918;RPS11|0.49757986091;RPL11|0.478304079046;RPS5|0.205612517178;RPL23A|0.343647173893	16	129	560	80205	http://www.ebi.ac.uk/QuickGO/GTerm?id=GO:0019843
3	3	lipid binding	GO:0008289	2.15e-15	6.76e-14	APOB|0.600818024763;CPS1|3.953142606;TLN1|0.499653546495;ALDH1A1|2.36690204351;IQGAP1|0.394473420426;SOAT1|4.10391258135;ALDOB|16.0666806918;ADH4|5.43771296763;PYGL|2.95467612717;SCP2|3.03353509075;ACOX1|3.63007662127;GOT2|2.59547753388;CYP3A4|2.85600795937;AKR1C1|2.20839769433;ANXA1|0.425137080032;APOH|0.576343173399;VIL1|0.246216610724;CFL1|0.480297431977;UGT2B7|8.74222191281;UGT1A6|5.038519919…	48	1761	560	80205	http://www.ebi.ac.uk/QuickGO/GTerm?id=GO:0008289
8	8	alditol:NADP+ 1-oxidoreductase activity	GO:0004032	2.77e-14	8.53e-13	ADH4|5.43771296763;AKR1A1|1.56808090815;AKR1B10|10.8377998199;AKR1C1|2.20839769433;AKR7A3|10.7331377991;AKR1C4|4.44443491462;AKR1C2|6.81162966199	7	9	560	80205	http://www.ebi.ac.uk/QuickGO/GTerm?id=GO:0004032
4	4	ribonucleoprotein complex binding	GO:0043021	9.83e-13	2.96e-11	EEF2|0.47434215757;RACK1|0.423959982317;GCN1|0.360732171715;RPSA|0.470413053757;HNRNPU|0.321970407377;EIF2S1|0.493458272943;EIF6|0.432568345292;OLA1|0.503128911749;EIF5A|0.360482217865;EIF4A3|0.29057852688;SNRPD3|0.366783336042;SRP9|0.351111218934;EIF3K|0.158989125843;SNRPD1|0.307999518361;SNRPC|0.378141999321;SNRPE|0.238820734096	16	196	560	80205	http://www.ebi.ac.uk/QuickGO/GTerm?id=GO:0043021
5	5	RAGE receptor binding	GO:0050786	1.29e-12	3.8e-11	HMGB1|0.38958228983;S100A9|0.331481440075;S100A8|0.206183387153;HMGB2|0.230685623163;S100A13|0.253665636645;S100A4|0.213306524528;S100P|0.280874975758	7	13	560	80205	http://www.ebi.ac.uk/QuickGO/GTerm?id=GO:0050786
3	3	sulfur compound binding	GO:1901681	2.72e-12	7.86e-11	APOB|0.600818024763;CFH|0.36248670822;SOAT1|4.10391258135;SCP2|3.03353509075;APOH|0.576343173399;THBS2|0.351354675052;ACADS|3.04406676168;ECI2|2.9814207736;PRELP|0.465870214652;HSD17B12|0.50662845008;GSTP1|0.406407800992;HMGCL|2.20381023175;GPX1|0.386891248386;HDGF|0.432568345292;ACBD3|0.474013482564;MPO|0.408667664244;GSTM1|8.40355635209;HACL1|2.73776762618;DBI|0.356259403537;MGST1|2.81668845382…	22	458	560	80205	http://www.ebi.ac.uk/QuickGO/GTerm?id=GO:1901681
6	6	acyl-CoA ligase activity	GO:0003996	3.12e-12	8.84e-11	ACSM2B|3.39638498579;ACSL1|1.93187265785;ACSL3|0.205612517178;SLC27A2|2.26106113425;ACSM2A|11.5514335642;ACSM1|4.17275437412	6	8	560	80205	http://www.ebi.ac.uk/QuickGO/GTerm?id=GO:0003996
5	5	actin binding	GO:0003779	5.95e-12	1.65e-10	TLN1|0.499653546495;FLNB|0.433769343576;EEF2|0.47434215757;LCP1|0.398320048143;PLEC|0.570777353563;ACTR3|0.422786143689;ALDOA|0.538493188097;WDR1|0.374230746698;CAP1|0.591725510876;VIL1|0.246216610724;CFL1|0.480297431977;GSN|0.496202187343;ACTR2|0.341273429471;HNRNPU|0.321970407377;TPM3|0.545631938527;CORO1A|0.343409058357;PFN1|0.535144349213;CAPZB|0.429878243122;GBP1|0.329191730515;CAPG|0.294430…	40	1590	560	80205	http://www.ebi.ac.uk/QuickGO/GTerm?id=GO:0003779
4	4	steroid dehydrogenase activity	GO:0016229	1.67e-11	4.54e-10	HSD17B4|3.6376330072;AKR1C1|2.20839769433;HSD17B12|0.50662845008;HSD17B6|9.99356900523;AKR1C4|4.44443491462;HSD17B13|14.2708563107;HSD11B1|2.36526200049;RDH16|4.95883079976;HSD17B8|2.14800894324;AKR1C2|6.81162966199	10	61	560	80205	http://www.ebi.ac.uk/QuickGO/GTerm?id=GO:0016229
5	5	ubiquitin-like protein ligase binding	GO:0044389	2.03e-11	5.41e-10	HSP90AA1|0.563309614249;TPI1|0.547526235397;XRCC5|0.424253950853;OTUB1|0.409802303819;RPL5|0.242322454234;RTN4|0.140048651774;RANGAP1|0.417254640578;UBE2N|0.414947292795;BID|0.405282559943;UBE2L3|0.334481888697;CACYBP|0.4008126647;DDRGK1|0.46911059825;UBE2V1|0.361984543095;ERLIN2|0.277584708407;PCBP2|0.319968103461;SCAMP3|0.527411158534;RPL11|0.478304079046;UCHL1|0.210369870571;RALA|0.32331223297…	21	458	560	80205	http://www.ebi.ac.uk/QuickGO/GTerm?id=GO:0044389
6	6	aldo-keto reductase (NADP) activity	GO:0004033	4.88e-11	1.28e-09	ADH4|5.43771296763;AKR1A1|1.56808090815;AKR1B10|10.8377998199;AKR1C1|2.20839769433;AKR7A3|10.7331377991;AKR1C4|4.44443491462;CYB5A|3.19762332141;AKR1C2|6.81162966199	8	32	560	80205	http://www.ebi.ac.uk/QuickGO/GTerm?id=GO:0004033
5	5	GDP binding	GO:0019003	5.98e-11	1.54e-09	RHOA|0.63463544301;GBP1|0.329191730515;RAN|0.18124335411;RAB5A|0.226722582233;RAB10|0.322193657621;RRAS|2.7056964621;ARL8B|0.366529189297;RALA|0.323312232972;RAB8B|0.473356815618;RAP2B|0.402483068811	10	69	560	80205	http://www.ebi.ac.uk/QuickGO/GTerm?id=GO:0019003
6	6	ubiquitin protein ligase binding	GO:0031625	8.33e-11	2.11e-09	HSP90AA1|0.563309614249;TPI1|0.547526235397;XRCC5|0.424253950853;OTUB1|0.409802303819;RPL5|0.242322454234;RTN4|0.140048651774;RANGAP1|0.417254640578;UBE2N|0.414947292795;BID|0.405282559943;UBE2L3|0.334481888697;CACYBP|0.4008126647;UBE2V1|0.361984543095;ERLIN2|0.277584708407;PCBP2|0.319968103461;SCAMP3|0.527411158534;RPL11|0.478304079046;UCHL1|0.210369870571;RALA|0.323312232972;ARRB1|0.32308820765…	20	444	560	80205	http://www.ebi.ac.uk/QuickGO/GTerm?id=GO:0031625
3	3	amide binding	GO:0033218	9.86e-11	2.45e-09	SOAT1|4.10391258135;SCP2|3.03353509075;KPNB1|0.539614118252;ERAP1|0.519429551649;FTCD|5.1873582186;PPIB|0.551716870021;ECI2|2.9814207736;CTSB|0.409802303819;GSTP1|0.406407800992;HMGCL|2.20381023175;GPX1|0.386891248386;ACBD3|0.474013482564;GSTM1|8.40355635209;DBI|0.356259403537;MGST1|2.81668845382;AP2M1|0.49277466847;ITGB2|0.193579756963;NQO2|4.83997635688;HLA-A|0.329191730515;FBXO2|5.37773997661;…	22	552	560	80205	http://www.ebi.ac.uk/QuickGO/GTerm?id=GO:0033218
4	4	nucleoside binding	GO:0001882	1.01e-10	2.47e-09	CPS1|3.953142606;DYNC1H1|0.536258308409;PRKDC|0.225000482448;EEF2|0.47434215757;TUBB4B|0.544876056107;UBA1|0.611744020566;ACLY|0.437089310205;ACSM2B|3.39638498579;ACSL1|1.93187265785;HSPA4|0.529242197438;HSP90AA1|0.563309614249;PYGL|2.95467612717;XRCC6|0.274713554394;PCK2|4.3711109564;TKFC|5.14082534988;CCT3|0.4736850353;XRCC5|0.424253950853;FBP1|2.28786194641;ACTR3|0.422786143689;IARS2|0.2873737…	78	5122	560	80205	http://www.ebi.ac.uk/QuickGO/GTerm?id=GO:0001882
7	7	alcohol dehydrogenase (NADP+) activity	GO:0008106	1.21e-10	2.91e-09	ADH4|5.43771296763;AKR1A1|1.56808090815;AKR1B10|10.8377998199;AKR1C1|2.20839769433;AKR7A3|10.7331377991;AKR1C4|4.44443491462;AKR1C2|6.81162966199	7	22	560	80205	http://www.ebi.ac.uk/QuickGO/GTerm?id=GO:0008106
6	6	purine ribonucleoside binding	GO:0032550	1.59e-10	3.75e-09	CPS1|3.953142606;DYNC1H1|0.536258308409;PRKDC|0.225000482448;EEF2|0.47434215757;TUBB4B|0.544876056107;UBA1|0.611744020566;ACLY|0.437089310205;ACSM2B|3.39638498579;ACSL1|1.93187265785;HSPA4|0.529242197438;HSP90AA1|0.563309614249;PYGL|2.95467612717;XRCC6|0.274713554394;PCK2|4.3711109564;TKFC|5.14082534988;CCT3|0.4736850353;XRCC5|0.424253950853;FBP1|2.28786194641;ACTR3|0.422786143689;IARS2|0.2873737…	77	5074	560	80205	http://www.ebi.ac.uk/QuickGO/GTerm?id=GO:0032550
5	5	purine nucleoside binding	GO:0001883	1.65e-10	3.82e-09	CPS1|3.953142606;DYNC1H1|0.536258308409;PRKDC|0.225000482448;EEF2|0.47434215757;TUBB4B|0.544876056107;UBA1|0.611744020566;ACLY|0.437089310205;ACSM2B|3.39638498579;ACSL1|1.93187265785;HSPA4|0.529242197438;HSP90AA1|0.563309614249;PYGL|2.95467612717;XRCC6|0.274713554394;PCK2|4.3711109564;TKFC|5.14082534988;CCT3|0.4736850353;XRCC5|0.424253950853;FBP1|2.28786194641;ACTR3|0.422786143689;IARS2|0.2873737…	77	5078	560	80205	http://www.ebi.ac.uk/QuickGO/GTerm?id=GO:0001883
5	5	steroid dehydrogenase activity, acting on the CH-OH group of donors, NAD or NADP as acceptor	GO:0033764	2.09e-10	4.78e-09	HSD17B4|3.6376330072;AKR1C1|2.20839769433;HSD17B12|0.50662845008;HSD17B6|9.99356900523;AKR1C4|4.44443491462;HSD11B1|2.36526200049;RDH16|4.95883079976;HSD17B8|2.14800894324;AKR1C2|6.81162966199	9	56	560	80205	http://www.ebi.ac.uk/QuickGO/GTerm?id=GO:0033764
5	5	ribonucleoside binding	GO:0032549	2.15e-10	4.84e-09	CPS1|3.953142606;DYNC1H1|0.536258308409;PRKDC|0.225000482448;EEF2|0.47434215757;TUBB4B|0.544876056107;UBA1|0.611744020566;ACLY|0.437089310205;ACSM2B|3.39638498579;ACSL1|1.93187265785;HSPA4|0.529242197438;HSP90AA1|0.563309614249;PYGL|2.95467612717;XRCC6|0.274713554394;PCK2|4.3711109564;TKFC|5.14082534988;CCT3|0.4736850353;XRCC5|0.424253950853;FBP1|2.28786194641;ACTR3|0.422786143689;IARS2|0.2873737…	77	5108	560	80205	http://www.ebi.ac.uk/QuickGO/GTerm?id=GO:0032549
7	7	mRNA 5'-UTR binding	GO:0048027	2.43e-10	5.38e-09	SHMT1|5.05601239381;NCL|0.235206526878;RPS3A|0.35478083905;RPL5|0.242322454234;IGF2BP1|0.230685623163;RPS14|0.393653988285;RPS13|0.436483795567	7	24	560	80205	http://www.ebi.ac.uk/QuickGO/GTerm?id=GO:0048027
3	3	binding, bridging	GO:0060090	4.28e-10	9.32e-09	IQGAP1|0.394473420426;RACK1|0.423959982317;ANXA1|0.425137080032;EIF3B|0.483638164807;SLC9A3R1|0.443190849597;LASP1|0.358986127656;ARPC4|0.398872619905;ARHGAP1|0.400257405328;SH3BGRL|0.577943353277;DDB1|0.362235538639;FSCN1|0.555939578759;AP2M1|0.49277466847;LAMTOR1|0.336575017319;ACTR1A|0.585199320737;AP2A1|0.271683715632;GRB2|0.369590607818;ARRB1|0.323088207659	17	339	560	80205	http://www.ebi.ac.uk/QuickGO/GTerm?id=GO:0060090
7	4,7	fatty acid binding	GO:0005504	6.29e-10	1.35e-08	SCP2|3.03353509075;ACOX1|3.63007662127;ACOX2|3.22880429802;ARHGDIA|0.396941965466;S100A9|0.331481440075;RIDA|3.21317598703;FABP5|0.209787409277;S100A8|0.206183387153	8	43	560	80205	http://www.ebi.ac.uk/QuickGO/GTerm?id=GO:0005504
4	4	intramolecular oxidoreductase activity	GO:0016860	8.49e-10	1.8e-08	EHHADH|10.8754259353;TPI1|0.547526235397;TXNDC5|0.410940093647;ECI2|2.9814207736;ERO1A|0.346277367028;ECH1|1.995845438;ERP29|0.458819941156;DDT|2.17045874376;GSTA1|3.56277160243;ECI1|1.93857963387;MGST1|2.81668845382;ENOPH1|2.88986079585;TMX1|0.360232437209	13	185	560	80205	http://www.ebi.ac.uk/QuickGO/GTerm?id=GO:0016860
6	6	single-stranded RNA binding	GO:0003727	1.33e-09	2.77e-08	ANXA1|0.425137080032;HNRNPU|0.321970407377;SSB|0.2513901451;HNRNPF|0.487339815446;HMGB1|0.38958228983;LACTB2|4.813212104;EIF4A3|0.29057852688;HNRNPA1|0.331481440075;SNRPC|0.378141999321;HNRNPDL|0.277584708407;ZC3H14|0.418123199957	11	123	560	80205	http://www.ebi.ac.uk/QuickGO/GTerm?id=GO:0003727
7	6,7	retinoic acid binding	GO:0001972	1.38e-09	2.83e-08	UGT2B7|8.74222191281;UGT1A6|5.03851991979;UGT2B4|5.66077664131;UGT1A9|2.33755449712;FABP5|0.209787409277;UGT1A4|8.4444297411;UGT2B15|4.71415763125	7	30	560	80205	http://www.ebi.ac.uk/QuickGO/GTerm?id=GO:0001972
6	6	retinol dehydrogenase activity	GO:0004745	2.25e-09	4.5e-08	ADH1B|5.34429631356;ADH4|5.43771296763;AKR1A1|1.56808090815;HSD17B6|9.99356900523;ADH6|4.91775546902;ADH1C|4.3469394501;RDH16|4.95883079976	7	32	560	80205	http://www.ebi.ac.uk/QuickGO/GTerm?id=GO:0004745
5	5	oxidoreductase activity, acting on CH or CH2 groups, quinone or similar compound as acceptor	GO:0033695	2.35e-09	4.5e-08	CYP3A4|2.85600795937;CYP2C9|4.08688033086;CYP2C8|2.69820506868;CYP1A2|3.14269006667	4	4	560	80205	http://www.ebi.ac.uk/QuickGO/GTerm?id=GO:0033695
6	6	androsterone dehydrogenase activity	GO:0047023	2.35e-09	4.5e-08	AKR1C1|2.20839769433;AKR1C4|4.44443491462;RDH16|4.95883079976;AKR1C2|6.81162966199	4	4	560	80205	http://www.ebi.ac.uk/QuickGO/GTerm?id=GO:0047023
6	6	caffeine oxidase activity	GO:0034875	2.35e-09	4.5e-08	CYP3A4|2.85600795937;CYP2C9|4.08688033086;CYP2C8|2.69820506868;CYP1A2|3.14269006667	4	4	560	80205	http://www.ebi.ac.uk/QuickGO/GTerm?id=GO:0034875
4	4	nucleobase binding	GO:0002054	2.35e-09	4.5e-08	PYGL|2.95467612717;DPYD|0.425726853874;PNP|0.558256480991;DPYS|3.85037777241	4	4	560	80205	http://www.ebi.ac.uk/QuickGO/GTerm?id=GO:0002054
6	6	double-stranded RNA binding	GO:0003725	3.87e-09	7.31e-08	CLTC|0.257563488405;TUBB4B|0.544876056107;EIF4A1|0.390122740087;ILF3|0.3579921853;HNRNPU|0.321970407377;DHX15|0.535144349213;HMGB1|0.38958228983;ILF2|0.315563008028;TFRC|0.18453930071;ELAVL1|0.217336140023;LRRFIP1|0.472701058375	11	136	560	80205	http://www.ebi.ac.uk/QuickGO/GTerm?id=GO:0003725
5	5	retinoid binding	GO:0005501	4.91e-09	9.14e-08	ADH4|5.43771296763;UGT2B7|8.74222191281;UGT1A6|5.03851991979;UGT2B4|5.66077664131;UGT1A9|2.33755449712;FABP5|0.209787409277;UGT1A4|8.4444297411;UGT2B15|4.71415763125	8	55	560	80205	http://www.ebi.ac.uk/QuickGO/GTerm?id=GO:0005501
3	3	lyase activity	GO:0016829	5.19e-09	9.54e-08	EHHADH|10.8754259353;HSD17B4|3.6376330072;ALDOB|16.0666806918;ACO1|2.42502563812;XRCC6|0.274713554394;TPI1|0.547526235397;PCK2|4.3711109564;TKFC|5.14082534988;XRCC5|0.424253950853;ALDOA|0.538493188097;SHMT1|5.05601239381;FTCD|5.1873582186;RPS3|0.536258308409;GLUL|4.04460832341;APEX1|0.556325060292;HMGCL|2.20381023175;CA2|3.00007797857;ALAD|2.1361308161;DDT|2.17045874376;HMGB1|0.38958228983;ECI1|1…	26	944	560	80205	http://www.ebi.ac.uk/QuickGO/GTerm?id=GO:0016829
5	5	intramolecular oxidoreductase activity, transposing C=C bonds	GO:0016863	5.6e-09	1e-07	EHHADH|10.8754259353;ECI2|2.9814207736;ECH1|1.995845438;DDT|2.17045874376;GSTA1|3.56277160243;ECI1|1.93857963387	6	21	560	80205	http://www.ebi.ac.uk/QuickGO/GTerm?id=GO:0016863
4	4	oxidoreductase activity, acting on CH or CH2 groups	GO:0016725	5.6e-09	1e-07	AOX1|3.78685452495;CYP3A4|2.85600795937;CYP2C9|4.08688033086;ACOX2|3.22880429802;CYP2C8|2.69820506868;CYP1A2|3.14269006667	6	21	560	80205	http://www.ebi.ac.uk/QuickGO/GTerm?id=GO:0016725
5	5	NADP binding	GO:0050661	6.1e-09	1.08e-07	GAPDH|0.62720110226;NNT|2.0;FMO3|3.59004020267;G6PD|0.337743521134;GRHPR|3.09942372384;PGD|0.573156092864;DPYD|0.425726853874;HIBADH|2.08204319537;FMO5|3.17773760038;CBR4|2.84810039119;ME1|2.20686748008	11	142	560	80205	http://www.ebi.ac.uk/QuickGO/GTerm?id=GO:0050661
4	4	isoprenoid binding	GO:0019840	6.58e-09	1.15e-07	ADH4|5.43771296763;UGT2B7|8.74222191281;UGT1A6|5.03851991979;UGT2B4|5.66077664131;UGT1A9|2.33755449712;FABP5|0.209787409277;UGT1A4|8.4444297411;UGT2B15|4.71415763125	8	57	560	80205	http://www.ebi.ac.uk/QuickGO/GTerm?id=GO:0019840
5	5	CoA-ligase activity	GO:0016405	8.15e-09	1.41e-07	ACSM2B|3.39638498579;ACSL1|1.93187265785;ACSL3|0.205612517178;SLC27A5|4.68484072488;SLC27A2|2.26106113425;ACSM2A|11.5514335642;ACSM1|4.17275437412	7	38	560	80205	http://www.ebi.ac.uk/QuickGO/GTerm?id=GO:0016405
3	3	fatty acid derivative binding	GO:1901567	1e-08	1.71e-07	SOAT1|4.10391258135;SCP2|3.03353509075;ECI2|2.9814207736;HMGCL|2.20381023175;ACBD3|0.474013482564;S100A9|0.331481440075;DBI|0.356259403537;S100A8|0.206183387153	8	60	560	80205	http://www.ebi.ac.uk/QuickGO/GTerm?id=GO:1901567
6	6	single-stranded DNA binding	GO:0003697	2.75e-08	4.63e-07	ANXA1|0.425137080032;NCL|0.235206526878;HNRNPU|0.321970407377;PCBP1|0.383952567426;HMGB1|0.38958228983;TSN|0.187895184758;HNRNPA2B1|0.454389058224;PCBP2|0.319968103461;HNRNPA1|0.331481440075;SUB1|0.193848301587;MCM3|0.458184322338;HMGB2|0.230685623163;HNRNPDL|0.277584708407	13	247	560	80205	http://www.ebi.ac.uk/QuickGO/GTerm?id=GO:0003697
5	5	fatty acid ligase activity	GO:0015645	2.81e-08	4.68e-07	ACSM2B|3.39638498579;ACSL1|1.93187265785;ACSL3|0.205612517178;SLC27A5|4.68484072488;SLC27A2|2.26106113425;ACSM2A|11.5514335642;ACSM1|4.17275437412	7	45	560	80205	http://www.ebi.ac.uk/QuickGO/GTerm?id=GO:0015645
6	6	structure-specific DNA binding	GO:0043566	3.98e-08	6.55e-07	PRKDC|0.225000482448;XRCC6|0.274713554394;XRCC5|0.424253950853;ANXA1|0.425137080032;NCL|0.235206526878;APEX1|0.556325060292;PCBP1|0.383952567426;HMGB1|0.38958228983;TSN|0.187895184758;HNRNPA2B1|0.454389058224;HNRNPA1|0.331481440075;SUB1|0.193848301587;SAFB|0.248962438274;HMGB2|0.230685623163;FEN1|0.278548412705;HNRNPDL|0.277584708407	16	405	560	80205	http://www.ebi.ac.uk/QuickGO/GTerm?id=GO:0043566
4	4	protein binding involved in cell adhesion	GO:0098631	5.19e-08	8.45e-07	ANXA1|0.425137080032;RPSA|0.470413053757;ITGB1|0.383420664918;ITGA1|0.4547041259;RAB10|0.322193657621;BCAM|0.304813773519;BSG|0.593368398828	7	49	560	80205	http://www.ebi.ac.uk/QuickGO/GTerm?id=GO:0098631
5	5	acid-thiol ligase activity	GO:0016878	7.94e-08	1.28e-06	ACSM2B|3.39638498579;ACSL1|1.93187265785;ACSL3|0.205612517178;SLC27A5|4.68484072488;SLC27A2|2.26106113425;ACSM2A|11.5514335642;ACSM1|4.17275437412	7	52	560	80205	http://www.ebi.ac.uk/QuickGO/GTerm?id=GO:0016878
5	5	ribosome binding	GO:0043022	8.49e-08	1.35e-06	EEF2|0.47434215757;RACK1|0.423959982317;GCN1|0.360732171715;RPSA|0.470413053757;EIF2S1|0.493458272943;EIF6|0.432568345292;OLA1|0.503128911749;EIF5A|0.360482217865;EIF3K|0.158989125843	9	109	560	80205	http://www.ebi.ac.uk/QuickGO/GTerm?id=GO:0043022
5	4,5	fatty-acyl-CoA binding	GO:0000062	1.04e-07	1.63e-06	SOAT1|4.10391258135;SCP2|3.03353509075;ACADS|3.04406676168;ECI2|2.9814207736;HMGCL|2.20381023175;ACBD3|0.474013482564;DBI|0.356259403537	7	54	560	80205	http://www.ebi.ac.uk/QuickGO/GTerm?id=GO:0000062
2	2	translation regulator activity	GO:0045182	1.11e-07	1.72e-06	SHMT1|5.05601239381;IGF2BP1|0.230685623163;RPS9|0.431071772509;EIF4A3|0.29057852688;RPS14|0.393653988285;RPL22|0.505225723243;RPS27L|0.581560020774;PAIP1|0.127361399577	8	81	560	80205	http://www.ebi.ac.uk/QuickGO/GTerm?id=GO:0045182
6	6	FAD binding	GO:0071949	1.72e-07	2.65e-06	AOX1|3.78685452495;ACOX1|3.63007662127;AIFM1|1.92252185678;SQOR|0.354289349127;CYB5R3|0.554016173932;ACOX2|3.22880429802;NQO2|4.83997635688	7	58	560	80205	http://www.ebi.ac.uk/QuickGO/GTerm?id=GO:0071949
5	5	lipoprotein particle receptor binding	GO:0070325	2.18e-07	3.29e-06	APOB|0.600818024763;CLTC|0.257563488405;AP2M1|0.49277466847;AP2A1|0.271683715632;MESD|0.439519780456;APOC3|9.05679121689	6	37	560	80205	http://www.ebi.ac.uk/QuickGO/GTerm?id=GO:0070325
5	5	oxidoreductase activity, acting on the CH-CH group of donors, NAD or NADP as acceptor	GO:0016628	2.19e-07	3.29e-06	AKR1C1|2.20839769433;PTGR1|4.2339375795;DPYD|0.425726853874;BLVRB|1.53900722016;DECR2|7.18505898307;BDH2|4.64281565753;AKR1C2|6.81162966199	7	60	560	80205	http://www.ebi.ac.uk/QuickGO/GTerm?id=GO:0016628
3	3	structural constituent of cytoskeleton	GO:0005200	2.42e-07	3.61e-06	TLN1|0.499653546495;TUBB4B|0.544876056107;ACTR3|0.422786143689;ACTR2|0.341273429471;ARPC1B|0.398044049389;ARPC4|0.398872619905;ARPC2|0.578745108495;ARPC5|0.395842932936;KRT19|0.327144517864;KRT9|0.287174588749;TUBA1C|0.29341204457;ARPC3|0.25	12	249	560	80205	http://www.ebi.ac.uk/QuickGO/GTerm?id=GO:0005200
6	6	U1 snRNP binding	GO:1990446	2.88e-07	4.21e-06	SNRPD3|0.366783336042;SNRPD1|0.307999518361;SNRPC|0.378141999321;SNRPE|0.238820734096	4	9	560	80205	http://www.ebi.ac.uk/QuickGO/GTerm?id=GO:1990446
6	6	decanoate--CoA ligase activity	GO:0102391	2.88e-07	4.21e-06	ACSL1|1.93187265785;ACSL3|0.205612517178;SLC27A2|2.26106113425;ACSM1|4.17275437412	4	9	560	80205	http://www.ebi.ac.uk/QuickGO/GTerm?id=GO:0102391
6	6	snRNA binding	GO:0017069	3.07e-07	4.44e-06	DDX39B|0.390934821564;HNRNPU|0.321970407377;EFTUD2|0.320856474391;LSM2|0.496890546661;SNRPD3|0.366783336042;SNU13|0.179866697501;SNRPC|0.378141999321	7	63	560	80205	http://www.ebi.ac.uk/QuickGO/GTerm?id=GO:0017069
2	2	antioxidant activity	GO:0016209	3.26e-07	4.67e-06	HBA2|0.534773543943;HBB|0.577542892277;SOD2|2.012515647;HP|5.40764333211;GSTP1|0.406407800992;GPX1|0.386891248386;SOD1|3.4749687406;PRDX2|0.551716870021;GSTA1|3.56277160243;MPO|0.408667664244;S100A9|0.331481440075;MGST1|2.81668845382;GPX7|0.334018519598	13	306	560	80205	http://www.ebi.ac.uk/QuickGO/GTerm?id=GO:0016209
6	6	ketosteroid monooxygenase activity	GO:0047086	3.39e-07	4.75e-06	AKR1C1|2.20839769433;AKR1C4|4.44443491462;AKR1C2|6.81162966199	3	3	560	80205	http://www.ebi.ac.uk/QuickGO/GTerm?id=GO:0047086
6	6	dodecenoyl-CoA delta-isomerase activity	GO:0004165	3.39e-07	4.75e-06	EHHADH|10.8754259353;ECI2|2.9814207736;ECI1|1.93857963387	3	3	560	80205	http://www.ebi.ac.uk/QuickGO/GTerm?id=GO:0004165
7	7	manganese ion binding	GO:0030145	4.16e-07	5.77e-06	SOD2|2.012515647;PCK2|4.3711109564;ARG1|4.10675818288;GLUL|4.04460832341;HMGCL|2.20381023175;ME1|2.20686748008;GALNT2|2.13317156166;FEN1|0.278548412705	8	96	560	80205	http://www.ebi.ac.uk/QuickGO/GTerm?id=GO:0030145
4	4	steroid binding	GO:0005496	4.66e-07	6.4e-06	ALDH1A1|2.36690204351;SOAT1|4.10391258135;PYGL|2.95467612717;SCP2|3.03353509075;CYP3A4|2.85600795937;AKR1C1|2.20839769433;HSD11B1|2.36526200049;ERLIN2|0.277584708407;CALB1|0.294226684305;APOC3|9.05679121689;AKR1C2|6.81162966199	11	217	560	80205	http://www.ebi.ac.uk/QuickGO/GTerm?id=GO:0005496
5	5	bile acid binding	GO:0032052	4.78e-07	6.5e-06	PYGL|2.95467612717;AKR1C1|2.20839769433;AKR1C4|4.44443491462;AKR1C2|6.81162966199	4	10	560	80205	http://www.ebi.ac.uk/QuickGO/GTerm?id=GO:0032052
6	6	amino acid binding	GO:0016597	6.39e-07	8.61e-06	CPS1|3.953142606;GOT2|2.59547753388;SHMT1|5.05601239381;FTCD|5.1873582186;GLUL|4.04460832341;OTC|4.44751663007;DPYS|3.85037777241;YWHAB|0.405563577789;GLUD2|0.26061644021	9	138	560	80205	http://www.ebi.ac.uk/QuickGO/GTerm?id=GO:0016597
5	5	snRNP binding	GO:0070990	7.46e-07	9.97e-06	SNRPD3|0.366783336042;SNRPD1|0.307999518361;SNRPC|0.378141999321;SNRPE|0.238820734096	4	11	560	80205	http://www.ebi.ac.uk/QuickGO/GTerm?id=GO:0070990
4	4	protein binding, bridging	GO:0030674	8.41e-07	1.11e-05	ANXA1|0.425137080032;LASP1|0.358986127656;ARPC4|0.398872619905;ARHGAP1|0.400257405328;SH3BGRL|0.577943353277;DDB1|0.362235538639;FSCN1|0.555939578759;AP2M1|0.49277466847;ACTR1A|0.585199320737;AP2A1|0.271683715632;GRB2|0.369590607818;ARRB1|0.323088207659	12	280	560	80205	http://www.ebi.ac.uk/QuickGO/GTerm?id=GO:0030674
4	4	oxidoreductase activity, acting on the aldehyde or oxo group of donors	GO:0016903	1.01e-06	1.33e-05	AOX1|3.78685452495;ALDH1A1|2.36690204351;ALDH1L1|6.50703358506;ALDH2|6.13473063869;GAPDH|0.62720110226;ADH4|5.43771296763;HAO1|5.97525382845;AKR1B10|10.8377998199;ALDH1B1|2.65001403409;ALDH18A1|0.398044049389;AKR1C4|4.44443491462;ALDH5A1|2.85798827948	12	285	560	80205	http://www.ebi.ac.uk/QuickGO/GTerm?id=GO:0016903
3	3	ion binding	GO:0043167	1.13e-06	1.46e-05	APOB|0.600818024763;CPS1|3.953142606;TLN1|0.499653546495;DYNC1H1|0.536258308409;PRKDC|0.225000482448;EEF2|0.47434215757;AOX1|3.78685452495;LCP1|0.398320048143;TUBB4B|0.544876056107;CFH|0.36248670822;UBA1|0.611744020566;ACLY|0.437089310205;ACSM2B|3.39638498579;PKM|0.189464570814;ADH1B|5.34429631356;IQGAP1|0.394473420426;ACSL1|1.93187265785;HSPA4|0.529242197438;HSP90AA1|0.563309614249;SOAT1|4.10391…	233	25691	560	80205	http://www.ebi.ac.uk/QuickGO/GTerm?id=GO:0043167
7	7	5.8S rRNA binding	GO:1990932	1.35e-06	1.73e-05	RPS9|0.431071772509;RPL8|0.464258426153;RPS13|0.436483795567	3	4	560	80205	http://www.ebi.ac.uk/QuickGO/GTerm?id=GO:1990932
4	4	calcium-dependent protein binding	GO:0048306	1.59e-06	2.03e-05	ANXA1|0.425137080032;PDCD6IP|0.371903440609;ANXA11|0.356259403537;ANXA7|0.39310864607;SEC31A|0.560971740265;S100A4|0.213306524528;S100P|0.280874975758	7	80	560	80205	http://www.ebi.ac.uk/QuickGO/GTerm?id=GO:0048306
6	6	low-density lipoprotein particle receptor binding	GO:0050750	1.69e-06	2.13e-05	APOB|0.600818024763;CLTC|0.257563488405;AP2M1|0.49277466847;AP2A1|0.271683715632;MESD|0.439519780456	5	29	560	80205	http://www.ebi.ac.uk/QuickGO/GTerm?id=GO:0050750
4	4	oxidoreductase activity, acting on the CH-CH group of donors	GO:0016627	2.42e-06	3.01e-05	ACOX1|3.63007662127;AKR1C1|2.20839769433;ACADS|3.04406676168;PTGR1|4.2339375795;DPYD|0.425726853874;ACOX2|3.22880429802;BLVRB|1.53900722016;ACAD8|0.511214265305;DECR2|7.18505898307;RETSAT|2.5829147006;BDH2|4.64281565753;AKR1C2|6.81162966199	12	310	560	80205	http://www.ebi.ac.uk/QuickGO/GTerm?id=GO:0016627
3	3	modified amino acid binding	GO:0072341	2.42e-06	3.01e-05	CPS1|3.953142606;TLN1|0.499653546495;FTCD|5.1873582186;GSTP1|0.406407800992;GPX1|0.386891248386;HMGB1|0.38958228983;GSTM1|8.40355635209;MGST1|2.81668845382	8	121	560	80205	http://www.ebi.ac.uk/QuickGO/GTerm?id=GO:0072341
4	4	carbon-oxygen lyase activity	GO:0016835	2.67e-06	3.29e-05	EHHADH|10.8754259353;HSD17B4|3.6376330072;ACO1|2.42502563812;XRCC6|0.274713554394;TPI1|0.547526235397;XRCC5|0.424253950853;RPS3|0.536258308409;APEX1|0.556325060292;CA2|3.00007797857;ALAD|2.1361308161;ECI1|1.93857963387;ECHDC2|5.50598240636	12	313	560	80205	http://www.ebi.ac.uk/QuickGO/GTerm?id=GO:0016835
7	7	mRNA 3'-UTR binding	GO:0003730	2.74e-06	3.34e-05	HNRNPU|0.321970407377;RPL5|0.242322454234;IGF2BP1|0.230685623163;HNRNPA2B1|0.454389058224;ELAVL1|0.217336140023;FUS|0.243501067136;HNRNPR|0.399425958225;HNRNPA0|0.215237297085	8	123	560	80205	http://www.ebi.ac.uk/QuickGO/GTerm?id=GO:0003730
6	6	translation factor activity, RNA binding	GO:0008135	2.96e-06	3.58e-05	EEF2|0.47434215757;EEF1G|0.41638788544;EIF4A1|0.390122740087;GCN1|0.360732171715;EIF3B|0.483638164807;EIF2S1|0.493458272943;EIF6|0.432568345292;EIF2S2|0.378929141628;EIF3C|0.399149193178;EIF2S3|0.414372452244;EIF5A|0.360482217865;EIF3F|0.412652704256;EIF3K|0.158989125843;MCTS1|0.463936738236;EIF1AY|0.128871039849	15	496	560	80205	http://www.ebi.ac.uk/QuickGO/GTerm?id=GO:0008135
6	6	C-acyltransferase activity	GO:0016408	3.29e-06	3.95e-05	ACSM2B|3.39638498579;SCP2|3.03353509075;ACAA2|5.00024921034;ACSM2A|11.5514335642;ACSM1|4.17275437412	5	33	560	80205	http://www.ebi.ac.uk/QuickGO/GTerm?id=GO:0016408
5	5	fructose binding	GO:0070061	3.35e-06	3.99e-05	ALDOB|16.0666806918;ALDOA|0.538493188097;PFKL|0.351598299978	3	5	560	80205	http://www.ebi.ac.uk/QuickGO/GTerm?id=GO:0070061
5	5	oxidoreductase activity, acting on the aldehyde or oxo group of donors, NAD or NADP as acceptor	GO:0016620	4.09e-06	4.82e-05	ALDH1A1|2.36690204351;ALDH1L1|6.50703358506;ALDH2|6.13473063869;GAPDH|0.62720110226;ADH4|5.43771296763;AKR1B10|10.8377998199;ALDH1B1|2.65001403409;ALDH18A1|0.398044049389;AKR1C4|4.44443491462;ALDH5A1|2.85798827948	10	220	560	80205	http://www.ebi.ac.uk/QuickGO/GTerm?id=GO:0016620
3	3	carbohydrate derivative binding	GO:0097367	4.66e-06	5.46e-05	APOB|0.600818024763;CPS1|3.953142606;DYNC1H1|0.536258308409;PRKDC|0.225000482448;EEF2|0.47434215757;TUBB4B|0.544876056107;CFH|0.36248670822;UBA1|0.611744020566;ACLY|0.437089310205;ACSM2B|3.39638498579;ACSL1|1.93187265785;HSPA4|0.529242197438;HSP90AA1|0.563309614249;SOAT1|4.10391258135;PYGL|2.95467612717;SCP2|3.03353509075;XRCC6|0.274713554394;PCK2|4.3711109564;TKFC|5.14082534988;CCT3|0.4736850353…	105	9765	560	80205	http://www.ebi.ac.uk/QuickGO/GTerm?id=GO:0097367
3	3	peroxidase activity	GO:0004601	5.01e-06	5.81e-05	HBA2|0.534773543943;HBB|0.577542892277;GSTP1|0.406407800992;GPX1|0.386891248386;PRDX2|0.551716870021;GSTA1|3.56277160243;MPO|0.408667664244;MGST1|2.81668845382;GPX7|0.334018519598	9	177	560	80205	http://www.ebi.ac.uk/QuickGO/GTerm?id=GO:0004601
5	3,5	receptor agonist activity	GO:0048018	5.14e-06	5.92e-05	AGT|0.413798408039;HDGF|0.432568345292;HMGB1|0.38958228983;TTR|1.91852823865;HMGB2|0.230685623163	5	36	560	80205	http://www.ebi.ac.uk/QuickGO/GTerm?id=GO:0048018
5	5	myosin binding	GO:0017022	5.43e-06	6.2e-05	GSN|0.496202187343;CORO1A|0.343409058357;RHOA|0.63463544301;SLC9A3R1|0.443190849597;RAB10|0.322193657621;FUS|0.243501067136;RALA|0.323312232972	7	96	560	80205	http://www.ebi.ac.uk/QuickGO/GTerm?id=GO:0017022
3	3	isomerase activity	GO:0016853	5.54e-06	6.27e-05	EHHADH|10.8754259353;HSD17B4|3.6376330072;TPI1|0.547526235397;TXNDC5|0.410940093647;PPIB|0.551716870021;ECI2|2.9814207736;ERO1A|0.346277367028;ECH1|1.995845438;ERP29|0.458819941156;PBLD|2.97729051033;DDT|2.17045874376;GSTA1|3.56277160243;ECI1|1.93857963387;AMACR|4.20177817604;MGST1|2.81668845382;FKBP1A|0.305236628167;FKBP11|0.529976391699;PGM3|2.36526200049;ENOPH1|2.88986079585;TMX1|0.360232437209	20	880	560	80205	http://www.ebi.ac.uk/QuickGO/GTerm?id=GO:0016853
5	4,5	glutathione binding	GO:0043295	6.66e-06	7.48e-05	GSTP1|0.406407800992;GPX1|0.386891248386;GSTM1|8.40355635209;MGST1|2.81668845382	4	18	560	80205	http://www.ebi.ac.uk/QuickGO/GTerm?id=GO:0043295
4	4	protein C-terminus binding	GO:0008022	7.3e-06	8.14e-05	XRCC6|0.274713554394;XRCC5|0.424253950853;NCL|0.235206526878;CORO1A|0.343409058357;STIP1|0.470413053757;YWHAQ|0.428688018317;YWHAB|0.405563577789;BCAM|0.304813773519;AP2A1|0.271683715632;MAPRE1|0.312732270028	10	235	560	80205	http://www.ebi.ac.uk/QuickGO/GTerm?id=GO:0008022
8	5,8	long-chain fatty acid binding	GO:0036041	8.39e-06	9.13e-05	SCP2|3.03353509075;S100A9|0.331481440075;RIDA|3.21317598703;S100A8|0.206183387153	4	19	560	80205	http://www.ebi.ac.uk/QuickGO/GTerm?id=GO:0036041
5	5	oligopeptide binding	GO:1900750	8.39e-06	9.13e-05	GSTP1|0.406407800992;GPX1|0.386891248386;GSTM1|8.40355635209;MGST1|2.81668845382	4	19	560	80205	http://www.ebi.ac.uk/QuickGO/GTerm?id=GO:1900750
7	7	5S rRNA binding	GO:0008097	8.39e-06	9.13e-05	EEF2|0.47434215757;RPL5|0.242322454234;RPL3|0.287772372832;RPL11|0.478304079046	4	19	560	80205	http://www.ebi.ac.uk/QuickGO/GTerm?id=GO:0008097
4	4	peptide binding	GO:0042277	8.8e-06	9.51e-05	KPNB1|0.539614118252;ERAP1|0.519429551649;PPIB|0.551716870021;CTSB|0.409802303819;GSTP1|0.406407800992;GPX1|0.386891248386;GSTM1|8.40355635209;MGST1|2.81668845382;AP2M1|0.49277466847;ITGB2|0.193579756963;HLA-A|0.329191730515;FBXO2|5.37773997661;CRYAB|4.44443491462;TAPBP|0.357248534935	14	477	560	80205	http://www.ebi.ac.uk/QuickGO/GTerm?id=GO:0042277
4	4	oxidoreductase activity, acting on peroxide as acceptor	GO:0016684	9.66e-06	0.000104	HBA2|0.534773543943;HBB|0.577542892277;GSTP1|0.406407800992;GPX1|0.386891248386;PRDX2|0.551716870021;GSTA1|3.56277160243;MPO|0.408667664244;MGST1|2.81668845382;GPX7|0.334018519598	9	192	560	80205	http://www.ebi.ac.uk/QuickGO/GTerm?id=GO:0016684
5	4,5	phospholipid binding	GO:0005543	1.04e-05	0.00011	APOB|0.600818024763;CPS1|3.953142606;TLN1|0.499653546495;IQGAP1|0.394473420426;ALDOB|16.0666806918;GOT2|2.59547753388;ANXA1|0.425137080032;APOH|0.576343173399;VIL1|0.246216610724;CFL1|0.480297431977;ANXA11|0.356259403537;PFN1|0.535144349213;OTC|4.44751663007;ANXA7|0.39310864607;HMGB1|0.38958228983;PON1|3.24450862231;BIN1|0.480297431977;SNX2|0.393653988285;TWF2|0.267386771971;APOC3|9.05679121689;S…	21	998	560	80205	http://www.ebi.ac.uk/QuickGO/GTerm?id=GO:0005543
7	7	alcohol dehydrogenase activity, zinc-dependent	GO:0004024	1.04e-05	0.00011	ADH1B|5.34429631356;ADH4|5.43771296763;ADH6|4.91775546902;ADH1C|4.3469394501	4	20	560	80205	http://www.ebi.ac.uk/QuickGO/GTerm?id=GO:0004024
4	4	monosaccharide binding	GO:0048029	1.09e-05	0.000115	ALDOB|16.0666806918;PYGL|2.95467612717;UGP2|3.6731046492;FBP1|2.28786194641;ALDOA|0.538493188097;G6PD|0.337743521134;PFKL|0.351598299978;P4HA1|0.249826773248;BSG|0.593368398828	9	195	560	80205	http://www.ebi.ac.uk/QuickGO/GTerm?id=GO:0048029
7	7	selenocysteine insertion sequence binding	GO:0035368	1.16e-05	0.000121	NCL|0.235206526878;EIF4A3|0.29057852688;RPL30|0.500346693731	3	7	560	80205	http://www.ebi.ac.uk/QuickGO/GTerm?id=GO:0035368
7	7	telomeric DNA binding	GO:0042162	1.4e-05	0.000144	XRCC6|0.274713554394;XRCC5|0.424253950853;NCL|0.235206526878;APEX1|0.556325060292;HNRNPA2B1|0.454389058224;HNRNPA1|0.331481440075	6	74	560	80205	http://www.ebi.ac.uk/QuickGO/GTerm?id=GO:0042162
4	4	ligase activity, forming carbon-sulfur bonds	GO:0016877	1.65e-05	0.00017	UBA1|0.611744020566;ACSM2B|3.39638498579;ACSL1|1.93187265785;ACSL3|0.205612517178;SLC27A5|4.68484072488;SLC27A2|2.26106113425;ACSM2A|11.5514335642;ACSM1|4.17275437412	8	157	560	80205	http://www.ebi.ac.uk/QuickGO/GTerm?id=GO:0016877
7	7	fatty-acyl-CoA synthase activity	GO:0004321	1.85e-05	0.000188	ACSM2B|3.39638498579;ACSM2A|11.5514335642;ACSM1|4.17275437412	3	8	560	80205	http://www.ebi.ac.uk/QuickGO/GTerm?id=GO:0004321
5	5	AMP binding	GO:0016208	1.87e-05	0.00019	PYGL|2.95467612717;FBP1|2.28786194641;CYB5R3|0.554016173932;PFKL|0.351598299978	4	23	560	80205	http://www.ebi.ac.uk/QuickGO/GTerm?id=GO:0016208
7	7	translation initiation factor activity	GO:0003743	2.02e-05	0.000203	EIF4A1|0.390122740087;EIF3B|0.483638164807;EIF2S1|0.493458272943;EIF6|0.432568345292;EIF2S2|0.378929141628;EIF3C|0.399149193178;EIF2S3|0.414372452244;EIF3F|0.412652704256;EIF3K|0.158989125843;MCTS1|0.463936738236;EIF1AY|0.128871039849	11	322	560	80205	http://www.ebi.ac.uk/QuickGO/GTerm?id=GO:0003743
5	5	flavin adenine dinucleotide binding	GO:0050660	2.26e-05	0.000225	AOX1|3.78685452495;ACOX1|3.63007662127;FMO3|3.59004020267;MAOA|3.87178810757;AIFM1|1.92252185678;SQOR|0.354289349127;CYB5R3|0.554016173932;ACADS|3.04406676168;DPYD|0.425726853874;ACOX2|3.22880429802;FMO5|3.17773760038;ACAD8|0.511214265305;NQO2|4.83997635688	13	452	560	80205	http://www.ebi.ac.uk/QuickGO/GTerm?id=GO:0050660
5	5	estrogen 16-alpha-hydroxylase activity	GO:0101020	2.76e-05	0.000271	CYP3A4|2.85600795937;CYP2C8|2.69820506868;CYP1A2|3.14269006667	3	9	560	80205	http://www.ebi.ac.uk/QuickGO/GTerm?id=GO:0101020
6	6	butyrate-CoA ligase activity	GO:0047760	2.76e-05	0.000271	ACSM2B|3.39638498579;ACSM2A|11.5514335642;ACSM1|4.17275437412	3	9	560	80205	http://www.ebi.ac.uk/QuickGO/GTerm?id=GO:0047760
3	3	carbohydrate binding	GO:0030246	2.85e-05	0.000278	GANAB|0.47731050707;ALDOB|16.0666806918;PYGL|2.95467612717;UGP2|3.6731046492;FBP1|2.28786194641;ALDOA|0.538493188097;G6PD|0.337743521134;GAA|1.90659709058;KRT1|0.461371246327;PFKL|0.351598299978;SORD|2.90593009914;P4HA1|0.249826773248;LGALS4|5.04900812845;ASGR1|0.242490477585;BSG|0.593368398828;GALNT2|2.13317156166;FBXO2|5.37773997661	17	750	560	80205	http://www.ebi.ac.uk/QuickGO/GTerm?id=GO:0030246
5	5	oxidoreductase activity, acting on paired donors, with incorporation or reduction of molecular oxygen, NAD(P)H as one donor, and incorporation of one atom of oxygen	GO:0016709	3.74e-05	0.000362	FMO3|3.59004020267;CYP3A4|2.85600795937;CYP2C9|4.08688033086;AKR1C1|2.20839769433;FMO5|3.17773760038;AKR1C4|4.44443491462;AKR1C2|6.81162966199	7	129	560	80205	http://www.ebi.ac.uk/QuickGO/GTerm?id=GO:0016709
4	4	transcription factor binding	GO:0008134	4.54e-05	0.000434	PRKDC|0.225000482448;FBP1|2.28786194641;HNRNPU|0.321970407377;APEX1|0.556325060292;PARP1|0.268501117905;MAPK1|0.479299719246;HDGF|0.432568345292;RAN|0.18124335411;HNRNPF|0.487339815446;HMGB1|0.38958228983;YWHAH|0.394200087028;HCLS1|0.490049707671;DDRGK1|0.46911059825;FUS|0.243501067136;HMGB2|0.230685623163;ARRB1|0.323088207659;EDF1|0.527411158534;SUMO2|0.252612861622	18	858	560	80205	http://www.ebi.ac.uk/QuickGO/GTerm?id=GO:0008134
5	5	glutathione transferase activity	GO:0004364	4.55e-05	0.000434	EEF1G|0.41638788544;CLIC1|0.395294558302;GSTP1|0.406407800992;GSTA1|3.56277160243;GSTM1|8.40355635209;MGST1|2.81668845382	6	91	560	80205	http://www.ebi.ac.uk/QuickGO/GTerm?id=GO:0004364
4	4	alcohol binding	GO:0043178	4.57e-05	0.000434	SOAT1|4.10391258135;ALDOB|16.0666806918;ADH4|5.43771296763;SCP2|3.03353509075;ADH6|4.91775546902;ERLIN2|0.277584708407;CALB1|0.294226684305;APOC3|9.05679121689	8	181	560	80205	http://www.ebi.ac.uk/QuickGO/GTerm?id=GO:0043178
5	5	phosphatase binding	GO:0019902	4.74e-05	0.000436	IQGAP1|0.394473420426;RACK1|0.423959982317;CFL1|0.480297431977;MAPK1|0.479299719246;SOD1|3.4749687406;SLC9A3R1|0.443190849597;ITGA1|0.4547041259;CTSC|0.146909541052;GRB2|0.369590607818	9	235	560	80205	http://www.ebi.ac.uk/QuickGO/GTerm?id=GO:0019902
3	3	receptor regulator activity	GO:0030545	4.84e-05	0.000436	AGT|0.413798408039;HDGF|0.432568345292;HMGB1|0.38958228983;TTR|1.91852823865;IGSF1|0.327825503554;HMGB2|0.230685623163	6	92	560	80205	http://www.ebi.ac.uk/QuickGO/GTerm?id=GO:0030545
6	6	alcohol dehydrogenase (NAD) activity	GO:0004022	4.86e-05	0.000436	ADH1B|5.34429631356;ADH4|5.43771296763;ADH6|4.91775546902;ADH1C|4.3469394501	4	29	560	80205	http://www.ebi.ac.uk/QuickGO/GTerm?id=GO:0004022
6	6	NAD(P)H dehydrogenase (quinone) activity	GO:0003955	4.87e-05	0.000436	CBR4|2.84810039119;NQO2|4.83997635688	2	2	560	80205	http://www.ebi.ac.uk/QuickGO/GTerm?id=GO:0003955
6	6	NADPH dehydrogenase (quinone) activity	GO:0008753	4.87e-05	0.000436	CBR4|2.84810039119;NQO2|4.83997635688	2	2	560	80205	http://www.ebi.ac.uk/QuickGO/GTerm?id=GO:0008753
6	6	3-oxoacyl-[acyl-carrier-protein] reductase (NADH) activity	GO:0047025	4.87e-05	0.000436	HSD17B8|2.14800894324;CBR4|2.84810039119	2	2	560	80205	http://www.ebi.ac.uk/QuickGO/GTerm?id=GO:0047025
5	5	ubiquitin-protein transferase inhibitor activity	GO:0055105	4.87e-05	0.000436	RPL5|0.242322454234;RPL11|0.478304079046	2	2	560	80205	http://www.ebi.ac.uk/QuickGO/GTerm?id=GO:0055105
7	7	large ribosomal subunit rRNA binding	GO:0070180	4.87e-05	0.000436	RPLP0|0.508035071497;RPL23A|0.343647173893	2	2	560	80205	http://www.ebi.ac.uk/QuickGO/GTerm?id=GO:0070180
4	4	haptoglobin binding	GO:0031720	4.87e-05	0.000436	HBA2|0.534773543943;HBB|0.577542892277	2	2	560	80205	http://www.ebi.ac.uk/QuickGO/GTerm?id=GO:0031720
3	3	enzyme regulator activity	GO:0030234	6.28e-05	0.00056	ALDH1A1|2.36690204351;IQGAP1|0.394473420426;HSP90AA1|0.563309614249;GAPDH|0.62720110226;XRCC5|0.424253950853;RACK1|0.423959982317;ANXA1|0.425137080032;GCN1|0.360732171715;APOH|0.576343173399;AGT|0.413798408039;SERPINB9|0.438910898805;SERPINF1|0.434973676354;PFN1|0.535144349213;ARHGDIA|0.396941965466;GSTP1|0.406407800992;GDI1|0.662503508523;SOD1|3.4749687406;RPL5|0.242322454234;HMGB1|0.38958228983…	37	2641	560	80205	http://www.ebi.ac.uk/QuickGO/GTerm?id=GO:0030234
8	8	poly(A) binding	GO:0008143	6.37e-05	0.000564	HNRNPU|0.321970407377;EIF4A3|0.29057852688;HNRNPDL|0.277584708407;ZC3H14|0.418123199957	4	31	560	80205	http://www.ebi.ac.uk/QuickGO/GTerm?id=GO:0008143
6	6	enoyl-CoA hydratase activity	GO:0004300	7.11e-05	0.000625	EHHADH|10.8754259353;ECI1|1.93857963387;ECHDC2|5.50598240636	3	12	560	80205	http://www.ebi.ac.uk/QuickGO/GTerm?id=GO:0004300
4	4	glycoprotein binding	GO:0001948	7.17e-05	0.000627	CFH|0.36248670822;APOH|0.576343173399;CTSB|0.409802303819;TFRC|0.18453930071;ITGB2|0.193579756963;B2M|0.502083771619;FBXO2|5.37773997661;AGR2|3.67055952925	8	193	560	80205	http://www.ebi.ac.uk/QuickGO/GTerm?id=GO:0001948
4	4	enzyme inhibitor activity	GO:0004857	7.29e-05	0.00063	IQGAP1|0.394473420426;GAPDH|0.62720110226;RACK1|0.423959982317;ANXA1|0.425137080032;AGT|0.413798408039;SERPINB9|0.438910898805;SERPINF1|0.434973676354;RPL5|0.242322454234;DCN|0.247757390816;BIN1|0.480297431977;UGT1A9|2.33755449712;ANP32E|0.374490233606;RPL11|0.478304079046;YWHAG|0.614719433627;APOC3|9.05679121689;PSMF1|0.445655247948;ARRB1|0.323088207659	17	810	560	80205	http://www.ebi.ac.uk/QuickGO/GTerm?id=GO:0004857
5	5	protein heterodimerization activity	GO:0046982	7.29e-05	0.00063	KRT1|0.461371246327;UGT1A6|5.03851991979;TPD52L2|0.355273010795;ITGB1|0.383420664918;RAN|0.18124335411;YWHAH|0.394200087028;BID|0.405282559943;TTR|1.91852823865;KRT10|0.29219431214;ITGB2|0.193579756963;UGT1A9|2.33755449712;FLOT1|0.467487598876;TPD52|1.95477153282;SNX2|0.393653988285;UGT1A4|8.4444297411;PSMF1|0.445655247948;SNX6|0.487339815446	17	810	560	80205	http://www.ebi.ac.uk/QuickGO/GTerm?id=GO:0046982
4	4	carbon-carbon lyase activity	GO:0016830	8.09e-05	0.000694	ALDOB|16.0666806918;PCK2|4.3711109564;ALDOA|0.538493188097;SHMT1|5.05601239381;GLUL|4.04460832341;HMGCL|2.20381023175;DDT|2.17045874376;HACL1|2.73776762618;ME1|2.20686748008	9	252	560	80205	http://www.ebi.ac.uk/QuickGO/GTerm?id=GO:0016830
5	5	hydroxymethyl-, formyl- and related transferase activity	GO:0016742	8.2e-05	0.0007	ATIC|0.294226684305;ALDH1L1|6.50703358506;SHMT1|5.05601239381;FTCD|5.1873582186;GART|0.497924876547	5	63	560	80205	http://www.ebi.ac.uk/QuickGO/GTerm?id=GO:0016742
7	7	steroid hormone receptor binding	GO:0035258	8.62e-05	0.000731	DDX17|0.40781874667;PARP1|0.268501117905;RAN|0.18124335411;YWHAH|0.394200087028;FUS|0.243501067136;ARRB1|0.323088207659	6	102	560	80205	http://www.ebi.ac.uk/QuickGO/GTerm?id=GO:0035258
6	6	magnesium ion binding	GO:0000287	9.11e-05	0.000766	PKM|0.189464570814;PPA1|0.4736850353;GLUL|4.04460832341;EPHX2|2.40160685497;HMGCL|2.20381023175;HPRT1|0.57275894899;RAN|0.18124335411;IDH3A|0.360982298881;PDXK|1.53368265967;HACL1|2.73776762618;PGM3|2.36526200049;ENOPH1|2.88986079585;FEN1|0.278548412705;S100P|0.280874975758	14	592	560	80205	http://www.ebi.ac.uk/QuickGO/GTerm?id=GO:0000287
6	5,6	clathrin adaptor activity	GO:0035615	9.19e-05	0.000766	AP2M1|0.49277466847;AP2A1|0.271683715632;ARRB1|0.323088207659	3	13	560	80205	http://www.ebi.ac.uk/QuickGO/GTerm?id=GO:0035615
5	5	endocytic adaptor activity	GO:0098748	9.19e-05	0.000766	AP2M1|0.49277466847;AP2A1|0.271683715632;ARRB1|0.323088207659	3	13	560	80205	http://www.ebi.ac.uk/QuickGO/GTerm?id=GO:0098748
6	6	aldehyde dehydrogenase (NAD) activity	GO:0004029	9.53e-05	0.000789	ALDH1A1|2.36690204351;ALDH1L1|6.50703358506;ALDH2|6.13473063869;ALDH1B1|2.65001403409;ALDH5A1|2.85798827948	5	65	560	80205	http://www.ebi.ac.uk/QuickGO/GTerm?id=GO:0004029
6	6	glucuronosyltransferase activity	GO:0015020	9.6e-05	0.00079	UGT2B7|8.74222191281;UGT1A6|5.03851991979;UGT2B4|5.66077664131;UGT1A9|2.33755449712;UGT1A4|8.4444297411;UGT2B15|4.71415763125	6	104	560	80205	http://www.ebi.ac.uk/QuickGO/GTerm?id=GO:0015020
5	4,5	heparin binding	GO:0008201	0.000103	0.000835	APOB|0.600818024763;CFH|0.36248670822;APOH|0.576343173399;THBS2|0.351354675052;PRELP|0.465870214652;HSD17B12|0.50662845008;HDGF|0.432568345292;MPO|0.408667664244;RPL22|0.505225723243	9	260	560	80205	http://www.ebi.ac.uk/QuickGO/GTerm?id=GO:0008201
4	4	glutathione peroxidase activity	GO:0004602	0.000103	0.000835	GSTP1|0.406407800992;GPX1|0.386891248386;GSTA1|3.56277160243;MGST1|2.81668845382;GPX7|0.334018519598	5	66	560	80205	http://www.ebi.ac.uk/QuickGO/GTerm?id=GO:0004602
5	5	SH3 domain binding	GO:0017124	0.000105	0.000852	PDCD6IP|0.371903440609;GPX1|0.386891248386;DNM2|0.330105710254;ARHGAP1|0.400257405328;SH3BGRL|0.577943353277;HCLS1|0.490049707671;GRB2|0.369590607818	7	152	560	80205	http://www.ebi.ac.uk/QuickGO/GTerm?id=GO:0017124
6	6	GTP binding	GO:0005525	0.000113	0.000907	EEF2|0.47434215757;TUBB4B|0.544876056107;PCK2|4.3711109564;OLA1|0.503128911749;RHOA|0.63463544301;GBP1|0.329191730515;EIF2S3|0.414372452244;RAN|0.18124335411;ARF3|0.339151081862;DNM2|0.330105710254;RAB5A|0.226722582233;RAB10|0.322193657621;ACSM1|4.17275437412;GLUD2|0.26061644021;EFTUD2|0.320856474391;RHOG|0.328963631257;RRAS|2.7056964621;EHD2|2.41663568678;ARL8B|0.366529189297;RAC2|0.164481815629…	26	1635	560	80205	http://www.ebi.ac.uk/QuickGO/GTerm?id=GO:0005525
5	5	phosphate ion binding	GO:0042301	0.000116	0.000931	PNP|0.558256480991;OTC|4.44751663007;GNG12|2.66659735418	3	14	560	80205	http://www.ebi.ac.uk/QuickGO/GTerm?id=GO:0042301
4	4	cysteine-type endopeptidase regulator activity involved in apoptotic process	GO:0043028	0.000118	0.000935	RACK1|0.423959982317;SERPINB9|0.438910898805;CTSC|0.146909541052;RPS27L|0.581560020774;ARRB1|0.323088207659	5	68	560	80205	http://www.ebi.ac.uk/QuickGO/GTerm?id=GO:0043028
5	5	RNA polymerase binding	GO:0070063	0.000118	0.000935	HNRNPU|0.321970407377;PPIB|0.551716870021;RTRAF|1.95477153282;BIN1|0.480297431977;ANP32B|0.287772372832	5	68	560	80205	http://www.ebi.ac.uk/QuickGO/GTerm?id=GO:0070063
6	6	3-hydroxyacyl-CoA dehydrogenase activity	GO:0003857	0.000129	0.00101	EHHADH|10.8754259353;HSD17B4|3.6376330072;HSD17B12|0.50662845008;HSD17B8|2.14800894324	4	37	560	80205	http://www.ebi.ac.uk/QuickGO/GTerm?id=GO:0003857
6	6	long-chain fatty acid-CoA ligase activity	GO:0004467	0.000129	0.00101	ACSL1|1.93187265785;ACSL3|0.205612517178;SLC27A5|4.68484072488;SLC27A2|2.26106113425	4	37	560	80205	http://www.ebi.ac.uk/QuickGO/GTerm?id=GO:0004467
8	8	GTPase activity	GO:0003924	0.000139	0.00108	EEF2|0.47434215757;TUBB4B|0.544876056107;RHOA|0.63463544301;GBP1|0.329191730515;EIF2S3|0.414372452244;RAN|0.18124335411;ARF3|0.339151081862;DNM2|0.330105710254;RAB5A|0.226722582233;RAB10|0.322193657621;EFTUD2|0.320856474391;RHOG|0.328963631257;RRAS|2.7056964621;ARL8B|0.366529189297;RAC2|0.164481815629;GNG12|2.66659735418;RALA|0.323312232972;TUBA1C|0.29341204457;RAB8B|0.473356815618;NKIRAS2|0.5179…	21	1198	560	80205	http://www.ebi.ac.uk/QuickGO/GTerm?id=GO:0003924
2	2	molecular function regulator	GO:0098772	0.000141	0.00108	ALDH1A1|2.36690204351;IQGAP1|0.394473420426;HSP90AA1|0.563309614249;GAPDH|0.62720110226;XRCC5|0.424253950853;RACK1|0.423959982317;ANXA1|0.425137080032;GCN1|0.360732171715;APOH|0.576343173399;AGT|0.413798408039;SERPINB9|0.438910898805;SERPINF1|0.434973676354;PFN1|0.535144349213;ARHGDIA|0.396941965466;GSTP1|0.406407800992;GDI1|0.662503508523;SOD1|3.4749687406;RPL5|0.242322454234;HDGF|0.432568345292…	46	3703	560	80205	http://www.ebi.ac.uk/QuickGO/GTerm?id=GO:0098772
7	7	poly-purine tract binding	GO:0070717	0.000144	0.00108	HNRNPU|0.321970407377;EIF4A3|0.29057852688;HNRNPDL|0.277584708407;ZC3H14|0.418123199957	4	38	560	80205	http://www.ebi.ac.uk/QuickGO/GTerm?id=GO:0070717
5	5	intramolecular oxidoreductase activity, interconverting keto- and enol-groups	GO:0016862	0.000145	0.00108	DDT|2.17045874376;ENOPH1|2.88986079585	2	3	560	80205	http://www.ebi.ac.uk/QuickGO/GTerm?id=GO:0016862
5	5	purine nucleobase binding	GO:0002060	0.000145	0.00108	PYGL|2.95467612717;PNP|0.558256480991	2	3	560	80205	http://www.ebi.ac.uk/QuickGO/GTerm?id=GO:0002060
6	6	phenanthrene 9,10-monooxygenase activity	GO:0018636	0.000145	0.00108	AKR1C1|2.20839769433;AKR1C2|6.81162966199	2	3	560	80205	http://www.ebi.ac.uk/QuickGO/GTerm?id=GO:0018636
5	5	methylumbelliferyl-acetate deacetylase activity	GO:0047374	0.000145	0.00108	CES1|12.9152171921;CES2|8.4913856716	2	3	560	80205	http://www.ebi.ac.uk/QuickGO/GTerm?id=GO:0047374
6	6	indanol dehydrogenase activity	GO:0047718	0.000145	0.00108	AKR1B10|10.8377998199;AKR1C1|2.20839769433	2	3	560	80205	http://www.ebi.ac.uk/QuickGO/GTerm?id=GO:0047718
5	5	oxidoreductase activity, acting on the aldehyde or oxo group of donors, oxygen as acceptor	GO:0016623	0.000145	0.00108	AOX1|3.78685452495;HAO1|5.97525382845	2	3	560	80205	http://www.ebi.ac.uk/QuickGO/GTerm?id=GO:0016623
7	6,7	guanyl ribonucleotide binding	GO:0032561	0.00015	0.00111	EEF2|0.47434215757;TUBB4B|0.544876056107;PCK2|4.3711109564;OLA1|0.503128911749;RHOA|0.63463544301;GBP1|0.329191730515;EIF2S3|0.414372452244;RAN|0.18124335411;ARF3|0.339151081862;DNM2|0.330105710254;RAB5A|0.226722582233;RAB10|0.322193657621;ACSM1|4.17275437412;GLUD2|0.26061644021;EFTUD2|0.320856474391;RHOG|0.328963631257;RRAS|2.7056964621;EHD2|2.41663568678;ARL8B|0.366529189297;RAC2|0.164481815629…	26	1665	560	80205	http://www.ebi.ac.uk/QuickGO/GTerm?id=GO:0032561
4	4	laminin binding	GO:0043236	0.000159	0.00117	NCL|0.235206526878;RPSA|0.470413053757;ITGB1|0.383420664918;BCAM|0.304813773519	4	39	560	80205	http://www.ebi.ac.uk/QuickGO/GTerm?id=GO:0043236
5	5	GTPase binding	GO:0051020	0.000172	0.00126	IQGAP1|0.394473420426;HSP90AA1|0.563309614249;KPNB1|0.539614118252;NDRG1|0.440434687063;PFN1|0.535144349213;ARHGDIA|0.396941965466;GDI1|0.662503508523;SOD1|3.4749687406;IPO7|0.295657750061;RANGAP1|0.417254640578;ARHGAP1|0.400257405328;LSM2|0.496890546661;LAMTOR1|0.336575017319;CORO1C|0.399702915176;GRB2|0.369590607818	15	708	560	80205	http://www.ebi.ac.uk/QuickGO/GTerm?id=GO:0051020
4	4	S100 protein binding	GO:0044548	0.000177	0.00129	IQGAP1|0.394473420426;ANXA11|0.356259403537;CACYBP|0.4008126647	3	16	560	80205	http://www.ebi.ac.uk/QuickGO/GTerm?id=GO:0044548
6	6	guanyl nucleotide binding	GO:0019001	0.000182	0.00132	EEF2|0.47434215757;TUBB4B|0.544876056107;PCK2|4.3711109564;OLA1|0.503128911749;RHOA|0.63463544301;GBP1|0.329191730515;EIF2S3|0.414372452244;RAN|0.18124335411;ARF3|0.339151081862;DNM2|0.330105710254;RAB5A|0.226722582233;RAB10|0.322193657621;ACSM1|4.17275437412;GLUD2|0.26061644021;EFTUD2|0.320856474391;RHOG|0.328963631257;RRAS|2.7056964621;EHD2|2.41663568678;ARL8B|0.366529189297;RAC2|0.164481815629…	26	1686	560	80205	http://www.ebi.ac.uk/QuickGO/GTerm?id=GO:0019001
6	6	estradiol 17-beta-dehydrogenase activity	GO:0004303	0.000214	0.00155	HSD17B12|0.50662845008;HSD17B6|9.99356900523;HSD17B8|2.14800894324	3	17	560	80205	http://www.ebi.ac.uk/QuickGO/GTerm?id=GO:0004303
4	4	protein N-terminus binding	GO:0047485	0.00022	0.00158	ACOX1|3.63007662127;PARP1|0.268501117905;YWHAQ|0.428688018317;SLC9A3R1|0.443190849597;DCN|0.247757390816;RPS21|0.478304079046	6	121	560	80205	http://www.ebi.ac.uk/QuickGO/GTerm?id=GO:0047485
5	5	ADP binding	GO:0043531	0.000234	0.00167	CYB5R3|0.554016173932;GLUD2|0.26061644021;ATP5F1D|0.623732785957;ME1|2.20686748008	4	43	560	80205	http://www.ebi.ac.uk/QuickGO/GTerm?id=GO:0043531
5	5	Hsp90 protein binding	GO:0051879	0.000279	0.00199	KPNB1|0.539614118252;STIP1|0.470413053757;ARHGDIA|0.396941965466;GBP1|0.329191730515	4	45	560	80205	http://www.ebi.ac.uk/QuickGO/GTerm?id=GO:0051879
6	6	long-chain-enoyl-CoA hydratase activity	GO:0016508	0.000289	0.002	EHHADH|10.8754259353;HSD17B4|3.6376330072	2	4	560	80205	http://www.ebi.ac.uk/QuickGO/GTerm?id=GO:0016508
5	5	estrogen 2-hydroxylase activity	GO:0101021	0.000289	0.002	CYP3A4|2.85600795937;CYP1A2|3.14269006667	2	4	560	80205	http://www.ebi.ac.uk/QuickGO/GTerm?id=GO:0101021
6	6	trans-1,2-dihydrobenzene-1,2-diol dehydrogenase activity	GO:0047115	0.000289	0.002	AKR1C1|2.20839769433;AKR1C2|6.81162966199	2	4	560	80205	http://www.ebi.ac.uk/QuickGO/GTerm?id=GO:0047115
5	5	retinoic acid 4-hydroxylase activity	GO:0008401	0.000289	0.002	CYP3A4|2.85600795937;CYP2C8|2.69820506868	2	4	560	80205	http://www.ebi.ac.uk/QuickGO/GTerm?id=GO:0008401
6	6	steroid sulfotransferase activity	GO:0050294	0.000289	0.002	SULT1A1|4.6815945659;SULT2A1|6.58416276223	2	4	560	80205	http://www.ebi.ac.uk/QuickGO/GTerm?id=GO:0050294
7	7	aspartic-type endopeptidase inhibitor activity	GO:0019828	0.000289	0.002	GAPDH|0.62720110226;BIN1|0.480297431977	2	4	560	80205	http://www.ebi.ac.uk/QuickGO/GTerm?id=GO:0019828
6	6	retinal dehydrogenase activity	GO:0001758	0.000302	0.00205	ALDH1A1|2.36690204351;AKR1B10|10.8377998199;AKR1C4|4.44443491462	3	19	560	80205	http://www.ebi.ac.uk/QuickGO/GTerm?id=GO:0001758
8	7,8	double-stranded telomeric DNA binding	GO:0003691	0.000302	0.00205	XRCC6|0.274713554394;XRCC5|0.424253950853;APEX1|0.556325060292	3	19	560	80205	http://www.ebi.ac.uk/QuickGO/GTerm?id=GO:0003691
5	5	ubiquitin-protein transferase regulator activity	GO:0055106	0.000302	0.00205	RPL5|0.242322454234;UBE2L3|0.334481888697;RPL11|0.478304079046	3	19	560	80205	http://www.ebi.ac.uk/QuickGO/GTerm?id=GO:0055106
3	3	extracellular matrix binding	GO:0050840	0.000376	0.00255	NCL|0.235206526878;RPSA|0.470413053757;ITGB1|0.383420664918;DCN|0.247757390816;BCAM|0.304813773519	5	87	560	80205	http://www.ebi.ac.uk/QuickGO/GTerm?id=GO:0050840
6	6	aromatase activity	GO:0070330	0.000388	0.00262	CYP3A4|2.85600795937;CYP2C9|4.08688033086;CYP2C8|2.69820506868;CYP1A2|3.14269006667	4	49	560	80205	http://www.ebi.ac.uk/QuickGO/GTerm?id=GO:0070330
6	6	L-lactate dehydrogenase activity	GO:0004459	0.00041	0.00275	HAO1|5.97525382845;LDHA|0.491751037013;LDHB|0.443498152576	3	21	560	80205	http://www.ebi.ac.uk/QuickGO/GTerm?id=GO:0004459
2	2	molecular carrier activity	GO:0140104	0.000418	0.00279	HBA2|0.534773543943;HBB|0.577542892277;KPNB1|0.539614118252;SOD1|3.4749687406;RAN|0.18124335411	5	89	560	80205	http://www.ebi.ac.uk/QuickGO/GTerm?id=GO:0140104
5	5	integrin binding	GO:0005178	0.000453	0.003	TLN1|0.499653546495;FERMT3|0.210224103813;ITGB1|0.383420664918;ANXA7|0.39310864607;HMGB1|0.38958228983;F11R|0.315125847896;ITGB2|0.193579756963	7	193	560	80205	http://www.ebi.ac.uk/QuickGO/GTerm?id=GO:0005178
8	8	estrogen receptor binding	GO:0030331	0.000453	0.003	DDX17|0.40781874667;PARP1|0.268501117905;FUS|0.243501067136;ARRB1|0.323088207659	4	51	560	80205	http://www.ebi.ac.uk/QuickGO/GTerm?id=GO:0030331
6	6	collagen binding involved in cell-matrix adhesion	GO:0098639	0.00048	0.00312	ITGB1|0.383420664918;ITGA1|0.4547041259	2	5	560	80205	http://www.ebi.ac.uk/QuickGO/GTerm?id=GO:0098639
5	5	WD40-repeat domain binding	GO:0071987	0.00048	0.00312	DDB1|0.362235538639;CCT6A|0.458819941156	2	5	560	80205	http://www.ebi.ac.uk/QuickGO/GTerm?id=GO:0071987
6	6	Toll-like receptor 4 binding	GO:0035662	0.00048	0.00312	S100A9|0.331481440075;S100A8|0.206183387153	2	5	560	80205	http://www.ebi.ac.uk/QuickGO/GTerm?id=GO:0035662
6	6	3-hydroxybutyrate dehydrogenase activity	GO:0003858	0.00048	0.00312	BDH1|4.12101581448;BDH2|4.64281565753	2	5	560	80205	http://www.ebi.ac.uk/QuickGO/GTerm?id=GO:0003858
4	4	glycosaminoglycan binding	GO:0005539	0.000511	0.0033	APOB|0.600818024763;CFH|0.36248670822;APOH|0.576343173399;THBS2|0.351354675052;PRELP|0.465870214652;HSD17B12|0.50662845008;HDGF|0.432568345292;MPO|0.408667664244;DCN|0.247757390816;RPL22|0.505225723243	10	393	560	80205	http://www.ebi.ac.uk/QuickGO/GTerm?id=GO:0005539
6	6	protein disulfide isomerase activity	GO:0003756	0.000525	0.00336	TXNDC5|0.410940093647;ERO1A|0.346277367028;ERP29|0.458819941156;TMX1|0.360232437209	4	53	560	80205	http://www.ebi.ac.uk/QuickGO/GTerm?id=GO:0003756
5	5	intramolecular oxidoreductase activity, transposing S-S bonds	GO:0016864	0.000525	0.00336	TXNDC5|0.410940093647;ERO1A|0.346277367028;ERP29|0.458819941156;TMX1|0.360232437209	4	53	560	80205	http://www.ebi.ac.uk/QuickGO/GTerm?id=GO:0016864
5	5	tau protein binding	GO:0048156	0.00054	0.00344	HSP90AA1|0.563309614249;DCTN1|0.450937689191;BIN1|0.480297431977	3	23	560	80205	http://www.ebi.ac.uk/QuickGO/GTerm?id=GO:0048156
7	7	Ras GTPase binding	GO:0017016	0.000542	0.00344	IQGAP1|0.394473420426;KPNB1|0.539614118252;NDRG1|0.440434687063;PFN1|0.535144349213;ARHGDIA|0.396941965466;GDI1|0.662503508523;SOD1|3.4749687406;IPO7|0.295657750061;RANGAP1|0.417254640578;ARHGAP1|0.400257405328;LSM2|0.496890546661;CORO1C|0.399702915176;GRB2|0.369590607818	13	625	560	80205	http://www.ebi.ac.uk/QuickGO/GTerm?id=GO:0017016
5	5	collagen binding	GO:0005518	0.000558	0.00353	PPIB|0.551716870021;CTSB|0.409802303819;HSD17B12|0.50662845008;ITGB1|0.383420664918;ITGA1|0.4547041259;DCN|0.247757390816	6	144	560	80205	http://www.ebi.ac.uk/QuickGO/GTerm?id=GO:0005518
3	3	oxygen binding	GO:0019825	0.000576	0.00362	HBA2|0.534773543943;HBB|0.577542892277;CYP3A4|2.85600795937;CYP2C9|4.08688033086;CYP2C8|2.69820506868;CYP2A6|2.99592186885;CYP1A2|3.14269006667	7	201	560	80205	http://www.ebi.ac.uk/QuickGO/GTerm?id=GO:0019825
6	6	pre-mRNA binding	GO:0036002	0.000605	0.00379	HNRNPU|0.321970407377;HNRNPA2B1|0.454389058224;HNRNPA1|0.331481440075;SNRPC|0.378141999321	4	55	560	80205	http://www.ebi.ac.uk/QuickGO/GTerm?id=GO:0036002
7	5,7	cysteine-type endopeptidase activator activity involved in apoptotic process	GO:0008656	0.000614	0.00383	RACK1|0.423959982317;CTSC|0.146909541052;RPS27L|0.581560020774	3	24	560	80205	http://www.ebi.ac.uk/QuickGO/GTerm?id=GO:0008656
5	5	lactate dehydrogenase activity	GO:0004457	0.000694	0.00431	HAO1|5.97525382845;LDHA|0.491751037013;LDHB|0.443498152576	3	25	560	80205	http://www.ebi.ac.uk/QuickGO/GTerm?id=GO:0004457
6	6	ubiquitin ligase inhibitor activity	GO:1990948	0.000717	0.00432	RPL5|0.242322454234;RPL11|0.478304079046	2	6	560	80205	http://www.ebi.ac.uk/QuickGO/GTerm?id=GO:1990948
4	4	importin-alpha family protein binding	GO:0061676	0.000717	0.00432	KPNB1|0.539614118252;RAN|0.18124335411	2	6	560	80205	http://www.ebi.ac.uk/QuickGO/GTerm?id=GO:0061676
5	5	5'-deoxyribose-5-phosphate lyase activity	GO:0051575	0.000717	0.00432	XRCC6|0.274713554394;XRCC5|0.424253950853	2	6	560	80205	http://www.ebi.ac.uk/QuickGO/GTerm?id=GO:0051575
6	6	carbonyl reductase (NADPH) activity	GO:0004090	0.000717	0.00432	CBR1|2.06050790724;DCXR|5.25977104082	2	6	560	80205	http://www.ebi.ac.uk/QuickGO/GTerm?id=GO:0004090
7	7	U4 snRNA binding	GO:0030621	0.000717	0.00432	DDX39B|0.390934821564;SNU13|0.179866697501	2	6	560	80205	http://www.ebi.ac.uk/QuickGO/GTerm?id=GO:0030621
5	5	ligase inhibitor activity	GO:0055104	0.000717	0.00432	RPL5|0.242322454234;RPL11|0.478304079046	2	6	560	80205	http://www.ebi.ac.uk/QuickGO/GTerm?id=GO:0055104
4	4	laminin receptor activity	GO:0005055	0.000717	0.00432	RPSA|0.470413053757;BCAM|0.304813773519	2	6	560	80205	http://www.ebi.ac.uk/QuickGO/GTerm?id=GO:0005055
6	6	peptidase activator activity involved in apoptotic process	GO:0016505	0.000781	0.00469	RACK1|0.423959982317;CTSC|0.146909541052;RPS27L|0.581560020774	3	26	560	80205	http://www.ebi.ac.uk/QuickGO/GTerm?id=GO:0016505
4	4	oxidoreductase activity, acting on a sulfur group of donors	GO:0016667	0.000788	0.00471	SELENBP1|2.27048420429;SQOR|0.354289349127;ERO1A|0.346277367028;SH3BGRL3|0.481297221551;TXNDC12|0.204192247778;GLRX3|0.374749900439;TMX1|0.360232437209	7	212	560	80205	http://www.ebi.ac.uk/QuickGO/GTerm?id=GO:0016667
4	4	heat shock protein binding	GO:0031072	0.000792	0.00471	KPNB1|0.539614118252;STIP1|0.470413053757;ARHGDIA|0.396941965466;GBP1|0.329191730515;TFRC|0.18453930071;ITGB2|0.193579756963	6	154	560	80205	http://www.ebi.ac.uk/QuickGO/GTerm?id=GO:0031072
4	4	cargo receptor activity	GO:0038024	0.000814	0.00482	CD163|0.443498152576;ASGR1|0.242490477585;TFRC|0.18453930071;AP2M1|0.49277466847;ITGB2|0.193579756963;AP2A1|0.271683715632;LGALS3BP|6.75052636904;ARRB1|0.323088207659	8	277	560	80205	http://www.ebi.ac.uk/QuickGO/GTerm?id=GO:0038024
4	4	chaperone binding	GO:0051087	0.00082	0.00484	STIP1|0.470413053757;ERP29|0.458819941156;SOD1|3.4749687406;TFRC|0.18453930071;BIN1|0.480297431977;CTSC|0.146909541052	6	155	560	80205	http://www.ebi.ac.uk/QuickGO/GTerm?id=GO:0051087
6	6	damaged DNA binding	GO:0003684	0.000855	0.00502	XRCC6|0.274713554394;XRCC5|0.424253950853;APEX1|0.556325060292;HMGB1|0.38958228983;DDB1|0.362235538639;HMGB2|0.230685623163;FEN1|0.278548412705	7	215	560	80205	http://www.ebi.ac.uk/QuickGO/GTerm?id=GO:0003684
6	6	small GTPase binding	GO:0031267	0.000954	0.00558	IQGAP1|0.394473420426;KPNB1|0.539614118252;NDRG1|0.440434687063;PFN1|0.535144349213;ARHGDIA|0.396941965466;GDI1|0.662503508523;SOD1|3.4749687406;IPO7|0.295657750061;RANGAP1|0.417254640578;ARHGAP1|0.400257405328;LSM2|0.496890546661;CORO1C|0.399702915176;GRB2|0.369590607818	13	665	560	80205	http://www.ebi.ac.uk/QuickGO/GTerm?id=GO:0031267
3	3	translation regulator activity, nucleic acid binding	GO:0090079	0.000974	0.00568	SHMT1|5.05601239381;RPS27L|0.581560020774;PAIP1|0.127361399577	3	28	560	80205	http://www.ebi.ac.uk/QuickGO/GTerm?id=GO:0090079
7	7	supercoiled DNA binding	GO:0097100	0.000998	0.00575	HMGB1|0.38958228983;HMGB2|0.230685623163	2	7	560	80205	http://www.ebi.ac.uk/QuickGO/GTerm?id=GO:0097100
7	5,7	arachidonic acid binding	GO:0050544	0.000998	0.00575	S100A9|0.331481440075;S100A8|0.206183387153	2	7	560	80205	http://www.ebi.ac.uk/QuickGO/GTerm?id=GO:0050544
6	6	epoxide hydrolase activity	GO:0004301	0.000998	0.00575	EPHX1|2.83628007136;EPHX2|2.40160685497	2	7	560	80205	http://www.ebi.ac.uk/QuickGO/GTerm?id=GO:0004301
7	7	sequence-specific single stranded DNA binding	GO:0098847	0.00108	0.0062	PCBP1|0.383952567426;HNRNPA2B1|0.454389058224;HNRNPA1|0.331481440075	3	29	560	80205	http://www.ebi.ac.uk/QuickGO/GTerm?id=GO:0098847
4	4	transferase activity, transferring alkyl or aryl (other than methyl) groups	GO:0016765	0.00123	0.00698	EEF1G|0.41638788544;MAT1A|3.01258093327;CLIC1|0.395294558302;GSTP1|0.406407800992;GSTA1|3.56277160243;GSTM1|8.40355635209;MGST1|2.81668845382	7	229	560	80205	http://www.ebi.ac.uk/QuickGO/GTerm?id=GO:0016765
4	4	phosphoprotein binding	GO:0051219	0.00123	0.00698	MAPK1|0.479299719246;DPYS|3.85037777241;YWHAB|0.405563577789;GRB2|0.369590607818;ARRB1|0.323088207659	5	113	560	80205	http://www.ebi.ac.uk/QuickGO/GTerm?id=GO:0051219
5	5	disulfide oxidoreductase activity	GO:0015036	0.00123	0.00698	ERO1A|0.346277367028;SH3BGRL3|0.481297221551;TXNDC12|0.204192247778;GLRX3|0.374749900439;TMX1|0.360232437209	5	113	560	80205	http://www.ebi.ac.uk/QuickGO/GTerm?id=GO:0015036
7	7	protein kinase C binding	GO:0005080	0.00127	0.00718	RACK1|0.423959982317;GLRX3|0.374749900439;TWF2|0.267386771971;YWHAG|0.614719433627	4	67	560	80205	http://www.ebi.ac.uk/QuickGO/GTerm?id=GO:0005080
6	6	protein phosphatase binding	GO:0019903	0.00128	0.00719	IQGAP1|0.394473420426;RACK1|0.423959982317;CFL1|0.480297431977;SOD1|3.4749687406;ITGA1|0.4547041259;GRB2|0.369590607818	6	169	560	80205	http://www.ebi.ac.uk/QuickGO/GTerm?id=GO:0019903
4	4	hydrolase activity, acting on ether bonds	GO:0016801	0.00132	0.0073	EPHX1|2.83628007136;AHCY|0.36729215832;EPHX2|2.40160685497	3	31	560	80205	http://www.ebi.ac.uk/QuickGO/GTerm?id=GO:0016801
8	8	poly(G) binding	GO:0034046	0.00133	0.0073	HNRNPU|0.321970407377;HNRNPDL|0.277584708407	2	8	560	80205	http://www.ebi.ac.uk/QuickGO/GTerm?id=GO:0034046
6	6	myosin II binding	GO:0045159	0.00133	0.0073	GSN|0.496202187343;SLC9A3R1|0.443190849597	2	8	560	80205	http://www.ebi.ac.uk/QuickGO/GTerm?id=GO:0045159
6	4,6	icosanoid binding	GO:0050542	0.00133	0.0073	S100A9|0.331481440075;S100A8|0.206183387153	2	8	560	80205	http://www.ebi.ac.uk/QuickGO/GTerm?id=GO:0050542
9	6,9	icosatetraenoic acid binding	GO:0050543	0.00133	0.0073	S100A9|0.331481440075;S100A8|0.206183387153	2	8	560	80205	http://www.ebi.ac.uk/QuickGO/GTerm?id=GO:0050543
5	5	steroid hydroxylase activity	GO:0008395	0.00133	0.00731	CYP3A4|2.85600795937;CYP2C9|4.08688033086;CYP2C8|2.69820506868;CYP2A6|2.99592186885;CYP1A2|3.14269006667	5	115	560	80205	http://www.ebi.ac.uk/QuickGO/GTerm?id=GO:0008395
6	6	miRNA binding	GO:0035198	0.00144	0.00784	HNRNPA2B1|0.454389058224;ELAVL1|0.217336140023;HNRNPA1|0.331481440075	3	32	560	80205	http://www.ebi.ac.uk/QuickGO/GTerm?id=GO:0035198
4	4	protein binding involved in protein folding	GO:0044183	0.00144	0.00784	HSP90AA1|0.563309614249;CCT4|0.500346693731;CCT6A|0.458819941156	3	32	560	80205	http://www.ebi.ac.uk/QuickGO/GTerm?id=GO:0044183
5	5	fibroblast growth factor binding	GO:0017134	0.00144	0.00784	RPS19|0.335410556221;RPS2|0.500346693731;S100A13|0.253665636645	3	32	560	80205	http://www.ebi.ac.uk/QuickGO/GTerm?id=GO:0017134
5	5	protein phosphorylated amino acid binding	GO:0045309	0.0015	0.00809	MAPK1|0.479299719246;YWHAB|0.405563577789;GRB2|0.369590607818;ARRB1|0.323088207659	4	70	560	80205	http://www.ebi.ac.uk/QuickGO/GTerm?id=GO:0045309
5	5	hydro-lyase activity	GO:0016836	0.00157	0.00846	EHHADH|10.8754259353;HSD17B4|3.6376330072;ACO1|2.42502563812;CA2|3.00007797857;ALAD|2.1361308161;ECI1|1.93857963387;ECHDC2|5.50598240636	7	239	560	80205	http://www.ebi.ac.uk/QuickGO/GTerm?id=GO:0016836
5	5	protein binding involved in cell-cell adhesion	GO:0098632	0.00158	0.00848	ANXA1|0.425137080032;RAB10|0.322193657621;BSG|0.593368398828	3	33	560	80205	http://www.ebi.ac.uk/QuickGO/GTerm?id=GO:0098632
4	4	ribonucleotide binding	GO:0032553	0.00167	0.00892	CPS1|3.953142606;DYNC1H1|0.536258308409;PRKDC|0.225000482448;EEF2|0.47434215757;TUBB4B|0.544876056107;UBA1|0.611744020566;ACLY|0.437089310205;ACSM2B|3.39638498579;ACSL1|1.93187265785;HSPA4|0.529242197438;HSP90AA1|0.563309614249;SOAT1|4.10391258135;PYGL|2.95467612717;SCP2|3.03353509075;XRCC6|0.274713554394;PCK2|4.3711109564;TKFC|5.14082534988;CCT3|0.4736850353;UGP2|3.6731046492;XRCC5|0.42425395085…	86	8988	560	80205	http://www.ebi.ac.uk/QuickGO/GTerm?id=GO:0032553
5	5	chloride ion binding	GO:0031404	0.0017	0.00899	NQO2|4.83997635688;CTSC|0.146909541052	2	9	560	80205	http://www.ebi.ac.uk/QuickGO/GTerm?id=GO:0031404
5	5	carboxyl- or carbamoyltransferase activity	GO:0016743	0.0017	0.00899	CPS1|3.953142606;OTC|4.44751663007	2	9	560	80205	http://www.ebi.ac.uk/QuickGO/GTerm?id=GO:0016743
6	6	ubiquitin conjugating enzyme activity	GO:0061631	0.00172	0.00911	UBE2N|0.414947292795;UBE2L3|0.334481888697;UBE2V1|0.361984543095	3	34	560	80205	http://www.ebi.ac.uk/QuickGO/GTerm?id=GO:0061631
3	3	oxidoreductase activity	GO:0016491	0.00183	0.00966	AOX1|3.78685452495;EHHADH|10.8754259353;HSD17B4|3.6376330072;ALDH1A1|2.36690204351;ALDH1L1|6.50703358506;ADH1B|5.34429631356;ALDH2|6.13473063869;GAPDH|0.62720110226;ADH4|5.43771296763;ACOX1|3.63007662127;HBA2|0.534773543943;SELENBP1|2.27048420429;HBB|0.577542892277;SOD2|2.012515647;NNT|2.0;AKR1A1|1.56808090815;FMO3|3.59004020267;HAO1|5.97525382845;AKR1B10|10.8377998199;ALDH1B1|2.65001403409;PHGDH…	104	11292	560	80205	http://www.ebi.ac.uk/QuickGO/GTerm?id=GO:0016491
6	6	adrenergic receptor binding	GO:0031690	0.00204	0.0106	SLC9A3R1|0.443190849597;UCHL1|0.210369870571;ARRB1|0.323088207659	3	36	560	80205	http://www.ebi.ac.uk/QuickGO/GTerm?id=GO:0031690
2	2	chemoattractant activity	GO:0042056	0.00204	0.0106	HMGB1|0.38958228983;SAA1|4.22514250141;HMGB2|0.230685623163	3	36	560	80205	http://www.ebi.ac.uk/QuickGO/GTerm?id=GO:0042056
5	5	ubiquitin-like protein conjugating enzyme activity	GO:0061650	0.00204	0.0106	UBE2N|0.414947292795;UBE2L3|0.334481888697;UBE2V1|0.361984543095	3	36	560	80205	http://www.ebi.ac.uk/QuickGO/GTerm?id=GO:0061650
4	4	peptidase regulator activity	GO:0061134	0.00204	0.0106	GAPDH|0.62720110226;RACK1|0.423959982317;AGT|0.413798408039;SERPINB9|0.438910898805;SERPINF1|0.434973676354;BIN1|0.480297431977;CTSC|0.146909541052;PSMF1|0.445655247948;RPS27L|0.581560020774;ARRB1|0.323088207659	10	473	560	80205	http://www.ebi.ac.uk/QuickGO/GTerm?id=GO:0061134
4	4	vitamin binding	GO:0019842	0.00206	0.0106	ADH4|5.43771296763;PYGL|2.95467612717;ABAT|5.30002806818;GOT2|2.59547753388;SHMT1|5.05601239381;FTCD|5.1873582186;P4HA1|0.249826773248;PDXK|1.53368265967;HACL1|2.73776762618;CALB1|0.294226684305;PNPO|2.11403608112	11	555	560	80205	http://www.ebi.ac.uk/QuickGO/GTerm?id=GO:0019842
4	4	unfolded protein binding	GO:0051082	0.00206	0.0106	TUBB4B|0.544876056107;HSP90AA1|0.563309614249;CCT3|0.4736850353;CCT4|0.500346693731;PPIB|0.551716870021;CCT6A|0.458819941156;CRYAB|4.44443491462;TAPBP|0.357248534935	8	321	560	80205	http://www.ebi.ac.uk/QuickGO/GTerm?id=GO:0051082
6	6	testosterone dehydrogenase (NAD+) activity	GO:0047035	0.00211	0.0106	HSD17B6|9.99356900523;HSD17B8|2.14800894324	2	10	560	80205	http://www.ebi.ac.uk/QuickGO/GTerm?id=GO:0047035
9	9	G-rich strand telomeric DNA binding	GO:0098505	0.00211	0.0106	HNRNPA2B1|0.454389058224;HNRNPA1|0.331481440075	2	10	560	80205	http://www.ebi.ac.uk/QuickGO/GTerm?id=GO:0098505
6	6	long-chain fatty acid transporter activity	GO:0005324	0.00211	0.0106	SLC27A5|4.68484072488;SLC27A2|2.26106113425	2	10	560	80205	http://www.ebi.ac.uk/QuickGO/GTerm?id=GO:0005324
5	5	TPR domain binding	GO:0030911	0.00211	0.0106	HSP90AA1|0.563309614249;RAB8B|0.473356815618	2	10	560	80205	http://www.ebi.ac.uk/QuickGO/GTerm?id=GO:0030911
6	6	glyceraldehyde-3-phosphate dehydrogenase (NAD+) (non-phosphorylating) activity	GO:0043878	0.00211	0.0106	ALDH2|6.13473063869;ALDH1B1|2.65001403409	2	10	560	80205	http://www.ebi.ac.uk/QuickGO/GTerm?id=GO:0043878
6	6	aldehyde dehydrogenase [NAD(P)+] activity	GO:0004030	0.00211	0.0106	ALDH2|6.13473063869;ADH4|5.43771296763	2	10	560	80205	http://www.ebi.ac.uk/QuickGO/GTerm?id=GO:0004030
6	5,6	cholesterol binding	GO:0015485	0.00213	0.0106	SOAT1|4.10391258135;SCP2|3.03353509075;ERLIN2|0.277584708407;APOC3|9.05679121689	4	77	560	80205	http://www.ebi.ac.uk/QuickGO/GTerm?id=GO:0015485
4	4	hijacked molecular function	GO:0104005	0.00213	0.0106	RPSA|0.470413053757;ITGB1|0.383420664918;TFRC|0.18453930071;F11R|0.315125847896	4	77	560	80205	http://www.ebi.ac.uk/QuickGO/GTerm?id=GO:0104005
5	5	purine nucleotide binding	GO:0017076	0.00221	0.011	CPS1|3.953142606;DYNC1H1|0.536258308409;PRKDC|0.225000482448;EEF2|0.47434215757;TUBB4B|0.544876056107;UBA1|0.611744020566;ACLY|0.437089310205;ACSM2B|3.39638498579;ACSL1|1.93187265785;HSPA4|0.529242197438;HSP90AA1|0.563309614249;SOAT1|4.10391258135;PYGL|2.95467612717;SCP2|3.03353509075;XRCC6|0.274713554394;PCK2|4.3711109564;TKFC|5.14082534988;CCT3|0.4736850353;XRCC5|0.424253950853;FBP1|2.287861946…	85	8952	560	80205	http://www.ebi.ac.uk/QuickGO/GTerm?id=GO:0017076
3	3	exogenous protein binding	GO:0140272	0.00223	0.0111	RPSA|0.470413053757;ITGB1|0.383420664918;TFRC|0.18453930071;F11R|0.315125847896	4	78	560	80205	http://www.ebi.ac.uk/QuickGO/GTerm?id=GO:0140272
4	4	translation initiation factor binding	GO:0031369	0.00245	0.0121	EIF3B|0.483638164807;EIF2S2|0.378929141628;EIF3C|0.399149193178;EIF3F|0.412652704256	4	80	560	80205	http://www.ebi.ac.uk/QuickGO/GTerm?id=GO:0031369
4	4	virus receptor activity	GO:0001618	0.00245	0.0121	RPSA|0.470413053757;ITGB1|0.383420664918;TFRC|0.18453930071;F11R|0.315125847896	4	80	560	80205	http://www.ebi.ac.uk/QuickGO/GTerm?id=GO:0001618
14	8,9,14	hydrogen-exporting ATPase activity	GO:0036442	0.00256	0.0125	ATP6V1B2|0.337275633585;ATP6V1A|0.224377512667;ATP5F1D|0.623732785957;ATP6V1G1|0.144987456813	4	81	560	80205	http://www.ebi.ac.uk/QuickGO/GTerm?id=GO:0036442
8	8	palmitoyl-CoA hydrolase activity	GO:0016290	0.00257	0.0125	ACAA2|5.00024921034;BAAT|2.84218408636	2	11	560	80205	http://www.ebi.ac.uk/QuickGO/GTerm?id=GO:0016290
6	6	transcription corepressor binding	GO:0001222	0.00257	0.0125	HDGF|0.432568345292;SUMO2|0.252612861622	2	11	560	80205	http://www.ebi.ac.uk/QuickGO/GTerm?id=GO:0001222
6	6	myristoyl-CoA hydrolase activity	GO:0102991	0.00257	0.0125	ACAA2|5.00024921034;BAAT|2.84218408636	2	11	560	80205	http://www.ebi.ac.uk/QuickGO/GTerm?id=GO:0102991
5	5	disordered domain specific binding	GO:0097718	0.00276	0.0134	CLTC|0.257563488405;HSP90AA1|0.563309614249;GAPDH|0.62720110226	3	40	560	80205	http://www.ebi.ac.uk/QuickGO/GTerm?id=GO:0097718
5	5	sterol binding	GO:0032934	0.0028	0.0135	SOAT1|4.10391258135;SCP2|3.03353509075;ERLIN2|0.277584708407;APOC3|9.05679121689	4	83	560	80205	http://www.ebi.ac.uk/QuickGO/GTerm?id=GO:0032934
5	5	insulin-like growth factor receptor binding	GO:0005159	0.00296	0.0143	YWHAH|0.394200087028;YWHAG|0.614719433627;ARRB1|0.323088207659	3	41	560	80205	http://www.ebi.ac.uk/QuickGO/GTerm?id=GO:0005159
6	6	aryl sulfotransferase activity	GO:0004062	0.00307	0.0147	SULT1A1|4.6815945659;SULT2A1|6.58416276223	2	12	560	80205	http://www.ebi.ac.uk/QuickGO/GTerm?id=GO:0004062
6	6	glycerol-3-phosphate dehydrogenase [NAD+] activity	GO:0004367	0.00307	0.0147	GPD1|3.46294626208;GPD2|0.535515411596	2	12	560	80205	http://www.ebi.ac.uk/QuickGO/GTerm?id=GO:0004367
3	3	selenium binding	GO:0008430	0.00317	0.0151	SELENBP1|2.27048420429;GPX1|0.386891248386;SELENOF|0.395020655932	3	42	560	80205	http://www.ebi.ac.uk/QuickGO/GTerm?id=GO:0008430
5	5	RNA polymerase II transcription factor binding	GO:0001085	0.00334	0.0159	FBP1|2.28786194641;HNRNPU|0.321970407377;HCLS1|0.490049707671;DDRGK1|0.46911059825;EDF1|0.527411158534	5	142	560	80205	http://www.ebi.ac.uk/QuickGO/GTerm?id=GO:0001085
6	6	arachidonic acid epoxygenase activity	GO:0008392	0.0034	0.016	CYP2C9|4.08688033086;CYP2C8|2.69820506868;CYP2A6|2.99592186885	3	43	560	80205	http://www.ebi.ac.uk/QuickGO/GTerm?id=GO:0008392
5	5	arachidonic acid monooxygenase activity	GO:0008391	0.0034	0.016	CYP2C9|4.08688033086;CYP2C8|2.69820506868;CYP2A6|2.99592186885	3	43	560	80205	http://www.ebi.ac.uk/QuickGO/GTerm?id=GO:0008391
4	4	translation activator activity	GO:0008494	0.00361	0.0169	RPS27L|0.581560020774;PAIP1|0.127361399577	2	13	560	80205	http://www.ebi.ac.uk/QuickGO/GTerm?id=GO:0008494
5	5	ribosomal large subunit binding	GO:0043023	0.00361	0.0169	EIF6|0.432568345292;OLA1|0.503128911749	2	13	560	80205	http://www.ebi.ac.uk/QuickGO/GTerm?id=GO:0043023
5	5	oxidoreductase activity, acting on paired donors, with incorporation or reduction of molecular oxygen, reduced flavin or flavoprotein as one donor, and incorporation of one atom of oxygen	GO:0016712	0.00387	0.018	CYP3A4|2.85600795937;CYP2C9|4.08688033086;CYP2C8|2.69820506868;CYP2A6|2.99592186885;CYP1A2|3.14269006667	5	147	560	80205	http://www.ebi.ac.uk/QuickGO/GTerm?id=GO:0016712
6	6	nuclear hormone receptor binding	GO:0035257	0.00387	0.018	DDX17|0.40781874667;PARP1|0.268501117905;RAN|0.18124335411;YWHAH|0.394200087028;FUS|0.243501067136;ARRB1|0.323088207659	6	211	560	80205	http://www.ebi.ac.uk/QuickGO/GTerm?id=GO:0035257
5	5	transferase activity, transferring acyl groups other than amino-acyl groups	GO:0016747	0.00388	0.018	GLYAT|2.04344016543;ACSM2B|3.39638498579;SOAT1|4.10391258135;SCP2|3.03353509075;ACAA2|5.00024921034;CPT2|2.03495938421;GLUL|4.04460832341;ACSM2A|11.5514335642;BAAT|2.84218408636;ACSM1|4.17275437412;ARRB1|0.323088207659;EDF1|0.527411158534	12	692	560	80205	http://www.ebi.ac.uk/QuickGO/GTerm?id=GO:0016747
4	4	kinase regulator activity	GO:0019207	0.00397	0.0184	IQGAP1|0.394473420426;RACK1|0.423959982317;GCN1|0.360732171715;GSTP1|0.406407800992;HMGB1|0.38958228983;DCN|0.247757390816;CAB39|0.38742796548;YWHAG|0.614719433627;RAC2|0.164481815629	9	437	560	80205	http://www.ebi.ac.uk/QuickGO/GTerm?id=GO:0019207
4	4	ion channel binding	GO:0044325	0.00409	0.0189	YWHAQ|0.428688018317;YWHAH|0.394200087028;AP2M1|0.49277466847;FKBP1A|0.305236628167;ARRB1|0.323088207659	5	149	560	80205	http://www.ebi.ac.uk/QuickGO/GTerm?id=GO:0044325
6	6	actin monomer binding	GO:0003785	0.00411	0.0189	CORO1A|0.343409058357;PFN1|0.535144349213;TWF2|0.267386771971	3	46	560	80205	http://www.ebi.ac.uk/QuickGO/GTerm?id=GO:0003785
6	5,6	purine ribonucleotide binding	GO:0032555	0.00414	0.019	CPS1|3.953142606;DYNC1H1|0.536258308409;PRKDC|0.225000482448;EEF2|0.47434215757;TUBB4B|0.544876056107;UBA1|0.611744020566;ACLY|0.437089310205;ACSM2B|3.39638498579;ACSL1|1.93187265785;HSPA4|0.529242197438;HSP90AA1|0.563309614249;SOAT1|4.10391258135;PYGL|2.95467612717;SCP2|3.03353509075;XRCC6|0.274713554394;PCK2|4.3711109564;TKFC|5.14082534988;CCT3|0.4736850353;XRCC5|0.424253950853;FBP1|2.287861946…	83	8910	560	80205	http://www.ebi.ac.uk/QuickGO/GTerm?id=GO:0032555
5	5	Toll-like receptor binding	GO:0035325	0.00419	0.0191	S100A9|0.331481440075;S100A8|0.206183387153	2	14	560	80205	http://www.ebi.ac.uk/QuickGO/GTerm?id=GO:0035325
5	5	acyl-CoA dehydrogenase activity	GO:0003995	0.00471	0.0214	ACOX1|3.63007662127;ACADS|3.04406676168;ACOX2|3.22880429802;ACAD8|0.511214265305	4	96	560	80205	http://www.ebi.ac.uk/QuickGO/GTerm?id=GO:0003995
6	6	glycerol-3-phosphate dehydrogenase activity	GO:0004368	0.00481	0.0217	GPD1|3.46294626208;GPD2|0.535515411596	2	15	560	80205	http://www.ebi.ac.uk/QuickGO/GTerm?id=GO:0004368
5	5	NADPH binding	GO:0070402	0.00481	0.0217	GRHPR|3.09942372384;CBR4|2.84810039119	2	15	560	80205	http://www.ebi.ac.uk/QuickGO/GTerm?id=GO:0070402
9	9	double-stranded DNA exodeoxyribonuclease activity	GO:0008309	0.00481	0.0217	APEX1|0.556325060292;FEN1|0.278548412705	2	15	560	80205	http://www.ebi.ac.uk/QuickGO/GTerm?id=GO:0008309
5	5	SH3/SH2 adaptor activity	GO:0005070	0.00488	0.022	LASP1|0.358986127656;ARHGAP1|0.400257405328;SH3BGRL|0.577943353277;GRB2|0.369590607818	4	97	560	80205	http://www.ebi.ac.uk/QuickGO/GTerm?id=GO:0005070
6	6	epidermal growth factor receptor binding	GO:0005154	0.00491	0.022	SNX2|0.393653988285;AGR2|3.67055952925;GRB2|0.369590607818	3	49	560	80205	http://www.ebi.ac.uk/QuickGO/GTerm?id=GO:0005154
4	4	monooxygenase activity	GO:0004497	0.005	0.0224	FMO3|3.59004020267;CYP3A4|2.85600795937;CYP2C9|4.08688033086;AKR1C1|2.20839769433;CYP2C8|2.69820506868;FMO5|3.17773760038;CYP2A6|2.99592186885;AKR1C4|4.44443491462;CYP1A2|3.14269006667;LOC107987478|3.85037777241;AKR1C2|6.81162966199	11	625	560	80205	http://www.ebi.ac.uk/QuickGO/GTerm?id=GO:0004497
5	5	protein kinase regulator activity	GO:0019887	0.00541	0.0234	IQGAP1|0.394473420426;RACK1|0.423959982317;GCN1|0.360732171715;HMGB1|0.38958228983;DCN|0.247757390816;CAB39|0.38742796548;YWHAG|0.614719433627;RAC2|0.164481815629	8	377	560	80205	http://www.ebi.ac.uk/QuickGO/GTerm?id=GO:0019887
5	5	ATPase binding	GO:0051117	0.00544	0.0234	ALDOB|16.0666806918;SNU13|0.179866697501;RALA|0.323312232972;ATP6V1G1|0.144987456813	4	100	560	80205	http://www.ebi.ac.uk/QuickGO/GTerm?id=GO:0051117
6	6	RNA polymerase II basal transcription factor binding	GO:0001091	0.00547	0.0234	HNRNPU|0.321970407377;EDF1|0.527411158534	2	16	560	80205	http://www.ebi.ac.uk/QuickGO/GTerm?id=GO:0001091
7	7	small ribosomal subunit rRNA binding	GO:0070181	0.00547	0.0234	RPS14|0.393653988285;RPS13|0.436483795567	2	16	560	80205	http://www.ebi.ac.uk/QuickGO/GTerm?id=GO:0070181
5	5	protein binding involved in cell-matrix adhesion	GO:0098634	0.00547	0.0234	ITGB1|0.383420664918;ITGA1|0.4547041259	2	16	560	80205	http://www.ebi.ac.uk/QuickGO/GTerm?id=GO:0098634
7	7	mRNA 3'-UTR AU-rich region binding	GO:0035925	0.00547	0.0234	ELAVL1|0.217336140023;HNRNPA0|0.215237297085	2	16	560	80205	http://www.ebi.ac.uk/QuickGO/GTerm?id=GO:0035925
3	3	catalytic activity, acting on RNA	GO:0140098	0.00558	0.0234	IARS2|0.287373712009;EIF4A1|0.390122740087;DDX39B|0.390934821564;DDX17|0.40781874667;APEX1|0.556325060292;DHX15|0.535144349213;LACTB2|4.813212104;TSN|0.187895184758;EIF4A3|0.29057852688;RIDA|3.21317598703;FEN1|0.278548412705;PDE12|0.423666217473;CARS2|0.297301778751	13	818	560	80205	http://www.ebi.ac.uk/QuickGO/GTerm?id=GO:0140098
4	4	quinone binding	GO:0048038	0.00581	0.0234	SQOR|0.354289349127;HSD17B8|2.14800894324;CBR4|2.84810039119	3	52	560	80205	http://www.ebi.ac.uk/QuickGO/GTerm?id=GO:0048038
4	4	basal transcription machinery binding	GO:0001098	0.00581	0.0234	HNRNPU|0.321970407377;RTRAF|1.95477153282;EDF1|0.527411158534	3	52	560	80205	http://www.ebi.ac.uk/QuickGO/GTerm?id=GO:0001098
5	5	glucose binding	GO:0005536	0.00581	0.0234	PYGL|2.95467612717;UGP2|3.6731046492;G6PD|0.337743521134	3	52	560	80205	http://www.ebi.ac.uk/QuickGO/GTerm?id=GO:0005536
5	5	basal RNA polymerase II transcription machinery binding	GO:0001099	0.00581	0.0234	HNRNPU|0.321970407377;RTRAF|1.95477153282;EDF1|0.527411158534	3	52	560	80205	http://www.ebi.ac.uk/QuickGO/GTerm?id=GO:0001099
5	5	UDP-glycosyltransferase activity	GO:0008194	0.00593	0.0234	UGT2B7|8.74222191281;UGT1A6|5.03851991979;UGT2B4|5.66077664131;UGT1A9|2.33755449712;GALNT2|2.13317156166;UGT1A4|8.4444297411;COLGALT1|0.474013482564;UGT2B15|4.71415763125	8	383	560	80205	http://www.ebi.ac.uk/QuickGO/GTerm?id=GO:0008194
5	5	insulin receptor binding	GO:0005158	0.00612	0.0234	TLN1|0.499653546495;SNX2|0.393653988285;SLC2A2|3.1689392437	3	53	560	80205	http://www.ebi.ac.uk/QuickGO/GTerm?id=GO:0005158
6	6	MHC class II protein complex binding	GO:0023026	0.00617	0.0234	HSP90AA1|0.563309614249;ANXA11|0.356259403537	2	17	560	80205	http://www.ebi.ac.uk/QuickGO/GTerm?id=GO:0023026
6	6	angiotensin receptor binding	GO:0031701	0.00617	0.0234	AGT|0.413798408039;ARRB1|0.323088207659	2	17	560	80205	http://www.ebi.ac.uk/QuickGO/GTerm?id=GO:0031701
5	5	DNA polymerase binding	GO:0070182	0.00617	0.0234	HSP90AA1|0.563309614249;HMGB1|0.38958228983	2	17	560	80205	http://www.ebi.ac.uk/QuickGO/GTerm?id=GO:0070182
7	7	U6 snRNA binding	GO:0017070	0.00617	0.0234	DDX39B|0.390934821564;LSM2|0.496890546661	2	17	560	80205	http://www.ebi.ac.uk/QuickGO/GTerm?id=GO:0017070
7	7	glutamate binding	GO:0016595	0.00617	0.0234	CPS1|3.953142606;GLUL|4.04460832341	2	17	560	80205	http://www.ebi.ac.uk/QuickGO/GTerm?id=GO:0016595
6	6	acyl-CoA oxidase activity	GO:0003997	0.00617	0.0234	ACOX1|3.63007662127;ACOX2|3.22880429802	2	17	560	80205	http://www.ebi.ac.uk/QuickGO/GTerm?id=GO:0003997
5	5	protease binding	GO:0002020	0.00643	0.0234	CLTC|0.257563488405;SERPINB9|0.438910898805;ITGB1|0.383420664918;BIN1|0.480297431977;FLOT1|0.467487598876	5	166	560	80205	http://www.ebi.ac.uk/QuickGO/GTerm?id=GO:0002020
7	7	endoribonuclease activity	GO:0004521	0.00659	0.0234	APEX1|0.556325060292;LACTB2|4.813212104;TSN|0.187895184758;RIDA|3.21317598703;FEN1|0.278548412705	5	167	560	80205	http://www.ebi.ac.uk/QuickGO/GTerm?id=GO:0004521
4	4	signaling adaptor activity	GO:0035591	0.00675	0.0234	RACK1|0.423959982317;LASP1|0.358986127656;ARHGAP1|0.400257405328;SH3BGRL|0.577943353277;GRB2|0.369590607818	5	168	560	80205	http://www.ebi.ac.uk/QuickGO/GTerm?id=GO:0035591
5	5	oxidoreductase activity, acting on the CH-OH group of donors, quinone or similar compound as acceptor	GO:0016901	0.00691	0.0234	GPD1|3.46294626208;GPD2|0.535515411596	2	18	560	80205	http://www.ebi.ac.uk/QuickGO/GTerm?id=GO:0016901
6	6	cadherin binding involved in cell-cell adhesion	GO:0098641	0.00691	0.0234	ANXA1|0.425137080032;RAB10|0.322193657621	2	18	560	80205	http://www.ebi.ac.uk/QuickGO/GTerm?id=GO:0098641
3	3	structural constituent of epidermis	GO:0030280	0.00691	0.0234	KRT1|0.461371246327;KRT10|0.29219431214	2	18	560	80205	http://www.ebi.ac.uk/QuickGO/GTerm?id=GO:0030280
5	5	hydrolase activity, acting on carbon-nitrogen (but not peptide) bonds, in cyclic amides	GO:0016812	0.00691	0.0234	CPS1|3.953142606;DPYS|3.85037777241	2	18	560	80205	http://www.ebi.ac.uk/QuickGO/GTerm?id=GO:0016812
5	5	ether hydrolase activity	GO:0016803	0.00691	0.0234	EPHX1|2.83628007136;EPHX2|2.40160685497	2	18	560	80205	http://www.ebi.ac.uk/QuickGO/GTerm?id=GO:0016803
6	6	3-oxo-lignoceroyl-CoA reductase activity	GO:0102341	0.00698	0.0234	HSD17B12|0.50662845008	1	1	560	80205	http://www.ebi.ac.uk/QuickGO/GTerm?id=GO:0102341
5	5	succinate-semialdehyde dehydrogenase binding	GO:0032145	0.00698	0.0234	ABAT|5.30002806818	1	1	560	80205	http://www.ebi.ac.uk/QuickGO/GTerm?id=GO:0032145
6	6	sulfide:quinone oxidoreductase activity	GO:0070224	0.00698	0.0234	SQOR|0.354289349127	1	1	560	80205	http://www.ebi.ac.uk/QuickGO/GTerm?id=GO:0070224
8	8	cytosolic dipeptidase activity	GO:0102008	0.00698	0.0234	CNDP2|1.81503831063	1	1	560	80205	http://www.ebi.ac.uk/QuickGO/GTerm?id=GO:0102008
5	5	oxidoreductase activity, acting on the CH-CH group of donors, with a flavin as acceptor	GO:0052890	0.00698	0.0234	ACADS|3.04406676168	1	1	560	80205	http://www.ebi.ac.uk/QuickGO/GTerm?id=GO:0052890
6	6	17-beta-hydroxysteroid dehydrogenase (NAD+) activity	GO:0044594	0.00698	0.0234	HSD17B4|3.6376330072	1	1	560	80205	http://www.ebi.ac.uk/QuickGO/GTerm?id=GO:0044594
5	5	hexitol dehydrogenase activity	GO:0031320	0.00698	0.0234	SORD|2.90593009914	1	1	560	80205	http://www.ebi.ac.uk/QuickGO/GTerm?id=GO:0031320
6	6	butyryl-CoA dehydrogenase activity	GO:0004085	0.00698	0.0234	ACADS|3.04406676168	1	1	560	80205	http://www.ebi.ac.uk/QuickGO/GTerm?id=GO:0004085
6	6	glycine amidinotransferase activity	GO:0015068	0.00698	0.0234	GATM|2.51228476229	1	1	560	80205	http://www.ebi.ac.uk/QuickGO/GTerm?id=GO:0015068
6	6	protein-disulfide reductase (glutathione) activity	GO:0019153	0.00698	0.0234	TXNDC12|0.204192247778	1	1	560	80205	http://www.ebi.ac.uk/QuickGO/GTerm?id=GO:0019153
6	6	formimidoyltransferase activity	GO:0030407	0.00698	0.0234	FTCD|5.1873582186	1	1	560	80205	http://www.ebi.ac.uk/QuickGO/GTerm?id=GO:0030407
9	9	inositol-1,4-bisphosphate 1-phosphatase activity	GO:0004441	0.00698	0.0234	INPP1|0.264621098719	1	1	560	80205	http://www.ebi.ac.uk/QuickGO/GTerm?id=GO:0004441
4	4	S-nitrosoglutathione binding	GO:0035730	0.00698	0.0234	GSTP1|0.406407800992	1	1	560	80205	http://www.ebi.ac.uk/QuickGO/GTerm?id=GO:0035730
7	7	choloyl-CoA hydrolase activity	GO:0033882	0.00698	0.0234	BAAT|2.84218408636	1	1	560	80205	http://www.ebi.ac.uk/QuickGO/GTerm?id=GO:0033882
7	7	V2 vasopressin receptor binding	GO:0031896	0.00698	0.0234	ARRB1|0.323088207659	1	1	560	80205	http://www.ebi.ac.uk/QuickGO/GTerm?id=GO:0031896
6	6	D-dopachrome decarboxylase activity	GO:0033981	0.00698	0.0234	DDT|2.17045874376	1	1	560	80205	http://www.ebi.ac.uk/QuickGO/GTerm?id=GO:0033981
6	6	quinine 3-monooxygenase activity	GO:0050591	0.00698	0.0234	CYP3A4|2.85600795937	1	1	560	80205	http://www.ebi.ac.uk/QuickGO/GTerm?id=GO:0050591
6	6	11-beta-hydroxysteroid dehydrogenase (NADP+) activity	GO:0070524	0.00698	0.0234	HSD11B1|2.36526200049	1	1	560	80205	http://www.ebi.ac.uk/QuickGO/GTerm?id=GO:0070524
6	6	trimethylamine monooxygenase activity	GO:0034899	0.00698	0.0234	FMO3|3.59004020267	1	1	560	80205	http://www.ebi.ac.uk/QuickGO/GTerm?id=GO:0034899
6	6	albendazole monooxygenase activity	GO:0047638	0.00698	0.0234	CYP3A4|2.85600795937	1	1	560	80205	http://www.ebi.ac.uk/QuickGO/GTerm?id=GO:0047638
6	6	chlordecone reductase activity	GO:0047743	0.00698	0.0234	AKR1C4|4.44443491462	1	1	560	80205	http://www.ebi.ac.uk/QuickGO/GTerm?id=GO:0047743
6	6	activin receptor antagonist activity	GO:0038102	0.00698	0.0234	IGSF1|0.327825503554	1	1	560	80205	http://www.ebi.ac.uk/QuickGO/GTerm?id=GO:0038102
8	8	alanylglutamate dipeptidase activity	GO:0103046	0.00698	0.0234	CNDP2|1.81503831063	1	1	560	80205	http://www.ebi.ac.uk/QuickGO/GTerm?id=GO:0103046
6	6	prostaglandin-E2 9-reductase activity	GO:0050221	0.00698	0.0234	CBR1|2.06050790724	1	1	560	80205	http://www.ebi.ac.uk/QuickGO/GTerm?id=GO:0050221
7	7	10-hydroxy-9-(phosphonooxy)octadecanoate phosphatase activity	GO:0033885	0.00698	0.0234	EPHX2|2.40160685497	1	1	560	80205	http://www.ebi.ac.uk/QuickGO/GTerm?id=GO:0033885
9	9	inositol-1,3,4-trisphosphate 1-phosphatase activity	GO:0052829	0.00698	0.0234	INPP1|0.264621098719	1	1	560	80205	http://www.ebi.ac.uk/QuickGO/GTerm?id=GO:0052829
4	4	formimidoyltetrahydrofolate cyclodeaminase activity	GO:0030412	0.00698	0.0234	FTCD|5.1873582186	1	1	560	80205	http://www.ebi.ac.uk/QuickGO/GTerm?id=GO:0030412
7	7	glycolate oxidase activity	GO:0008891	0.00698	0.0234	HAO1|5.97525382845	1	1	560	80205	http://www.ebi.ac.uk/QuickGO/GTerm?id=GO:0008891
7	7	benzaldehyde dehydrogenase activity	GO:0019115	0.00698	0.0234	ADH4|5.43771296763	1	1	560	80205	http://www.ebi.ac.uk/QuickGO/GTerm?id=GO:0019115
4	4	dihydronicotinamide riboside quinone reductase activity	GO:0001512	0.00698	0.0234	NQO2|4.83997635688	1	1	560	80205	http://www.ebi.ac.uk/QuickGO/GTerm?id=GO:0001512
9	9	very long chain acyl-CoA hydrolase activity	GO:0052817	0.00698	0.0234	BAAT|2.84218408636	1	1	560	80205	http://www.ebi.ac.uk/QuickGO/GTerm?id=GO:0052817
5	5	3alpha,7alpha,12alpha-trihydroxy-5beta-cholestanoyl-CoA 24-hydroxylase activity	GO:0033791	0.00698	0.0234	ACOX2|3.22880429802	1	1	560	80205	http://www.ebi.ac.uk/QuickGO/GTerm?id=GO:0033791
6	6	delta1-pyrroline-5-carboxylate synthetase activity	GO:0017084	0.00698	0.0234	ALDH18A1|0.398044049389	1	1	560	80205	http://www.ebi.ac.uk/QuickGO/GTerm?id=GO:0017084
5	5	peptidyl-cysteine S-nitrosylase activity	GO:0035605	0.00698	0.0234	GAPDH|0.62720110226	1	1	560	80205	http://www.ebi.ac.uk/QuickGO/GTerm?id=GO:0035605
6	6	bile-salt sulfotransferase activity	GO:0047704	0.00698	0.0234	SULT2A1|6.58416276223	1	1	560	80205	http://www.ebi.ac.uk/QuickGO/GTerm?id=GO:0047704
7	7	propanoyl-CoA C-acyltransferase activity	GO:0033814	0.00698	0.0234	SCP2|3.03353509075	1	1	560	80205	http://www.ebi.ac.uk/QuickGO/GTerm?id=GO:0033814
6	6	thymine binding	GO:0002059	0.00698	0.0234	DPYS|3.85037777241	1	1	560	80205	http://www.ebi.ac.uk/QuickGO/GTerm?id=GO:0002059
4	4	FAD-AMP lyase (cyclizing) activity	GO:0034012	0.00698	0.0234	TKFC|5.14082534988	1	1	560	80205	http://www.ebi.ac.uk/QuickGO/GTerm?id=GO:0034012
6	6	3-oxo-behenoyl-CoA reductase activity	GO:0102340	0.00698	0.0234	HSD17B12|0.50662845008	1	1	560	80205	http://www.ebi.ac.uk/QuickGO/GTerm?id=GO:0102340
9	9	double-stranded DNA 5'-3' exodeoxyribonuclease activity	GO:0051908	0.00698	0.0234	FEN1|0.278548412705	1	1	560	80205	http://www.ebi.ac.uk/QuickGO/GTerm?id=GO:0051908
6	6	riboflavin reductase (NADPH) activity	GO:0042602	0.00698	0.0234	BLVRB|1.53900722016	1	1	560	80205	http://www.ebi.ac.uk/QuickGO/GTerm?id=GO:0042602
6	6	taurochenodeoxycholate 6alpha-hydroxylase activity	GO:0033780	0.00698	0.0234	CYP3A4|2.85600795937	1	1	560	80205	http://www.ebi.ac.uk/QuickGO/GTerm?id=GO:0033780
6	6	geranial:oxygen oxidoreductase activity	GO:0102797	0.00698	0.0234	AOX1|3.78685452495	1	1	560	80205	http://www.ebi.ac.uk/QuickGO/GTerm?id=GO:0102797
6	6	glycine N-benzoyltransferase activity	GO:0047962	0.00698	0.0234	GLYAT|2.04344016543	1	1	560	80205	http://www.ebi.ac.uk/QuickGO/GTerm?id=GO:0047962
7	7	pyridine N-methyltransferase activity	GO:0030760	0.00698	0.0234	NNMT|1.91321631618	1	1	560	80205	http://www.ebi.ac.uk/QuickGO/GTerm?id=GO:0030760
9	7,8,9	monovalent anion:sodium symporter activity	GO:0015373	0.00698	0.0234	SLC18A1|0.206755842111	1	1	560	80205	http://www.ebi.ac.uk/QuickGO/GTerm?id=GO:0015373
6	6	L-xylulose reductase (NADP+) activity	GO:0050038	0.00698	0.0234	DCXR|5.25977104082	1	1	560	80205	http://www.ebi.ac.uk/QuickGO/GTerm?id=GO:0050038
6	6	3-oxo-cerotoyl-CoA reductase activity	GO:0102342	0.00698	0.0234	HSD17B12|0.50662845008	1	1	560	80205	http://www.ebi.ac.uk/QuickGO/GTerm?id=GO:0102342
5	5	ErbB-4 class receptor binding	GO:1990631	0.00698	0.0234	NCL|0.235206526878	1	1	560	80205	http://www.ebi.ac.uk/QuickGO/GTerm?id=GO:1990631
6	6	15-hydroxyprostaglandin dehydrogenase (NADP+) activity	GO:0047021	0.00698	0.0234	CBR1|2.06050790724	1	1	560	80205	http://www.ebi.ac.uk/QuickGO/GTerm?id=GO:0047021
6	6	L-xylulose reductase (NAD+) activity	GO:0044105	0.00698	0.0234	DCXR|5.25977104082	1	1	560	80205	http://www.ebi.ac.uk/QuickGO/GTerm?id=GO:0044105
7	7	androsterone dehydrogenase (B-specific) activity	GO:0047042	0.00698	0.0234	AKR1C1|2.20839769433	1	1	560	80205	http://www.ebi.ac.uk/QuickGO/GTerm?id=GO:0047042
6	6	methanethiol oxidase activity	GO:0018549	0.00698	0.0234	SELENBP1|2.27048420429	1	1	560	80205	http://www.ebi.ac.uk/QuickGO/GTerm?id=GO:0018549
6	6	4-hydroxyglutamate transaminase activity	GO:0047578	0.00698	0.0234	GOT2|2.59547753388	1	1	560	80205	http://www.ebi.ac.uk/QuickGO/GTerm?id=GO:0047578
6	6	glyoxylate oxidase activity	GO:0047969	0.00698	0.0234	HAO1|5.97525382845	1	1	560	80205	http://www.ebi.ac.uk/QuickGO/GTerm?id=GO:0047969
7	7	TFIIH-class transcription factor binding	GO:0001097	0.00698	0.0234	HNRNPU|0.321970407377	1	1	560	80205	http://www.ebi.ac.uk/QuickGO/GTerm?id=GO:0001097
6	6	propionyl-CoA C2-trimethyltridecanoyltransferase activity	GO:0050632	0.00698	0.0234	SCP2|3.03353509075	1	1	560	80205	http://www.ebi.ac.uk/QuickGO/GTerm?id=GO:0050632
6	6	heptaldehyde:oxygen oxidoreductase activity	GO:0102798	0.00698	0.0234	AOX1|3.78685452495	1	1	560	80205	http://www.ebi.ac.uk/QuickGO/GTerm?id=GO:0102798
6	6	pristanate-CoA ligase activity	GO:0070251	0.00698	0.0234	SLC27A2|2.26106113425	1	1	560	80205	http://www.ebi.ac.uk/QuickGO/GTerm?id=GO:0070251
7	7	glutamate formimidoyltransferase activity	GO:0030409	0.00698	0.0234	FTCD|5.1873582186	1	1	560	80205	http://www.ebi.ac.uk/QuickGO/GTerm?id=GO:0030409
6	6	L-pipecolate oxidase activity	GO:0050031	0.00698	0.0234	PIPOX|8.29935949252	1	1	560	80205	http://www.ebi.ac.uk/QuickGO/GTerm?id=GO:0050031
7	7	myosin-light-chain-phosphatase activity	GO:0050115	0.00698	0.0234	PPP1CB|0.390393246304	1	1	560	80205	http://www.ebi.ac.uk/QuickGO/GTerm?id=GO:0050115
3	3	dinitrosyl-iron complex binding	GO:0035731	0.00698	0.0234	GSTP1|0.406407800992	1	1	560	80205	http://www.ebi.ac.uk/QuickGO/GTerm?id=GO:0035731
6	6	3alpha,7alpha,12alpha-trihydroxy-5beta-cholest-24-enoyl-CoA hydratase activity	GO:0033989	0.00698	0.0234	HSD17B4|3.6376330072	1	1	560	80205	http://www.ebi.ac.uk/QuickGO/GTerm?id=GO:0033989
4	4	resveratrol binding	GO:1905594	0.00698	0.0234	NQO2|4.83997635688	1	1	560	80205	http://www.ebi.ac.uk/QuickGO/GTerm?id=GO:1905594
6	6	(S)-3-amino-2-methylpropionate transaminase activity	GO:0047298	0.00698	0.0234	ABAT|5.30002806818	1	1	560	80205	http://www.ebi.ac.uk/QuickGO/GTerm?id=GO:0047298
6	6	glycine N-choloyltransferase activity	GO:0047963	0.00698	0.0234	BAAT|2.84218408636	1	1	560	80205	http://www.ebi.ac.uk/QuickGO/GTerm?id=GO:0047963
11	11	ATP-dependent 3'-5' RNA helicase activity	GO:0034459	0.00698	0.0234	DHX15|0.535144349213	1	1	560	80205	http://www.ebi.ac.uk/QuickGO/GTerm?id=GO:0034459
5	5	all-trans-retinol 13,14-reductase activity	GO:0051786	0.00698	0.0234	RETSAT|2.5829147006	1	1	560	80205	http://www.ebi.ac.uk/QuickGO/GTerm?id=GO:0051786
4	4	melatonin binding	GO:1904408	0.00698	0.0234	NQO2|4.83997635688	1	1	560	80205	http://www.ebi.ac.uk/QuickGO/GTerm?id=GO:1904408
6	6	3-oxo-arachidoyl-CoA reductase activity	GO:0102339	0.00698	0.0234	HSD17B12|0.50662845008	1	1	560	80205	http://www.ebi.ac.uk/QuickGO/GTerm?id=GO:0102339
6	6	glycerate dehydrogenase activity	GO:0008465	0.00698	0.0234	GRHPR|3.09942372384	1	1	560	80205	http://www.ebi.ac.uk/QuickGO/GTerm?id=GO:0008465
7	7	N-acetylglucosamine kinase activity	GO:0045127	0.00698	0.0234	NAGK|0.361733721468	1	1	560	80205	http://www.ebi.ac.uk/QuickGO/GTerm?id=GO:0045127
5	5	alpha-methylacyl-CoA racemase activity	GO:0008111	0.00698	0.0234	AMACR|4.20177817604	1	1	560	80205	http://www.ebi.ac.uk/QuickGO/GTerm?id=GO:0008111
5	5	selenomethionine adenosyltransferase activity	GO:0098601	0.00698	0.0234	MAT1A|3.01258093327	1	1	560	80205	http://www.ebi.ac.uk/QuickGO/GTerm?id=GO:0098601
6	6	D-xylulose reductase activity	GO:0046526	0.00698	0.0234	SORD|2.90593009914	1	1	560	80205	http://www.ebi.ac.uk/QuickGO/GTerm?id=GO:0046526
6	6	lead ion binding	GO:0032791	0.00698	0.0234	ALAD|2.1361308161	1	1	560	80205	http://www.ebi.ac.uk/QuickGO/GTerm?id=GO:0032791
6	6	DNA end binding	GO:0045027	0.00698	0.0234	XRCC5|0.424253950853	1	1	560	80205	http://www.ebi.ac.uk/QuickGO/GTerm?id=GO:0045027
6	6	regulatory RNA binding	GO:0061980	0.00713	0.0239	HNRNPA2B1|0.454389058224;ELAVL1|0.217336140023;HNRNPA1|0.331481440075	3	56	560	80205	http://www.ebi.ac.uk/QuickGO/GTerm?id=GO:0061980
9	7,9	monocarboxylic acid transmembrane transporter activity	GO:0008028	0.00758	0.0253	SLC27A5|4.68484072488;SLC27A2|2.26106113425;AKR1C4|4.44443491462;BSG|0.593368398828	4	110	560	80205	http://www.ebi.ac.uk/QuickGO/GTerm?id=GO:0008028
5	5	PDZ domain binding	GO:0030165	0.00758	0.0253	ACOX1|3.63007662127;SLC9A3R1|0.443190849597;F11R|0.315125847896;GNG12|2.66659735418	4	110	560	80205	http://www.ebi.ac.uk/QuickGO/GTerm?id=GO:0030165
6	6	myosin V binding	GO:0031489	0.00769	0.0254	RAB10|0.322193657621;FUS|0.243501067136	2	19	560	80205	http://www.ebi.ac.uk/QuickGO/GTerm?id=GO:0031489
6	6	peptide disulfide oxidoreductase activity	GO:0015037	0.00769	0.0254	TXNDC12|0.204192247778;GLRX3|0.374749900439	2	19	560	80205	http://www.ebi.ac.uk/QuickGO/GTerm?id=GO:0015037
5	5	ethanol binding	GO:0035276	0.00769	0.0254	ADH4|5.43771296763;ADH6|4.91775546902	2	19	560	80205	http://www.ebi.ac.uk/QuickGO/GTerm?id=GO:0035276
7	7	four-way junction DNA binding	GO:0000400	0.00769	0.0254	HMGB1|0.38958228983;HMGB2|0.230685623163	2	19	560	80205	http://www.ebi.ac.uk/QuickGO/GTerm?id=GO:0000400
5	5	transcription coactivator activity	GO:0003713	0.00786	0.0258	DDX17|0.40781874667;APEX1|0.556325060292;RAN|0.18124335411;HMGB1|0.38958228983;UBE2L3|0.334481888697;FUS|0.243501067136;SUB1|0.193848301587;HMGB2|0.230685623163;EDF1|0.527411158534	9	487	560	80205	http://www.ebi.ac.uk/QuickGO/GTerm?id=GO:0003713
4	4	dynein binding	GO:0045502	0.00786	0.0258	DYNC1H1|0.536258308409;GLUL|4.04460832341;DCTN1|0.450937689191	3	58	560	80205	http://www.ebi.ac.uk/QuickGO/GTerm?id=GO:0045502
9	9	Rac GTPase binding	GO:0048365	0.00832	0.0273	IQGAP1|0.394473420426;ARHGDIA|0.396941965466;SOD1|3.4749687406;CORO1C|0.399702915176	4	113	560	80205	http://www.ebi.ac.uk/QuickGO/GTerm?id=GO:0048365
4	4	hemoglobin binding	GO:0030492	0.00851	0.0278	HBB|0.577542892277;HP|5.40764333211	2	20	560	80205	http://www.ebi.ac.uk/QuickGO/GTerm?id=GO:0030492
4	3,4	protein complex scaffold activity	GO:0032947	0.00856	0.0279	IQGAP1|0.394473420426;RACK1|0.423959982317;EIF3B|0.483638164807;SLC9A3R1|0.443190849597;LAMTOR1|0.336575017319	5	178	560	80205	http://www.ebi.ac.uk/QuickGO/GTerm?id=GO:0032947
5	5	aldehyde-lyase activity	GO:0016832	0.00903	0.0294	ALDOB|16.0666806918;ALDOA|0.538493188097;SHMT1|5.05601239381	3	61	560	80205	http://www.ebi.ac.uk/QuickGO/GTerm?id=GO:0016832
6	6	MHC class I protein binding	GO:0042288	0.00936	0.0304	TUBB4B|0.544876056107;TAPBP|0.357248534935	2	21	560	80205	http://www.ebi.ac.uk/QuickGO/GTerm?id=GO:0042288
8	8	NEDD8-specific protease activity	GO:0019784	0.0102	0.033	OTUB1|0.409802303819;COPS4|1.76296031581	2	22	560	80205	http://www.ebi.ac.uk/QuickGO/GTerm?id=GO:0019784
5	5	MHC protein complex binding	GO:0023023	0.0102	0.033	HSP90AA1|0.563309614249;ANXA11|0.356259403537	2	22	560	80205	http://www.ebi.ac.uk/QuickGO/GTerm?id=GO:0023023
6	6	telomerase RNA binding	GO:0070034	0.0102	0.033	HNRNPU|0.321970407377;SNRPD3|0.366783336042	2	22	560	80205	http://www.ebi.ac.uk/QuickGO/GTerm?id=GO:0070034
4	4	oxidoreductase activity, acting on paired donors, with incorporation or reduction of molecular oxygen	GO:0016705	0.0103	0.033	FMO3|3.59004020267;CYP3A4|2.85600795937;CYP2C9|4.08688033086;AKR1C1|2.20839769433;CYP2C8|2.69820506868;FMO5|3.17773760038;P4HA1|0.249826773248;HMOX1|0.291991848653;CYP2A6|2.99592186885;AKR1C4|4.44443491462;CYP1A2|3.14269006667;LOC107987478|3.85037777241;AKR1C2|6.81162966199	13	884	560	80205	http://www.ebi.ac.uk/QuickGO/GTerm?id=GO:0016705
5	5	peptidase activator activity	GO:0016504	0.0103	0.033	RACK1|0.423959982317;CTSC|0.146909541052;RPS27L|0.581560020774	3	64	560	80205	http://www.ebi.ac.uk/QuickGO/GTerm?id=GO:0016504
4	4	transferase activity, transferring acyl groups	GO:0016746	0.0107	0.0342	GLYAT|2.04344016543;ACLY|0.437089310205;ACSM2B|3.39638498579;SOAT1|4.10391258135;SCP2|3.03353509075;HMGCS2|4.0502192294;ACAA2|5.00024921034;CPT2|2.03495938421;GLUL|4.04460832341;ACSM2A|11.5514335642;BAAT|2.84218408636;ACSM1|4.17275437412;ARRB1|0.323088207659;EDF1|0.527411158534	14	988	560	80205	http://www.ebi.ac.uk/QuickGO/GTerm?id=GO:0016746
5	5	tubulin binding	GO:0015631	0.0109	0.0347	GAPDH|0.62720110226;EML4|0.415811049187;ALDOA|0.538493188097;FTCD|5.1873582186;MAP4|0.584388624281;NDRG1|0.440434687063;DCTN1|0.450937689191;DNM2|0.330105710254;S100A9|0.331481440075;CACYBP|0.4008126647;STMN1|0.297507924077;MAPRE1|0.312732270028;S100A8|0.206183387153;ARL8B|0.366529189297;CRYAB|4.44443491462	15	1091	560	80205	http://www.ebi.ac.uk/QuickGO/GTerm?id=GO:0015631
6	6	transition metal ion binding	GO:0046914	0.0111	0.0353	AOX1|3.78685452495;ADH1B|5.34429631356;ADH4|5.43771296763;HBA2|0.534773543943;HBB|0.577542892277;SOD2|2.012515647;PCK2|4.3711109564;KPNB1|0.539614118252;SHMT1|5.05601239381;ERAP1|0.519429551649;CYP3A4|2.85600795937;CYP2C9|4.08688033086;ARG1|4.10675818288;TRIM28|0.374490233606;SORD|2.90593009914;PTGR1|4.2339375795;GLUL|4.04460832341;PARP1|0.268501117905;HMGCL|2.20381023175;CA2|3.00007797857;CYP2C8…	51	5241	560	80205	http://www.ebi.ac.uk/QuickGO/GTerm?id=GO:0046914
5	5	ubiquitin binding	GO:0043130	0.0111	0.0354	OTUB1|0.409802303819;UBE2N|0.414947292795;UBQLN1|0.201520707873;BUB3|0.483638164807;UCHL1|0.210369870571	5	190	560	80205	http://www.ebi.ac.uk/QuickGO/GTerm?id=GO:0043130
4	4	extracellular matrix structural constituent conferring compression resistance	GO:0030021	0.0112	0.0354	PRELP|0.465870214652;DCN|0.247757390816	2	23	560	80205	http://www.ebi.ac.uk/QuickGO/GTerm?id=GO:0030021
4	4	protein self-association	GO:0043621	0.0112	0.0354	CTSB|0.409802303819;SLC9A3R1|0.443190849597;CTSC|0.146909541052	3	66	560	80205	http://www.ebi.ac.uk/QuickGO/GTerm?id=GO:0043621
7	7	poly-pyrimidine tract binding	GO:0008187	0.0121	0.0383	HNRNPU|0.321970407377;SSB|0.2513901451	2	24	560	80205	http://www.ebi.ac.uk/QuickGO/GTerm?id=GO:0008187
6	6	arylesterase activity	GO:0004064	0.0121	0.0383	CA2|3.00007797857;PON1|3.24450862231	2	24	560	80205	http://www.ebi.ac.uk/QuickGO/GTerm?id=GO:0004064
5	5	hormone receptor binding	GO:0051427	0.0133	0.0389	DDX17|0.40781874667;PARP1|0.268501117905;RAN|0.18124335411;YWHAH|0.394200087028;FUS|0.243501067136;ARRB1|0.323088207659	6	275	560	80205	http://www.ebi.ac.uk/QuickGO/GTerm?id=GO:0051427
9	9	acyl carnitine transmembrane transporter activity	GO:0015227	0.0139	0.0389	SLC25A20|3.11449876425	1	2	560	80205	http://www.ebi.ac.uk/QuickGO/GTerm?id=GO:0015227
3	3	platinum binding	GO:1904012	0.0139	0.0389	RIDA|3.21317598703	1	2	560	80205	http://www.ebi.ac.uk/QuickGO/GTerm?id=GO:1904012
6	6	follicle-stimulating hormone receptor binding	GO:0031762	0.0139	0.0389	ARRB1|0.323088207659	1	2	560	80205	http://www.ebi.ac.uk/QuickGO/GTerm?id=GO:0031762
6	6	endothelial differentiation G-protein coupled receptor binding	GO:0031753	0.0139	0.0389	RALA|0.323312232972	1	2	560	80205	http://www.ebi.ac.uk/QuickGO/GTerm?id=GO:0031753
7	7	pre-mRNA 5'-splice site binding	GO:0030627	0.0139	0.0389	SNRPC|0.378141999321	1	2	560	80205	http://www.ebi.ac.uk/QuickGO/GTerm?id=GO:0030627
6	6	aldehyde oxidase activity	GO:0004031	0.0139	0.0389	AOX1|3.78685452495	1	2	560	80205	http://www.ebi.ac.uk/QuickGO/GTerm?id=GO:0004031
6	6	estrone sulfotransferase activity	GO:0004304	0.0139	0.0389	SULT2A1|6.58416276223	1	2	560	80205	http://www.ebi.ac.uk/QuickGO/GTerm?id=GO:0004304
8	8	site-specific endodeoxyribonuclease activity, specific for altered base	GO:0016890	0.0139	0.0389	APEX1|0.556325060292	1	2	560	80205	http://www.ebi.ac.uk/QuickGO/GTerm?id=GO:0016890
7	6,7	all-trans retinal binding	GO:0005503	0.0139	0.0389	ADH4|5.43771296763	1	2	560	80205	http://www.ebi.ac.uk/QuickGO/GTerm?id=GO:0005503
7	7	medium-chain-(S)-2-hydroxy-acid oxidase activity	GO:0052854	0.0139	0.0389	HAO1|5.97525382845	1	2	560	80205	http://www.ebi.ac.uk/QuickGO/GTerm?id=GO:0052854
6	6	protein ADP-ribosylase activity	GO:1990404	0.0139	0.0389	PARP1|0.268501117905	1	2	560	80205	http://www.ebi.ac.uk/QuickGO/GTerm?id=GO:1990404
3	3	xenon atom binding	GO:1904013	0.0139	0.0389	RIDA|3.21317598703	1	2	560	80205	http://www.ebi.ac.uk/QuickGO/GTerm?id=GO:1904013
5	5	cholesterol 25-hydroxylase activity	GO:0001567	0.0139	0.0389	CYP2C9|4.08688033086	1	2	560	80205	http://www.ebi.ac.uk/QuickGO/GTerm?id=GO:0001567
6	6	L-iditol 2-dehydrogenase activity	GO:0003939	0.0139	0.0389	SORD|2.90593009914	1	2	560	80205	http://www.ebi.ac.uk/QuickGO/GTerm?id=GO:0003939
7	7	lithium ion binding	GO:0031403	0.0139	0.0389	PDXK|1.53368265967	1	2	560	80205	http://www.ebi.ac.uk/QuickGO/GTerm?id=GO:0031403
7	7	(S)-limonene 7-monooxygenase activity	GO:0018676	0.0139	0.0389	CYP2C9|4.08688033086	1	2	560	80205	http://www.ebi.ac.uk/QuickGO/GTerm?id=GO:0018676
7	7	carnitine:acyl carnitine antiporter activity	GO:0005476	0.0139	0.0389	SLC25A20|3.11449876425	1	2	560	80205	http://www.ebi.ac.uk/QuickGO/GTerm?id=GO:0005476
7	7	very-long-chain-(S)-2-hydroxy-acid oxidase activity	GO:0052852	0.0139	0.0389	HAO1|5.97525382845	1	2	560	80205	http://www.ebi.ac.uk/QuickGO/GTerm?id=GO:0052852
11	11	double-stranded DNA-dependent ATPase activity	GO:0033676	0.0139	0.0389	ANXA1|0.425137080032	1	2	560	80205	http://www.ebi.ac.uk/QuickGO/GTerm?id=GO:0033676
7	7	alpha-1A adrenergic receptor binding	GO:0031691	0.0139	0.0389	ARRB1|0.323088207659	1	2	560	80205	http://www.ebi.ac.uk/QuickGO/GTerm?id=GO:0031691
6	6	17-alpha,20-alpha-dihydroxypregn-4-en-3-one dehydrogenase activity	GO:0047006	0.0139	0.0389	AKR1C1|2.20839769433	1	2	560	80205	http://www.ebi.ac.uk/QuickGO/GTerm?id=GO:0047006
7	7	N-acylneuraminate cytidylyltransferase activity	GO:0008781	0.0139	0.0389	CMAS|0.311866392979	1	2	560	80205	http://www.ebi.ac.uk/QuickGO/GTerm?id=GO:0008781
7	7	Edg-2 lysophosphatidic acid receptor binding	GO:0031755	0.0139	0.0389	RALA|0.323312232972	1	2	560	80205	http://www.ebi.ac.uk/QuickGO/GTerm?id=GO:0031755
4	4	geranylgeranyl reductase activity	GO:0045550	0.0139	0.0389	AKR1B10|10.8377998199	1	2	560	80205	http://www.ebi.ac.uk/QuickGO/GTerm?id=GO:0045550
6	6	DNA/DNA annealing activity	GO:1990814	0.0139	0.0389	ANXA1|0.425137080032	1	2	560	80205	http://www.ebi.ac.uk/QuickGO/GTerm?id=GO:1990814
6	6	triokinase activity	GO:0050354	0.0139	0.0389	TKFC|5.14082534988	1	2	560	80205	http://www.ebi.ac.uk/QuickGO/GTerm?id=GO:0050354
6	6	fructose-1-phosphate aldolase activity	GO:0061609	0.0139	0.0389	ALDOB|16.0666806918	1	2	560	80205	http://www.ebi.ac.uk/QuickGO/GTerm?id=GO:0061609
6	6	telomeric repeat-containing RNA binding	GO:0061752	0.0139	0.0389	HNRNPA1|0.331481440075	1	2	560	80205	http://www.ebi.ac.uk/QuickGO/GTerm?id=GO:0061752
5	5	phospholipid-hydroperoxide glutathione peroxidase activity	GO:0047066	0.0139	0.0389	GPX1|0.386891248386	1	2	560	80205	http://www.ebi.ac.uk/QuickGO/GTerm?id=GO:0047066
8	8	long-chain acyl-CoA hydrolase activity	GO:0052816	0.0139	0.0389	BAAT|2.84218408636	1	2	560	80205	http://www.ebi.ac.uk/QuickGO/GTerm?id=GO:0052816
6	6	L-glucuronate reductase activity	GO:0047939	0.0139	0.0389	AKR1A1|1.56808090815	1	2	560	80205	http://www.ebi.ac.uk/QuickGO/GTerm?id=GO:0047939
11	9,11	oxaloacetate transmembrane transporter activity	GO:0015131	0.0139	0.0389	SLC25A10|1.7350773743	1	2	560	80205	http://www.ebi.ac.uk/QuickGO/GTerm?id=GO:0015131
7	6,7	glutamate 5-kinase activity	GO:0004349	0.0139	0.0389	ALDH18A1|0.398044049389	1	2	560	80205	http://www.ebi.ac.uk/QuickGO/GTerm?id=GO:0004349
6	6	2,3-diketo-5-methylthiopentyl-1-phosphate enolase activity	GO:0043715	0.0139	0.0389	ENOPH1|2.88986079585	1	2	560	80205	http://www.ebi.ac.uk/QuickGO/GTerm?id=GO:0043715
7	7	long-chain-(S)-2-hydroxy-long-chain-acid oxidase activity	GO:0052853	0.0139	0.0389	HAO1|5.97525382845	1	2	560	80205	http://www.ebi.ac.uk/QuickGO/GTerm?id=GO:0052853
7	7	type 2 angiotensin receptor binding	GO:0031703	0.0139	0.0389	AGT|0.413798408039	1	2	560	80205	http://www.ebi.ac.uk/QuickGO/GTerm?id=GO:0031703
7	7	C-rich single-stranded DNA binding	GO:1990829	0.0139	0.0389	PCBP2|0.319968103461	1	2	560	80205	http://www.ebi.ac.uk/QuickGO/GTerm?id=GO:1990829
6	6	succinate-semialdehyde dehydrogenase (NAD+) activity	GO:0004777	0.0139	0.0389	ALDH5A1|2.85798827948	1	2	560	80205	http://www.ebi.ac.uk/QuickGO/GTerm?id=GO:0004777
9	6,9	oleic acid binding	GO:0070538	0.0139	0.0389	SCP2|3.03353509075	1	2	560	80205	http://www.ebi.ac.uk/QuickGO/GTerm?id=GO:0070538
7	7	nicotinamide N-methyltransferase activity	GO:0008112	0.0139	0.0389	NNMT|1.91321631618	1	2	560	80205	http://www.ebi.ac.uk/QuickGO/GTerm?id=GO:0008112
6	6	ornithine carbamoyltransferase activity	GO:0004585	0.0139	0.0389	OTC|4.44751663007	1	2	560	80205	http://www.ebi.ac.uk/QuickGO/GTerm?id=GO:0004585
3	3	nitric oxide binding	GO:0070026	0.0139	0.0389	GSTP1|0.406407800992	1	2	560	80205	http://www.ebi.ac.uk/QuickGO/GTerm?id=GO:0070026
4	4	pre-miRNA transporter activity	GO:0090631	0.0139	0.0389	RAN|0.18124335411	1	2	560	80205	http://www.ebi.ac.uk/QuickGO/GTerm?id=GO:0090631
5	5	hemoglobin alpha binding	GO:0031721	0.0139	0.0389	HBB|0.577542892277	1	2	560	80205	http://www.ebi.ac.uk/QuickGO/GTerm?id=GO:0031721
8	8	medium-chain acyl-CoA hydrolase activity	GO:0052815	0.0139	0.0389	BAAT|2.84218408636	1	2	560	80205	http://www.ebi.ac.uk/QuickGO/GTerm?id=GO:0052815
7	7	aryldialkylphosphatase activity	GO:0004063	0.0139	0.0389	PON1|3.24450862231	1	2	560	80205	http://www.ebi.ac.uk/QuickGO/GTerm?id=GO:0004063
6	6	2-alkenal reductase [NAD(P)] activity	GO:0032440	0.0139	0.0389	PTGR1|4.2339375795	1	2	560	80205	http://www.ebi.ac.uk/QuickGO/GTerm?id=GO:0032440
6	6	dihydropyrimidine dehydrogenase (NADP+) activity	GO:0017113	0.0139	0.0389	DPYD|0.425726853874	1	2	560	80205	http://www.ebi.ac.uk/QuickGO/GTerm?id=GO:0017113
6	6	glutamate-5-semialdehyde dehydrogenase activity	GO:0004350	0.0139	0.0389	ALDH18A1|0.398044049389	1	2	560	80205	http://www.ebi.ac.uk/QuickGO/GTerm?id=GO:0004350
7	7	NAD(P)+ transhydrogenase (B-specific) activity	GO:0003957	0.0139	0.0389	NNT|2.0	1	2	560	80205	http://www.ebi.ac.uk/QuickGO/GTerm?id=GO:0003957
8	8	oligo-1,6-glucosidase activity	GO:0004574	0.0139	0.0389	GAA|1.90659709058	1	2	560	80205	http://www.ebi.ac.uk/QuickGO/GTerm?id=GO:0004574
5	5	coumarin 7-hydroxylase activity	GO:0008389	0.0139	0.0389	CYP2A6|2.99592186885	1	2	560	80205	http://www.ebi.ac.uk/QuickGO/GTerm?id=GO:0008389
8	8	poly(C) RNA binding	GO:0017130	0.0139	0.0389	HNRNPU|0.321970407377	1	2	560	80205	http://www.ebi.ac.uk/QuickGO/GTerm?id=GO:0017130
7	7	(R)-limonene 6-monooxygenase activity	GO:0052741	0.0139	0.0389	CYP2C9|4.08688033086	1	2	560	80205	http://www.ebi.ac.uk/QuickGO/GTerm?id=GO:0052741
7	7	interleukin-1, Type II receptor binding	GO:0005151	0.0139	0.0389	ERAP1|0.519429551649	1	2	560	80205	http://www.ebi.ac.uk/QuickGO/GTerm?id=GO:0005151
7	7	2-hydroxy-3-keto-5-methylthiopentenyl-1-phosphate phosphatase activity	GO:0043716	0.0139	0.0389	ENOPH1|2.88986079585	1	2	560	80205	http://www.ebi.ac.uk/QuickGO/GTerm?id=GO:0043716
7	7	4-aminobutyrate:2-oxoglutarate transaminase activity	GO:0034386	0.0139	0.0389	ABAT|5.30002806818	1	2	560	80205	http://www.ebi.ac.uk/QuickGO/GTerm?id=GO:0034386
3	3	ligase activity	GO:0016874	0.0141	0.0394	CPS1|3.953142606;UBA1|0.611744020566;ACSM2B|3.39638498579;ACSL1|1.93187265785;IARS2|0.287373712009;ACSL3|0.205612517178;GLUL|4.04460832341;SLC27A5|4.68484072488;GART|0.497924876547;PARP1|0.268501117905;SLC27A2|2.26106113425;ACSM2A|11.5514335642;ACSM1|4.17275437412;UBE2N|0.414947292795;UBE2L3|0.334481888697;PRPF19|0.414085330667;UCHL1|0.210369870571;CARS2|0.297301778751	18	1443	560	80205	http://www.ebi.ac.uk/QuickGO/GTerm?id=GO:0016874
8	8	single-stranded telomeric DNA binding	GO:0043047	0.0142	0.0394	HNRNPA2B1|0.454389058224;HNRNPA1|0.331481440075	2	26	560	80205	http://www.ebi.ac.uk/QuickGO/GTerm?id=GO:0043047
6	6	ribonuclease activity	GO:0004540	0.0142	0.0395	APEX1|0.556325060292;LACTB2|4.813212104;TSN|0.187895184758;RIDA|3.21317598703;FEN1|0.278548412705;PDE12|0.423666217473	6	279	560	80205	http://www.ebi.ac.uk/QuickGO/GTerm?id=GO:0004540
6	6	double-stranded DNA binding	GO:0003690	0.0142	0.0395	PRKDC|0.225000482448;XRCC6|0.274713554394;XRCC5|0.424253950853;HNRNPU|0.321970407377;APEX1|0.556325060292;PARP1|0.268501117905;MAPK1|0.479299719246;HMGB1|0.38958228983;SUB1|0.193848301587;MCM3|0.458184322338;LRRFIP1|0.472701058375;SAFB|0.248962438274;HMGB2|0.230685623163;FEN1|0.278548412705;HNRNPDL|0.277584708407;ZCCHC3|3.46775025406	16	1232	560	80205	http://www.ebi.ac.uk/QuickGO/GTerm?id=GO:0003690
6	6	protein disulfide oxidoreductase activity	GO:0015035	0.0147	0.0406	ERO1A|0.346277367028;SH3BGRL3|0.481297221551;GLRX3|0.374749900439	3	73	560	80205	http://www.ebi.ac.uk/QuickGO/GTerm?id=GO:0015035
6	6	DNA binding, bending	GO:0008301	0.0152	0.0418	HMGB1|0.38958228983;HMGB2|0.230685623163	2	27	560	80205	http://www.ebi.ac.uk/QuickGO/GTerm?id=GO:0008301
6	6	phosphogluconate dehydrogenase (decarboxylating) activity	GO:0004616	0.0152	0.0418	PGD|0.573156092864;HIBADH|2.08204319537	2	27	560	80205	http://www.ebi.ac.uk/QuickGO/GTerm?id=GO:0004616
5	5	fatty acid transporter activity	GO:0015245	0.0152	0.0418	SLC27A5|4.68484072488;SLC27A2|2.26106113425	2	27	560	80205	http://www.ebi.ac.uk/QuickGO/GTerm?id=GO:0015245
4	4	peptide transporter activity	GO:0015197	0.0154	0.0423	KPNB1|0.539614118252;IPO7|0.295657750061;TFRC|0.18453930071;TIMM13|2.62442250918;AP2A1|0.271683715632;TAPBP|0.357248534935	6	284	560	80205	http://www.ebi.ac.uk/QuickGO/GTerm?id=GO:0015197
4	4	extracellular matrix structural constituent conferring tensile strength	GO:0030020	0.0163	0.0446	COL18A1|0.478967609111;COL4A2|0.15690899891	2	28	560	80205	http://www.ebi.ac.uk/QuickGO/GTerm?id=GO:0030020
4	4	dynein light chain binding	GO:0045503	0.0163	0.0446	DYNC1H1|0.536258308409;GLUL|4.04460832341	2	28	560	80205	http://www.ebi.ac.uk/QuickGO/GTerm?id=GO:0045503
15	8,9,10,15	proton-transporting ATPase activity, rotational mechanism	GO:0046961	0.0163	0.0446	ATP6V1B2|0.337275633585;ATP6V1A|0.224377512667;ATP5F1D|0.623732785957	3	76	560	80205	http://www.ebi.ac.uk/QuickGO/GTerm?id=GO:0046961
5	5	carboxylic ester hydrolase activity	GO:0052689	0.0167	0.0454	CES1|12.9152171921;IARS2|0.287373712009;CES2|8.4913856716;CA2|3.00007797857;BAAT|2.84218408636;PON1|3.24450862231;MGLL|2.31498043398	7	373	560	80205	http://www.ebi.ac.uk/QuickGO/GTerm?id=GO:0052689
3	3	channel regulator activity	GO:0016247	0.0168	0.0457	RACK1|0.423959982317;AGT|0.413798408039;SLC9A3R1|0.443190849597;YWHAH|0.394200087028;FKBP1A|0.305236628167	5	211	560	80205	http://www.ebi.ac.uk/QuickGO/GTerm?id=GO:0016247
4	4	enzyme activator activity	GO:0008047	0.0171	0.0464	ALDH1A1|2.36690204351;IQGAP1|0.394473420426;XRCC5|0.424253950853;RACK1|0.423959982317;APOH|0.576343173399;AGT|0.413798408039;ARHGDIA|0.396941965466;GDI1|0.662503508523;SOD1|3.4749687406;HMGB1|0.38958228983;RANGAP1|0.417254640578;ARHGAP1|0.400257405328;SH3BGRL3|0.481297221551;CAB39|0.38742796548;CTSC|0.146909541052;RPS27L|0.581560020774;ARRB1|0.323088207659	17	1366	560	80205	http://www.ebi.ac.uk/QuickGO/GTerm?id=GO:0008047
4	4	ubiquitin-like protein binding	GO:0032182	0.0174	0.047	OTUB1|0.409802303819;UBE2N|0.414947292795;UBQLN1|0.201520707873;BUB3|0.483638164807;UCHL1|0.210369870571	5	213	560	80205	http://www.ebi.ac.uk/QuickGO/GTerm?id=GO:0032182
6	6	AU-rich element binding	GO:0017091	0.0174	0.047	ELAVL1|0.217336140023;HNRNPA0|0.215237297085	2	29	560	80205	http://www.ebi.ac.uk/QuickGO/GTerm?id=GO:0017091
4	4	dynein intermediate chain binding	GO:0045505	0.0174	0.047	DYNC1H1|0.536258308409;RAN|0.18124335411	2	29	560	80205	http://www.ebi.ac.uk/QuickGO/GTerm?id=GO:0045505
3	3	extracellular matrix structural constituent	GO:0005201	0.0181	0.0486	THBS2|0.351354675052;PRELP|0.465870214652;COL18A1|0.478967609111;DCN|0.247757390816;COL4A2|0.15690899891	5	215	560	80205	http://www.ebi.ac.uk/QuickGO/GTerm?id=GO:0005201
5	5	oxidoreductase activity, acting on the CH-CH group of donors, oxygen as acceptor	GO:0016634	0.0186	0.0499	ACOX1|3.63007662127;ACOX2|3.22880429802	2	30	560	80205	http://www.ebi.ac.uk/QuickGO/GTerm?id=GO:0016634
7	7	acyl-CoA hydrolase activity	GO:0047617	0.0186	0.0499	ACAA2|5.00024921034;BAAT|2.84218408636	2	30	560	80205	http://www.ebi.ac.uk/QuickGO/GTerm?id=GO:0047617
9	9	purine NTP-dependent helicase activity	GO:0070035	0.0192	0.05	XRCC6|0.274713554394;XRCC5|0.424253950853;EIF4A1|0.390122740087;DDX39B|0.390934821564;DDX17|0.40781874667;DHX15|0.535144349213;EIF4A3|0.29057852688	7	384	560	80205	http://www.ebi.ac.uk/QuickGO/GTerm?id=GO:0070035
10	10	ATP-dependent helicase activity	GO:0008026	0.0192	0.05	XRCC6|0.274713554394;XRCC5|0.424253950853;EIF4A1|0.390122740087;DDX39B|0.390934821564;DDX17|0.40781874667;DHX15|0.535144349213;EIF4A3|0.29057852688	7	384	560	80205	http://www.ebi.ac.uk/QuickGO/GTerm?id=GO:0008026
7	7	phosphatidylinositol-4,5-bisphosphate 3-kinase activity	GO:0046934	0.0193	0.05	RHOG|0.328963631257;RAC2|0.164481815629;GRB2|0.369590607818	3	81	560	80205	http://www.ebi.ac.uk/QuickGO/GTerm?id=GO:0046934
9	8,9	phosphatidylinositol-4,5-bisphosphate binding	GO:0005546	0.0193	0.05	VIL1|0.246216610724;PFN1|0.535144349213;TWF2|0.267386771971	3	81	560	80205	http://www.ebi.ac.uk/QuickGO/GTerm?id=GO:0005546
6	6	very long-chain fatty acid-CoA ligase activity	GO:0031957	0.0198	0.05	SLC27A5|4.68484072488;SLC27A2|2.26106113425	2	31	560	80205	http://www.ebi.ac.uk/QuickGO/GTerm?id=GO:0031957
6	6	N,N-dimethylaniline monooxygenase activity	GO:0004499	0.0198	0.05	FMO3|3.59004020267;FMO5|3.17773760038	2	31	560	80205	http://www.ebi.ac.uk/QuickGO/GTerm?id=GO:0004499
4	4	vitamin B6 binding	GO:0070279	0.0204	0.05	PYGL|2.95467612717;ABAT|5.30002806818;GOT2|2.59547753388;SHMT1|5.05601239381;PDXK|1.53368265967;PNPO|2.11403608112	6	303	560	80205	http://www.ebi.ac.uk/QuickGO/GTerm?id=GO:0070279
8	8	Rho GTPase binding	GO:0017048	0.0208	0.05	IQGAP1|0.394473420426;PFN1|0.535144349213;ARHGDIA|0.396941965466;SOD1|3.4749687406;CORO1C|0.399702915176	5	223	560	80205	http://www.ebi.ac.uk/QuickGO/GTerm?id=GO:0017048
7	7	box C/D snoRNA binding	GO:0034512	0.0208	0.05	SNU13|0.179866697501	1	3	560	80205	http://www.ebi.ac.uk/QuickGO/GTerm?id=GO:0034512
6	6	proteinase activated receptor binding	GO:0031871	0.0208	0.05	PDCD6IP|0.371903440609	1	3	560	80205	http://www.ebi.ac.uk/QuickGO/GTerm?id=GO:0031871
7	7	non-sequence-specific DNA binding, bending	GO:0044378	0.0208	0.05	HMGB2|0.230685623163	1	3	560	80205	http://www.ebi.ac.uk/QuickGO/GTerm?id=GO:0044378
5	5	serine binding	GO:0070905	0.0208	0.05	SHMT1|5.05601239381	1	3	560	80205	http://www.ebi.ac.uk/QuickGO/GTerm?id=GO:0070905
4	4	TAP complex binding	GO:0062061	0.0208	0.05	TAPBP|0.357248534935	1	3	560	80205	http://www.ebi.ac.uk/QuickGO/GTerm?id=GO:0062061
10	10	3'-5' RNA helicase activity	GO:0034458	0.0208	0.05	DHX15|0.535144349213	1	3	560	80205	http://www.ebi.ac.uk/QuickGO/GTerm?id=GO:0034458
7	7	tripeptidase activity	GO:0034701	0.0208	0.05	CNDP2|1.81503831063	1	3	560	80205	http://www.ebi.ac.uk/QuickGO/GTerm?id=GO:0034701
7	7	acyl-L-homoserine-lactone lactonohydrolase activity	GO:0102007	0.0208	0.05	PON1|3.24450862231	1	3	560	80205	http://www.ebi.ac.uk/QuickGO/GTerm?id=GO:0102007
8	8	cholesterol O-acyltransferase activity	GO:0034736	0.0208	0.05	SOAT1|4.10391258135	1	3	560	80205	http://www.ebi.ac.uk/QuickGO/GTerm?id=GO:0034736
6	6	(R,R)-butanediol dehydrogenase activity	GO:0000721	0.0208	0.05	SORD|2.90593009914	1	3	560	80205	http://www.ebi.ac.uk/QuickGO/GTerm?id=GO:0000721
5	4,5	fructose-6-phosphate binding	GO:0070095	0.0208	0.05	PFKL|0.351598299978	1	3	560	80205	http://www.ebi.ac.uk/QuickGO/GTerm?id=GO:0070095
6	5,6	ICAM-3 receptor activity	GO:0030369	0.0208	0.05	ITGB2|0.193579756963	1	3	560	80205	http://www.ebi.ac.uk/QuickGO/GTerm?id=GO:0030369
6	6	dihydropyrimidinase activity	GO:0004157	0.0208	0.05	DPYS|3.85037777241	1	3	560	80205	http://www.ebi.ac.uk/QuickGO/GTerm?id=GO:0004157
6	6	NAD DNA ADP-ribosyltransferase activity	GO:0140294	0.0208	0.05	PARP1|0.268501117905	1	3	560	80205	http://www.ebi.ac.uk/QuickGO/GTerm?id=GO:0140294
6	6	purine phosphoribosyltransferase activity	GO:0106130	0.0208	0.05	HPRT1|0.57275894899	1	3	560	80205	http://www.ebi.ac.uk/QuickGO/GTerm?id=GO:0106130
6	6	phenylpyruvate tautomerase activity	GO:0050178	0.0208	0.05	DDT|2.17045874376	1	3	560	80205	http://www.ebi.ac.uk/QuickGO/GTerm?id=GO:0050178
5	5	vitamin D3 25-hydroxylase activity	GO:0030343	0.0208	0.05	CYP3A4|2.85600795937	1	3	560	80205	http://www.ebi.ac.uk/QuickGO/GTerm?id=GO:0030343
7	7	U7 snRNA binding	GO:0071209	0.0208	0.05	SNRPD3|0.366783336042	1	3	560	80205	http://www.ebi.ac.uk/QuickGO/GTerm?id=GO:0071209
4	4	vitamin D 25-hydroxylase activity	GO:0070643	0.0208	0.05	CYP3A4|2.85600795937	1	3	560	80205	http://www.ebi.ac.uk/QuickGO/GTerm?id=GO:0070643
6	6	biliverdin reductase activity	GO:0004074	0.0208	0.05	BLVRB|1.53900722016	1	3	560	80205	http://www.ebi.ac.uk/QuickGO/GTerm?id=GO:0004074
7	7	L-phenylalanine:2-oxoglutarate aminotransferase activity	GO:0080130	0.0208	0.05	GOT2|2.59547753388	1	3	560	80205	http://www.ebi.ac.uk/QuickGO/GTerm?id=GO:0080130
6	6	13-prostaglandin reductase activity	GO:0036132	0.0208	0.05	PTGR1|4.2339375795	1	3	560	80205	http://www.ebi.ac.uk/QuickGO/GTerm?id=GO:0036132
6	6	high-density lipoprotein particle receptor binding	GO:0070653	0.0208	0.05	APOC3|9.05679121689	1	3	560	80205	http://www.ebi.ac.uk/QuickGO/GTerm?id=GO:0070653
4	4	superoxide dismutase copper chaperone activity	GO:0016532	0.0208	0.05	SOD1|3.4749687406	1	3	560	80205	http://www.ebi.ac.uk/QuickGO/GTerm?id=GO:0016532
6	6	2,4-dienoyl-CoA reductase (NADPH) activity	GO:0008670	0.0208	0.05	DECR2|7.18505898307	1	3	560	80205	http://www.ebi.ac.uk/QuickGO/GTerm?id=GO:0008670
6	6	flavonol 3-sulfotransferase activity	GO:0047894	0.0208	0.05	SULT1A1|4.6815945659	1	3	560	80205	http://www.ebi.ac.uk/QuickGO/GTerm?id=GO:0047894
6	6	testosterone 6-beta-hydroxylase activity	GO:0050649	0.0208	0.05	CYP3A4|2.85600795937	1	3	560	80205	http://www.ebi.ac.uk/QuickGO/GTerm?id=GO:0050649
7	7	U4atac snRNA binding	GO:0030622	0.0208	0.05	SNU13|0.179866697501	1	3	560	80205	http://www.ebi.ac.uk/QuickGO/GTerm?id=GO:0030622
6	6	microtubule cortical anchor activity	GO:0106006	0.0208	0.05	ACTR1A|0.585199320737	1	3	560	80205	http://www.ebi.ac.uk/QuickGO/GTerm?id=GO:0106006
7	7	pristanoyl-CoA oxidase activity	GO:0016402	0.0208	0.05	ACOX2|3.22880429802	1	3	560	80205	http://www.ebi.ac.uk/QuickGO/GTerm?id=GO:0016402
5	5	oxidoreductase activity, acting on a sulfur group of donors, quinone or similar compound as acceptor	GO:0016672	0.0208	0.05	SQOR|0.354289349127	1	3	560	80205	http://www.ebi.ac.uk/QuickGO/GTerm?id=GO:0016672
6	6	glutamate dehydrogenase [NAD(P)+] activity	GO:0004353	0.0208	0.05	GLUD2|0.26061644021	1	3	560	80205	http://www.ebi.ac.uk/QuickGO/GTerm?id=GO:0004353
6	6	lipoprotein lipase activator activity	GO:0060230	0.0208	0.05	APOH|0.576343173399	1	3	560	80205	http://www.ebi.ac.uk/QuickGO/GTerm?id=GO:0060230
6	6	glutamate dehydrogenase (NAD+) activity	GO:0004352	0.0208	0.05	GLUD2|0.26061644021	1	3	560	80205	http://www.ebi.ac.uk/QuickGO/GTerm?id=GO:0004352
6	6	steroid delta-isomerase activity	GO:0004769	0.0208	0.05	GSTA1|3.56277160243	1	3	560	80205	http://www.ebi.ac.uk/QuickGO/GTerm?id=GO:0004769
5	5	thiosulfate transmembrane transporter activity	GO:0015117	0.0208	0.05	SLC25A10|1.7350773743	1	3	560	80205	http://www.ebi.ac.uk/QuickGO/GTerm?id=GO:0015117
6	6	xanthine dehydrogenase activity	GO:0004854	0.0208	0.05	AOX1|3.78685452495	1	3	560	80205	http://www.ebi.ac.uk/QuickGO/GTerm?id=GO:0004854
6	6	dihydroorotase activity	GO:0004151	0.0208	0.05	CPS1|3.953142606	1	3	560	80205	http://www.ebi.ac.uk/QuickGO/GTerm?id=GO:0004151
6	6	trans-2-enoyl-CoA reductase (NADPH) activity	GO:0019166	0.0208	0.05	DECR2|7.18505898307	1	3	560	80205	http://www.ebi.ac.uk/QuickGO/GTerm?id=GO:0019166
6	6	lactonohydrolase activity	GO:0046573	0.0208	0.05	PON1|3.24450862231	1	3	560	80205	http://www.ebi.ac.uk/QuickGO/GTerm?id=GO:0046573
7	7	palmitoyl-CoA oxidase activity	GO:0016401	0.0208	0.05	ACOX1|3.63007662127	1	3	560	80205	http://www.ebi.ac.uk/QuickGO/GTerm?id=GO:0016401
5	5	leptin receptor binding	GO:1990460	0.0208	0.05	SNX2|0.393653988285	1	3	560	80205	http://www.ebi.ac.uk/QuickGO/GTerm?id=GO:1990460
7	7	alpha-1B adrenergic receptor binding	GO:0031692	0.0208	0.05	ARRB1|0.323088207659	1	3	560	80205	http://www.ebi.ac.uk/QuickGO/GTerm?id=GO:0031692
5	5	proteasome core complex binding	GO:1904854	0.0208	0.05	ALAD|2.1361308161	1	3	560	80205	http://www.ebi.ac.uk/QuickGO/GTerm?id=GO:1904854
7	7	L-allo-threonine aldolase activity	GO:0008732	0.0208	0.05	SHMT1|5.05601239381	1	3	560	80205	http://www.ebi.ac.uk/QuickGO/GTerm?id=GO:0008732
6	5,6	serotonin:sodium symporter activity	GO:0005335	0.0208	0.05	SLC18A1|0.206755842111	1	3	560	80205	http://www.ebi.ac.uk/QuickGO/GTerm?id=GO:0005335
6	6	(S)-2-hydroxy-acid oxidase activity	GO:0003973	0.0208	0.05	HAO1|5.97525382845	1	3	560	80205	http://www.ebi.ac.uk/QuickGO/GTerm?id=GO:0003973
6	6	arginase activity	GO:0004053	0.0208	0.05	ARG1|4.10675818288	1	3	560	80205	http://www.ebi.ac.uk/QuickGO/GTerm?id=GO:0004053
7	7	sterol O-acyltransferase activity	GO:0004772	0.0208	0.05	SOAT1|4.10391258135	1	3	560	80205	http://www.ebi.ac.uk/QuickGO/GTerm?id=GO:0004772
8	7,8	procollagen galactosyltransferase activity	GO:0050211	0.0208	0.05	COLGALT1|0.474013482564	1	3	560	80205	http://www.ebi.ac.uk/QuickGO/GTerm?id=GO:0050211
7	6,7	malate dehydrogenase (decarboxylating) (NADP+) activity	GO:0004473	0.0208	0.05	ME1|2.20686748008	1	3	560	80205	http://www.ebi.ac.uk/QuickGO/GTerm?id=GO:0004473
4	4	vitamin D 24-hydroxylase activity	GO:0070576	0.0208	0.05	CYP3A4|2.85600795937	1	3	560	80205	http://www.ebi.ac.uk/QuickGO/GTerm?id=GO:0070576
10	8,9,10	sodium:chloride symporter activity	GO:0015378	0.0208	0.05	SLC18A1|0.206755842111	1	3	560	80205	http://www.ebi.ac.uk/QuickGO/GTerm?id=GO:0015378
7	6,7	phosphatidylinositol phosphate binding	GO:1901981	0.0211	0.0507	IQGAP1|0.394473420426;VIL1|0.246216610724;CFL1|0.480297431977;PFN1|0.535144349213;TWF2|0.267386771971	5	224	560	80205	http://www.ebi.ac.uk/QuickGO/GTerm?id=GO:1901981
6	6	endopeptidase inhibitor activity	GO:0004866	0.0212	0.0508	GAPDH|0.62720110226;AGT|0.413798408039;SERPINB9|0.438910898805;SERPINF1|0.434973676354;BIN1|0.480297431977;PSMF1|0.445655247948;ARRB1|0.323088207659	7	392	560	80205	http://www.ebi.ac.uk/QuickGO/GTerm?id=GO:0004866
6	6	phosphatidylinositol bisphosphate kinase activity	GO:0052813	0.0213	0.0508	RHOG|0.328963631257;RAC2|0.164481815629;GRB2|0.369590607818	3	84	560	80205	http://www.ebi.ac.uk/QuickGO/GTerm?id=GO:0052813
8	7,8	phosphatidylinositol bisphosphate binding	GO:1902936	0.0219	0.0523	VIL1|0.246216610724;CFL1|0.480297431977;PFN1|0.535144349213;TWF2|0.267386771971	4	151	560	80205	http://www.ebi.ac.uk/QuickGO/GTerm?id=GO:1902936
5	5	RNA polymerase II core binding	GO:0000993	0.0223	0.0529	HNRNPU|0.321970407377;RTRAF|1.95477153282	2	33	560	80205	http://www.ebi.ac.uk/QuickGO/GTerm?id=GO:0000993
4	4	phosphatidylinositol 3-kinase binding	GO:0043548	0.0223	0.0529	CORO1A|0.343409058357;DNM2|0.330105710254	2	33	560	80205	http://www.ebi.ac.uk/QuickGO/GTerm?id=GO:0043548
6	6	DNA secondary structure binding	GO:0000217	0.0223	0.0529	HMGB1|0.38958228983;HMGB2|0.230685623163	2	33	560	80205	http://www.ebi.ac.uk/QuickGO/GTerm?id=GO:0000217
5	5	endopeptidase regulator activity	GO:0061135	0.0231	0.0547	GAPDH|0.62720110226;AGT|0.413798408039;SERPINB9|0.438910898805;SERPINF1|0.434973676354;BIN1|0.480297431977;PSMF1|0.445655247948;ARRB1|0.323088207659	7	399	560	80205	http://www.ebi.ac.uk/QuickGO/GTerm?id=GO:0061135
5	5	spectrin binding	GO:0030507	0.0236	0.0558	GBP1|0.329191730515;DCTN2|0.457866843209	2	34	560	80205	http://www.ebi.ac.uk/QuickGO/GTerm?id=GO:0030507
4	4	clathrin binding	GO:0030276	0.0245	0.058	CLTC|0.257563488405;AP2M1|0.49277466847;BIN1|0.480297431977;AP2A1|0.271683715632;ARRB1|0.323088207659	5	233	560	80205	http://www.ebi.ac.uk/QuickGO/GTerm?id=GO:0030276
4	4	SMAD binding	GO:0046332	0.0247	0.0583	PARP1|0.268501117905;IPO7|0.295657750061;FKBP1A|0.305236628167	3	89	560	80205	http://www.ebi.ac.uk/QuickGO/GTerm?id=GO:0046332
5	4,5	pyridoxal phosphate binding	GO:0030170	0.0248	0.0585	PYGL|2.95467612717;ABAT|5.30002806818;GOT2|2.59547753388;SHMT1|5.05601239381;PDXK|1.53368265967;PNPO|2.11403608112	6	317	560	80205	http://www.ebi.ac.uk/QuickGO/GTerm?id=GO:0030170
7	7	nucleoside-triphosphatase activity	GO:0017111	0.0259	0.061	DYNC1H1|0.536258308409;EEF2|0.47434215757;TUBB4B|0.544876056107;HSP90AA1|0.563309614249;XRCC6|0.274713554394;XRCC5|0.424253950853;EIF4A1|0.390122740087;ANXA1|0.425137080032;DDX39B|0.390934821564;DDX17|0.40781874667;ATP6V1B2|0.337275633585;OLA1|0.503128911749;RHOA|0.63463544301;GBP1|0.329191730515;EIF2S3|0.414372452244;ATP6V1A|0.224377512667;DCTN2|0.457866843209;RAN|0.18124335411;DCTN1|0.450937689…	40	4148	560	80205	http://www.ebi.ac.uk/QuickGO/GTerm?id=GO:0017111
6	6	pyrophosphatase activity	GO:0016462	0.0261	0.0612	DYNC1H1|0.536258308409;EEF2|0.47434215757;TUBB4B|0.544876056107;HSP90AA1|0.563309614249;XRCC6|0.274713554394;XRCC5|0.424253950853;EIF4A1|0.390122740087;ANXA1|0.425137080032;PPA1|0.4736850353;DDX39B|0.390934821564;DDX17|0.40781874667;ATP6V1B2|0.337275633585;OLA1|0.503128911749;RHOA|0.63463544301;GBP1|0.329191730515;EIF2S3|0.414372452244;ATP6V1A|0.224377512667;DCTN2|0.457866843209;RAN|0.18124335411…	41	4273	560	80205	http://www.ebi.ac.uk/QuickGO/GTerm?id=GO:0016462
6	6	fructose-bisphosphate aldolase activity	GO:0004332	0.0262	0.0614	ALDOB|16.0666806918;ALDOA|0.538493188097	2	36	560	80205	http://www.ebi.ac.uk/QuickGO/GTerm?id=GO:0004332
5	5	protein transporter activity	GO:0008565	0.0265	0.0614	KPNB1|0.539614118252;IPO7|0.295657750061;TFRC|0.18453930071;TIMM13|2.62442250918;AP2A1|0.271683715632	5	238	560	80205	http://www.ebi.ac.uk/QuickGO/GTerm?id=GO:0008565
5	5	peptidase inhibitor activity	GO:0030414	0.0268	0.0614	GAPDH|0.62720110226;AGT|0.413798408039;SERPINB9|0.438910898805;SERPINF1|0.434973676354;BIN1|0.480297431977;PSMF1|0.445655247948;ARRB1|0.323088207659	7	412	560	80205	http://www.ebi.ac.uk/QuickGO/GTerm?id=GO:0030414
6	6	phosphoacetylglucosamine mutase activity	GO:0004610	0.0276	0.0614	PGM3|2.36526200049	1	4	560	80205	http://www.ebi.ac.uk/QuickGO/GTerm?id=GO:0004610
8	8	DNA-dependent protein kinase activity	GO:0004677	0.0276	0.0614	PRKDC|0.225000482448	1	4	560	80205	http://www.ebi.ac.uk/QuickGO/GTerm?id=GO:0004677
6	6	ATP citrate synthase activity	GO:0003878	0.0276	0.0614	ACLY|0.437089310205	1	4	560	80205	http://www.ebi.ac.uk/QuickGO/GTerm?id=GO:0003878
7	7	dolichyl-phosphate beta-D-mannosyltransferase activity	GO:0004582	0.0276	0.0614	DPM3|0.205043227799	1	4	560	80205	http://www.ebi.ac.uk/QuickGO/GTerm?id=GO:0004582
4	4	dCMP deaminase activity	GO:0004132	0.0276	0.0614	DCTD|0.605836330215	1	4	560	80205	http://www.ebi.ac.uk/QuickGO/GTerm?id=GO:0004132
5	5	TAP1 binding	GO:0046978	0.0276	0.0614	TAPBP|0.357248534935	1	4	560	80205	http://www.ebi.ac.uk/QuickGO/GTerm?id=GO:0046978
5	5	oxidoreductase activity, acting on the CH-OH group of donors, oxygen as acceptor	GO:0016899	0.0276	0.0614	HAO1|5.97525382845	1	4	560	80205	http://www.ebi.ac.uk/QuickGO/GTerm?id=GO:0016899
12	8,10,12	transferrin transmembrane transporter activity	GO:0033570	0.0276	0.0614	TFRC|0.18453930071	1	4	560	80205	http://www.ebi.ac.uk/QuickGO/GTerm?id=GO:0033570
6	5,6	long-chain fatty acyl-CoA binding	GO:0036042	0.0276	0.0614	SCP2|3.03353509075	1	4	560	80205	http://www.ebi.ac.uk/QuickGO/GTerm?id=GO:0036042
6	6	11-beta-hydroxysteroid dehydrogenase [NAD(P)] activity	GO:0003845	0.0276	0.0614	HSD11B1|2.36526200049	1	4	560	80205	http://www.ebi.ac.uk/QuickGO/GTerm?id=GO:0003845
7	7	long-chain-3-hydroxyacyl-CoA dehydrogenase activity	GO:0016509	0.0276	0.0614	HSD17B12|0.50662845008	1	4	560	80205	http://www.ebi.ac.uk/QuickGO/GTerm?id=GO:0016509
8	8	protein-arginine omega-N monomethyltransferase activity	GO:0035241	0.0276	0.0614	PRMT1|0.179742066606	1	4	560	80205	http://www.ebi.ac.uk/QuickGO/GTerm?id=GO:0035241
5	5	complement component C3b binding	GO:0001851	0.0276	0.0614	ITGB2|0.193579756963	1	4	560	80205	http://www.ebi.ac.uk/QuickGO/GTerm?id=GO:0001851
5	5	asialoglycoprotein receptor activity	GO:0004873	0.0276	0.0614	ASGR1|0.242490477585	1	4	560	80205	http://www.ebi.ac.uk/QuickGO/GTerm?id=GO:0004873
6	6	histone pre-mRNA DCP binding	GO:0071208	0.0276	0.0614	SNRPD3|0.366783336042	1	4	560	80205	http://www.ebi.ac.uk/QuickGO/GTerm?id=GO:0071208
6	6	dopachrome isomerase activity	GO:0004167	0.0276	0.0614	DDT|2.17045874376	1	4	560	80205	http://www.ebi.ac.uk/QuickGO/GTerm?id=GO:0004167
5	5	oxidoreductase activity, acting on CH or CH2 groups, NAD or NADP as acceptor	GO:0016726	0.0276	0.0614	AOX1|3.78685452495	1	4	560	80205	http://www.ebi.ac.uk/QuickGO/GTerm?id=GO:0016726
7	7	protein tyrosine kinase inhibitor activity	GO:0030292	0.0276	0.0614	RACK1|0.423959982317	1	4	560	80205	http://www.ebi.ac.uk/QuickGO/GTerm?id=GO:0030292
6	6	3-hydroxyisobutyrate dehydrogenase activity	GO:0008442	0.0276	0.0614	HIBADH|2.08204319537	1	4	560	80205	http://www.ebi.ac.uk/QuickGO/GTerm?id=GO:0008442
4	4	kininogen binding	GO:0030984	0.0276	0.0614	CTSB|0.409802303819	1	4	560	80205	http://www.ebi.ac.uk/QuickGO/GTerm?id=GO:0030984
9	9	myosin phosphatase activity	GO:0017018	0.0276	0.0614	PPP1CB|0.390393246304	1	4	560	80205	http://www.ebi.ac.uk/QuickGO/GTerm?id=GO:0017018
6	6	glyoxylate reductase (NADP) activity	GO:0030267	0.0276	0.0614	GRHPR|3.09942372384	1	4	560	80205	http://www.ebi.ac.uk/QuickGO/GTerm?id=GO:0030267
11	9,11	malate transmembrane transporter activity	GO:0015140	0.0276	0.0614	SLC25A10|1.7350773743	1	4	560	80205	http://www.ebi.ac.uk/QuickGO/GTerm?id=GO:0015140
8	8	inositol bisphosphate phosphatase activity	GO:0016312	0.0276	0.0614	INPP1|0.264621098719	1	4	560	80205	http://www.ebi.ac.uk/QuickGO/GTerm?id=GO:0016312
6	6	L-phenylalanine aminotransferase activity	GO:0070546	0.0276	0.0614	GOT2|2.59547753388	1	4	560	80205	http://www.ebi.ac.uk/QuickGO/GTerm?id=GO:0070546
8	8	protein kinase C inhibitor activity	GO:0008426	0.0276	0.0614	YWHAG|0.614719433627	1	4	560	80205	http://www.ebi.ac.uk/QuickGO/GTerm?id=GO:0008426
7	7	acetyl-CoA hydrolase activity	GO:0003986	0.0276	0.0614	ACAA2|5.00024921034	1	4	560	80205	http://www.ebi.ac.uk/QuickGO/GTerm?id=GO:0003986
4	4	dehydroascorbic acid transporter activity	GO:0033300	0.0276	0.0614	SLC2A2|3.1689392437	1	4	560	80205	http://www.ebi.ac.uk/QuickGO/GTerm?id=GO:0033300
7	7	acireductone synthase activity	GO:0043874	0.0276	0.0614	ENOPH1|2.88986079585	1	4	560	80205	http://www.ebi.ac.uk/QuickGO/GTerm?id=GO:0043874
5	5	prostaglandin-E synthase activity	GO:0050220	0.0276	0.0614	MGST1|2.81668845382	1	4	560	80205	http://www.ebi.ac.uk/QuickGO/GTerm?id=GO:0050220
6	5,6	pyrimidine ribonucleotide binding	GO:0032557	0.0276	0.0614	UGP2|3.6731046492	1	4	560	80205	http://www.ebi.ac.uk/QuickGO/GTerm?id=GO:0032557
6	6	ionotropic glutamate receptor binding	GO:0035255	0.0277	0.0614	SCRIB|0.323312232972;FUS|0.243501067136;FLOT1|0.467487598876	3	93	560	80205	http://www.ebi.ac.uk/QuickGO/GTerm?id=GO:0035255
4	4	iron-sulfur cluster binding	GO:0051536	0.0279	0.0619	AOX1|3.78685452495;ABAT|5.30002806818;ACO1|2.42502563812;DPYD|0.425726853874;GLRX3|0.374749900439;UQCRFS1|2.87388035309	6	326	560	80205	http://www.ebi.ac.uk/QuickGO/GTerm?id=GO:0051536
3	3	metal cluster binding	GO:0051540	0.0283	0.0626	AOX1|3.78685452495;ABAT|5.30002806818;ACO1|2.42502563812;DPYD|0.425726853874;GLRX3|0.374749900439;UQCRFS1|2.87388035309	6	327	560	80205	http://www.ebi.ac.uk/QuickGO/GTerm?id=GO:0051540
5	5	hydrolase activity, acting on acid anhydrides, in phosphorus-containing anhydrides	GO:0016818	0.0283	0.0626	DYNC1H1|0.536258308409;EEF2|0.47434215757;TUBB4B|0.544876056107;HSP90AA1|0.563309614249;XRCC6|0.274713554394;XRCC5|0.424253950853;EIF4A1|0.390122740087;ANXA1|0.425137080032;PPA1|0.4736850353;DDX39B|0.390934821564;DDX17|0.40781874667;ATP6V1B2|0.337275633585;OLA1|0.503128911749;RHOA|0.63463544301;GBP1|0.329191730515;EIF2S3|0.414372452244;ATP6V1A|0.224377512667;DCTN2|0.457866843209;RAN|0.18124335411…	41	4299	560	80205	http://www.ebi.ac.uk/QuickGO/GTerm?id=GO:0016818
8	8	Ran GTPase binding	GO:0008536	0.0284	0.0627	KPNB1|0.539614118252;IPO7|0.295657750061;RANGAP1|0.417254640578	3	94	560	80205	http://www.ebi.ac.uk/QuickGO/GTerm?id=GO:0008536
11	10,11	ATP-dependent RNA helicase activity	GO:0004004	0.0287	0.0631	EIF4A1|0.390122740087;DDX39B|0.390934821564;DDX17|0.40781874667;DHX15|0.535144349213;EIF4A3|0.29057852688	5	243	560	80205	http://www.ebi.ac.uk/QuickGO/GTerm?id=GO:0004004
4	4	fibronectin binding	GO:0001968	0.029	0.0635	HSD17B12|0.50662845008;ITGB1|0.383420664918	2	38	560	80205	http://www.ebi.ac.uk/QuickGO/GTerm?id=GO:0001968
7	7	potassium ion binding	GO:0030955	0.029	0.0635	PKM|0.189464570814;PDXK|1.53368265967	2	38	560	80205	http://www.ebi.ac.uk/QuickGO/GTerm?id=GO:0030955
9	9	RNA-DNA hybrid ribonuclease activity	GO:0004523	0.029	0.0635	APEX1|0.556325060292;FEN1|0.278548412705	2	38	560	80205	http://www.ebi.ac.uk/QuickGO/GTerm?id=GO:0004523
5	5	oxidoreductase activity, acting on single donors with incorporation of molecular oxygen, incorporation of two atoms of oxygen	GO:0016702	0.0292	0.0639	HGD|2.49320238855;HPD|5.11239745281;P4HA1|0.249826773248	3	95	560	80205	http://www.ebi.ac.uk/QuickGO/GTerm?id=GO:0016702
10	10	RNA-dependent ATPase activity	GO:0008186	0.0296	0.0646	EIF4A1|0.390122740087;DDX39B|0.390934821564;DDX17|0.40781874667;DHX15|0.535144349213;EIF4A3|0.29057852688	5	245	560	80205	http://www.ebi.ac.uk/QuickGO/GTerm?id=GO:0008186
4	4	hydrolase activity, acting on acid anhydrides	GO:0016817	0.0297	0.0648	DYNC1H1|0.536258308409;EEF2|0.47434215757;TUBB4B|0.544876056107;HSP90AA1|0.563309614249;XRCC6|0.274713554394;XRCC5|0.424253950853;EIF4A1|0.390122740087;ANXA1|0.425137080032;PPA1|0.4736850353;DDX39B|0.390934821564;DDX17|0.40781874667;ATP6V1B2|0.337275633585;OLA1|0.503128911749;RHOA|0.63463544301;GBP1|0.329191730515;EIF2S3|0.414372452244;ATP6V1A|0.224377512667;DCTN2|0.457866843209;RAN|0.18124335411…	41	4314	560	80205	http://www.ebi.ac.uk/QuickGO/GTerm?id=GO:0016817
4	4	transcription cofactor activity	GO:0003712	0.03	0.0653	DDX17|0.40781874667;TRIM28|0.374490233606;HNRNPU|0.321970407377;APEX1|0.556325060292;YWHAB|0.405563577789;HDGF|0.432568345292;RAN|0.18124335411;HMGB1|0.38958228983;UBE2L3|0.334481888697;FUS|0.243501067136;SUB1|0.193848301587;HMGB2|0.230685623163;EDF1|0.527411158534	13	1025	560	80205	http://www.ebi.ac.uk/QuickGO/GTerm?id=GO:0003712
5	3,5	superoxide dismutase activity	GO:0004784	0.0304	0.0661	SOD2|2.012515647;SOD1|3.4749687406	2	39	560	80205	http://www.ebi.ac.uk/QuickGO/GTerm?id=GO:0004784
4	4	oxidoreductase activity, acting on superoxide radicals as acceptor	GO:0016721	0.0304	0.0661	SOD2|2.012515647;SOD1|3.4749687406	2	39	560	80205	http://www.ebi.ac.uk/QuickGO/GTerm?id=GO:0016721
4	4	transferase activity, transferring nitrogenous groups	GO:0016769	0.0308	0.0668	GATM|2.51228476229;GAPDH|0.62720110226;ABAT|5.30002806818;GOT2|2.59547753388	4	168	560	80205	http://www.ebi.ac.uk/QuickGO/GTerm?id=GO:0016769
4	4	cyclin binding	GO:0030332	0.0319	0.0687	XRCC6|0.274713554394;RACK1|0.423959982317	2	40	560	80205	http://www.ebi.ac.uk/QuickGO/GTerm?id=GO:0030332
6	6	dopamine receptor binding	GO:0050780	0.0319	0.0687	SLC9A3R1|0.443190849597;DNM2|0.330105710254	2	40	560	80205	http://www.ebi.ac.uk/QuickGO/GTerm?id=GO:0050780
6	6	CoA hydrolase activity	GO:0016289	0.0319	0.0687	ACAA2|5.00024921034;BAAT|2.84218408636	2	40	560	80205	http://www.ebi.ac.uk/QuickGO/GTerm?id=GO:0016289
5	5	ammonia-lyase activity	GO:0016841	0.0319	0.0687	FTCD|5.1873582186;HAL|0.418703243754	2	40	560	80205	http://www.ebi.ac.uk/QuickGO/GTerm?id=GO:0016841
4	4	oxidoreductase activity, acting on the CH-NH group of donors	GO:0016645	0.0319	0.0687	ALDH1L1|6.50703358506;BLVRB|1.53900722016;PIPOX|8.29935949252;ETFDH|3.06099353965	4	170	560	80205	http://www.ebi.ac.uk/QuickGO/GTerm?id=GO:0016645
4	4	oxidoreductase activity, acting on single donors with incorporation of molecular oxygen	GO:0016701	0.0324	0.0696	HGD|2.49320238855;HPD|5.11239745281;P4HA1|0.249826773248	3	99	560	80205	http://www.ebi.ac.uk/QuickGO/GTerm?id=GO:0016701
5	5	amyloid-beta binding	GO:0001540	0.0324	0.0696	ITGB2|0.193579756963;FBXO2|5.37773997661;CRYAB|4.44443491462	3	99	560	80205	http://www.ebi.ac.uk/QuickGO/GTerm?id=GO:0001540
5	5	carboxy-lyase activity	GO:0016831	0.0325	0.0697	PCK2|4.3711109564;GLUL|4.04460832341;DDT|2.17045874376;ME1|2.20686748008	4	171	560	80205	http://www.ebi.ac.uk/QuickGO/GTerm?id=GO:0016831
5	5	growth factor receptor binding	GO:0070851	0.0332	0.0703	ERAP1|0.519429551649;SLC9A3R1|0.443190849597;SNX2|0.393653988285;AGR2|3.67055952925;GRB2|0.369590607818	5	253	560	80205	http://www.ebi.ac.uk/QuickGO/GTerm?id=GO:0070851
13	7,8,13	ATPase activity, coupled to transmembrane movement of ions, rotational mechanism	GO:0044769	0.0341	0.0703	ATP6V1B2|0.337275633585;ATP6V1A|0.224377512667;ATP5F1D|0.623732785957	3	101	560	80205	http://www.ebi.ac.uk/QuickGO/GTerm?id=GO:0044769
6	6	SHG alpha-glucan phosphorylase activity	GO:0102499	0.0344	0.0703	PYGL|2.95467612717	1	5	560	80205	http://www.ebi.ac.uk/QuickGO/GTerm?id=GO:0102499
7	7	benzaldehyde dehydrogenase (NAD+) activity	GO:0018479	0.0344	0.0703	ALDH1A1|2.36690204351	1	5	560	80205	http://www.ebi.ac.uk/QuickGO/GTerm?id=GO:0018479
5	5	DNA topoisomerase binding	GO:0044547	0.0344	0.0703	NCL|0.235206526878	1	5	560	80205	http://www.ebi.ac.uk/QuickGO/GTerm?id=GO:0044547
6	6	linear malto-oligosaccharide phosphorylase activity	GO:0102250	0.0344	0.0703	PYGL|2.95467612717	1	5	560	80205	http://www.ebi.ac.uk/QuickGO/GTerm?id=GO:0102250
7	7	alpha-2A adrenergic receptor binding	GO:0031694	0.0344	0.0703	UCHL1|0.210369870571	1	5	560	80205	http://www.ebi.ac.uk/QuickGO/GTerm?id=GO:0031694
6	6	hydroxypyruvate reductase activity	GO:0016618	0.0344	0.0703	GRHPR|3.09942372384	1	5	560	80205	http://www.ebi.ac.uk/QuickGO/GTerm?id=GO:0016618
7	7	NAD(P)+ transhydrogenase (AB-specific) activity	GO:0008750	0.0344	0.0703	NNT|2.0	1	5	560	80205	http://www.ebi.ac.uk/QuickGO/GTerm?id=GO:0008750
4	4	androgen binding	GO:0005497	0.0344	0.0703	ALDH1A1|2.36690204351	1	5	560	80205	http://www.ebi.ac.uk/QuickGO/GTerm?id=GO:0005497
5	5	3 iron, 4 sulfur cluster binding	GO:0051538	0.0344	0.0703	ACO1|2.42502563812	1	5	560	80205	http://www.ebi.ac.uk/QuickGO/GTerm?id=GO:0051538
9	5,9	amino-acid betaine transmembrane transporter activity	GO:0015199	0.0344	0.0703	SLC25A20|3.11449876425	1	5	560	80205	http://www.ebi.ac.uk/QuickGO/GTerm?id=GO:0015199
6	6	electron-transferring-flavoprotein dehydrogenase activity	GO:0004174	0.0344	0.0703	ETFDH|3.06099353965	1	5	560	80205	http://www.ebi.ac.uk/QuickGO/GTerm?id=GO:0004174
6	6	oxaloacetate decarboxylase activity	GO:0008948	0.0344	0.0703	ME1|2.20686748008	1	5	560	80205	http://www.ebi.ac.uk/QuickGO/GTerm?id=GO:0008948
7	7	D2 dopamine receptor binding	GO:0031749	0.0344	0.0703	DNM2|0.330105710254	1	5	560	80205	http://www.ebi.ac.uk/QuickGO/GTerm?id=GO:0031749
6	6	4-hydroxyphenylpyruvate dioxygenase activity	GO:0003868	0.0344	0.0703	HPD|5.11239745281	1	5	560	80205	http://www.ebi.ac.uk/QuickGO/GTerm?id=GO:0003868
11	9,11	succinate transmembrane transporter activity	GO:0015141	0.0344	0.0703	SLC25A10|1.7350773743	1	5	560	80205	http://www.ebi.ac.uk/QuickGO/GTerm?id=GO:0015141
5	5	amidinotransferase activity	GO:0015067	0.0344	0.0703	GATM|2.51228476229	1	5	560	80205	http://www.ebi.ac.uk/QuickGO/GTerm?id=GO:0015067
6	6	amino acid kinase activity	GO:0019202	0.0344	0.0703	ALDH18A1|0.398044049389	1	5	560	80205	http://www.ebi.ac.uk/QuickGO/GTerm?id=GO:0019202
8	8	maltose alpha-glucosidase activity	GO:0032450	0.0344	0.0703	GAA|1.90659709058	1	5	560	80205	http://www.ebi.ac.uk/QuickGO/GTerm?id=GO:0032450
7	7	U5 snRNA binding	GO:0030623	0.0344	0.0703	EFTUD2|0.320856474391	1	5	560	80205	http://www.ebi.ac.uk/QuickGO/GTerm?id=GO:0030623
5	5	NADH binding	GO:0070404	0.0344	0.0703	HSD17B8|2.14800894324	1	5	560	80205	http://www.ebi.ac.uk/QuickGO/GTerm?id=GO:0070404
7	7	phospholipase A2 inhibitor activity	GO:0019834	0.0344	0.0703	ANXA1|0.425137080032	1	5	560	80205	http://www.ebi.ac.uk/QuickGO/GTerm?id=GO:0019834
6	6	15-oxoprostaglandin 13-oxidase activity	GO:0047522	0.0344	0.0703	PTGR1|4.2339375795	1	5	560	80205	http://www.ebi.ac.uk/QuickGO/GTerm?id=GO:0047522
6	6	guanine phosphoribosyltransferase activity	GO:0052657	0.0344	0.0703	HPRT1|0.57275894899	1	5	560	80205	http://www.ebi.ac.uk/QuickGO/GTerm?id=GO:0052657
10	6,10	carnitine transmembrane transporter activity	GO:0015226	0.0344	0.0703	SLC25A20|3.11449876425	1	5	560	80205	http://www.ebi.ac.uk/QuickGO/GTerm?id=GO:0015226
5	5	serotonin transmembrane transporter activity	GO:0015222	0.0344	0.0703	SLC18A1|0.206755842111	1	5	560	80205	http://www.ebi.ac.uk/QuickGO/GTerm?id=GO:0015222
6	6	cis-stilbene-oxide hydrolase activity	GO:0033961	0.0344	0.0703	EPHX1|2.83628007136	1	5	560	80205	http://www.ebi.ac.uk/QuickGO/GTerm?id=GO:0033961
6	6	C-X3-C chemokine binding	GO:0019960	0.0344	0.0703	ITGB1|0.383420664918	1	5	560	80205	http://www.ebi.ac.uk/QuickGO/GTerm?id=GO:0019960
6	6	threonine aldolase activity	GO:0004793	0.0344	0.0703	SHMT1|5.05601239381	1	5	560	80205	http://www.ebi.ac.uk/QuickGO/GTerm?id=GO:0004793
6	6	vasopressin receptor binding	GO:0031893	0.0344	0.0703	ARRB1|0.323088207659	1	5	560	80205	http://www.ebi.ac.uk/QuickGO/GTerm?id=GO:0031893
5	5	oxidoreductase activity, acting on the CH-NH group of donors, quinone or similar compound as acceptor	GO:0016649	0.0344	0.0703	ETFDH|3.06099353965	1	5	560	80205	http://www.ebi.ac.uk/QuickGO/GTerm?id=GO:0016649
7	7	protein serine/threonine kinase activator activity	GO:0043539	0.0349	0.071	IQGAP1|0.394473420426;CAB39|0.38742796548	2	42	560	80205	http://www.ebi.ac.uk/QuickGO/GTerm?id=GO:0043539
7	7	mitogen-activated protein kinase binding	GO:0051019	0.0349	0.071	IQGAP1|0.394473420426;PRMT1|0.179742066606	2	42	560	80205	http://www.ebi.ac.uk/QuickGO/GTerm?id=GO:0051019
4	4	oxidoreductase activity, acting on the CH-NH2 group of donors	GO:0016638	0.035	0.0712	MAOA|3.87178810757;GLUD2|0.26061644021;PNPO|2.11403608112	3	102	560	80205	http://www.ebi.ac.uk/QuickGO/GTerm?id=GO:0016638
6	6	microtubule binding	GO:0008017	0.0357	0.0725	GAPDH|0.62720110226;EML4|0.415811049187;FTCD|5.1873582186;MAP4|0.584388624281;NDRG1|0.440434687063;DCTN1|0.450937689191;DNM2|0.330105710254;S100A9|0.331481440075;MAPRE1|0.312732270028;S100A8|0.206183387153;CRYAB|4.44443491462	11	839	560	80205	http://www.ebi.ac.uk/QuickGO/GTerm?id=GO:0008017
9	9	RNA helicase activity	GO:0003724	0.0362	0.0734	EIF4A1|0.390122740087;DDX39B|0.390934821564;DDX17|0.40781874667;DHX15|0.535144349213;EIF4A3|0.29057852688	5	259	560	80205	http://www.ebi.ac.uk/QuickGO/GTerm?id=GO:0003724
5	5	transcription cofactor binding	GO:0001221	0.0364	0.0734	HDGF|0.432568345292;SUMO2|0.252612861622	2	43	560	80205	http://www.ebi.ac.uk/QuickGO/GTerm?id=GO:0001221
8	5,8	cysteine-type endopeptidase inhibitor activity involved in apoptotic process	GO:0043027	0.0364	0.0734	SERPINB9|0.438910898805;ARRB1|0.323088207659	2	43	560	80205	http://www.ebi.ac.uk/QuickGO/GTerm?id=GO:0043027
6	6	alkali metal ion binding	GO:0031420	0.0364	0.0734	PKM|0.189464570814;PDXK|1.53368265967	2	43	560	80205	http://www.ebi.ac.uk/QuickGO/GTerm?id=GO:0031420
4	4	TAP binding	GO:0046977	0.0364	0.0734	HLA-A|0.329191730515;TAPBP|0.357248534935	2	43	560	80205	http://www.ebi.ac.uk/QuickGO/GTerm?id=GO:0046977
6	5,6	phosphatidylinositol binding	GO:0035091	0.0379	0.0762	TLN1|0.499653546495;IQGAP1|0.394473420426;VIL1|0.246216610724;CFL1|0.480297431977;PFN1|0.535144349213;SNX2|0.393653988285;TWF2|0.267386771971;SNX6|0.487339815446	8	541	560	80205	http://www.ebi.ac.uk/QuickGO/GTerm?id=GO:0035091
5	5	ion channel inhibitor activity	GO:0008200	0.038	0.0762	RACK1|0.423959982317;FKBP1A|0.305236628167	2	44	560	80205	http://www.ebi.ac.uk/QuickGO/GTerm?id=GO:0008200
5	5	transferase activity, transferring acyl groups, acyl groups converted into alkyl on transfer	GO:0046912	0.038	0.0762	ACLY|0.437089310205;HMGCS2|4.0502192294	2	44	560	80205	http://www.ebi.ac.uk/QuickGO/GTerm?id=GO:0046912
3	3	hormone binding	GO:0042562	0.0385	0.0772	ALDH1A1|2.36690204351;TTR|1.91852823865;NQO2|4.83997635688	3	106	560	80205	http://www.ebi.ac.uk/QuickGO/GTerm?id=GO:0042562
4	4	channel inhibitor activity	GO:0016248	0.0395	0.0791	RACK1|0.423959982317;FKBP1A|0.305236628167	2	45	560	80205	http://www.ebi.ac.uk/QuickGO/GTerm?id=GO:0016248
6	6	RNA polymerase core enzyme binding	GO:0043175	0.0395	0.0791	HNRNPU|0.321970407377;RTRAF|1.95477153282	2	45	560	80205	http://www.ebi.ac.uk/QuickGO/GTerm?id=GO:0043175
7	7	iron ion binding	GO:0005506	0.0408	0.0799	AOX1|3.78685452495;HBA2|0.534773543943;HBB|0.577542892277;CYP3A4|2.85600795937;CYP2C9|4.08688033086;CYP2C8|2.69820506868;P4HA1|0.249826773248;LTF|0.333324669273;CYP2A6|2.99592186885;CYP1A2|3.14269006667;LOC107987478|3.85037777241	11	858	560	80205	http://www.ebi.ac.uk/QuickGO/GTerm?id=GO:0005506
6	4,5,6	phosphatidylserine binding	GO:0001786	0.0412	0.0799	TLN1|0.499653546495;HMGB1|0.38958228983	2	46	560	80205	http://www.ebi.ac.uk/QuickGO/GTerm?id=GO:0001786
3	3	nucleocytoplasmic carrier activity	GO:0140142	0.0412	0.0799	KPNB1|0.539614118252;RAN|0.18124335411	2	46	560	80205	http://www.ebi.ac.uk/QuickGO/GTerm?id=GO:0140142
5	5	Hsp70 protein binding	GO:0030544	0.0412	0.0799	STIP1|0.470413053757;TFRC|0.18453930071	2	46	560	80205	http://www.ebi.ac.uk/QuickGO/GTerm?id=GO:0030544
4	4	thioredoxin peroxidase activity	GO:0008379	0.0412	0.0799	PRDX2|0.551716870021	1	6	560	80205	http://www.ebi.ac.uk/QuickGO/GTerm?id=GO:0008379
6	6	phosphoribosylglycinamide formyltransferase activity	GO:0004644	0.0412	0.0799	GART|0.497924876547	1	6	560	80205	http://www.ebi.ac.uk/QuickGO/GTerm?id=GO:0004644
5	5	leucine binding	GO:0070728	0.0412	0.0799	GLUD2|0.26061644021	1	6	560	80205	http://www.ebi.ac.uk/QuickGO/GTerm?id=GO:0070728
9	9	histone methyltransferase activity (H4-R3 specific)	GO:0044020	0.0412	0.0799	PRMT1|0.179742066606	1	6	560	80205	http://www.ebi.ac.uk/QuickGO/GTerm?id=GO:0044020
6	6	phosphoglycerate dehydrogenase activity	GO:0004617	0.0412	0.0799	PHGDH|0.371130892657	1	6	560	80205	http://www.ebi.ac.uk/QuickGO/GTerm?id=GO:0004617
5	5	lipase binding	GO:0035473	0.0412	0.0799	APOB|0.600818024763	1	6	560	80205	http://www.ebi.ac.uk/QuickGO/GTerm?id=GO:0035473
5	5	carbamoyl-phosphate synthase (ammonia) activity	GO:0004087	0.0412	0.0799	CPS1|3.953142606	1	6	560	80205	http://www.ebi.ac.uk/QuickGO/GTerm?id=GO:0004087
6	6	NADPH:quinone reductase activity	GO:0003960	0.0412	0.0799	ADH4|5.43771296763	1	6	560	80205	http://www.ebi.ac.uk/QuickGO/GTerm?id=GO:0003960
8	8	alpha-1,4-glucosidase activity	GO:0004558	0.0412	0.0799	GAA|1.90659709058	1	6	560	80205	http://www.ebi.ac.uk/QuickGO/GTerm?id=GO:0004558
6	6	calcium-dependent protein kinase regulator activity	GO:0010858	0.0412	0.0799	HMGB1|0.38958228983	1	6	560	80205	http://www.ebi.ac.uk/QuickGO/GTerm?id=GO:0010858
6	6	S-(hydroxymethyl)glutathione dehydrogenase activity	GO:0051903	0.0412	0.0799	ADH4|5.43771296763	1	6	560	80205	http://www.ebi.ac.uk/QuickGO/GTerm?id=GO:0051903
7	7	cobalt ion binding	GO:0050897	0.0412	0.0799	SHMT1|5.05601239381	1	6	560	80205	http://www.ebi.ac.uk/QuickGO/GTerm?id=GO:0050897
4	4	inhibin binding	GO:0034711	0.0412	0.0799	IGSF1|0.327825503554	1	6	560	80205	http://www.ebi.ac.uk/QuickGO/GTerm?id=GO:0034711
5	5	pyrimidine nucleotide binding	GO:0019103	0.0412	0.0799	UGP2|3.6731046492	1	6	560	80205	http://www.ebi.ac.uk/QuickGO/GTerm?id=GO:0019103
7	6,7	phosphoserine binding	GO:0050815	0.0412	0.0799	YWHAB|0.405563577789	1	6	560	80205	http://www.ebi.ac.uk/QuickGO/GTerm?id=GO:0050815
5	5	Rho GDP-dissociation inhibitor binding	GO:0051022	0.0412	0.0799	RHOA|0.63463544301	1	6	560	80205	http://www.ebi.ac.uk/QuickGO/GTerm?id=GO:0051022
6	6	pyridoxal kinase activity	GO:0008478	0.0412	0.0799	PDXK|1.53368265967	1	6	560	80205	http://www.ebi.ac.uk/QuickGO/GTerm?id=GO:0008478
6	6	hypoxanthine phosphoribosyltransferase activity	GO:0004422	0.0412	0.0799	HPRT1|0.57275894899	1	6	560	80205	http://www.ebi.ac.uk/QuickGO/GTerm?id=GO:0004422
5	5	DNA-(apurinic or apyrimidinic site) lyase activity	GO:0003906	0.0428	0.0828	RPS3|0.536258308409;APEX1|0.556325060292	2	47	560	80205	http://www.ebi.ac.uk/QuickGO/GTerm?id=GO:0003906
5	5	malate dehydrogenase activity	GO:0016615	0.0428	0.0828	PHGDH|0.371130892657;ME1|2.20686748008	2	47	560	80205	http://www.ebi.ac.uk/QuickGO/GTerm?id=GO:0016615
5	5	G-protein coupled receptor binding	GO:0001664	0.0434	0.0839	PDCD6IP|0.371903440609;AGT|0.413798408039;SLC9A3R1|0.443190849597;DNM2|0.330105710254;UCHL1|0.210369870571;RALA|0.323312232972;ARRB1|0.323088207659	7	458	560	80205	http://www.ebi.ac.uk/QuickGO/GTerm?id=GO:0001664
4	4	histone binding	GO:0042393	0.0437	0.0843	NCL|0.235206526878;IPO7|0.295657750061;ANP32A|0.334250123851;ANP32E|0.374490233606;ANP32B|0.287772372832	5	273	560	80205	http://www.ebi.ac.uk/QuickGO/GTerm?id=GO:0042393
5	5	hydrolase activity, acting on carbon-nitrogen (but not peptide) bonds, in linear amidines	GO:0016813	0.0444	0.0856	GATM|2.51228476229;ARG1|4.10675818288	2	48	560	80205	http://www.ebi.ac.uk/QuickGO/GTerm?id=GO:0016813
5	5	transferrin receptor activity	GO:0004998	0.0479	0.0908	TFRC|0.18453930071	1	7	560	80205	http://www.ebi.ac.uk/QuickGO/GTerm?id=GO:0004998
8	8	acetyl-CoA C-acetyltransferase activity	GO:0003985	0.0479	0.0908	ACAA2|5.00024921034	1	7	560	80205	http://www.ebi.ac.uk/QuickGO/GTerm?id=GO:0003985
6	6	sterol esterase activity	GO:0004771	0.0479	0.0908	CES1|12.9152171921	1	7	560	80205	http://www.ebi.ac.uk/QuickGO/GTerm?id=GO:0004771
7	7	U3 snoRNA binding	GO:0034511	0.0479	0.0908	SNU13|0.179866697501	1	7	560	80205	http://www.ebi.ac.uk/QuickGO/GTerm?id=GO:0034511
9	9	single-stranded DNA 5'-3' exodeoxyribonuclease activity	GO:0045145	0.0479	0.0908	FEN1|0.278548412705	1	7	560	80205	http://www.ebi.ac.uk/QuickGO/GTerm?id=GO:0045145
4	4	galactoside binding	GO:0016936	0.0479	0.0908	LGALS4|5.04900812845	1	7	560	80205	http://www.ebi.ac.uk/QuickGO/GTerm?id=GO:0016936
8	8	carnitine O-palmitoyltransferase activity	GO:0004095	0.0479	0.0908	CPT2|2.03495938421	1	7	560	80205	http://www.ebi.ac.uk/QuickGO/GTerm?id=GO:0004095
3	3	copper chaperone activity	GO:0016531	0.0479	0.0908	SOD1|3.4749687406	1	7	560	80205	http://www.ebi.ac.uk/QuickGO/GTerm?id=GO:0016531
6	6	ubiquitin activating enzyme activity	GO:0004839	0.0479	0.0908	UBA1|0.611744020566	1	7	560	80205	http://www.ebi.ac.uk/QuickGO/GTerm?id=GO:0004839
6	6	aspartate carbamoyltransferase activity	GO:0004070	0.0479	0.0908	CPS1|3.953142606	1	7	560	80205	http://www.ebi.ac.uk/QuickGO/GTerm?id=GO:0004070
8	8	neurotrophin TRKA receptor binding	GO:0005168	0.0479	0.0908	GRB2|0.369590607818	1	7	560	80205	http://www.ebi.ac.uk/QuickGO/GTerm?id=GO:0005168
2	2	catalytic activity	GO:0003824	0.0479	0.0908	CPS1|3.953142606;DYNC1H1|0.536258308409;PRKDC|0.225000482448;EEF2|0.47434215757;CES1|12.9152171921;AOX1|3.78685452495;TUBB4B|0.544876056107;EHHADH|10.8754259353;GANAB|0.47731050707;HSD17B4|3.6376330072;GLYAT|2.04344016543;ALDH1A1|2.36690204351;ATIC|0.294226684305;UBA1|0.611744020566;ACLY|0.437089310205;ALDH1L1|6.50703358506;ACSM2B|3.39638498579;PKM|0.189464570814;ADH1B|5.34429631356;ACSL1|1.93187…	287	38223	560	80205	http://www.ebi.ac.uk/QuickGO/GTerm?id=GO:0003824
6	6	tRNA binding	GO:0000049	0.0481	0.0911	IARS2|0.287373712009;SSB|0.2513901451;EIF2S3|0.414372452244	3	116	560	80205	http://www.ebi.ac.uk/QuickGO/GTerm?id=GO:0000049
6	6	adenyl nucleotide binding	GO:0030554	0.0509	0.0963	CPS1|3.953142606;DYNC1H1|0.536258308409;PRKDC|0.225000482448;UBA1|0.611744020566;ACLY|0.437089310205;ACSM2B|3.39638498579;ACSL1|1.93187265785;HSPA4|0.529242197438;HSP90AA1|0.563309614249;SOAT1|4.10391258135;PYGL|2.95467612717;SCP2|3.03353509075;XRCC6|0.274713554394;TKFC|5.14082534988;CCT3|0.4736850353;XRCC5|0.424253950853;FBP1|2.28786194641;ACTR3|0.422786143689;IARS2|0.287373712009;EIF4A1|0.39012…	63	7329	560	80205	http://www.ebi.ac.uk/QuickGO/GTerm?id=GO:0030554
3	3	structural constituent of muscle	GO:0008307	0.0513	0.0969	TPM3|0.545631938527;KRT19|0.327144517864	2	52	560	80205	http://www.ebi.ac.uk/QuickGO/GTerm?id=GO:0008307
7	7	protein tyrosine kinase binding	GO:1990782	0.0523	0.0985	HSP90AA1|0.563309614249;RACK1|0.423959982317;YWHAG|0.614719433627	3	120	560	80205	http://www.ebi.ac.uk/QuickGO/GTerm?id=GO:1990782
5	5	glutamate receptor binding	GO:0035254	0.0544	0.101	SCRIB|0.323312232972;FUS|0.243501067136;FLOT1|0.467487598876	3	122	560	80205	http://www.ebi.ac.uk/QuickGO/GTerm?id=GO:0035254
7	7	bubble DNA binding	GO:0000405	0.0545	0.101	HMGB1|0.38958228983	1	8	560	80205	http://www.ebi.ac.uk/QuickGO/GTerm?id=GO:0000405
6	4,6	nuclear export signal receptor activity	GO:0005049	0.0545	0.101	RAN|0.18124335411	1	8	560	80205	http://www.ebi.ac.uk/QuickGO/GTerm?id=GO:0005049
6	6	porphobilinogen synthase activity	GO:0004655	0.0545	0.101	ALAD|2.1361308161	1	8	560	80205	http://www.ebi.ac.uk/QuickGO/GTerm?id=GO:0004655
6	6	hydroxymethylglutaryl-CoA synthase activity	GO:0004421	0.0545	0.101	HMGCS2|4.0502192294	1	8	560	80205	http://www.ebi.ac.uk/QuickGO/GTerm?id=GO:0004421
8	8	mitogen-activated protein kinase p38 binding	GO:0048273	0.0545	0.101	PRMT1|0.179742066606	1	8	560	80205	http://www.ebi.ac.uk/QuickGO/GTerm?id=GO:0048273
4	4	GDP-dissociation inhibitor binding	GO:0051021	0.0545	0.101	RHOA|0.63463544301	1	8	560	80205	http://www.ebi.ac.uk/QuickGO/GTerm?id=GO:0051021
6	6	glutamate decarboxylase activity	GO:0004351	0.0545	0.101	GLUL|4.04460832341	1	8	560	80205	http://www.ebi.ac.uk/QuickGO/GTerm?id=GO:0004351
6	6	N6-methyladenosine-containing RNA binding	GO:1990247	0.0545	0.101	HNRNPA2B1|0.454389058224	1	8	560	80205	http://www.ebi.ac.uk/QuickGO/GTerm?id=GO:1990247
6	6	homogentisate 1,2-dioxygenase activity	GO:0004411	0.0545	0.101	HGD|2.49320238855	1	8	560	80205	http://www.ebi.ac.uk/QuickGO/GTerm?id=GO:0004411
7	7	O-palmitoyltransferase activity	GO:0016416	0.0545	0.101	CPT2|2.03495938421	1	8	560	80205	http://www.ebi.ac.uk/QuickGO/GTerm?id=GO:0016416
5	5	AP-1 adaptor complex binding	GO:0035650	0.0545	0.101	ARPC2|0.578745108495	1	8	560	80205	http://www.ebi.ac.uk/QuickGO/GTerm?id=GO:0035650
6	6	phosphoribosylaminoimidazolecarboxamide formyltransferase activity	GO:0004643	0.0545	0.101	ATIC|0.294226684305	1	8	560	80205	http://www.ebi.ac.uk/QuickGO/GTerm?id=GO:0004643
4	4	S-adenosyl-L-methionine binding	GO:1904047	0.0545	0.101	PRMT1|0.179742066606	1	8	560	80205	http://www.ebi.ac.uk/QuickGO/GTerm?id=GO:1904047
7	7	IMP cyclohydrolase activity	GO:0003937	0.0545	0.101	ATIC|0.294226684305	1	8	560	80205	http://www.ebi.ac.uk/QuickGO/GTerm?id=GO:0003937
4	4	nitric-oxide synthase regulator activity	GO:0030235	0.0545	0.101	HSP90AA1|0.563309614249	1	8	560	80205	http://www.ebi.ac.uk/QuickGO/GTerm?id=GO:0030235
5	5	proteoglycan binding	GO:0043394	0.0549	0.101	CFH|0.36248670822;CTSB|0.409802303819	2	54	560	80205	http://www.ebi.ac.uk/QuickGO/GTerm?id=GO:0043394
5	5	purine ribonucleoside triphosphate binding	GO:0035639	0.0577	0.106	CPS1|3.953142606;DYNC1H1|0.536258308409;PRKDC|0.225000482448;EEF2|0.47434215757;TUBB4B|0.544876056107;UBA1|0.611744020566;ACLY|0.437089310205;ACSM2B|3.39638498579;ACSL1|1.93187265785;HSPA4|0.529242197438;HSP90AA1|0.563309614249;PYGL|2.95467612717;XRCC6|0.274713554394;PCK2|4.3711109564;TKFC|5.14082534988;CCT3|0.4736850353;XRCC5|0.424253950853;ACTR3|0.422786143689;IARS2|0.287373712009;EIF4A1|0.3901…	74	8836	560	80205	http://www.ebi.ac.uk/QuickGO/GTerm?id=GO:0035639
5	5	lipase inhibitor activity	GO:0055102	0.0585	0.107	ANXA1|0.425137080032;APOC3|9.05679121689	2	56	560	80205	http://www.ebi.ac.uk/QuickGO/GTerm?id=GO:0055102
5	5	oxidoreductase activity, acting on a sulfur group of donors, disulfide as acceptor	GO:0016671	0.0585	0.107	ERO1A|0.346277367028;TXNDC12|0.204192247778	2	56	560	80205	http://www.ebi.ac.uk/QuickGO/GTerm?id=GO:0016671
6	6	phosphatidylinositol 3-kinase activity	GO:0035004	0.0599	0.11	RHOG|0.328963631257;RAC2|0.164481815629;GRB2|0.369590607818	3	127	560	80205	http://www.ebi.ac.uk/QuickGO/GTerm?id=GO:0035004
7	7	carnitine O-acyltransferase activity	GO:0016406	0.0611	0.11	CPT2|2.03495938421	1	9	560	80205	http://www.ebi.ac.uk/QuickGO/GTerm?id=GO:0016406
6	6	hydroxymethylglutaryl-CoA lyase activity	GO:0004419	0.0611	0.11	HMGCL|2.20381023175	1	9	560	80205	http://www.ebi.ac.uk/QuickGO/GTerm?id=GO:0004419
6	6	phosphoribosylformylglycinamidine cyclo-ligase activity	GO:0004641	0.0611	0.11	GART|0.497924876547	1	9	560	80205	http://www.ebi.ac.uk/QuickGO/GTerm?id=GO:0004641
10	9,10	D-glucose transmembrane transporter activity	GO:0055056	0.0611	0.11	SLC2A2|3.1689392437	1	9	560	80205	http://www.ebi.ac.uk/QuickGO/GTerm?id=GO:0055056
7	7	iron-responsive element binding	GO:0030350	0.0611	0.11	ACO1|2.42502563812	1	9	560	80205	http://www.ebi.ac.uk/QuickGO/GTerm?id=GO:0030350
7	7	(S)-limonene 6-monooxygenase activity	GO:0018675	0.0611	0.11	CYP2C9|4.08688033086	1	9	560	80205	http://www.ebi.ac.uk/QuickGO/GTerm?id=GO:0018675
8	8	quaternary ammonium group transmembrane transporter activity	GO:0015651	0.0611	0.11	SLC25A20|3.11449876425	1	9	560	80205	http://www.ebi.ac.uk/QuickGO/GTerm?id=GO:0015651
7	7	neurotrophin TRK receptor binding	GO:0005167	0.0611	0.11	GRB2|0.369590607818	1	9	560	80205	http://www.ebi.ac.uk/QuickGO/GTerm?id=GO:0005167
6	6	pyridoxamine-phosphate oxidase activity	GO:0004733	0.0611	0.11	PNPO|2.11403608112	1	9	560	80205	http://www.ebi.ac.uk/QuickGO/GTerm?id=GO:0004733
6	6	phosphatidylinositol transporter activity	GO:0008526	0.0611	0.11	SCP2|3.03353509075	1	9	560	80205	http://www.ebi.ac.uk/QuickGO/GTerm?id=GO:0008526
6	6	limonene monooxygenase activity	GO:0019113	0.0611	0.11	CYP2C9|4.08688033086	1	9	560	80205	http://www.ebi.ac.uk/QuickGO/GTerm?id=GO:0019113
2	2	metallochaperone activity	GO:0016530	0.0611	0.11	SOD1|3.4749687406	1	9	560	80205	http://www.ebi.ac.uk/QuickGO/GTerm?id=GO:0016530
8	7,8	RNA polymerase II C-terminal domain binding	GO:0099122	0.0611	0.11	HNRNPU|0.321970407377	1	9	560	80205	http://www.ebi.ac.uk/QuickGO/GTerm?id=GO:0099122
4	4	macrolide binding	GO:0005527	0.0623	0.112	FKBP1A|0.305236628167;FKBP11|0.529976391699	2	58	560	80205	http://www.ebi.ac.uk/QuickGO/GTerm?id=GO:0005527
5	5	FK506 binding	GO:0005528	0.0623	0.112	FKBP1A|0.305236628167;FKBP11|0.529976391699	2	58	560	80205	http://www.ebi.ac.uk/QuickGO/GTerm?id=GO:0005528
6	6	phosphotyrosine residue binding	GO:0001784	0.0623	0.112	MAPK1|0.479299719246;GRB2|0.369590607818	2	58	560	80205	http://www.ebi.ac.uk/QuickGO/GTerm?id=GO:0001784
8	8	helicase activity	GO:0004386	0.0625	0.112	XRCC6|0.274713554394;XRCC5|0.424253950853;EIF4A1|0.390122740087;ANXA1|0.425137080032;DDX39B|0.390934821564;DDX17|0.40781874667;DHX15|0.535144349213;EIF4A3|0.29057852688;MCM3|0.458184322338	9	707	560	80205	http://www.ebi.ac.uk/QuickGO/GTerm?id=GO:0004386
4	4	drug transmembrane transporter activity	GO:0015238	0.0642	0.115	SLC18A1|0.206755842111;SLC25A10|1.7350773743	2	59	560	80205	http://www.ebi.ac.uk/QuickGO/GTerm?id=GO:0015238
7	7	exonuclease activity, active with either ribo- or deoxyribonucleic acids and producing 5'-phosphomonoesters	GO:0016796	0.0645	0.115	APEX1|0.556325060292;FEN1|0.278548412705;PDE12|0.423666217473	3	131	560	80205	http://www.ebi.ac.uk/QuickGO/GTerm?id=GO:0016796
4	4	sodium channel regulator activity	GO:0017080	0.0661	0.118	AGT|0.413798408039;YWHAH|0.394200087028	2	60	560	80205	http://www.ebi.ac.uk/QuickGO/GTerm?id=GO:0017080
6	6	triose-phosphate isomerase activity	GO:0004807	0.0677	0.118	TPI1|0.547526235397	1	10	560	80205	http://www.ebi.ac.uk/QuickGO/GTerm?id=GO:0004807
7	7	glyceraldehyde-3-phosphate dehydrogenase (NAD+) (phosphorylating) activity	GO:0004365	0.0677	0.118	GAPDH|0.62720110226	1	10	560	80205	http://www.ebi.ac.uk/QuickGO/GTerm?id=GO:0004365
4	4	arrestin family protein binding	GO:1990763	0.0677	0.118	ARRB1|0.323088207659	1	10	560	80205	http://www.ebi.ac.uk/QuickGO/GTerm?id=GO:1990763
6	6	glycerol kinase activity	GO:0004370	0.0677	0.118	GK|0.344840230457	1	10	560	80205	http://www.ebi.ac.uk/QuickGO/GTerm?id=GO:0004370
7	7	rRNA primary transcript binding	GO:0042134	0.0677	0.118	NCL|0.235206526878	1	10	560	80205	http://www.ebi.ac.uk/QuickGO/GTerm?id=GO:0042134
6	6	glyceraldehyde-3-phosphate dehydrogenase (NAD(P)+) (phosphorylating) activity	GO:0043891	0.0677	0.118	GAPDH|0.62720110226	1	10	560	80205	http://www.ebi.ac.uk/QuickGO/GTerm?id=GO:0043891
6	5,6	phosphatidylethanolamine binding	GO:0008429	0.0677	0.118	ANXA11|0.356259403537	1	10	560	80205	http://www.ebi.ac.uk/QuickGO/GTerm?id=GO:0008429
7	7	sn-glycerol-3-phosphate:ubiquinone oxidoreductase activity	GO:0052590	0.0677	0.118	GPD2|0.535515411596	1	10	560	80205	http://www.ebi.ac.uk/QuickGO/GTerm?id=GO:0052590
4	4	ATP-dependent protein binding	GO:0043008	0.0677	0.118	DDX39B|0.390934821564	1	10	560	80205	http://www.ebi.ac.uk/QuickGO/GTerm?id=GO:0043008
9	9	fructose 1,6-bisphosphate 1-phosphatase activity	GO:0042132	0.0677	0.118	FBP1|2.28786194641	1	10	560	80205	http://www.ebi.ac.uk/QuickGO/GTerm?id=GO:0042132
6	6	phosphoglucomutase activity	GO:0004614	0.0677	0.118	PGM3|2.36526200049	1	10	560	80205	http://www.ebi.ac.uk/QuickGO/GTerm?id=GO:0004614
5	5	signal recognition particle binding	GO:0005047	0.0677	0.118	SRP9|0.351111218934	1	10	560	80205	http://www.ebi.ac.uk/QuickGO/GTerm?id=GO:0005047
11	9,11	ferric iron transmembrane transporter activity	GO:0015091	0.0677	0.118	TFRC|0.18453930071	1	10	560	80205	http://www.ebi.ac.uk/QuickGO/GTerm?id=GO:0015091
8	8	sn-glycerol-3-phosphate:ubiquinone-8 oxidoreductase activity	GO:0052591	0.0677	0.118	GPD2|0.535515411596	1	10	560	80205	http://www.ebi.ac.uk/QuickGO/GTerm?id=GO:0052591
6	6	4-aminobutyrate transaminase activity	GO:0003867	0.0677	0.118	ABAT|5.30002806818	1	10	560	80205	http://www.ebi.ac.uk/QuickGO/GTerm?id=GO:0003867
7	7	glutathione disulfide oxidoreductase activity	GO:0015038	0.0677	0.118	GLRX3|0.374749900439	1	10	560	80205	http://www.ebi.ac.uk/QuickGO/GTerm?id=GO:0015038
8	8	trivalent inorganic cation transmembrane transporter activity	GO:0072510	0.0677	0.118	TFRC|0.18453930071	1	10	560	80205	http://www.ebi.ac.uk/QuickGO/GTerm?id=GO:0072510
7	7	type I transforming growth factor beta receptor binding	GO:0034713	0.0677	0.118	FKBP1A|0.305236628167	1	10	560	80205	http://www.ebi.ac.uk/QuickGO/GTerm?id=GO:0034713
5	5	phosphoribosylamine-glycine ligase activity	GO:0004637	0.0677	0.118	GART|0.497924876547	1	10	560	80205	http://www.ebi.ac.uk/QuickGO/GTerm?id=GO:0004637
9	8,9	fructose transmembrane transporter activity	GO:0005353	0.0677	0.118	SLC2A2|3.1689392437	1	10	560	80205	http://www.ebi.ac.uk/QuickGO/GTerm?id=GO:0005353
5	5	vitamin D binding	GO:0005499	0.0677	0.118	CALB1|0.294226684305	1	10	560	80205	http://www.ebi.ac.uk/QuickGO/GTerm?id=GO:0005499
7	7	U2 snRNA binding	GO:0030620	0.0677	0.118	SNRPD3|0.366783336042	1	10	560	80205	http://www.ebi.ac.uk/QuickGO/GTerm?id=GO:0030620
7	7	TFIID-class transcription factor binding	GO:0001094	0.0677	0.118	EDF1|0.527411158534	1	10	560	80205	http://www.ebi.ac.uk/QuickGO/GTerm?id=GO:0001094
4	4	hydrolase activity, acting on carbon-nitrogen (but not peptide) bonds	GO:0016810	0.0681	0.118	CPS1|3.953142606;ATIC|0.294226684305;GATM|2.51228476229;ARG1|4.10675818288;ABHD14A-ACY1|1.83019833626;DPYS|3.85037777241;ARID4A|0.39859623827;DCTD|0.605836330215	8	613	560	80205	http://www.ebi.ac.uk/QuickGO/GTerm?id=GO:0016810
5	5	histone deacetylase binding	GO:0042826	0.0705	0.122	HSP90AA1|0.563309614249;PARP1|0.268501117905;YWHAB|0.405563577789	3	136	560	80205	http://www.ebi.ac.uk/QuickGO/GTerm?id=GO:0042826
6	6	protein kinase inhibitor activity	GO:0004860	0.0705	0.122	RACK1|0.423959982317;DCN|0.247757390816;YWHAG|0.614719433627	3	136	560	80205	http://www.ebi.ac.uk/QuickGO/GTerm?id=GO:0004860
7	7	translation elongation factor activity	GO:0003746	0.0717	0.124	EEF2|0.47434215757;EEF1G|0.41638788544;EIF5A|0.360482217865	3	137	560	80205	http://www.ebi.ac.uk/QuickGO/GTerm?id=GO:0003746
6	6	protein kinase activator activity	GO:0030295	0.0717	0.124	IQGAP1|0.394473420426;HMGB1|0.38958228983;CAB39|0.38742796548	3	137	560	80205	http://www.ebi.ac.uk/QuickGO/GTerm?id=GO:0030295
3	3	deaminase activity	GO:0019239	0.0717	0.124	FTCD|5.1873582186;RIDA|3.21317598703;DCTD|0.605836330215	3	137	560	80205	http://www.ebi.ac.uk/QuickGO/GTerm?id=GO:0019239
5	5	signal sequence binding	GO:0005048	0.0719	0.124	KPNB1|0.539614118252;AP2M1|0.49277466847	2	63	560	80205	http://www.ebi.ac.uk/QuickGO/GTerm?id=GO:0005048
5	5	macromolecule transmembrane transporter activity	GO:0022884	0.0719	0.124	HNRNPA3|0.468136123717;TFRC|0.18453930071	2	63	560	80205	http://www.ebi.ac.uk/QuickGO/GTerm?id=GO:0022884
3	3	chromatin binding	GO:0003682	0.0732	0.126	HNRNPU|0.321970407377;APEX1|0.556325060292;PARP1|0.268501117905;RAN|0.18124335411;HMGB1|0.38958228983;MPO|0.408667664244;FUS|0.243501067136;SAFB|0.248962438274;HMGB2|0.230685623163;RBMXL1|0.195738574064	10	840	560	80205	http://www.ebi.ac.uk/QuickGO/GTerm?id=GO:0003682
6	6	histidine ammonia-lyase activity	GO:0004397	0.0742	0.126	HAL|0.418703243754	1	11	560	80205	http://www.ebi.ac.uk/QuickGO/GTerm?id=GO:0004397
5	5	phosphatidylinositol 3-kinase regulatory subunit binding	GO:0036312	0.0742	0.126	DNM2|0.330105710254	1	11	560	80205	http://www.ebi.ac.uk/QuickGO/GTerm?id=GO:0036312
7	7	phospholipase D activity	GO:0004630	0.0742	0.126	HMOX1|0.291991848653	1	11	560	80205	http://www.ebi.ac.uk/QuickGO/GTerm?id=GO:0004630
5	5	methionine adenosyltransferase activity	GO:0004478	0.0742	0.126	MAT1A|3.01258093327	1	11	560	80205	http://www.ebi.ac.uk/QuickGO/GTerm?id=GO:0004478
5	5	AP-2 adaptor complex binding	GO:0035612	0.0742	0.126	ARRB1|0.323088207659	1	11	560	80205	http://www.ebi.ac.uk/QuickGO/GTerm?id=GO:0035612
7	7	acetyl-CoA C-acyltransferase activity	GO:0003988	0.0742	0.126	ACAA2|5.00024921034	1	11	560	80205	http://www.ebi.ac.uk/QuickGO/GTerm?id=GO:0003988
5	5	vinculin binding	GO:0017166	0.0742	0.126	TLN1|0.499653546495	1	11	560	80205	http://www.ebi.ac.uk/QuickGO/GTerm?id=GO:0017166
7	7	phosphoenolpyruvate carboxykinase (GTP) activity	GO:0004613	0.0742	0.126	PCK2|4.3711109564	1	11	560	80205	http://www.ebi.ac.uk/QuickGO/GTerm?id=GO:0004613
7	7	protein phosphatase 2B binding	GO:0030346	0.0742	0.126	SOD1|3.4749687406	1	11	560	80205	http://www.ebi.ac.uk/QuickGO/GTerm?id=GO:0030346
7	7	alpha-glucosidase activity	GO:0090599	0.0742	0.126	GAA|1.90659709058	1	11	560	80205	http://www.ebi.ac.uk/QuickGO/GTerm?id=GO:0090599
9	9	5'-flap endonuclease activity	GO:0017108	0.0742	0.126	FEN1|0.278548412705	1	11	560	80205	http://www.ebi.ac.uk/QuickGO/GTerm?id=GO:0017108
5	5	kinase inhibitor activity	GO:0019210	0.0754	0.128	RACK1|0.423959982317;DCN|0.247757390816;YWHAG|0.614719433627	3	140	560	80205	http://www.ebi.ac.uk/QuickGO/GTerm?id=GO:0019210
4	4	deacetylase activity	GO:0019213	0.0767	0.13	CES1|12.9152171921;CES2|8.4913856716;ARID4A|0.39859623827	3	141	560	80205	http://www.ebi.ac.uk/QuickGO/GTerm?id=GO:0019213
8	8	exodeoxyribonuclease activity, producing 5'-phosphomonoesters	GO:0016895	0.0779	0.132	APEX1|0.556325060292;FEN1|0.278548412705	2	66	560	80205	http://www.ebi.ac.uk/QuickGO/GTerm?id=GO:0016895
7	7	exodeoxyribonuclease activity	GO:0004529	0.0779	0.132	APEX1|0.556325060292;FEN1|0.278548412705	2	66	560	80205	http://www.ebi.ac.uk/QuickGO/GTerm?id=GO:0004529
5	5	repressing transcription factor binding	GO:0070491	0.08	0.134	HMGB1|0.38958228983;DDRGK1|0.46911059825	2	67	560	80205	http://www.ebi.ac.uk/QuickGO/GTerm?id=GO:0070491
6	6	DNA N-glycosylase activity	GO:0019104	0.08	0.134	RPS3|0.536258308409;APEX1|0.556325060292	2	67	560	80205	http://www.ebi.ac.uk/QuickGO/GTerm?id=GO:0019104
5	5	oxidoreductase activity, acting on the CH-NH2 group of donors, oxygen as acceptor	GO:0016641	0.08	0.134	MAOA|3.87178810757;PNPO|2.11403608112	2	67	560	80205	http://www.ebi.ac.uk/QuickGO/GTerm?id=GO:0016641
7	7	sequence-specific mRNA binding	GO:1990825	0.0806	0.134	SSB|0.2513901451	1	12	560	80205	http://www.ebi.ac.uk/QuickGO/GTerm?id=GO:1990825
6	6	IMP dehydrogenase activity	GO:0003938	0.0806	0.134	IMPDH2|0.502431910212	1	12	560	80205	http://www.ebi.ac.uk/QuickGO/GTerm?id=GO:0003938
4	4	G-protein beta-subunit binding	GO:0031681	0.0806	0.134	GNG12|2.66659735418	1	12	560	80205	http://www.ebi.ac.uk/QuickGO/GTerm?id=GO:0031681
6	6	annealing helicase activity	GO:0036310	0.0806	0.134	ANXA1|0.425137080032	1	12	560	80205	http://www.ebi.ac.uk/QuickGO/GTerm?id=GO:0036310
8	8	inositol trisphosphate phosphatase activity	GO:0046030	0.0806	0.134	INPP1|0.264621098719	1	12	560	80205	http://www.ebi.ac.uk/QuickGO/GTerm?id=GO:0046030
8	8	NADP-retinol dehydrogenase activity	GO:0052650	0.0806	0.134	AKR1B10|10.8377998199	1	12	560	80205	http://www.ebi.ac.uk/QuickGO/GTerm?id=GO:0052650
5	5	dynactin binding	GO:0034452	0.0806	0.134	SNX6|0.487339815446	1	12	560	80205	http://www.ebi.ac.uk/QuickGO/GTerm?id=GO:0034452
7	7	kynurenine-oxoglutarate transaminase activity	GO:0016212	0.0806	0.134	GOT2|2.59547753388	1	12	560	80205	http://www.ebi.ac.uk/QuickGO/GTerm?id=GO:0016212
6	6	GDP-dissociation inhibitor activity	GO:0005092	0.082	0.136	ARHGDIA|0.396941965466;GDI1|0.662503508523	2	68	560	80205	http://www.ebi.ac.uk/QuickGO/GTerm?id=GO:0005092
4	4	carbon-nitrogen lyase activity	GO:0016840	0.082	0.136	FTCD|5.1873582186;HAL|0.418703243754	2	68	560	80205	http://www.ebi.ac.uk/QuickGO/GTerm?id=GO:0016840
5	5	kinase activator activity	GO:0019209	0.0831	0.138	IQGAP1|0.394473420426;HMGB1|0.38958228983;CAB39|0.38742796548	3	146	560	80205	http://www.ebi.ac.uk/QuickGO/GTerm?id=GO:0019209
13	7,8,13	cation-transporting ATPase activity	GO:0019829	0.0836	0.139	ATP6V1B2|0.337275633585;ATP6V1A|0.224377512667;ATP5F1D|0.623732785957;ATP6V1G1|0.144987456813	4	235	560	80205	http://www.ebi.ac.uk/QuickGO/GTerm?id=GO:0019829
7	6,7	adenyl ribonucleotide binding	GO:0032559	0.084	0.139	CPS1|3.953142606;DYNC1H1|0.536258308409;PRKDC|0.225000482448;UBA1|0.611744020566;ACLY|0.437089310205;ACSM2B|3.39638498579;ACSL1|1.93187265785;HSPA4|0.529242197438;HSP90AA1|0.563309614249;SOAT1|4.10391258135;PYGL|2.95467612717;SCP2|3.03353509075;XRCC6|0.274713554394;TKFC|5.14082534988;CCT3|0.4736850353;XRCC5|0.424253950853;FBP1|2.28786194641;ACTR3|0.422786143689;IARS2|0.287373712009;EIF4A1|0.39012…	61	7309	560	80205	http://www.ebi.ac.uk/QuickGO/GTerm?id=GO:0032559
8	8	acetyl-CoA:L-lysine N6-acetyltransferase	GO:0090595	0.0841	0.139	ARRB1|0.323088207659;EDF1|0.527411158534	2	69	560	80205	http://www.ebi.ac.uk/QuickGO/GTerm?id=GO:0090595
4	4	transferase activity, transferring one-carbon groups	GO:0016741	0.0859	0.14	CPS1|3.953142606;ATIC|0.294226684305;ALDH1L1|6.50703358506;GATM|2.51228476229;SHMT1|5.05601239381;FTCD|5.1873582186;GART|0.497924876547;OTC|4.44751663007;NNMT|1.91321631618;PCMT1|2.19618562757;PRMT1|0.179742066606;EDF1|0.527411158534	12	1095	560	80205	http://www.ebi.ac.uk/QuickGO/GTerm?id=GO:0016741
6	6	NAD(P)+ transhydrogenase activity	GO:0008746	0.0871	0.14	NNT|2.0	1	13	560	80205	http://www.ebi.ac.uk/QuickGO/GTerm?id=GO:0008746
6	4,6	serotonin binding	GO:0051378	0.0871	0.14	MAOA|3.87178810757	1	13	560	80205	http://www.ebi.ac.uk/QuickGO/GTerm?id=GO:0051378
5	5	trialkylsulfonium hydrolase activity	GO:0016802	0.0871	0.14	AHCY|0.36729215832	1	13	560	80205	http://www.ebi.ac.uk/QuickGO/GTerm?id=GO:0016802
2	2	protein tag	GO:0031386	0.0871	0.14	SUMO2|0.252612861622	1	13	560	80205	http://www.ebi.ac.uk/QuickGO/GTerm?id=GO:0031386
10	9,10	double-stranded DNA 3'-5' exodeoxyribonuclease activity	GO:0008311	0.0871	0.14	APEX1|0.556325060292	1	13	560	80205	http://www.ebi.ac.uk/QuickGO/GTerm?id=GO:0008311
6	6	L-aspartate:2-oxoglutarate aminotransferase activity	GO:0004069	0.0871	0.14	GOT2|2.59547753388	1	13	560	80205	http://www.ebi.ac.uk/QuickGO/GTerm?id=GO:0004069
6	6	L-malate dehydrogenase activity	GO:0030060	0.0871	0.14	PHGDH|0.371130892657	1	13	560	80205	http://www.ebi.ac.uk/QuickGO/GTerm?id=GO:0030060
5	5	oxidoreductase activity, acting on NAD(P)H, NAD(P) as acceptor	GO:0016652	0.0871	0.14	NNT|2.0	1	13	560	80205	http://www.ebi.ac.uk/QuickGO/GTerm?id=GO:0016652
5	5	semaphorin receptor binding	GO:0030215	0.0871	0.14	SH3BGRL3|0.481297221551	1	13	560	80205	http://www.ebi.ac.uk/QuickGO/GTerm?id=GO:0030215
7	7	pre-mRNA intronic binding	GO:0097157	0.0871	0.14	HNRNPA2B1|0.454389058224	1	13	560	80205	http://www.ebi.ac.uk/QuickGO/GTerm?id=GO:0097157
7	7	sodium ion binding	GO:0031402	0.0871	0.14	PDXK|1.53368265967	1	13	560	80205	http://www.ebi.ac.uk/QuickGO/GTerm?id=GO:0031402
6	6	ubiquitin-protein transferase activator activity	GO:0097027	0.0871	0.14	UBE2L3|0.334481888697	1	13	560	80205	http://www.ebi.ac.uk/QuickGO/GTerm?id=GO:0097027
7	7	glycine N-acyltransferase activity	GO:0047961	0.0871	0.14	GLYAT|2.04344016543	1	13	560	80205	http://www.ebi.ac.uk/QuickGO/GTerm?id=GO:0047961
7	7	deaminated base DNA N-glycosylase activity	GO:0097506	0.0871	0.14	APEX1|0.556325060292	1	13	560	80205	http://www.ebi.ac.uk/QuickGO/GTerm?id=GO:0097506
6	6	succinate-semialdehyde dehydrogenase [NAD(P)+] activity	GO:0009013	0.0871	0.14	ALDH5A1|2.85798827948	1	13	560	80205	http://www.ebi.ac.uk/QuickGO/GTerm?id=GO:0009013
7	7	phosphodiesterase I activity	GO:0004528	0.0871	0.14	APEX1|0.556325060292	1	13	560	80205	http://www.ebi.ac.uk/QuickGO/GTerm?id=GO:0004528
8	8	uracil DNA N-glycosylase activity	GO:0004844	0.0871	0.14	APEX1|0.556325060292	1	13	560	80205	http://www.ebi.ac.uk/QuickGO/GTerm?id=GO:0004844
6	6	high-density lipoprotein particle binding	GO:0008035	0.0871	0.14	APOL2|0.274142897147	1	13	560	80205	http://www.ebi.ac.uk/QuickGO/GTerm?id=GO:0008035
15	8,9,10,15	hydrogen-exporting ATPase activity, phosphorylative mechanism	GO:0008553	0.0871	0.14	ATP6V1G1|0.144987456813	1	13	560	80205	http://www.ebi.ac.uk/QuickGO/GTerm?id=GO:0008553
7	7	isocitrate dehydrogenase (NAD+) activity	GO:0004449	0.0871	0.14	IDH3A|0.360982298881	1	13	560	80205	http://www.ebi.ac.uk/QuickGO/GTerm?id=GO:0004449
8	8	flap endonuclease activity	GO:0048256	0.0871	0.14	FEN1|0.278548412705	1	13	560	80205	http://www.ebi.ac.uk/QuickGO/GTerm?id=GO:0048256
6	6	adenosylhomocysteinase activity	GO:0004013	0.0871	0.14	AHCY|0.36729215832	1	13	560	80205	http://www.ebi.ac.uk/QuickGO/GTerm?id=GO:0004013
7	7	endodeoxyribonuclease activity	GO:0004520	0.0884	0.142	RPS3|0.536258308409;APEX1|0.556325060292;FEN1|0.278548412705	3	150	560	80205	http://www.ebi.ac.uk/QuickGO/GTerm?id=GO:0004520
6	6	endonuclease activity	GO:0004519	0.0923	0.148	RPS3|0.536258308409;APEX1|0.556325060292;LACTB2|4.813212104;TSN|0.187895184758;RIDA|3.21317598703;FEN1|0.278548412705	6	443	560	80205	http://www.ebi.ac.uk/QuickGO/GTerm?id=GO:0004519
6	6	aconitate hydratase activity	GO:0003994	0.0934	0.148	ACO1|2.42502563812	1	14	560	80205	http://www.ebi.ac.uk/QuickGO/GTerm?id=GO:0003994
6	6	kynurenine aminotransferase activity	GO:0036137	0.0934	0.148	GOT2|2.59547753388	1	14	560	80205	http://www.ebi.ac.uk/QuickGO/GTerm?id=GO:0036137
9	9	single-stranded DNA exodeoxyribonuclease activity	GO:0008297	0.0934	0.148	FEN1|0.278548412705	1	14	560	80205	http://www.ebi.ac.uk/QuickGO/GTerm?id=GO:0008297
5	5	activin binding	GO:0048185	0.0934	0.148	FKBP1A|0.305236628167	1	14	560	80205	http://www.ebi.ac.uk/QuickGO/GTerm?id=GO:0048185
3	3	amine binding	GO:0043176	0.0934	0.148	MAOA|3.87178810757	1	14	560	80205	http://www.ebi.ac.uk/QuickGO/GTerm?id=GO:0043176
6	6	C-X-C chemokine binding	GO:0019958	0.0934	0.148	HMGB1|0.38958228983	1	14	560	80205	http://www.ebi.ac.uk/QuickGO/GTerm?id=GO:0019958
6	6	formyltetrahydrofolate dehydrogenase activity	GO:0016155	0.0934	0.148	ALDH1L1|6.50703358506	1	14	560	80205	http://www.ebi.ac.uk/QuickGO/GTerm?id=GO:0016155
6	6	glycerone kinase activity	GO:0004371	0.0934	0.148	TKFC|5.14082534988	1	14	560	80205	http://www.ebi.ac.uk/QuickGO/GTerm?id=GO:0004371
5	4,5	cyclosporin A binding	GO:0016018	0.0934	0.148	PPIB|0.551716870021	1	14	560	80205	http://www.ebi.ac.uk/QuickGO/GTerm?id=GO:0016018
6	6	methylglyoxal synthase activity	GO:0008929	0.0934	0.148	TPI1|0.547526235397	1	14	560	80205	http://www.ebi.ac.uk/QuickGO/GTerm?id=GO:0008929
7	7	C-acetyltransferase activity	GO:0016453	0.0934	0.148	ACAA2|5.00024921034	1	14	560	80205	http://www.ebi.ac.uk/QuickGO/GTerm?id=GO:0016453
6	6	calcium channel inhibitor activity	GO:0019855	0.0934	0.148	FKBP1A|0.305236628167	1	14	560	80205	http://www.ebi.ac.uk/QuickGO/GTerm?id=GO:0019855
8	8	Ral GTPase binding	GO:0017160	0.0934	0.148	LSM2|0.496890546661	1	14	560	80205	http://www.ebi.ac.uk/QuickGO/GTerm?id=GO:0017160
9	9	ATPase activity, coupled	GO:0042623	0.0988	0.155	DYNC1H1|0.536258308409;HSP90AA1|0.563309614249;XRCC6|0.274713554394;XRCC5|0.424253950853;EIF4A1|0.390122740087;ANXA1|0.425137080032;DDX39B|0.390934821564;DDX17|0.40781874667;ATP6V1B2|0.337275633585;ATP6V1A|0.224377512667;DHX15|0.535144349213;ATP5F1D|0.623732785957;EIF4A3|0.29057852688;TAPBP|0.357248534935;ATP6V1G1|0.144987456813	15	1479	560	80205	http://www.ebi.ac.uk/QuickGO/GTerm?id=GO:0042623
6	6	UDP-N-acetylmuramate dehydrogenase activity	GO:0008762	0.0998	0.155	AOX1|3.78685452495	1	15	560	80205	http://www.ebi.ac.uk/QuickGO/GTerm?id=GO:0008762
7	7	U1 snRNA binding	GO:0030619	0.0998	0.155	SNRPC|0.378141999321	1	15	560	80205	http://www.ebi.ac.uk/QuickGO/GTerm?id=GO:0030619
6	6	cytochrome-b5 reductase activity, acting on NAD(P)H	GO:0004128	0.0998	0.155	CYB5R3|0.554016173932	1	15	560	80205	http://www.ebi.ac.uk/QuickGO/GTerm?id=GO:0004128
6	5,6	GTPase inhibitor activity	GO:0005095	0.0998	0.155	IQGAP1|0.394473420426	1	15	560	80205	http://www.ebi.ac.uk/QuickGO/GTerm?id=GO:0005095
5	5	lipase activator activity	GO:0060229	0.0998	0.155	APOH|0.576343173399	1	15	560	80205	http://www.ebi.ac.uk/QuickGO/GTerm?id=GO:0060229
3	3	toxic substance binding	GO:0015643	0.0998	0.155	EPHX2|2.40160685497	1	15	560	80205	http://www.ebi.ac.uk/QuickGO/GTerm?id=GO:0015643
7	7	Rab GDP-dissociation inhibitor activity	GO:0005093	0.0998	0.155	GDI1|0.662503508523	1	15	560	80205	http://www.ebi.ac.uk/QuickGO/GTerm?id=GO:0005093
7	7	glycogen phosphorylase activity	GO:0008184	0.0998	0.155	PYGL|2.95467612717	1	15	560	80205	http://www.ebi.ac.uk/QuickGO/GTerm?id=GO:0008184
4	4	opsonin binding	GO:0001846	0.0998	0.155	ITGB2|0.193579756963	1	15	560	80205	http://www.ebi.ac.uk/QuickGO/GTerm?id=GO:0001846
7	7	isoleucine-tRNA ligase activity	GO:0004822	0.0998	0.155	IARS2|0.287373712009	1	15	560	80205	http://www.ebi.ac.uk/QuickGO/GTerm?id=GO:0004822
4	4	translation repressor activity, nucleic acid binding	GO:0000900	0.0998	0.155	SHMT1|5.05601239381	1	15	560	80205	http://www.ebi.ac.uk/QuickGO/GTerm?id=GO:0000900
7	7	type 1 angiotensin receptor binding	GO:0031702	0.0998	0.155	AGT|0.413798408039	1	15	560	80205	http://www.ebi.ac.uk/QuickGO/GTerm?id=GO:0031702
5	5	oxo-acid-lyase activity	GO:0016833	0.0998	0.155	HMGCL|2.20381023175	1	15	560	80205	http://www.ebi.ac.uk/QuickGO/GTerm?id=GO:0016833
4	4	insulin receptor substrate binding	GO:0043560	0.0998	0.155	GRB2|0.369590607818	1	15	560	80205	http://www.ebi.ac.uk/QuickGO/GTerm?id=GO:0043560
5	4,5	FMN binding	GO:0010181	0.101	0.158	HAO1|5.97525382845;PNPO|2.11403608112	2	77	560	80205	http://www.ebi.ac.uk/QuickGO/GTerm?id=GO:0010181
5	5	chemokine binding	GO:0019956	0.103	0.161	ITGB1|0.383420664918;HMGB1|0.38958228983	2	78	560	80205	http://www.ebi.ac.uk/QuickGO/GTerm?id=GO:0019956
3	3	transcription factor activity, transcription factor binding	GO:0000989	0.105	0.163	FBP1|2.28786194641;DDX17|0.40781874667;TRIM28|0.374490233606;HNRNPU|0.321970407377;APEX1|0.556325060292;YWHAB|0.405563577789;HDGF|0.432568345292;RAN|0.18124335411;UBE2L3|0.334481888697;FUS|0.243501067136;SUB1|0.193848301587;EDF1|0.527411158534	12	1136	560	80205	http://www.ebi.ac.uk/QuickGO/GTerm?id=GO:0000989
5	4,5	coreceptor activity	GO:0015026	0.106	0.163	ITGB1|0.383420664918;IGSF1|0.327825503554	2	79	560	80205	http://www.ebi.ac.uk/QuickGO/GTerm?id=GO:0015026
5	5	monoamine transmembrane transporter activity	GO:0008504	0.106	0.163	SLC18A1|0.206755842111	1	16	560	80205	http://www.ebi.ac.uk/QuickGO/GTerm?id=GO:0008504
9	9	poly(A)-specific ribonuclease activity	GO:0004535	0.106	0.163	PDE12|0.423666217473	1	16	560	80205	http://www.ebi.ac.uk/QuickGO/GTerm?id=GO:0004535
6	6	aminoacylase activity	GO:0004046	0.106	0.163	ABHD14A-ACY1|1.83019833626	1	16	560	80205	http://www.ebi.ac.uk/QuickGO/GTerm?id=GO:0004046
5	5	CoA-transferase activity	GO:0008410	0.106	0.163	AMACR|4.20177817604	1	16	560	80205	http://www.ebi.ac.uk/QuickGO/GTerm?id=GO:0008410
7	7	cysteine-tRNA ligase activity	GO:0004817	0.106	0.163	CARS2|0.297301778751	1	16	560	80205	http://www.ebi.ac.uk/QuickGO/GTerm?id=GO:0004817
6	6	ammonia ligase activity	GO:0016211	0.106	0.163	GLUL|4.04460832341	1	16	560	80205	http://www.ebi.ac.uk/QuickGO/GTerm?id=GO:0016211
7	7	glutamate-ammonia ligase activity	GO:0004356	0.106	0.163	GLUL|4.04460832341	1	16	560	80205	http://www.ebi.ac.uk/QuickGO/GTerm?id=GO:0004356
8	8	procollagen-proline 4-dioxygenase activity	GO:0004656	0.106	0.163	P4HA1|0.249826773248	1	16	560	80205	http://www.ebi.ac.uk/QuickGO/GTerm?id=GO:0004656
6	6	myosin heavy chain binding	GO:0032036	0.106	0.163	CORO1A|0.343409058357	1	16	560	80205	http://www.ebi.ac.uk/QuickGO/GTerm?id=GO:0032036
4	4	oxidoreductase activity, acting on other nitrogenous compounds as donors	GO:0016661	0.106	0.163	NQO2|4.83997635688	1	16	560	80205	http://www.ebi.ac.uk/QuickGO/GTerm?id=GO:0016661
5	5	LIM domain binding	GO:0030274	0.106	0.163	TLN1|0.499653546495	1	16	560	80205	http://www.ebi.ac.uk/QuickGO/GTerm?id=GO:0030274
5	5	sterol transporter activity	GO:0015248	0.108	0.165	APOB|0.600818024763;SCP2|3.03353509075	2	80	560	80205	http://www.ebi.ac.uk/QuickGO/GTerm?id=GO:0015248
5	5	2 iron, 2 sulfur cluster binding	GO:0051537	0.108	0.165	AOX1|3.78685452495;UQCRFS1|2.87388035309	2	80	560	80205	http://www.ebi.ac.uk/QuickGO/GTerm?id=GO:0051537
7	7	UTP-monosaccharide-1-phosphate uridylyltransferase activity	GO:0051748	0.112	0.17	UGP2|3.6731046492	1	17	560	80205	http://www.ebi.ac.uk/QuickGO/GTerm?id=GO:0051748
6	6	acylglycerol lipase activity	GO:0047372	0.112	0.17	MGLL|2.31498043398	1	17	560	80205	http://www.ebi.ac.uk/QuickGO/GTerm?id=GO:0047372
4	4	thyroid hormone binding	GO:0070324	0.112	0.17	TTR|1.91852823865	1	17	560	80205	http://www.ebi.ac.uk/QuickGO/GTerm?id=GO:0070324
8	8	UTP:glucose-1-phosphate uridylyltransferase activity	GO:0003983	0.112	0.17	UGP2|3.6731046492	1	17	560	80205	http://www.ebi.ac.uk/QuickGO/GTerm?id=GO:0003983
5	5	class I DNA-(apurinic or apyrimidinic site) endonuclease activity	GO:0140078	0.112	0.17	APEX1|0.556325060292	1	17	560	80205	http://www.ebi.ac.uk/QuickGO/GTerm?id=GO:0140078
5	5	acid-ammonia (or amide) ligase activity	GO:0016880	0.112	0.17	GLUL|4.04460832341	1	17	560	80205	http://www.ebi.ac.uk/QuickGO/GTerm?id=GO:0016880
8	8	glucocorticoid receptor binding	GO:0035259	0.112	0.17	YWHAH|0.394200087028	1	17	560	80205	http://www.ebi.ac.uk/QuickGO/GTerm?id=GO:0035259
7	7	JUN kinase binding	GO:0008432	0.112	0.17	GSTP1|0.406407800992	1	17	560	80205	http://www.ebi.ac.uk/QuickGO/GTerm?id=GO:0008432
6	6	ubiquitin-specific protease binding	GO:1990381	0.112	0.17	CLTC|0.257563488405	1	17	560	80205	http://www.ebi.ac.uk/QuickGO/GTerm?id=GO:1990381
5	5	oxidoreductase activity, acting on the CH-NH2 group of donors, NAD or NADP as acceptor	GO:0016639	0.112	0.17	GLUD2|0.26061644021	1	17	560	80205	http://www.ebi.ac.uk/QuickGO/GTerm?id=GO:0016639
6	6	phosphoenolpyruvate carboxykinase activity	GO:0004611	0.112	0.17	PCK2|4.3711109564	1	17	560	80205	http://www.ebi.ac.uk/QuickGO/GTerm?id=GO:0004611
4	4	chloride channel regulator activity	GO:0017081	0.112	0.17	SLC9A3R1|0.443190849597	1	17	560	80205	http://www.ebi.ac.uk/QuickGO/GTerm?id=GO:0017081
7	7	organic anion transmembrane transporter activity	GO:0008514	0.113	0.17	SLC27A5|4.68484072488;SLC27A2|2.26106113425;AKR1C4|4.44443491462;SLC25A10|1.7350773743;BSG|0.593368398828;SLC2A2|3.1689392437	6	469	560	80205	http://www.ebi.ac.uk/QuickGO/GTerm?id=GO:0008514
5	4,5	molybdopterin cofactor binding	GO:0043546	0.119	0.176	AOX1|3.78685452495	1	18	560	80205	http://www.ebi.ac.uk/QuickGO/GTerm?id=GO:0043546
6	6	neurotrophin receptor binding	GO:0005165	0.119	0.176	GRB2|0.369590607818	1	18	560	80205	http://www.ebi.ac.uk/QuickGO/GTerm?id=GO:0005165
7	7	ubiquitin-ubiquitin ligase activity	GO:0034450	0.119	0.176	PRPF19|0.414085330667	1	18	560	80205	http://www.ebi.ac.uk/QuickGO/GTerm?id=GO:0034450
5	5	annealing activity	GO:0097617	0.119	0.176	ANXA1|0.425137080032	1	18	560	80205	http://www.ebi.ac.uk/QuickGO/GTerm?id=GO:0097617
7	7	RNA transmembrane transporter activity	GO:0051033	0.119	0.176	HNRNPA3|0.468136123717	1	18	560	80205	http://www.ebi.ac.uk/QuickGO/GTerm?id=GO:0051033
10	8,10	C4-dicarboxylate transmembrane transporter activity	GO:0015556	0.119	0.176	SLC25A10|1.7350773743	1	18	560	80205	http://www.ebi.ac.uk/QuickGO/GTerm?id=GO:0015556
6	6	nucleic acid transmembrane transporter activity	GO:0051032	0.119	0.176	HNRNPA3|0.468136123717	1	18	560	80205	http://www.ebi.ac.uk/QuickGO/GTerm?id=GO:0051032
5	5	phosphotransferase activity, carboxyl group as acceptor	GO:0016774	0.119	0.176	ALDH18A1|0.398044049389	1	18	560	80205	http://www.ebi.ac.uk/QuickGO/GTerm?id=GO:0016774
4	4	cullin family protein binding	GO:0097602	0.119	0.176	DDB1|0.362235538639	1	18	560	80205	http://www.ebi.ac.uk/QuickGO/GTerm?id=GO:0097602
5	5	cyclo-ligase activity	GO:0016882	0.119	0.176	GART|0.497924876547	1	18	560	80205	http://www.ebi.ac.uk/QuickGO/GTerm?id=GO:0016882
6	6	adenyl-nucleotide exchange factor activity	GO:0000774	0.119	0.176	PFN1|0.535144349213	1	18	560	80205	http://www.ebi.ac.uk/QuickGO/GTerm?id=GO:0000774
5	5	carbon-oxygen lyase activity, acting on phosphates	GO:0016838	0.119	0.176	TPI1|0.547526235397	1	18	560	80205	http://www.ebi.ac.uk/QuickGO/GTerm?id=GO:0016838
8	8	endoribonuclease activity, producing 5'-phosphomonoesters	GO:0016891	0.119	0.177	APEX1|0.556325060292;FEN1|0.278548412705	2	85	560	80205	http://www.ebi.ac.uk/QuickGO/GTerm?id=GO:0016891
6	6	calcium ion binding	GO:0005509	0.119	0.177	CPS1|3.953142606;LCP1|0.398320048143;IQGAP1|0.394473420426;ANXA1|0.425137080032;NCL|0.235206526878;THBS2|0.351354675052;VIL1|0.246216610724;GSN|0.496202187343;ANXA11|0.356259403537;CALM1|0.54866596879;ANXA7|0.39310864607;CAPNS1|0.50733127329;EFEMP1|0.414947292795;S100A9|0.331481440075;PON1|3.24450862231;EHD2|2.41663568678;GPD2|0.535515411596;CALB1|0.294226684305;TPD52|1.95477153282;S100A8|0.20618…	24	2648	560	80205	http://www.ebi.ac.uk/QuickGO/GTerm?id=GO:0005509
2	2	transcription factor activity, protein binding	GO:0000988	0.119	0.177	FBP1|2.28786194641;DDX17|0.40781874667;TRIM28|0.374490233606;HNRNPU|0.321970407377;APEX1|0.556325060292;YWHAB|0.405563577789;HDGF|0.432568345292;RAN|0.18124335411;UBE2L3|0.334481888697;FUS|0.243501067136;SUB1|0.193848301587;EDF1|0.527411158534	12	1165	560	80205	http://www.ebi.ac.uk/QuickGO/GTerm?id=GO:0000988
5	5	MHC protein binding	GO:0042287	0.122	0.18	TUBB4B|0.544876056107;TAPBP|0.357248534935	2	86	560	80205	http://www.ebi.ac.uk/QuickGO/GTerm?id=GO:0042287
12	6,7,12	ATPase coupled ion transmembrane transporter activity	GO:0042625	0.123	0.182	ATP6V1B2|0.337275633585;ATP6V1A|0.224377512667;ATP5F1D|0.623732785957;ATP6V1G1|0.144987456813	4	271	560	80205	http://www.ebi.ac.uk/QuickGO/GTerm?id=GO:0042625
7	7	procollagen-proline dioxygenase activity	GO:0019798	0.125	0.182	P4HA1|0.249826773248	1	19	560	80205	http://www.ebi.ac.uk/QuickGO/GTerm?id=GO:0019798
6	5,6	retinol binding	GO:0019841	0.125	0.182	ADH4|5.43771296763	1	19	560	80205	http://www.ebi.ac.uk/QuickGO/GTerm?id=GO:0019841
6	6	carbamoyl-phosphate synthase (glutamine-hydrolyzing) activity	GO:0004088	0.125	0.182	CPS1|3.953142606	1	19	560	80205	http://www.ebi.ac.uk/QuickGO/GTerm?id=GO:0004088
5	5	nitric-oxide synthase binding	GO:0050998	0.125	0.182	DNM2|0.330105710254	1	19	560	80205	http://www.ebi.ac.uk/QuickGO/GTerm?id=GO:0050998
7	7	inorganic diphosphatase activity	GO:0004427	0.125	0.182	PPA1|0.4736850353	1	19	560	80205	http://www.ebi.ac.uk/QuickGO/GTerm?id=GO:0004427
7	7	beta-2 adrenergic receptor binding	GO:0031698	0.125	0.182	SLC9A3R1|0.443190849597	1	19	560	80205	http://www.ebi.ac.uk/QuickGO/GTerm?id=GO:0031698
3	3	peptidoglycan muralytic activity	GO:0061783	0.125	0.182	LYZ|0.268315071598	1	19	560	80205	http://www.ebi.ac.uk/QuickGO/GTerm?id=GO:0061783
8	7,8	epidermal growth factor-activated receptor activity	GO:0005006	0.125	0.182	EFEMP1|0.414947292795	1	19	560	80205	http://www.ebi.ac.uk/QuickGO/GTerm?id=GO:0005006
6	6	RNA stem-loop binding	GO:0035613	0.125	0.182	EIF4A3|0.29057852688	1	19	560	80205	http://www.ebi.ac.uk/QuickGO/GTerm?id=GO:0035613
7	7	lipid phosphatase activity	GO:0042577	0.125	0.182	EPHX2|2.40160685497	1	19	560	80205	http://www.ebi.ac.uk/QuickGO/GTerm?id=GO:0042577
8	8	poly(U) RNA binding	GO:0008266	0.125	0.182	SSB|0.2513901451	1	19	560	80205	http://www.ebi.ac.uk/QuickGO/GTerm?id=GO:0008266
6	5,6	retinal binding	GO:0016918	0.125	0.182	ADH4|5.43771296763	1	19	560	80205	http://www.ebi.ac.uk/QuickGO/GTerm?id=GO:0016918
6	6	sarcosine oxidase activity	GO:0008115	0.125	0.182	PIPOX|8.29935949252	1	19	560	80205	http://www.ebi.ac.uk/QuickGO/GTerm?id=GO:0008115
9	9	DNA helicase activity	GO:0003678	0.126	0.184	XRCC6|0.274713554394;XRCC5|0.424253950853;MCM3|0.458184322338	3	176	560	80205	http://www.ebi.ac.uk/QuickGO/GTerm?id=GO:0003678
6	6	N-acyltransferase activity	GO:0016410	0.129	0.188	GLYAT|2.04344016543;BAAT|2.84218408636;ARRB1|0.323088207659;EDF1|0.527411158534	4	276	560	80205	http://www.ebi.ac.uk/QuickGO/GTerm?id=GO:0016410
4	4	ligase regulator activity	GO:0055103	0.131	0.19	UBE2L3|0.334481888697	1	20	560	80205	http://www.ebi.ac.uk/QuickGO/GTerm?id=GO:0055103
6	6	primary amine oxidase activity	GO:0008131	0.131	0.19	MAOA|3.87178810757	1	20	560	80205	http://www.ebi.ac.uk/QuickGO/GTerm?id=GO:0008131
5	5	clathrin light chain binding	GO:0032051	0.131	0.19	CLTC|0.257563488405	1	20	560	80205	http://www.ebi.ac.uk/QuickGO/GTerm?id=GO:0032051
8	6,8	carboxylic acid transmembrane transporter activity	GO:0046943	0.132	0.192	SLC27A5|4.68484072488;SLC27A2|2.26106113425;AKR1C4|4.44443491462;SLC25A10|1.7350773743;BSG|0.593368398828	5	383	560	80205	http://www.ebi.ac.uk/QuickGO/GTerm?id=GO:0046943
5	5	oxidoreductase activity, acting on the CH-NH group of donors, oxygen as acceptor	GO:0016647	0.137	0.197	PIPOX|8.29935949252	1	21	560	80205	http://www.ebi.ac.uk/QuickGO/GTerm?id=GO:0016647
7	7	P-P-bond-hydrolysis-driven protein transmembrane transporter activity	GO:0015450	0.137	0.197	TFRC|0.18453930071	1	21	560	80205	http://www.ebi.ac.uk/QuickGO/GTerm?id=GO:0015450
5	5	receptor antagonist activity	GO:0048019	0.137	0.197	IGSF1|0.327825503554	1	21	560	80205	http://www.ebi.ac.uk/QuickGO/GTerm?id=GO:0048019
6	6	interleukin-6 receptor binding	GO:0005138	0.137	0.197	ERAP1|0.519429551649	1	21	560	80205	http://www.ebi.ac.uk/QuickGO/GTerm?id=GO:0005138
5	5	heme oxygenase (decyclizing) activity	GO:0004392	0.137	0.197	HMOX1|0.291991848653	1	21	560	80205	http://www.ebi.ac.uk/QuickGO/GTerm?id=GO:0004392
4	4	proline-rich region binding	GO:0070064	0.137	0.197	PFN1|0.535144349213	1	21	560	80205	http://www.ebi.ac.uk/QuickGO/GTerm?id=GO:0070064
6	6	pre-miRNA binding	GO:0070883	0.137	0.197	RAN|0.18124335411	1	21	560	80205	http://www.ebi.ac.uk/QuickGO/GTerm?id=GO:0070883
5	5	transcription corepressor activity	GO:0003714	0.139	0.201	TRIM28|0.374490233606;HNRNPU|0.321970407377;APEX1|0.556325060292;YWHAB|0.405563577789;HDGF|0.432568345292	5	390	560	80205	http://www.ebi.ac.uk/QuickGO/GTerm?id=GO:0003714
4	4	lipid transporter activity	GO:0005319	0.14	0.202	APOB|0.600818024763;SCP2|3.03353509075;SLC27A5|4.68484072488;SLC27A2|2.26106113425;AKR1C4|4.44443491462	5	391	560	80205	http://www.ebi.ac.uk/QuickGO/GTerm?id=GO:0005319
7	7	polypeptide N-acetylgalactosaminyltransferase activity	GO:0004653	0.143	0.205	GALNT2|2.13317156166	1	22	560	80205	http://www.ebi.ac.uk/QuickGO/GTerm?id=GO:0004653
6	6	glycine hydroxymethyltransferase activity	GO:0004372	0.143	0.205	SHMT1|5.05601239381	1	22	560	80205	http://www.ebi.ac.uk/QuickGO/GTerm?id=GO:0004372
5	5	superoxide-generating NADPH oxidase activator activity	GO:0016176	0.143	0.205	AGT|0.413798408039	1	22	560	80205	http://www.ebi.ac.uk/QuickGO/GTerm?id=GO:0016176
6	6	retinoid X receptor binding	GO:0046965	0.143	0.205	FUS|0.243501067136	1	22	560	80205	http://www.ebi.ac.uk/QuickGO/GTerm?id=GO:0046965
5	5	Arp2/3 complex binding	GO:0071933	0.143	0.205	ARPC2|0.578745108495	1	22	560	80205	http://www.ebi.ac.uk/QuickGO/GTerm?id=GO:0071933
5	5	organic acid transmembrane transporter activity	GO:0005342	0.148	0.212	SLC27A5|4.68484072488;SLC27A2|2.26106113425;AKR1C4|4.44443491462;SLC25A10|1.7350773743;BSG|0.593368398828	5	398	560	80205	http://www.ebi.ac.uk/QuickGO/GTerm?id=GO:0005342
7	7	death receptor binding	GO:0005123	0.149	0.212	BID|0.405282559943	1	23	560	80205	http://www.ebi.ac.uk/QuickGO/GTerm?id=GO:0005123
6	6	intermembrane cholesterol transfer activity	GO:0120020	0.149	0.212	APOB|0.600818024763	1	23	560	80205	http://www.ebi.ac.uk/QuickGO/GTerm?id=GO:0120020
7	7	cysteine-type endopeptidase inhibitor activity	GO:0004869	0.15	0.214	SERPINB9|0.438910898805;ARRB1|0.323088207659	2	98	560	80205	http://www.ebi.ac.uk/QuickGO/GTerm?id=GO:0004869
5	5	hydrolase activity, hydrolyzing N-glycosyl compounds	GO:0016799	0.15	0.214	RPS3|0.536258308409;APEX1|0.556325060292	2	98	560	80205	http://www.ebi.ac.uk/QuickGO/GTerm?id=GO:0016799
8	8	core promoter binding	GO:0001047	0.152	0.216	HNRNPU|0.321970407377;SAFB|0.248962438274;RBMXL1|0.195738574064	3	192	560	80205	http://www.ebi.ac.uk/QuickGO/GTerm?id=GO:0001047
5	5	TAP2 binding	GO:0046979	0.155	0.219	TAPBP|0.357248534935	1	24	560	80205	http://www.ebi.ac.uk/QuickGO/GTerm?id=GO:0046979
13	7,8,13	peptide antigen-transporting ATPase activity	GO:0015433	0.155	0.219	TAPBP|0.357248534935	1	24	560	80205	http://www.ebi.ac.uk/QuickGO/GTerm?id=GO:0015433
5	5	intermembrane sterol transfer activity	GO:0120015	0.155	0.219	APOB|0.600818024763	1	24	560	80205	http://www.ebi.ac.uk/QuickGO/GTerm?id=GO:0120015
6	6	cytidylyltransferase activity	GO:0070567	0.155	0.219	CMAS|0.311866392979	1	24	560	80205	http://www.ebi.ac.uk/QuickGO/GTerm?id=GO:0070567
6	6	NAD(P)H oxidase activity	GO:0016174	0.155	0.219	AIFM1|1.92252185678	1	24	560	80205	http://www.ebi.ac.uk/QuickGO/GTerm?id=GO:0016174
4	4	catalase activity	GO:0004096	0.155	0.219	GPX7|0.334018519598	1	24	560	80205	http://www.ebi.ac.uk/QuickGO/GTerm?id=GO:0004096
4	4	cation binding	GO:0043169	0.157	0.221	CPS1|3.953142606;AOX1|3.78685452495;LCP1|0.398320048143;ACLY|0.437089310205;ACSM2B|3.39638498579;PKM|0.189464570814;ADH1B|5.34429631356;IQGAP1|0.394473420426;ALDOB|16.0666806918;ADH4|5.43771296763;PYGL|2.95467612717;CNDP2|1.81503831063;ABAT|5.30002806818;ACO1|2.42502563812;HBA2|0.534773543943;HBB|0.577542892277;SOD2|2.012515647;PCK2|4.3711109564;TKFC|5.14082534988;UGP2|3.6731046492;FBP1|2.2878619…	121	15900	560	80205	http://www.ebi.ac.uk/QuickGO/GTerm?id=GO:0043169
5	5	receptor tyrosine kinase binding	GO:0030971	0.157	0.222	RACK1|0.423959982317;YWHAG|0.614719433627	2	101	560	80205	http://www.ebi.ac.uk/QuickGO/GTerm?id=GO:0030971
6	6	palmitoyltransferase activity	GO:0016409	0.16	0.225	CPT2|2.03495938421;GLUL|4.04460832341	2	102	560	80205	http://www.ebi.ac.uk/QuickGO/GTerm?id=GO:0016409
7	7	Rho GDP-dissociation inhibitor activity	GO:0005094	0.161	0.225	ARHGDIA|0.396941965466	1	25	560	80205	http://www.ebi.ac.uk/QuickGO/GTerm?id=GO:0005094
6	6	purine-nucleoside phosphorylase activity	GO:0004731	0.161	0.225	PNP|0.558256480991	1	25	560	80205	http://www.ebi.ac.uk/QuickGO/GTerm?id=GO:0004731
6	6	pyruvate kinase activity	GO:0004743	0.161	0.225	PKM|0.189464570814	1	25	560	80205	http://www.ebi.ac.uk/QuickGO/GTerm?id=GO:0004743
7	6,7	malate dehydrogenase (decarboxylating) (NAD+) activity	GO:0004471	0.161	0.225	ME1|2.20686748008	1	25	560	80205	http://www.ebi.ac.uk/QuickGO/GTerm?id=GO:0004471
3	3	xenobiotic transporter activity	GO:0042910	0.161	0.225	SLC18A1|0.206755842111	1	25	560	80205	http://www.ebi.ac.uk/QuickGO/GTerm?id=GO:0042910
7	7	peptidyl-proline 4-dioxygenase activity	GO:0031545	0.161	0.225	P4HA1|0.249826773248	1	25	560	80205	http://www.ebi.ac.uk/QuickGO/GTerm?id=GO:0031545
5	5	peptide transmembrane transporter activity	GO:1904680	0.165	0.23	TFRC|0.18453930071;TAPBP|0.357248534935	2	104	560	80205	http://www.ebi.ac.uk/QuickGO/GTerm?id=GO:1904680
5	5	ammonium ion binding	GO:0070405	0.165	0.23	ALDOB|16.0666806918;MAOA|3.87178810757	2	104	560	80205	http://www.ebi.ac.uk/QuickGO/GTerm?id=GO:0070405
8	8	RNA polymerase II carboxy-terminal domain kinase activity	GO:0008353	0.167	0.231	MAPK1|0.479299719246	1	26	560	80205	http://www.ebi.ac.uk/QuickGO/GTerm?id=GO:0008353
6	6	malic enzyme activity	GO:0004470	0.167	0.231	ME1|2.20686748008	1	26	560	80205	http://www.ebi.ac.uk/QuickGO/GTerm?id=GO:0004470
7	7	mitogen-activated protein kinase kinase binding	GO:0031434	0.167	0.231	ARRB1|0.323088207659	1	26	560	80205	http://www.ebi.ac.uk/QuickGO/GTerm?id=GO:0031434
5	5	proteasome binding	GO:0070628	0.167	0.231	PSMF1|0.445655247948	1	26	560	80205	http://www.ebi.ac.uk/QuickGO/GTerm?id=GO:0070628
7	7	mitogen-activated protein kinase kinase kinase binding	GO:0031435	0.167	0.231	MAPK1|0.479299719246	1	26	560	80205	http://www.ebi.ac.uk/QuickGO/GTerm?id=GO:0031435
5	5	bile acid transmembrane transporter activity	GO:0015125	0.167	0.231	AKR1C4|4.44443491462	1	26	560	80205	http://www.ebi.ac.uk/QuickGO/GTerm?id=GO:0015125
6	6	glucose-6-phosphate dehydrogenase activity	GO:0004345	0.167	0.231	G6PD|0.337743521134	1	26	560	80205	http://www.ebi.ac.uk/QuickGO/GTerm?id=GO:0004345
7	7	organic cation transmembrane transporter activity	GO:0015101	0.167	0.231	SLC25A20|3.11449876425	1	26	560	80205	http://www.ebi.ac.uk/QuickGO/GTerm?id=GO:0015101
6	6	glucosidase activity	GO:0015926	0.167	0.231	GAA|1.90659709058	1	26	560	80205	http://www.ebi.ac.uk/QuickGO/GTerm?id=GO:0015926
7	7	threonine-type endopeptidase activity	GO:0004298	0.172	0.238	PSMB1|0.493116352247;PSMA2|0.467487598876	2	107	560	80205	http://www.ebi.ac.uk/QuickGO/GTerm?id=GO:0004298
6	6	threonine-type peptidase activity	GO:0070003	0.172	0.238	PSMB1|0.493116352247;PSMA2|0.467487598876	2	107	560	80205	http://www.ebi.ac.uk/QuickGO/GTerm?id=GO:0070003
8	8	5'-3' exodeoxyribonuclease activity	GO:0035312	0.172	0.238	FEN1|0.278548412705	1	27	560	80205	http://www.ebi.ac.uk/QuickGO/GTerm?id=GO:0035312
4	4	complement binding	GO:0001848	0.172	0.238	ITGB2|0.193579756963	1	27	560	80205	http://www.ebi.ac.uk/QuickGO/GTerm?id=GO:0001848
5	5	R-SMAD binding	GO:0070412	0.172	0.238	PARP1|0.268501117905	1	27	560	80205	http://www.ebi.ac.uk/QuickGO/GTerm?id=GO:0070412
8	8	sugar-phosphatase activity	GO:0050308	0.172	0.238	FBP1|2.28786194641	1	27	560	80205	http://www.ebi.ac.uk/QuickGO/GTerm?id=GO:0050308
7	7	microtubule plus-end binding	GO:0051010	0.178	0.245	MAPRE1|0.312732270028	1	28	560	80205	http://www.ebi.ac.uk/QuickGO/GTerm?id=GO:0051010
6	4,5,6	phosphatidylcholine binding	GO:0031210	0.178	0.245	ALDOB|16.0666806918	1	28	560	80205	http://www.ebi.ac.uk/QuickGO/GTerm?id=GO:0031210
7	7	carbohydrate phosphatase activity	GO:0019203	0.178	0.245	FBP1|2.28786194641	1	28	560	80205	http://www.ebi.ac.uk/QuickGO/GTerm?id=GO:0019203
6	6	glycerol-3-phosphate dehydrogenase [NAD(P)+] activity	GO:0047952	0.178	0.245	GPD1|3.46294626208	1	28	560	80205	http://www.ebi.ac.uk/QuickGO/GTerm?id=GO:0047952
4	4	organic hydroxy compound transmembrane transporter activity	GO:1901618	0.179	0.246	SLC18A1|0.206755842111;AKR1C4|4.44443491462	2	110	560	80205	http://www.ebi.ac.uk/QuickGO/GTerm?id=GO:1901618
4	4	cytokine binding	GO:0019955	0.184	0.25	GBP1|0.329191730515;ITGB1|0.383420664918;HMGB1|0.38958228983	3	211	560	80205	http://www.ebi.ac.uk/QuickGO/GTerm?id=GO:0019955
8	6,8	guanylate kinase activity	GO:0004385	0.184	0.25	SCRIB|0.323312232972	1	29	560	80205	http://www.ebi.ac.uk/QuickGO/GTerm?id=GO:0004385
5	5	oxidoreductase activity, acting on NAD(P)H, heme protein as acceptor	GO:0016653	0.184	0.25	CYB5R3|0.554016173932	1	29	560	80205	http://www.ebi.ac.uk/QuickGO/GTerm?id=GO:0016653
6	6	nuclear localization sequence binding	GO:0008139	0.184	0.25	KPNB1|0.539614118252	1	29	560	80205	http://www.ebi.ac.uk/QuickGO/GTerm?id=GO:0008139
8	8	3'-5'-exodeoxyribonuclease activity	GO:0008296	0.184	0.25	APEX1|0.556325060292	1	29	560	80205	http://www.ebi.ac.uk/QuickGO/GTerm?id=GO:0008296
4	4	receptor inhibitor activity	GO:0030547	0.184	0.25	IGSF1|0.327825503554	1	29	560	80205	http://www.ebi.ac.uk/QuickGO/GTerm?id=GO:0030547
10	10	iron ion transmembrane transporter activity	GO:0005381	0.184	0.25	TFRC|0.18453930071	1	29	560	80205	http://www.ebi.ac.uk/QuickGO/GTerm?id=GO:0005381
6	6	peptidyl-proline dioxygenase activity	GO:0031543	0.184	0.25	P4HA1|0.249826773248	1	29	560	80205	http://www.ebi.ac.uk/QuickGO/GTerm?id=GO:0031543
5	5	dynein light intermediate chain binding	GO:0051959	0.184	0.25	DYNC1H1|0.536258308409	1	29	560	80205	http://www.ebi.ac.uk/QuickGO/GTerm?id=GO:0051959
6	6	O-acyltransferase activity	GO:0008374	0.184	0.251	SOAT1|4.10391258135;CPT2|2.03495938421	2	112	560	80205	http://www.ebi.ac.uk/QuickGO/GTerm?id=GO:0008374
9	9	peptide-lysine-N-acetyltransferase activity	GO:0061733	0.187	0.254	ARRB1|0.323088207659;EDF1|0.527411158534	2	113	560	80205	http://www.ebi.ac.uk/QuickGO/GTerm?id=GO:0061733
10	10	histone acetyltransferase activity	GO:0004402	0.189	0.257	ARRB1|0.323088207659;EDF1|0.527411158534	2	114	560	80205	http://www.ebi.ac.uk/QuickGO/GTerm?id=GO:0004402
6	6	RNA polymerase II repressing transcription factor binding	GO:0001103	0.19	0.257	DDRGK1|0.46911059825	1	30	560	80205	http://www.ebi.ac.uk/QuickGO/GTerm?id=GO:0001103
6	6	7S RNA binding	GO:0008312	0.19	0.257	SRP9|0.351111218934	1	30	560	80205	http://www.ebi.ac.uk/QuickGO/GTerm?id=GO:0008312
4	4	oxygen transporter activity	GO:0005344	0.194	0.262	HBA2|0.534773543943;HBB|0.577542892277	2	116	560	80205	http://www.ebi.ac.uk/QuickGO/GTerm?id=GO:0005344
5	5	thiolester hydrolase activity	GO:0016790	0.194	0.262	ACAA2|5.00024921034;BAAT|2.84218408636	2	116	560	80205	http://www.ebi.ac.uk/QuickGO/GTerm?id=GO:0016790
8	8	histone-arginine N-methyltransferase activity	GO:0008469	0.195	0.262	PRMT1|0.179742066606	1	31	560	80205	http://www.ebi.ac.uk/QuickGO/GTerm?id=GO:0008469
4	4	protein-lipid complex binding	GO:0071814	0.195	0.262	APOL2|0.274142897147	1	31	560	80205	http://www.ebi.ac.uk/QuickGO/GTerm?id=GO:0071814
5	5	oxidoreductase activity, acting on a sulfur group of donors, oxygen as acceptor	GO:0016670	0.195	0.262	SELENBP1|2.27048420429	1	31	560	80205	http://www.ebi.ac.uk/QuickGO/GTerm?id=GO:0016670
11	9,11	ATP-dependent microtubule motor activity, minus-end-directed	GO:0008569	0.195	0.262	DYNC1H1|0.536258308409	1	31	560	80205	http://www.ebi.ac.uk/QuickGO/GTerm?id=GO:0008569
4	4	modified amino acid transmembrane transporter activity	GO:0072349	0.195	0.262	SLC25A20|3.11449876425	1	31	560	80205	http://www.ebi.ac.uk/QuickGO/GTerm?id=GO:0072349
5	5	lipoprotein particle binding	GO:0071813	0.195	0.262	APOL2|0.274142897147	1	31	560	80205	http://www.ebi.ac.uk/QuickGO/GTerm?id=GO:0071813
9	9	enhancer sequence-specific DNA binding	GO:0001158	0.197	0.264	SUB1|0.193848301587;HMGB2|0.230685623163	2	117	560	80205	http://www.ebi.ac.uk/QuickGO/GTerm?id=GO:0001158
5	4,5	peptide antigen binding	GO:0042605	0.2	0.267	HLA-A|0.329191730515;TAPBP|0.357248534935	2	118	560	80205	http://www.ebi.ac.uk/QuickGO/GTerm?id=GO:0042605
6	6	deoxyribonuclease activity	GO:0004536	0.2	0.267	RPS3|0.536258308409;APEX1|0.556325060292;FEN1|0.278548412705	3	220	560	80205	http://www.ebi.ac.uk/QuickGO/GTerm?id=GO:0004536
8	8	oxidized purine nucleobase lesion DNA N-glycosylase activity	GO:0008534	0.201	0.268	RPS3|0.536258308409	1	32	560	80205	http://www.ebi.ac.uk/QuickGO/GTerm?id=GO:0008534
6	6	interleukin-1 receptor binding	GO:0005149	0.201	0.268	ERAP1|0.519429551649	1	32	560	80205	http://www.ebi.ac.uk/QuickGO/GTerm?id=GO:0005149
4	4	14-3-3 protein binding	GO:0071889	0.201	0.268	YWHAQ|0.428688018317	1	32	560	80205	http://www.ebi.ac.uk/QuickGO/GTerm?id=GO:0071889
5	5	thyroid hormone receptor binding	GO:0046966	0.201	0.268	FUS|0.243501067136	1	32	560	80205	http://www.ebi.ac.uk/QuickGO/GTerm?id=GO:0046966
4	4	beta-2-microglobulin binding	GO:0030881	0.201	0.268	HLA-A|0.329191730515	1	32	560	80205	http://www.ebi.ac.uk/QuickGO/GTerm?id=GO:0030881
6	6	isocitrate dehydrogenase activity	GO:0004448	0.201	0.268	IDH3A|0.360982298881	1	32	560	80205	http://www.ebi.ac.uk/QuickGO/GTerm?id=GO:0004448
10	10	ATP-dependent DNA helicase activity	GO:0004003	0.202	0.269	XRCC6|0.274713554394;XRCC5|0.424253950853	2	119	560	80205	http://www.ebi.ac.uk/QuickGO/GTerm?id=GO:0004003
4	4	chromatin DNA binding	GO:0031490	0.205	0.272	HNRNPU|0.321970407377;APEX1|0.556325060292	2	120	560	80205	http://www.ebi.ac.uk/QuickGO/GTerm?id=GO:0031490
8	8	DNA replication origin binding	GO:0003688	0.206	0.273	MCM3|0.458184322338	1	33	560	80205	http://www.ebi.ac.uk/QuickGO/GTerm?id=GO:0003688
3	3	peroxiredoxin activity	GO:0051920	0.206	0.273	PRDX2|0.551716870021	1	33	560	80205	http://www.ebi.ac.uk/QuickGO/GTerm?id=GO:0051920
6	6	lysozyme activity	GO:0003796	0.206	0.273	LYZ|0.268315071598	1	33	560	80205	http://www.ebi.ac.uk/QuickGO/GTerm?id=GO:0003796
6	6	phosphorylase activity	GO:0004645	0.206	0.273	PYGL|2.95467612717	1	33	560	80205	http://www.ebi.ac.uk/QuickGO/GTerm?id=GO:0004645
2	2	electron carrier activity	GO:0009055	0.21	0.278	AOX1|3.78685452495;ALDH2|6.13473063869;AKR1A1|1.56808090815;PHGDH|0.371130892657;AIFM1|1.92252185678;AKR7A3|10.7331377991;HSD17B6|9.99356900523;AKR1C4|4.44443491462;CYP1A2|3.14269006667;ETFDH|3.06099353965;CYB5A|3.19762332141;RDH16|4.95883079976;SH3BGRL3|0.481297221551;ME1|2.20686748008;GLRX3|0.374749900439;NQO2|4.83997635688;UQCRFS1|2.87388035309;NDUFAF2|2.12579134872	18	2082	560	80205	http://www.ebi.ac.uk/QuickGO/GTerm?id=GO:0009055
7	7	protein-L-isoaspartate (D-aspartate) O-methyltransferase activity	GO:0004719	0.212	0.28	PCMT1|2.19618562757	1	34	560	80205	http://www.ebi.ac.uk/QuickGO/GTerm?id=GO:0004719
6	6	transcriptional activator activity, RNA polymerase II distal enhancer sequence-specific binding	GO:0001205	0.212	0.28	SUB1|0.193848301587	1	34	560	80205	http://www.ebi.ac.uk/QuickGO/GTerm?id=GO:0001205
5	5	protein kinase A regulatory subunit binding	GO:0034237	0.212	0.28	ACBD3|0.474013482564	1	34	560	80205	http://www.ebi.ac.uk/QuickGO/GTerm?id=GO:0034237
4	4	dioxygenase activity	GO:0051213	0.214	0.282	HGD|2.49320238855;HPD|5.11239745281;P4HA1|0.249826773248	3	228	560	80205	http://www.ebi.ac.uk/QuickGO/GTerm?id=GO:0051213
7	7	serine-type endopeptidase inhibitor activity	GO:0004867	0.214	0.282	AGT|0.413798408039;SERPINB9|0.438910898805;SERPINF1|0.434973676354	3	228	560	80205	http://www.ebi.ac.uk/QuickGO/GTerm?id=GO:0004867
6	4,6	nuclear import signal receptor activity	GO:0061608	0.218	0.285	KPNB1|0.539614118252	1	35	560	80205	http://www.ebi.ac.uk/QuickGO/GTerm?id=GO:0061608
6	6	3-chloroallyl aldehyde dehydrogenase activity	GO:0004028	0.218	0.285	ALDH1A1|2.36690204351	1	35	560	80205	http://www.ebi.ac.uk/QuickGO/GTerm?id=GO:0004028
5	4,5	heparan sulfate proteoglycan binding	GO:0043395	0.218	0.285	CFH|0.36248670822	1	35	560	80205	http://www.ebi.ac.uk/QuickGO/GTerm?id=GO:0043395
7	7	oxidized base lesion DNA N-glycosylase activity	GO:0000702	0.218	0.285	RPS3|0.536258308409	1	35	560	80205	http://www.ebi.ac.uk/QuickGO/GTerm?id=GO:0000702
5	5	transferase activity, transferring hexosyl groups	GO:0016758	0.218	0.286	PYGL|2.95467612717;UGT2B7|8.74222191281;UGT1A6|5.03851991979;UGT2B4|5.66077664131;UGT1A9|2.33755449712;GALNT2|2.13317156166;UGT1A4|8.4444297411;COLGALT1|0.474013482564;UGT2B15|4.71415763125;DPM3|0.205043227799	10	1070	560	80205	http://www.ebi.ac.uk/QuickGO/GTerm?id=GO:0016758
5	5	oxidoreductase activity, acting on the CH-NH group of donors, NAD or NADP as acceptor	GO:0016646	0.222	0.291	ALDH1L1|6.50703358506;BLVRB|1.53900722016	2	127	560	80205	http://www.ebi.ac.uk/QuickGO/GTerm?id=GO:0016646
6	6	tumor necrosis factor receptor superfamily binding	GO:0032813	0.222	0.291	ERAP1|0.519429551649;BID|0.405282559943	2	127	560	80205	http://www.ebi.ac.uk/QuickGO/GTerm?id=GO:0032813
5	5	NF-kappaB binding	GO:0051059	0.223	0.291	APEX1|0.556325060292	1	36	560	80205	http://www.ebi.ac.uk/QuickGO/GTerm?id=GO:0051059
6	6	protein transmembrane transporter activity	GO:0008320	0.223	0.291	TFRC|0.18453930071	1	36	560	80205	http://www.ebi.ac.uk/QuickGO/GTerm?id=GO:0008320
8	8	peptide N-acetyltransferase activity	GO:0034212	0.228	0.297	ARRB1|0.323088207659;EDF1|0.527411158534	2	129	560	80205	http://www.ebi.ac.uk/QuickGO/GTerm?id=GO:0034212
4	4	lipopolysaccharide binding	GO:0001530	0.228	0.297	HMGB1|0.38958228983	1	37	560	80205	http://www.ebi.ac.uk/QuickGO/GTerm?id=GO:0001530
6	6	ubiquitin conjugating enzyme binding	GO:0031624	0.228	0.297	UBE2V1|0.361984543095	1	37	560	80205	http://www.ebi.ac.uk/QuickGO/GTerm?id=GO:0031624
6	6	RNA cap binding	GO:0000339	0.228	0.297	EIF4A1|0.390122740087	1	37	560	80205	http://www.ebi.ac.uk/QuickGO/GTerm?id=GO:0000339
3	3	translation repressor activity	GO:0030371	0.228	0.297	SHMT1|5.05601239381	1	37	560	80205	http://www.ebi.ac.uk/QuickGO/GTerm?id=GO:0030371
8	8	protein-arginine omega-N asymmetric methyltransferase activity	GO:0035242	0.228	0.297	PRMT1|0.179742066606	1	37	560	80205	http://www.ebi.ac.uk/QuickGO/GTerm?id=GO:0035242
5	5	transferase activity, transferring pentosyl groups	GO:0016763	0.229	0.297	PNP|0.558256480991;PARP1|0.268501117905;HPRT1|0.57275894899	3	236	560	80205	http://www.ebi.ac.uk/QuickGO/GTerm?id=GO:0016763
7	7	endonuclease activity, active with either ribo- or deoxyribonucleic acids and producing 5'-phosphomonoesters	GO:0016893	0.233	0.302	APEX1|0.556325060292;FEN1|0.278548412705	2	131	560	80205	http://www.ebi.ac.uk/QuickGO/GTerm?id=GO:0016893
5	5	transcriptional repressor activity, RNA polymerase II transcription factor binding	GO:0001191	0.233	0.302	FBP1|2.28786194641;HDGF|0.432568345292	2	131	560	80205	http://www.ebi.ac.uk/QuickGO/GTerm?id=GO:0001191
4	4	nucleoside-triphosphatase regulator activity	GO:0060589	0.236	0.306	ALDH1A1|2.36690204351;IQGAP1|0.394473420426;PFN1|0.535144349213;ARHGDIA|0.396941965466;GDI1|0.662503508523;IPO7|0.295657750061;RANGAP1|0.417254640578;ARHGAP1|0.400257405328;SH3BGRL3|0.481297221551;ARRB1|0.323088207659	10	1092	560	80205	http://www.ebi.ac.uk/QuickGO/GTerm?id=GO:0060589
5	5	WW domain binding	GO:0050699	0.239	0.309	DNM2|0.330105710254	1	39	560	80205	http://www.ebi.ac.uk/QuickGO/GTerm?id=GO:0050699
5	5	SH2 domain binding	GO:0042169	0.239	0.309	RACK1|0.423959982317	1	39	560	80205	http://www.ebi.ac.uk/QuickGO/GTerm?id=GO:0042169
7	5,7	methyl-CpG binding	GO:0008327	0.239	0.309	PRMT1|0.179742066606	1	39	560	80205	http://www.ebi.ac.uk/QuickGO/GTerm?id=GO:0008327
8	8	enhancer binding	GO:0035326	0.24	0.31	SUB1|0.193848301587;HMGB2|0.230685623163	2	134	560	80205	http://www.ebi.ac.uk/QuickGO/GTerm?id=GO:0035326
3	3	catalytic activity, acting on DNA	GO:0140097	0.241	0.31	XRCC6|0.274713554394;XRCC5|0.424253950853;APEX1|0.556325060292;MCM3|0.458184322338;FEN1|0.278548412705	5	476	560	80205	http://www.ebi.ac.uk/QuickGO/GTerm?id=GO:0140097
6	6	RNA polymerase II transcription corepressor activity	GO:0001106	0.244	0.313	HDGF|0.432568345292	1	40	560	80205	http://www.ebi.ac.uk/QuickGO/GTerm?id=GO:0001106
6	6	DNA ligase (ATP) activity	GO:0003910	0.244	0.313	PARP1|0.268501117905	1	40	560	80205	http://www.ebi.ac.uk/QuickGO/GTerm?id=GO:0003910
4	4	vitamin transmembrane transporter activity	GO:0090482	0.244	0.313	SLC2A2|3.1689392437	1	40	560	80205	http://www.ebi.ac.uk/QuickGO/GTerm?id=GO:0090482
6	6	cyclohydrolase activity	GO:0019238	0.244	0.313	ATIC|0.294226684305	1	40	560	80205	http://www.ebi.ac.uk/QuickGO/GTerm?id=GO:0019238
4	4	intermembrane lipid transfer activity	GO:0120013	0.244	0.313	APOB|0.600818024763	1	40	560	80205	http://www.ebi.ac.uk/QuickGO/GTerm?id=GO:0120013
5	5	mannose binding	GO:0005537	0.244	0.313	BSG|0.593368398828	1	40	560	80205	http://www.ebi.ac.uk/QuickGO/GTerm?id=GO:0005537
7	7	carboxyl-O-methyltransferase activity	GO:0010340	0.244	0.313	PCMT1|2.19618562757	1	40	560	80205	http://www.ebi.ac.uk/QuickGO/GTerm?id=GO:0010340
8	7,8	protein carboxyl O-methyltransferase activity	GO:0051998	0.244	0.313	PCMT1|2.19618562757	1	40	560	80205	http://www.ebi.ac.uk/QuickGO/GTerm?id=GO:0051998
8	8	endoribonuclease activity, producing 3'-phosphomonoesters	GO:0016892	0.25	0.319	RIDA|3.21317598703	1	41	560	80205	http://www.ebi.ac.uk/QuickGO/GTerm?id=GO:0016892
6	6	exonuclease activity	GO:0004527	0.254	0.325	APEX1|0.556325060292;FEN1|0.278548412705;PDE12|0.423666217473	3	250	560	80205	http://www.ebi.ac.uk/QuickGO/GTerm?id=GO:0004527
5	5	dynein complex binding	GO:0070840	0.255	0.325	DCTN1|0.450937689191	1	42	560	80205	http://www.ebi.ac.uk/QuickGO/GTerm?id=GO:0070840
4	4	folic acid binding	GO:0005542	0.255	0.325	FTCD|5.1873582186	1	42	560	80205	http://www.ebi.ac.uk/QuickGO/GTerm?id=GO:0005542
5	5	DNA ligase activity	GO:0003909	0.26	0.331	PARP1|0.268501117905	1	43	560	80205	http://www.ebi.ac.uk/QuickGO/GTerm?id=GO:0003909
5	5	ubiquitin-like protein conjugating enzyme binding	GO:0044390	0.26	0.331	UBE2V1|0.361984543095	1	43	560	80205	http://www.ebi.ac.uk/QuickGO/GTerm?id=GO:0044390
7	6,7	lysophospholipase activity	GO:0004622	0.26	0.331	MGLL|2.31498043398	1	43	560	80205	http://www.ebi.ac.uk/QuickGO/GTerm?id=GO:0004622
5	5	metal ion binding	GO:0046872	0.264	0.336	CPS1|3.953142606;AOX1|3.78685452495;LCP1|0.398320048143;ACLY|0.437089310205;ACSM2B|3.39638498579;PKM|0.189464570814;ADH1B|5.34429631356;IQGAP1|0.394473420426;ADH4|5.43771296763;CNDP2|1.81503831063;ABAT|5.30002806818;ACO1|2.42502563812;HBA2|0.534773543943;HBB|0.577542892277;SOD2|2.012515647;PCK2|4.3711109564;TKFC|5.14082534988;UGP2|3.6731046492;FBP1|2.28786194641;KPNB1|0.539614118252;SHMT1|5.05601…	116	15707	560	80205	http://www.ebi.ac.uk/QuickGO/GTerm?id=GO:0046872
8	8	androgen receptor binding	GO:0050681	0.265	0.336	RAN|0.18124335411	1	44	560	80205	http://www.ebi.ac.uk/QuickGO/GTerm?id=GO:0050681
7	7	6-phosphofructokinase activity	GO:0003872	0.265	0.336	PFKL|0.351598299978	1	44	560	80205	http://www.ebi.ac.uk/QuickGO/GTerm?id=GO:0003872
5	5	peptidyl-prolyl cis-trans isomerase activity	GO:0003755	0.268	0.339	PPIB|0.551716870021;FKBP1A|0.305236628167;FKBP11|0.529976391699	3	257	560	80205	http://www.ebi.ac.uk/QuickGO/GTerm?id=GO:0003755
4	4	growth factor binding	GO:0019838	0.268	0.339	RPS19|0.335410556221;RPS2|0.500346693731;S100A13|0.253665636645	3	257	560	80205	http://www.ebi.ac.uk/QuickGO/GTerm?id=GO:0019838
5	5	nuclease activity	GO:0004518	0.268	0.339	RPS3|0.536258308409;APEX1|0.556325060292;LACTB2|4.813212104;TSN|0.187895184758;RIDA|3.21317598703;FEN1|0.278548412705;PDE12|0.423666217473	7	746	560	80205	http://www.ebi.ac.uk/QuickGO/GTerm?id=GO:0004518
7	7	3'-5' exonuclease activity	GO:0008408	0.269	0.34	APEX1|0.556325060292;PDE12|0.423666217473	2	145	560	80205	http://www.ebi.ac.uk/QuickGO/GTerm?id=GO:0008408
6	5,6	calcium-dependent phospholipid binding	GO:0005544	0.269	0.34	ANXA1|0.425137080032;ANXA11|0.356259403537;ANXA7|0.39310864607	3	258	560	80205	http://www.ebi.ac.uk/QuickGO/GTerm?id=GO:0005544
7	7	inositol phosphate phosphatase activity	GO:0052745	0.27	0.341	INPP1|0.264621098719	1	45	560	80205	http://www.ebi.ac.uk/QuickGO/GTerm?id=GO:0052745
10	8,9,10	proton-transporting ATP synthase activity, rotational mechanism	GO:0046933	0.27	0.341	ATP5F1D|0.623732785957	1	45	560	80205	http://www.ebi.ac.uk/QuickGO/GTerm?id=GO:0046933
4	4	cis-trans isomerase activity	GO:0016859	0.273	0.344	PPIB|0.551716870021;FKBP1A|0.305236628167;FKBP11|0.529976391699	3	260	560	80205	http://www.ebi.ac.uk/QuickGO/GTerm?id=GO:0016859
8	7,8	phosphatidylinositol-3,4,5-trisphosphate binding	GO:0005547	0.276	0.346	IQGAP1|0.394473420426	1	46	560	80205	http://www.ebi.ac.uk/QuickGO/GTerm?id=GO:0005547
4	4	promoter-specific chromatin binding	GO:1990841	0.276	0.346	HNRNPU|0.321970407377	1	46	560	80205	http://www.ebi.ac.uk/QuickGO/GTerm?id=GO:1990841
5	5	cytoskeletal adaptor activity	GO:0008093	0.276	0.346	ACTR1A|0.585199320737	1	46	560	80205	http://www.ebi.ac.uk/QuickGO/GTerm?id=GO:0008093
5	4,5	thiamine pyrophosphate binding	GO:0030976	0.286	0.358	HACL1|2.73776762618	1	48	560	80205	http://www.ebi.ac.uk/QuickGO/GTerm?id=GO:0030976
5	5	transferrin receptor binding	GO:1990459	0.286	0.358	SNX2|0.393653988285	1	48	560	80205	http://www.ebi.ac.uk/QuickGO/GTerm?id=GO:1990459
8	8	Rab GTPase binding	GO:0017137	0.286	0.359	NDRG1|0.440434687063;GDI1|0.662503508523;ARHGAP1|0.400257405328	3	267	560	80205	http://www.ebi.ac.uk/QuickGO/GTerm?id=GO:0017137
4	4	ion channel regulator activity	GO:0099106	0.289	0.362	RACK1|0.423959982317;FKBP1A|0.305236628167	2	153	560	80205	http://www.ebi.ac.uk/QuickGO/GTerm?id=GO:0099106
7	6,7	UDP-galactosyltransferase activity	GO:0035250	0.291	0.363	COLGALT1|0.474013482564	1	49	560	80205	http://www.ebi.ac.uk/QuickGO/GTerm?id=GO:0035250
8	8	endodeoxyribonuclease activity, producing 5'-phosphomonoesters	GO:0016888	0.296	0.369	FEN1|0.278548412705	1	50	560	80205	http://www.ebi.ac.uk/QuickGO/GTerm?id=GO:0016888
6	6	phospholipase inhibitor activity	GO:0004859	0.296	0.369	ANXA1|0.425137080032	1	50	560	80205	http://www.ebi.ac.uk/QuickGO/GTerm?id=GO:0004859
5	5	GTPase regulator activity	GO:0030695	0.297	0.37	ALDH1A1|2.36690204351;IQGAP1|0.394473420426;ARHGDIA|0.396941965466;GDI1|0.662503508523;IPO7|0.295657750061;RANGAP1|0.417254640578;ARHGAP1|0.400257405328;SH3BGRL3|0.481297221551;ARRB1|0.323088207659	9	1032	560	80205	http://www.ebi.ac.uk/QuickGO/GTerm?id=GO:0030695
7	7	5'-3' exonuclease activity	GO:0008409	0.301	0.374	FEN1|0.278548412705	1	51	560	80205	http://www.ebi.ac.uk/QuickGO/GTerm?id=GO:0008409
7	7	zinc ion binding	GO:0008270	0.304	0.378	ADH1B|5.34429631356;ADH4|5.43771296763;KPNB1|0.539614118252;SHMT1|5.05601239381;ERAP1|0.519429551649;TRIM28|0.374490233606;SORD|2.90593009914;PTGR1|4.2339375795;PARP1|0.268501117905;CA2|3.00007797857;ALAD|2.1361308161;ADH6|4.91775546902;ADH1C|4.3469394501;DPYS|3.85037777241;SOD1|3.4749687406;LASP1|0.358986127656;LACTB2|4.813212104;PDXK|1.53368265967;S100A9|0.331481440075;FUS|0.243501067136;TIMM13…	29	3733	560	80205	http://www.ebi.ac.uk/QuickGO/GTerm?id=GO:0008270
8	3,8	MAP kinase kinase activity	GO:0004708	0.305	0.379	MAPK1|0.479299719246	1	52	560	80205	http://www.ebi.ac.uk/QuickGO/GTerm?id=GO:0004708
5	5	SUMO transferase activity	GO:0019789	0.305	0.379	SUMO2|0.252612861622	1	52	560	80205	http://www.ebi.ac.uk/QuickGO/GTerm?id=GO:0019789
5	5	oxidoreductase activity, acting on NAD(P)H, oxygen as acceptor	GO:0050664	0.305	0.379	AIFM1|1.92252185678	1	52	560	80205	http://www.ebi.ac.uk/QuickGO/GTerm?id=GO:0050664
4	4	transferase activity, transferring sulfur-containing groups	GO:0016782	0.307	0.381	SULT1A1|4.6815945659;SULT2A1|6.58416276223;AMACR|4.20177817604	3	278	560	80205	http://www.ebi.ac.uk/QuickGO/GTerm?id=GO:0016782
5	5	4 iron, 4 sulfur cluster binding	GO:0051539	0.31	0.384	ACO1|2.42502563812;DPYD|0.425726853874	2	161	560	80205	http://www.ebi.ac.uk/QuickGO/GTerm?id=GO:0051539
5	5	transaminase activity	GO:0008483	0.31	0.384	ABAT|5.30002806818;GOT2|2.59547753388	2	161	560	80205	http://www.ebi.ac.uk/QuickGO/GTerm?id=GO:0008483
9	7,8,9	cation:chloride symporter activity	GO:0015377	0.315	0.389	SLC18A1|0.206755842111	1	54	560	80205	http://www.ebi.ac.uk/QuickGO/GTerm?id=GO:0015377
6	6	snoRNA binding	GO:0030515	0.315	0.389	SNU13|0.179866697501	1	54	560	80205	http://www.ebi.ac.uk/QuickGO/GTerm?id=GO:0030515
5	5	ephrin receptor binding	GO:0046875	0.315	0.389	GRB2|0.369590607818	1	54	560	80205	http://www.ebi.ac.uk/QuickGO/GTerm?id=GO:0046875
3	3	hydrolase activity	GO:0016787	0.32	0.395	CPS1|3.953142606;DYNC1H1|0.536258308409;EEF2|0.47434215757;CES1|12.9152171921;TUBB4B|0.544876056107;GANAB|0.47731050707;ATIC|0.294226684305;EPHX1|2.83628007136;HSP90AA1|0.563309614249;GATM|2.51228476229;CNDP2|1.81503831063;XRCC6|0.274713554394;XRCC5|0.424253950853;ACAA2|5.00024921034;FBP1|2.28786194641;HP|5.40764333211;IARS2|0.287373712009;EIF4A1|0.390122740087;AHCY|0.36729215832;ERAP1|0.51942955…	91	12404	560	80205	http://www.ebi.ac.uk/QuickGO/GTerm?id=GO:0016787
10	10	DNA-dependent ATPase activity	GO:0008094	0.322	0.397	XRCC6|0.274713554394;XRCC5|0.424253950853;ANXA1|0.425137080032	3	286	560	80205	http://www.ebi.ac.uk/QuickGO/GTerm?id=GO:0008094
4	4	ligase activity, forming phosphoric ester bonds	GO:0016886	0.325	0.399	PARP1|0.268501117905	1	56	560	80205	http://www.ebi.ac.uk/QuickGO/GTerm?id=GO:0016886
10	10	ATP-dependent microtubule motor activity	GO:1990939	0.325	0.399	DYNC1H1|0.536258308409	1	56	560	80205	http://www.ebi.ac.uk/QuickGO/GTerm?id=GO:1990939
4	4	receptor activator activity	GO:0030546	0.325	0.399	AGT|0.413798408039	1	56	560	80205	http://www.ebi.ac.uk/QuickGO/GTerm?id=GO:0030546
3	3	quaternary ammonium group binding	GO:0050997	0.329	0.404	ALDOB|16.0666806918	1	57	560	80205	http://www.ebi.ac.uk/QuickGO/GTerm?id=GO:0050997
12	6,7,12	peptide-transporting ATPase activity	GO:0015440	0.329	0.404	TAPBP|0.357248534935	1	57	560	80205	http://www.ebi.ac.uk/QuickGO/GTerm?id=GO:0015440
7	7	dipeptidase activity	GO:0016805	0.329	0.404	CNDP2|1.81503831063	1	57	560	80205	http://www.ebi.ac.uk/QuickGO/GTerm?id=GO:0016805
3	3	antigen binding	GO:0003823	0.334	0.41	HSP90AA1|0.563309614249;ANXA11|0.356259403537;HLA-A|0.329191730515;TAPBP|0.357248534935	4	418	560	80205	http://www.ebi.ac.uk/QuickGO/GTerm?id=GO:0003823
5	5	heme binding	GO:0020037	0.338	0.413	HBA2|0.534773543943;HBB|0.577542892277;CYP3A4|2.85600795937;CYP2C9|4.08688033086;CYP2C8|2.69820506868;HMOX1|0.291991848653;CYP2A6|2.99592186885;CYP1A2|3.14269006667;LOC107987478|3.85037777241;MPO|0.408667664244;HEBP1|1.84676462146;CYB5A|3.19762332141;CYB5B|0.272815969264	13	1611	560	80205	http://www.ebi.ac.uk/QuickGO/GTerm?id=GO:0020037
8	8	3'-5'-exoribonuclease activity	GO:0000175	0.339	0.413	PDE12|0.423666217473	1	59	560	80205	http://www.ebi.ac.uk/QuickGO/GTerm?id=GO:0000175
7	7	protein-arginine N-methyltransferase activity	GO:0016274	0.339	0.413	PRMT1|0.179742066606	1	59	560	80205	http://www.ebi.ac.uk/QuickGO/GTerm?id=GO:0016274
9	8,9	glucose transmembrane transporter activity	GO:0005355	0.339	0.413	SLC2A2|3.1689392437	1	59	560	80205	http://www.ebi.ac.uk/QuickGO/GTerm?id=GO:0005355
7	7	arginine N-methyltransferase activity	GO:0016273	0.339	0.413	PRMT1|0.179742066606	1	59	560	80205	http://www.ebi.ac.uk/QuickGO/GTerm?id=GO:0016273
3	3	catalytic activity, acting on a protein	GO:0140096	0.341	0.416	CPS1|3.953142606;PRKDC|0.225000482448;HSP90AA1|0.563309614249;GAPDH|0.62720110226;CNDP2|1.81503831063;HP|5.40764333211;ERAP1|0.519429551649;GLUL|4.04460832341;PPIB|0.551716870021;ABHD14A-ACY1|1.83019833626;CTSB|0.409802303819;ERO1A|0.346277367028;PARP1|0.268501117905;ERP29|0.458819941156;PPP1CB|0.390393246304;OTUB1|0.409802303819;MAPK1|0.479299719246;P4HA1|0.249826773248;LTF|0.333324669273;PSMB1|…	43	5747	560	80205	http://www.ebi.ac.uk/QuickGO/GTerm?id=GO:0140096
6	6	carbohydrate kinase activity	GO:0019200	0.346	0.421	PFKL|0.351598299978;NAGK|0.361733721468	2	175	560	80205	http://www.ebi.ac.uk/QuickGO/GTerm?id=GO:0019200
6	5,6	GTPase activator activity	GO:0005096	0.347	0.422	ALDH1A1|2.36690204351;IQGAP1|0.394473420426;ARHGDIA|0.396941965466;GDI1|0.662503508523;RANGAP1|0.417254640578;ARHGAP1|0.400257405328;SH3BGRL3|0.481297221551;ARRB1|0.323088207659	8	951	560	80205	http://www.ebi.ac.uk/QuickGO/GTerm?id=GO:0005096
7	7	endonuclease activity, active with either ribo- or deoxyribonucleic acids and producing 3'-phosphomonoesters	GO:0016894	0.348	0.422	RIDA|3.21317598703	1	61	560	80205	http://www.ebi.ac.uk/QuickGO/GTerm?id=GO:0016894
5	5	ATPase regulator activity	GO:0060590	0.348	0.422	PFN1|0.535144349213	1	61	560	80205	http://www.ebi.ac.uk/QuickGO/GTerm?id=GO:0060590
6	6	aminoacyl-tRNA editing activity	GO:0002161	0.348	0.422	IARS2|0.287373712009	1	61	560	80205	http://www.ebi.ac.uk/QuickGO/GTerm?id=GO:0002161
7	7	sequence-specific double-stranded DNA binding	GO:1990837	0.35	0.425	HNRNPU|0.321970407377;PARP1|0.268501117905;SUB1|0.193848301587;MCM3|0.458184322338;LRRFIP1|0.472701058375;SAFB|0.248962438274;HMGB2|0.230685623163;HNRNPDL|0.277584708407	8	954	560	80205	http://www.ebi.ac.uk/QuickGO/GTerm?id=GO:1990837
3	3	structural constituent of eye lens	GO:0005212	0.357	0.432	CRYAB|4.44443491462	1	63	560	80205	http://www.ebi.ac.uk/QuickGO/GTerm?id=GO:0005212
7	7	protein serine/threonine kinase inhibitor activity	GO:0030291	0.357	0.432	YWHAG|0.614719433627	1	63	560	80205	http://www.ebi.ac.uk/QuickGO/GTerm?id=GO:0030291
6	5,6	L-ascorbic acid binding	GO:0031418	0.357	0.432	P4HA1|0.249826773248	1	63	560	80205	http://www.ebi.ac.uk/QuickGO/GTerm?id=GO:0031418
6	6	acetyltransferase activity	GO:0016407	0.359	0.433	ACAA2|5.00024921034;ARRB1|0.323088207659;EDF1|0.527411158534	3	305	560	80205	http://www.ebi.ac.uk/QuickGO/GTerm?id=GO:0016407
4	4	transferase activity, transferring glycosyl groups	GO:0016757	0.361	0.436	PYGL|2.95467612717;UGT2B7|8.74222191281;UGT1A6|5.03851991979;PNP|0.558256480991;PARP1|0.268501117905;HPRT1|0.57275894899;UGT2B4|5.66077664131;UGT1A9|2.33755449712;GALNT2|2.13317156166;UGT1A4|8.4444297411;COLGALT1|0.474013482564;UGT2B15|4.71415763125;DPM3|0.205043227799	13	1641	560	80205	http://www.ebi.ac.uk/QuickGO/GTerm?id=GO:0016757
6	6	uridylyltransferase activity	GO:0070569	0.361	0.436	UGP2|3.6731046492	1	64	560	80205	http://www.ebi.ac.uk/QuickGO/GTerm?id=GO:0070569
6	6	carbonate dehydratase activity	GO:0004089	0.361	0.436	CA2|3.00007797857	1	64	560	80205	http://www.ebi.ac.uk/QuickGO/GTerm?id=GO:0004089
5	5	amide transmembrane transporter activity	GO:0042887	0.366	0.44	TFRC|0.18453930071;TAPBP|0.357248534935	2	183	560	80205	http://www.ebi.ac.uk/QuickGO/GTerm?id=GO:0042887
5	5	retinoic acid receptor binding	GO:0042974	0.366	0.44	FUS|0.243501067136	1	65	560	80205	http://www.ebi.ac.uk/QuickGO/GTerm?id=GO:0042974
6	6	alpha-tubulin binding	GO:0043014	0.366	0.44	ARL8B|0.366529189297	1	65	560	80205	http://www.ebi.ac.uk/QuickGO/GTerm?id=GO:0043014
3	3	nucleocytoplasmic transporter activity	GO:0005487	0.366	0.44	RAN|0.18124335411	1	65	560	80205	http://www.ebi.ac.uk/QuickGO/GTerm?id=GO:0005487
4	4	tetrapyrrole binding	GO:0046906	0.367	0.44	HBA2|0.534773543943;HBB|0.577542892277;CYP3A4|2.85600795937;CYP2C9|4.08688033086;CYP2C8|2.69820506868;HMOX1|0.291991848653;CYP2A6|2.99592186885;CYP1A2|3.14269006667;LOC107987478|3.85037777241;MPO|0.408667664244;HEBP1|1.84676462146;CYB5A|3.19762332141;CYB5B|0.272815969264	13	1648	560	80205	http://www.ebi.ac.uk/QuickGO/GTerm?id=GO:0046906
5	5	primary active transmembrane transporter activity	GO:0015399	0.37	0.443	ATP6V1B2|0.337275633585;ATP6V1A|0.224377512667;ATP5F1D|0.623732785957;TFRC|0.18453930071;TAPBP|0.357248534935;ATP6V1G1|0.144987456813	6	705	560	80205	http://www.ebi.ac.uk/QuickGO/GTerm?id=GO:0015399
6	6	P-P-bond-hydrolysis-driven transmembrane transporter activity	GO:0015405	0.37	0.443	ATP6V1B2|0.337275633585;ATP6V1A|0.224377512667;ATP5F1D|0.623732785957;TFRC|0.18453930071;TAPBP|0.357248534935;ATP6V1G1|0.144987456813	6	705	560	80205	http://www.ebi.ac.uk/QuickGO/GTerm?id=GO:0015405
9	7,9	dicarboxylic acid transmembrane transporter activity	GO:0005310	0.37	0.443	SLC25A10|1.7350773743	1	66	560	80205	http://www.ebi.ac.uk/QuickGO/GTerm?id=GO:0005310
8	8	exoribonuclease activity, producing 5'-phosphomonoesters	GO:0016896	0.37	0.443	PDE12|0.423666217473	1	66	560	80205	http://www.ebi.ac.uk/QuickGO/GTerm?id=GO:0016896
5	5	cytokine receptor binding	GO:0005126	0.373	0.445	ERAP1|0.519429551649;DDT|2.17045874376;BID|0.405282559943;FKBP1A|0.305236628167;GRB2|0.369590607818	5	574	560	80205	http://www.ebi.ac.uk/QuickGO/GTerm?id=GO:0005126
7	7	nucleotide kinase activity	GO:0019201	0.375	0.447	SCRIB|0.323312232972	1	67	560	80205	http://www.ebi.ac.uk/QuickGO/GTerm?id=GO:0019201
6	6	acetylgalactosaminyltransferase activity	GO:0008376	0.375	0.447	GALNT2|2.13317156166	1	67	560	80205	http://www.ebi.ac.uk/QuickGO/GTerm?id=GO:0008376
5	5	TBP-class protein binding	GO:0017025	0.379	0.452	HNRNPF|0.487339815446	1	68	560	80205	http://www.ebi.ac.uk/QuickGO/GTerm?id=GO:0017025
4	4	ligase activity, forming carbon-nitrogen bonds	GO:0016879	0.383	0.456	CPS1|3.953142606;GLUL|4.04460832341;GART|0.497924876547	3	318	560	80205	http://www.ebi.ac.uk/QuickGO/GTerm?id=GO:0016879
6	6	triglyceride lipase activity	GO:0004806	0.383	0.456	CES1|12.9152171921	1	69	560	80205	http://www.ebi.ac.uk/QuickGO/GTerm?id=GO:0004806
6	6	cholesterol transporter activity	GO:0017127	0.383	0.456	APOB|0.600818024763	1	69	560	80205	http://www.ebi.ac.uk/QuickGO/GTerm?id=GO:0017127
5	5	hydrolase activity, acting on carbon-nitrogen (but not peptide) bonds, in cyclic amidines	GO:0016814	0.39	0.464	ATIC|0.294226684305;DCTD|0.605836330215	2	193	560	80205	http://www.ebi.ac.uk/QuickGO/GTerm?id=GO:0016814
4	4	scaffold protein binding	GO:0097110	0.392	0.465	HSP90AA1|0.563309614249	1	71	560	80205	http://www.ebi.ac.uk/QuickGO/GTerm?id=GO:0097110
7	7	exoribonuclease activity	GO:0004532	0.392	0.465	PDE12|0.423666217473	1	71	560	80205	http://www.ebi.ac.uk/QuickGO/GTerm?id=GO:0004532
6	6	anion transmembrane transporter activity	GO:0008509	0.392	0.465	SLC27A5|4.68484072488;SLC18A1|0.206755842111;CLIC1|0.395294558302;SLC27A2|2.26106113425;AKR1C4|4.44443491462;SLC25A10|1.7350773743;BSG|0.593368398828;SLC2A2|3.1689392437	8	994	560	80205	http://www.ebi.ac.uk/QuickGO/GTerm?id=GO:0008509
5	5	intramolecular transferase activity, phosphotransferases	GO:0016868	0.396	0.469	PGM3|2.36526200049	1	72	560	80205	http://www.ebi.ac.uk/QuickGO/GTerm?id=GO:0016868
4	4	hydrolase activity, acting on glycosyl bonds	GO:0016798	0.399	0.472	GANAB|0.47731050707;GAA|1.90659709058;RPS3|0.536258308409;APEX1|0.556325060292;LYZ|0.268315071598	5	593	560	80205	http://www.ebi.ac.uk/QuickGO/GTerm?id=GO:0016798
3	3	drug transporter activity	GO:0090484	0.401	0.473	SLC18A1|0.206755842111	1	73	560	80205	http://www.ebi.ac.uk/QuickGO/GTerm?id=GO:0090484
6	6	polyubiquitin binding	GO:0031593	0.401	0.473	UBQLN1|0.201520707873	1	73	560	80205	http://www.ebi.ac.uk/QuickGO/GTerm?id=GO:0031593
5	5	sulfotransferase activity	GO:0008146	0.403	0.475	SULT1A1|4.6815945659;SULT2A1|6.58416276223	2	198	560	80205	http://www.ebi.ac.uk/QuickGO/GTerm?id=GO:0008146
7	7	1-phosphatidylinositol-3-kinase activity	GO:0016303	0.405	0.477	GRB2|0.369590607818	1	74	560	80205	http://www.ebi.ac.uk/QuickGO/GTerm?id=GO:0016303
5	5	sulfate transmembrane transporter activity	GO:0015116	0.409	0.48	SLC25A10|1.7350773743	1	75	560	80205	http://www.ebi.ac.uk/QuickGO/GTerm?id=GO:0015116
5	5	carbon-nitrogen ligase activity, with glutamine as amido-N-donor	GO:0016884	0.409	0.48	CPS1|3.953142606	1	75	560	80205	http://www.ebi.ac.uk/QuickGO/GTerm?id=GO:0016884
6	6	beta-tubulin binding	GO:0048487	0.409	0.48	ARL8B|0.366529189297	1	75	560	80205	http://www.ebi.ac.uk/QuickGO/GTerm?id=GO:0048487
False	obselete	calcium channel regulator activity	GO:0005246	0.409	0.48	FKBP1A|0.305236628167	1	75	560	80205	http://www.ebi.ac.uk/QuickGO/GTerm?id=GO:0005246
7	7	transcription regulatory region DNA binding	GO:0044212	0.41	0.482	XRCC6|0.274713554394;XRCC5|0.424253950853;HNRNPU|0.321970407377;PARP1|0.268501117905;HMGB1|0.38958228983;ARID4A|0.39859623827;SUB1|0.193848301587;LRRFIP1|0.472701058375;SAFB|0.248962438274;HMGB2|0.230685623163;RBMXL1|0.195738574064;ARRB1|0.323088207659	12	1563	560	80205	http://www.ebi.ac.uk/QuickGO/GTerm?id=GO:0044212
5	5	regulatory region nucleic acid binding	GO:0001067	0.411	0.482	XRCC6|0.274713554394;XRCC5|0.424253950853;HNRNPU|0.321970407377;PARP1|0.268501117905;HMGB1|0.38958228983;ARID4A|0.39859623827;SUB1|0.193848301587;LRRFIP1|0.472701058375;SAFB|0.248962438274;HMGB2|0.230685623163;RBMXL1|0.195738574064;ARRB1|0.323088207659	12	1564	560	80205	http://www.ebi.ac.uk/QuickGO/GTerm?id=GO:0001067
5	5	dystroglycan binding	GO:0002162	0.413	0.483	AGR2|3.67055952925	1	76	560	80205	http://www.ebi.ac.uk/QuickGO/GTerm?id=GO:0002162
8	7,8	protein-cysteine S-palmitoyltransferase activity	GO:0019706	0.413	0.483	GLUL|4.04460832341	1	76	560	80205	http://www.ebi.ac.uk/QuickGO/GTerm?id=GO:0019706
7	7	protein-cysteine S-acyltransferase activity	GO:0019707	0.413	0.483	GLUL|4.04460832341	1	76	560	80205	http://www.ebi.ac.uk/QuickGO/GTerm?id=GO:0019707
7	7	N-acetyltransferase activity	GO:0008080	0.415	0.485	ARRB1|0.323088207659;EDF1|0.527411158534	2	203	560	80205	http://www.ebi.ac.uk/QuickGO/GTerm?id=GO:0008080
5	5	small protein activating enzyme activity	GO:0008641	0.421	0.492	UBA1|0.611744020566	1	78	560	80205	http://www.ebi.ac.uk/QuickGO/GTerm?id=GO:0008641
6	6	phosphofructokinase activity	GO:0008443	0.421	0.492	PFKL|0.351598299978	1	78	560	80205	http://www.ebi.ac.uk/QuickGO/GTerm?id=GO:0008443
4	4	racemase and epimerase activity	GO:0016854	0.425	0.496	AMACR|4.20177817604	1	79	560	80205	http://www.ebi.ac.uk/QuickGO/GTerm?id=GO:0016854
4	4	hydrolase activity, acting on ester bonds	GO:0016788	0.426	0.496	CES1|12.9152171921;ACAA2|5.00024921034;FBP1|2.28786194641;IARS2|0.287373712009;CES2|8.4913856716;RPS3|0.536258308409;APEX1|0.556325060292;EPHX2|2.40160685497;CA2|3.00007797857;PPP1CB|0.390393246304;HMOX1|0.291991848653;BAAT|2.84218408636;LACTB2|4.813212104;TSN|0.187895184758;PON1|3.24450862231;RIDA|3.21317598703;MGLL|2.31498043398;ENOPH1|2.88986079585;FEN1|0.278548412705;PDE12|0.423666217473;INPP…	21	2841	560	80205	http://www.ebi.ac.uk/QuickGO/GTerm?id=GO:0016788
4	4	phosphate transmembrane transporter activity	GO:1901677	0.429	0.5	SLC25A10|1.7350773743	1	80	560	80205	http://www.ebi.ac.uk/QuickGO/GTerm?id=GO:1901677
4	4	protein kinase A binding	GO:0051018	0.433	0.504	ACBD3|0.474013482564	1	81	560	80205	http://www.ebi.ac.uk/QuickGO/GTerm?id=GO:0051018
8	8	ATPase activity	GO:0016887	0.435	0.506	DYNC1H1|0.536258308409;HSP90AA1|0.563309614249;XRCC6|0.274713554394;XRCC5|0.424253950853;EIF4A1|0.390122740087;ANXA1|0.425137080032;DDX39B|0.390934821564;DDX17|0.40781874667;ATP6V1B2|0.337275633585;OLA1|0.503128911749;ATP6V1A|0.224377512667;DHX15|0.535144349213;ATP5F1D|0.623732785957;EIF4A3|0.29057852688;TAPBP|0.357248534935;ATP6V1G1|0.144987456813	16	2153	560	80205	http://www.ebi.ac.uk/QuickGO/GTerm?id=GO:0016887
8	7,8	hexose transmembrane transporter activity	GO:0015149	0.437	0.508	SLC2A2|3.1689392437	1	82	560	80205	http://www.ebi.ac.uk/QuickGO/GTerm?id=GO:0015149
6	5,6	active ion transmembrane transporter activity	GO:0022853	0.444	0.515	ATP6V1B2|0.337275633585;ATP6V1A|0.224377512667;ATP5F1D|0.623732785957;ATP6V1G1|0.144987456813	4	488	560	80205	http://www.ebi.ac.uk/QuickGO/GTerm?id=GO:0022853
3	3	cyclase activity	GO:0009975	0.449	0.52	TKFC|5.14082534988	1	85	560	80205	http://www.ebi.ac.uk/QuickGO/GTerm?id=GO:0009975
6	6	O-methyltransferase activity	GO:0008171	0.449	0.52	PCMT1|2.19618562757	1	85	560	80205	http://www.ebi.ac.uk/QuickGO/GTerm?id=GO:0008171
6	6	ubiquitin protein ligase activity	GO:0061630	0.451	0.523	UBE2N|0.414947292795;UBE2V1|0.361984543095;PRPF19|0.414085330667;FBXO2|5.37773997661	4	493	560	80205	http://www.ebi.ac.uk/QuickGO/GTerm?id=GO:0061630
5	5	kinesin binding	GO:0019894	0.453	0.523	ARPC2|0.578745108495	1	86	560	80205	http://www.ebi.ac.uk/QuickGO/GTerm?id=GO:0019894
6	6	mannosyltransferase activity	GO:0000030	0.453	0.523	DPM3|0.205043227799	1	86	560	80205	http://www.ebi.ac.uk/QuickGO/GTerm?id=GO:0000030
9	9	transition metal ion transmembrane transporter activity	GO:0046915	0.453	0.523	TFRC|0.18453930071	1	86	560	80205	http://www.ebi.ac.uk/QuickGO/GTerm?id=GO:0046915
5	5	ubiquitin-like protein ligase activity	GO:0061659	0.459	0.53	UBE2N|0.414947292795;UBE2V1|0.361984543095;PRPF19|0.414085330667;FBXO2|5.37773997661	4	498	560	80205	http://www.ebi.ac.uk/QuickGO/GTerm?id=GO:0061659
7	7	cysteine-type endopeptidase activity	GO:0004197	0.462	0.533	CTSB|0.409802303819;CTSC|0.146909541052;BLMH|0.167240944348;UCHL1|0.210369870571	4	500	560	80205	http://www.ebi.ac.uk/QuickGO/GTerm?id=GO:0004197
8	8	metalloaminopeptidase activity	GO:0070006	0.464	0.534	ERAP1|0.519429551649	1	89	560	80205	http://www.ebi.ac.uk/QuickGO/GTerm?id=GO:0070006
6	6	NAD+ ADP-ribosyltransferase activity	GO:0003950	0.464	0.534	PARP1|0.268501117905	1	89	560	80205	http://www.ebi.ac.uk/QuickGO/GTerm?id=GO:0003950
5	5	scavenger receptor activity	GO:0005044	0.464	0.534	CD163|0.443498152576;LGALS3BP|6.75052636904	2	224	560	80205	http://www.ebi.ac.uk/QuickGO/GTerm?id=GO:0005044
6	6	transforming growth factor beta receptor binding	GO:0005160	0.468	0.538	FKBP1A|0.305236628167	1	90	560	80205	http://www.ebi.ac.uk/QuickGO/GTerm?id=GO:0005160
10	10	RNA polymerase II distal enhancer sequence-specific DNA binding	GO:0000980	0.475	0.546	SUB1|0.193848301587	1	92	560	80205	http://www.ebi.ac.uk/QuickGO/GTerm?id=GO:0000980
6	6	phosphatidylinositol kinase activity	GO:0052742	0.479	0.55	GRB2|0.369590607818	1	93	560	80205	http://www.ebi.ac.uk/QuickGO/GTerm?id=GO:0052742
5	5	lipase activity	GO:0016298	0.48	0.55	CES1|12.9152171921;HMOX1|0.291991848653;MGLL|2.31498043398	3	371	560	80205	http://www.ebi.ac.uk/QuickGO/GTerm?id=GO:0016298
7	7	protein serine/threonine/tyrosine kinase activity	GO:0004712	0.483	0.553	MAPK1|0.479299719246	1	94	560	80205	http://www.ebi.ac.uk/QuickGO/GTerm?id=GO:0004712
3	3	vitamin transporter activity	GO:0051183	0.486	0.556	SLC2A2|3.1689392437	1	95	560	80205	http://www.ebi.ac.uk/QuickGO/GTerm?id=GO:0051183
6	6	galactosyltransferase activity	GO:0008378	0.486	0.556	COLGALT1|0.474013482564	1	95	560	80205	http://www.ebi.ac.uk/QuickGO/GTerm?id=GO:0008378
6	6	S-acyltransferase activity	GO:0016417	0.49	0.56	GLUL|4.04460832341	1	96	560	80205	http://www.ebi.ac.uk/QuickGO/GTerm?id=GO:0016417
6	6	gamma-tubulin binding	GO:0043015	0.493	0.563	NDRG1|0.440434687063	1	97	560	80205	http://www.ebi.ac.uk/QuickGO/GTerm?id=GO:0043015
6	6	ATP binding	GO:0005524	0.499	0.569	CPS1|3.953142606;DYNC1H1|0.536258308409;PRKDC|0.225000482448;UBA1|0.611744020566;ACLY|0.437089310205;ACSM2B|3.39638498579;ACSL1|1.93187265785;HSPA4|0.529242197438;HSP90AA1|0.563309614249;PYGL|2.95467612717;XRCC6|0.274713554394;TKFC|5.14082534988;CCT3|0.4736850353;XRCC5|0.424253950853;ACTR3|0.422786143689;IARS2|0.287373712009;EIF4A1|0.390122740087;DDX39B|0.390934821564;ACSL3|0.205612517178;DDX17|0…	51	7249	560	80205	http://www.ebi.ac.uk/QuickGO/GTerm?id=GO:0005524
5	5	phosphatase inhibitor activity	GO:0019212	0.5	0.57	ANP32E|0.374490233606	1	99	560	80205	http://www.ebi.ac.uk/QuickGO/GTerm?id=GO:0019212
5	5	intramolecular oxidoreductase activity, interconverting aldoses and ketoses	GO:0016861	0.5	0.57	TPI1|0.547526235397	1	99	560	80205	http://www.ebi.ac.uk/QuickGO/GTerm?id=GO:0016861
9	5,9	MAP kinase activity	GO:0004707	0.504	0.574	MAPK1|0.479299719246	1	100	560	80205	http://www.ebi.ac.uk/QuickGO/GTerm?id=GO:0004707
4	4	transcription factor activity, RNA polymerase II transcription factor binding	GO:0001076	0.505	0.574	FBP1|2.28786194641;HDGF|0.432568345292	2	242	560	80205	http://www.ebi.ac.uk/QuickGO/GTerm?id=GO:0001076
5	5	oxidoreductase activity, acting on paired donors, with incorporation or reduction of molecular oxygen, 2-oxoglutarate as one donor, and incorporation of one atom each of oxygen into both donors	GO:0016706	0.507	0.577	P4HA1|0.249826773248	1	101	560	80205	http://www.ebi.ac.uk/QuickGO/GTerm?id=GO:0016706
4	4	neurotransmitter:sodium symporter activity	GO:0005328	0.514	0.584	SLC18A1|0.206755842111	1	103	560	80205	http://www.ebi.ac.uk/QuickGO/GTerm?id=GO:0005328
11	6,11	ATPase activity, coupled to transmembrane movement of substances	GO:0042626	0.519	0.589	ATP6V1B2|0.337275633585;ATP6V1A|0.224377512667;ATP5F1D|0.623732785957;TAPBP|0.357248534935;ATP6V1G1|0.144987456813	5	683	560	80205	http://www.ebi.ac.uk/QuickGO/GTerm?id=GO:0042626
5	5	hydrolase activity, acting on acid anhydrides, catalyzing transmembrane movement of substances	GO:0016820	0.526	0.596	ATP6V1B2|0.337275633585;ATP6V1A|0.224377512667;ATP5F1D|0.623732785957;TAPBP|0.357248534935;ATP6V1G1|0.144987456813	5	688	560	80205	http://www.ebi.ac.uk/QuickGO/GTerm?id=GO:0016820
7	6,7	monosaccharide transmembrane transporter activity	GO:0015145	0.528	0.598	SLC2A2|3.1689392437	1	107	560	80205	http://www.ebi.ac.uk/QuickGO/GTerm?id=GO:0015145
4	4	sulfur compound transmembrane transporter activity	GO:1901682	0.531	0.601	SLC25A10|1.7350773743	1	108	560	80205	http://www.ebi.ac.uk/QuickGO/GTerm?id=GO:1901682
3	3	neurotransmitter transporter activity	GO:0005326	0.534	0.604	SLC18A1|0.206755842111	1	109	560	80205	http://www.ebi.ac.uk/QuickGO/GTerm?id=GO:0005326
7	7	tumor necrosis factor receptor binding	GO:0005164	0.538	0.607	ERAP1|0.519429551649	1	110	560	80205	http://www.ebi.ac.uk/QuickGO/GTerm?id=GO:0005164
4	4	calmodulin binding	GO:0005516	0.547	0.617	IQGAP1|0.394473420426;EWSR1|0.271119352211;EDF1|0.527411158534	3	410	560	80205	http://www.ebi.ac.uk/QuickGO/GTerm?id=GO:0005516
7	7	omega peptidase activity	GO:0008242	0.547	0.617	UCHL1|0.210369870571	1	113	560	80205	http://www.ebi.ac.uk/QuickGO/GTerm?id=GO:0008242
8	6,7,8	cation:sugar symporter activity	GO:0005402	0.55	0.62	SLC2A2|3.1689392437	1	114	560	80205	http://www.ebi.ac.uk/QuickGO/GTerm?id=GO:0005402
9	7,8,9	sugar:proton symporter activity	GO:0005351	0.55	0.62	SLC2A2|3.1689392437	1	114	560	80205	http://www.ebi.ac.uk/QuickGO/GTerm?id=GO:0005351
6	6	histone deacetylase activity	GO:0004407	0.563	0.633	ARID4A|0.39859623827	1	118	560	80205	http://www.ebi.ac.uk/QuickGO/GTerm?id=GO:0004407
4	4	ubiquitin-like protein transferase activity	GO:0019787	0.564	0.635	UBA1|0.611744020566;UBE2N|0.414947292795;UBE2L3|0.334481888697;UBE2V1|0.361984543095;PRPF19|0.414085330667;SEL1L|0.152512563784;FBXO2|5.37773997661;SUMO2|0.252612861622	8	1162	560	80205	http://www.ebi.ac.uk/QuickGO/GTerm?id=GO:0019787
5	5	protein deacetylase activity	GO:0033558	0.572	0.643	ARID4A|0.39859623827	1	121	560	80205	http://www.ebi.ac.uk/QuickGO/GTerm?id=GO:0033558
6	6	phospholipase activity	GO:0004620	0.583	0.655	HMOX1|0.291991848653;MGLL|2.31498043398	2	280	560	80205	http://www.ebi.ac.uk/QuickGO/GTerm?id=GO:0004620
5	5	hydrolase activity, acting on carbon-nitrogen (but not peptide) bonds, in linear amides	GO:0016811	0.585	0.656	ABHD14A-ACY1|1.83019833626;ARID4A|0.39859623827	2	281	560	80205	http://www.ebi.ac.uk/QuickGO/GTerm?id=GO:0016811
6	6	thiol-dependent ubiquitin-specific protease activity	GO:0004843	0.587	0.657	OTUB1|0.409802303819;EIF3F|0.412652704256;UCHL1|0.210369870571	3	435	560	80205	http://www.ebi.ac.uk/QuickGO/GTerm?id=GO:0004843
4	4	p53 binding	GO:0002039	0.587	0.657	EEF2|0.47434215757	1	126	560	80205	http://www.ebi.ac.uk/QuickGO/GTerm?id=GO:0002039
5	5	transcription factor activity, RNA polymerase II distal enhancer sequence-specific binding	GO:0003705	0.592	0.663	SUB1|0.193848301587	1	128	560	80205	http://www.ebi.ac.uk/QuickGO/GTerm?id=GO:0003705
6	6	cysteine-type peptidase activity	GO:0008234	0.595	0.666	CTSB|0.409802303819;OTUB1|0.409802303819;EIF3F|0.412652704256;CTSC|0.146909541052;BLMH|0.167240944348;COPS4|1.76296031581;UCHL1|0.210369870571	7	1045	560	80205	http://www.ebi.ac.uk/QuickGO/GTerm?id=GO:0008234
6	6	sequence-specific DNA binding	GO:0043565	0.596	0.667	XRCC6|0.274713554394;XRCC5|0.424253950853;NCL|0.235206526878;HNRNPU|0.321970407377;APEX1|0.556325060292;PARP1|0.268501117905;PCBP1|0.383952567426;TSN|0.187895184758;HNRNPA2B1|0.454389058224;HNRNPA1|0.331481440075;SUB1|0.193848301587;PRMT1|0.179742066606;MCM3|0.458184322338;LRRFIP1|0.472701058375;SAFB|0.248962438274;HMGB2|0.230685623163;HNRNPDL|0.277584708407;EDF1|0.527411158534	18	2675	560	80205	http://www.ebi.ac.uk/QuickGO/GTerm?id=GO:0043565
13	7,8,13	ATPase activity, coupled to transmembrane movement of ions, phosphorylative mechanism	GO:0015662	0.601	0.671	ATP6V1G1|0.144987456813	1	131	560	80205	http://www.ebi.ac.uk/QuickGO/GTerm?id=GO:0015662
5	5	nucleobase-containing compound transmembrane transporter activity	GO:0015932	0.612	0.683	HNRNPA3|0.468136123717	1	135	560	80205	http://www.ebi.ac.uk/QuickGO/GTerm?id=GO:0015932
5	5	hormone activity	GO:0005179	0.617	0.688	AGT|0.413798408039;TTR|1.91852823865	2	298	560	80205	http://www.ebi.ac.uk/QuickGO/GTerm?id=GO:0005179
8	8	chloride transmembrane transporter activity	GO:0015108	0.619	0.689	SLC18A1|0.206755842111;CLIC1|0.395294558302	2	299	560	80205	http://www.ebi.ac.uk/QuickGO/GTerm?id=GO:0015108
8	8	solute:proton symporter activity	GO:0015295	0.625	0.696	SLC2A2|3.1689392437	1	140	560	80205	http://www.ebi.ac.uk/QuickGO/GTerm?id=GO:0015295
10	10	ATPase activity, coupled to movement of substances	GO:0043492	0.63	0.701	ATP6V1B2|0.337275633585;ATP6V1A|0.224377512667;ATP5F1D|0.623732785957;TAPBP|0.357248534935;ATP6V1G1|0.144987456813	5	775	560	80205	http://www.ebi.ac.uk/QuickGO/GTerm?id=GO:0043492
4	4	phosphorus-oxygen lyase activity	GO:0016849	0.633	0.704	TKFC|5.14082534988	1	143	560	80205	http://www.ebi.ac.uk/QuickGO/GTerm?id=GO:0016849
7	7	ubiquitin-like protein-specific protease activity	GO:0019783	0.636	0.706	OTUB1|0.409802303819;EIF3F|0.412652704256;COPS4|1.76296031581;UCHL1|0.210369870571	4	625	560	80205	http://www.ebi.ac.uk/QuickGO/GTerm?id=GO:0019783
6	6	antiporter activity	GO:0015297	0.64	0.71	SLC25A10|1.7350773743;SLC25A20|3.11449876425	2	311	560	80205	http://www.ebi.ac.uk/QuickGO/GTerm?id=GO:0015297
5	5	hydrolase activity, hydrolyzing O-glycosyl compounds	GO:0004553	0.641	0.711	GANAB|0.47731050707;GAA|1.90659709058;LYZ|0.268315071598	3	472	560	80205	http://www.ebi.ac.uk/QuickGO/GTerm?id=GO:0004553
5	5	phosphotransferase activity, phosphate group as acceptor	GO:0016776	0.643	0.713	SCRIB|0.323312232972	1	147	560	80205	http://www.ebi.ac.uk/QuickGO/GTerm?id=GO:0016776
6	6	regulatory region DNA binding	GO:0000975	0.653	0.723	XRCC6|0.274713554394;XRCC5|0.424253950853;HNRNPU|0.321970407377;PARP1|0.268501117905;ARID4A|0.39859623827;LRRFIP1|0.472701058375;SAFB|0.248962438274;HMGB2|0.230685623163;RBMXL1|0.195738574064;ARRB1|0.323088207659	10	1563	560	80205	http://www.ebi.ac.uk/QuickGO/GTerm?id=GO:0000975
5	5	ubiquitin-protein transferase activity	GO:0004842	0.655	0.724	UBA1|0.611744020566;UBE2N|0.414947292795;UBE2L3|0.334481888697;UBE2V1|0.361984543095;PRPF19|0.414085330667;SEL1L|0.152512563784;FBXO2|5.37773997661	7	1107	560	80205	http://www.ebi.ac.uk/QuickGO/GTerm?id=GO:0004842
6	6	transcriptional repressor activity, RNA polymerase II core promoter proximal region sequence-specific binding	GO:0001078	0.658	0.727	LRRFIP1|0.472701058375	1	153	560	80205	http://www.ebi.ac.uk/QuickGO/GTerm?id=GO:0001078
3	3	transferase activity	GO:0016740	0.664	0.733	CPS1|3.953142606;PRKDC|0.225000482448;GLYAT|2.04344016543;ATIC|0.294226684305;UBA1|0.611744020566;ACLY|0.437089310205;ALDH1L1|6.50703358506;ACSM2B|3.39638498579;PKM|0.189464570814;HSP90AA1|0.563309614249;SOAT1|4.10391258135;GATM|2.51228476229;GAPDH|0.62720110226;PYGL|2.95467612717;ABAT|5.30002806818;SCP2|3.03353509075;GOT2|2.59547753388;TKFC|5.14082534988;HMGCS2|4.0502192294;UGP2|3.6731046492;EEF…	79	11762	560	80205	http://www.ebi.ac.uk/QuickGO/GTerm?id=GO:0016740
4	4	catalytic activity, acting on a tRNA	GO:0140101	0.672	0.741	IARS2|0.287373712009;CARS2|0.297301778751	2	330	560	80205	http://www.ebi.ac.uk/QuickGO/GTerm?id=GO:0140101
8	6,7,8	anion:cation symporter activity	GO:0015296	0.681	0.751	SLC18A1|0.206755842111	1	163	560	80205	http://www.ebi.ac.uk/QuickGO/GTerm?id=GO:0015296
4	4	active transmembrane transporter activity	GO:0022804	0.684	0.754	SLC18A1|0.206755842111;ATP6V1B2|0.337275633585;ATP6V1A|0.224377512667;SLC25A10|1.7350773743;ATP5F1D|0.623732785957;SLC25A20|3.11449876425;TFRC|0.18453930071;SLC2A2|3.1689392437;TAPBP|0.357248534935;ATP6V1G1|0.144987456813	10	1604	560	80205	http://www.ebi.ac.uk/QuickGO/GTerm?id=GO:0022804
5	5	RNA polymerase II transcription cofactor activity	GO:0001104	0.686	0.755	HDGF|0.432568345292	1	165	560	80205	http://www.ebi.ac.uk/QuickGO/GTerm?id=GO:0001104
6	6	aminoacyl-tRNA ligase activity	GO:0004812	0.689	0.758	IARS2|0.287373712009;CARS2|0.297301778751	2	341	560	80205	http://www.ebi.ac.uk/QuickGO/GTerm?id=GO:0004812
4	4	ligase activity, forming carbon-oxygen bonds	GO:0016875	0.691	0.758	IARS2|0.287373712009;CARS2|0.297301778751	2	342	560	80205	http://www.ebi.ac.uk/QuickGO/GTerm?id=GO:0016875
5	5	ligase activity, forming aminoacyl-tRNA and related compounds	GO:0016876	0.691	0.758	IARS2|0.287373712009;CARS2|0.297301778751	2	342	560	80205	http://www.ebi.ac.uk/QuickGO/GTerm?id=GO:0016876
7	7	inorganic anion transmembrane transporter activity	GO:0015103	0.691	0.758	SLC18A1|0.206755842111;CLIC1|0.395294558302;SLC25A10|1.7350773743	3	509	560	80205	http://www.ebi.ac.uk/QuickGO/GTerm?id=GO:0015103
4	4	intramolecular transferase activity	GO:0016866	0.699	0.766	PGM3|2.36526200049	1	171	560	80205	http://www.ebi.ac.uk/QuickGO/GTerm?id=GO:0016866
8	8	non-membrane spanning protein tyrosine kinase activity	GO:0004715	0.707	0.775	GRB2|0.369590607818	1	175	560	80205	http://www.ebi.ac.uk/QuickGO/GTerm?id=GO:0004715
8	8	protein serine/threonine phosphatase activity	GO:0004722	0.715	0.783	PPP1CB|0.390393246304	1	179	560	80205	http://www.ebi.ac.uk/QuickGO/GTerm?id=GO:0004722
7	7	carboxypeptidase activity	GO:0004180	0.719	0.787	CNDP2|1.81503831063	1	181	560	80205	http://www.ebi.ac.uk/QuickGO/GTerm?id=GO:0004180
6	5,6	sugar transmembrane transporter activity	GO:0051119	0.721	0.788	SLC2A2|3.1689392437	1	182	560	80205	http://www.ebi.ac.uk/QuickGO/GTerm?id=GO:0051119
6	6	phosphoric diester hydrolase activity	GO:0008081	0.723	0.79	APEX1|0.556325060292;HMOX1|0.291991848653	2	364	560	80205	http://www.ebi.ac.uk/QuickGO/GTerm?id=GO:0008081
5	5	methyltransferase activity	GO:0008168	0.738	0.806	ALDH1L1|6.50703358506;GART|0.497924876547;NNMT|1.91321631618;PCMT1|2.19618562757;PRMT1|0.179742066606;EDF1|0.527411158534	6	1045	560	80205	http://www.ebi.ac.uk/QuickGO/GTerm?id=GO:0008168
8	8	solute:sodium symporter activity	GO:0015370	0.74	0.807	SLC18A1|0.206755842111	1	192	560	80205	http://www.ebi.ac.uk/QuickGO/GTerm?id=GO:0015370
6	6	exopeptidase activity	GO:0008238	0.744	0.811	CNDP2|1.81503831063;ERAP1|0.519429551649;UCHL1|0.210369870571	3	554	560	80205	http://www.ebi.ac.uk/QuickGO/GTerm?id=GO:0008238
6	6	protein methyltransferase activity	GO:0008276	0.75	0.817	PCMT1|2.19618562757;PRMT1|0.179742066606	2	384	560	80205	http://www.ebi.ac.uk/QuickGO/GTerm?id=GO:0008276
6	6	nucleobase-containing compound kinase activity	GO:0019205	0.752	0.818	SCRIB|0.323312232972	1	199	560	80205	http://www.ebi.ac.uk/QuickGO/GTerm?id=GO:0019205
7	7	aminopeptidase activity	GO:0004177	0.752	0.818	ERAP1|0.519429551649	1	199	560	80205	http://www.ebi.ac.uk/QuickGO/GTerm?id=GO:0004177
7	7	ion gated channel activity	GO:0022839	0.754	0.82	CLIC1|0.395294558302	1	200	560	80205	http://www.ebi.ac.uk/QuickGO/GTerm?id=GO:0022839
4	4	modification-dependent protein binding	GO:0140030	0.759	0.824	UBQLN1|0.201520707873	1	203	560	80205	http://www.ebi.ac.uk/QuickGO/GTerm?id=GO:0140030
5	5	phospholipid transporter activity	GO:0005548	0.764	0.829	SCP2|3.03353509075	1	206	560	80205	http://www.ebi.ac.uk/QuickGO/GTerm?id=GO:0005548
6	6	N-methyltransferase activity	GO:0008170	0.771	0.835	NNMT|1.91321631618;PRMT1|0.179742066606	2	401	560	80205	http://www.ebi.ac.uk/QuickGO/GTerm?id=GO:0008170
4	4	ubiquitinyl hydrolase activity	GO:0101005	0.771	0.835	OTUB1|0.409802303819;EIF3F|0.412652704256;UCHL1|0.210369870571	3	580	560	80205	http://www.ebi.ac.uk/QuickGO/GTerm?id=GO:0101005
6	6	S-adenosylmethionine-dependent methyltransferase activity	GO:0008757	0.775	0.839	NNMT|1.91321631618;PCMT1|2.19618562757;PRMT1|0.179742066606	3	584	560	80205	http://www.ebi.ac.uk/QuickGO/GTerm?id=GO:0008757
7	7	metalloexopeptidase activity	GO:0008235	0.783	0.847	ERAP1|0.519429551649	1	218	560	80205	http://www.ebi.ac.uk/QuickGO/GTerm?id=GO:0008235
6	6	phosphatase activity	GO:0016791	0.783	0.847	FBP1|2.28786194641;EPHX2|2.40160685497;PPP1CB|0.390393246304;PON1|3.24450862231;ENOPH1|2.88986079585;INPP1|0.264621098719	6	1104	560	80205	http://www.ebi.ac.uk/QuickGO/GTerm?id=GO:0016791
5	4,5	carbohydrate transmembrane transporter activity	GO:0015144	0.788	0.85	SLC2A2|3.1689392437	1	221	560	80205	http://www.ebi.ac.uk/QuickGO/GTerm?id=GO:0015144
3	3	carbohydrate transporter activity	GO:1901476	0.788	0.85	SLC2A2|3.1689392437	1	221	560	80205	http://www.ebi.ac.uk/QuickGO/GTerm?id=GO:1901476
5	5	thiol-dependent ubiquitinyl hydrolase activity	GO:0036459	0.789	0.85	OTUB1|0.409802303819;EIF3F|0.412652704256;UCHL1|0.210369870571	3	598	560	80205	http://www.ebi.ac.uk/QuickGO/GTerm?id=GO:0036459
7	7	solute:cation symporter activity	GO:0015294	0.791	0.853	SLC18A1|0.206755842111;SLC2A2|3.1689392437	2	419	560	80205	http://www.ebi.ac.uk/QuickGO/GTerm?id=GO:0015294
10	10	RNA polymerase II core promoter proximal region sequence-specific DNA binding	GO:0000978	0.792	0.853	HNRNPU|0.321970407377;LRRFIP1|0.472701058375;SAFB|0.248962438274	3	602	560	80205	http://www.ebi.ac.uk/QuickGO/GTerm?id=GO:0000978
4	4	beta-catenin binding	GO:0008013	0.792	0.853	SLC9A3R1|0.443190849597	1	224	560	80205	http://www.ebi.ac.uk/QuickGO/GTerm?id=GO:0008013
8	8	transcription regulatory region sequence-specific DNA binding	GO:0000976	0.798	0.858	HNRNPU|0.321970407377;PARP1|0.268501117905;SUB1|0.193848301587;LRRFIP1|0.472701058375;SAFB|0.248962438274;HMGB2|0.230685623163	6	1125	560	80205	http://www.ebi.ac.uk/QuickGO/GTerm?id=GO:0000976
5	5	growth factor activity	GO:0008083	0.804	0.864	AGT|0.413798408039;HDGF|0.432568345292	2	431	560	80205	http://www.ebi.ac.uk/QuickGO/GTerm?id=GO:0008083
3	3	demethylase activity	GO:0032451	0.813	0.873	CYP1A2|3.14269006667	1	239	560	80205	http://www.ebi.ac.uk/QuickGO/GTerm?id=GO:0032451
5	5	phosphoric ester hydrolase activity	GO:0042578	0.813	0.873	FBP1|2.28786194641;APEX1|0.556325060292;EPHX2|2.40160685497;PPP1CB|0.390393246304;HMOX1|0.291991848653;PON1|3.24450862231;ENOPH1|2.88986079585;INPP1|0.264621098719	8	1483	560	80205	http://www.ebi.ac.uk/QuickGO/GTerm?id=GO:0042578
8	8	chloride channel activity	GO:0005254	0.817	0.876	CLIC1|0.395294558302	1	242	560	80205	http://www.ebi.ac.uk/QuickGO/GTerm?id=GO:0005254
9	9	RNA polymerase II regulatory region sequence-specific DNA binding	GO:0000977	0.82	0.878	HNRNPU|0.321970407377;PARP1|0.268501117905;SUB1|0.193848301587;LRRFIP1|0.472701058375;SAFB|0.248962438274	5	987	560	80205	http://www.ebi.ac.uk/QuickGO/GTerm?id=GO:0000977
8	8	RNA polymerase II regulatory region DNA binding	GO:0001012	0.822	0.88	HNRNPU|0.321970407377;PARP1|0.268501117905;SUB1|0.193848301587;LRRFIP1|0.472701058375;SAFB|0.248962438274	5	991	560	80205	http://www.ebi.ac.uk/QuickGO/GTerm?id=GO:0001012
8	8	core promoter proximal region DNA binding	GO:0001159	0.834	0.891	HNRNPU|0.321970407377;LRRFIP1|0.472701058375;SAFB|0.248962438274	3	651	560	80205	http://www.ebi.ac.uk/QuickGO/GTerm?id=GO:0001159
9	9	core promoter proximal region sequence-specific DNA binding	GO:0000987	0.834	0.891	HNRNPU|0.321970407377;LRRFIP1|0.472701058375;SAFB|0.248962438274	3	651	560	80205	http://www.ebi.ac.uk/QuickGO/GTerm?id=GO:0000987
6	6	symporter activity	GO:0015293	0.848	0.905	SLC18A1|0.206755842111;SLC2A2|3.1689392437	2	478	560	80205	http://www.ebi.ac.uk/QuickGO/GTerm?id=GO:0015293
7	7	histone methyltransferase activity	GO:0042054	0.856	0.913	PRMT1|0.179742066606	1	276	560	80205	http://www.ebi.ac.uk/QuickGO/GTerm?id=GO:0042054
7	7	protein tyrosine kinase activity	GO:0004713	0.856	0.913	HSP90AA1|0.563309614249;EFEMP1|0.414947292795;ERLIN2|0.277584708407;GRB2|0.369590607818	4	868	560	80205	http://www.ebi.ac.uk/QuickGO/GTerm?id=GO:0004713
5	5	transcriptional repressor activity, RNA polymerase II transcription regulatory region sequence-specific binding	GO:0001227	0.859	0.915	LRRFIP1|0.472701058375	1	279	560	80205	http://www.ebi.ac.uk/QuickGO/GTerm?id=GO:0001227
8	4,8	signal transducer, downstream of receptor, with serine/threonine kinase activity	GO:0004702	0.861	0.917	MAPK1|0.479299719246	1	281	560	80205	http://www.ebi.ac.uk/QuickGO/GTerm?id=GO:0004702
8	8	motor activity	GO:0003774	0.865	0.92	DYNC1H1|0.536258308409;DCTN2|0.457866843209;DCTN1|0.450937689191	3	696	560	80205	http://www.ebi.ac.uk/QuickGO/GTerm?id=GO:0003774
5	5	transcriptional activator activity, RNA polymerase II transcription regulatory region sequence-specific binding	GO:0001228	0.866	0.921	PARP1|0.268501117905;SUB1|0.193848301587	2	502	560	80205	http://www.ebi.ac.uk/QuickGO/GTerm?id=GO:0001228
5	5	secondary active transmembrane transporter activity	GO:0015291	0.868	0.922	SLC18A1|0.206755842111;SLC25A10|1.7350773743;SLC25A20|3.11449876425;SLC2A2|3.1689392437	4	888	560	80205	http://www.ebi.ac.uk/QuickGO/GTerm?id=GO:0015291
4	4	phosphatase regulator activity	GO:0019208	0.869	0.923	ANP32E|0.374490233606	1	290	560	80205	http://www.ebi.ac.uk/QuickGO/GTerm?id=GO:0019208
7	7	copper ion binding	GO:0005507	0.874	0.927	SOD1|3.4749687406;S100A13|0.253665636645	2	513	560	80205	http://www.ebi.ac.uk/QuickGO/GTerm?id=GO:0005507
7	7	ammonium transmembrane transporter activity	GO:0008519	0.876	0.928	SLC18A1|0.206755842111;SLC25A20|3.11449876425	2	515	560	80205	http://www.ebi.ac.uk/QuickGO/GTerm?id=GO:0008519
7	7	anion channel activity	GO:0005253	0.88	0.932	CLIC1|0.395294558302	1	302	560	80205	http://www.ebi.ac.uk/QuickGO/GTerm?id=GO:0005253
7	6,7	serine-type endopeptidase activity	GO:0004252	0.907	0.96	HP|5.40764333211;CTSB|0.409802303819;LTF|0.333324669273;CTSC|0.146909541052	4	969	560	80205	http://www.ebi.ac.uk/QuickGO/GTerm?id=GO:0004252
3	3	signal transducer activity, downstream of receptor	GO:0005057	0.921	0.974	MAPK1|0.479299719246	1	361	560	80205	http://www.ebi.ac.uk/QuickGO/GTerm?id=GO:0005057
2	2	transcription regulator activity	GO:0140110	0.937	0.99	STAT1|0.20040633235;DDX17|0.40781874667;TRIM28|0.374490233606;HNRNPU|0.321970407377;APEX1|0.556325060292;PARP1|0.268501117905;PCBP1|0.383952567426;HDGF|0.432568345292;RAN|0.18124335411;HMGB1|0.38958228983;ARID4A|0.39859623827;UBE2L3|0.334481888697;FUS|0.243501067136;SUB1|0.193848301587;LRRFIP1|0.472701058375;HMGB2|0.230685623163;EDF1|0.527411158534	17	3367	560	80205	http://www.ebi.ac.uk/QuickGO/GTerm?id=GO:0140110
6	6	metallopeptidase activity	GO:0008237	0.94	0.993	CNDP2|1.81503831063;ERAP1|0.519429551649;ABHD14A-ACY1|1.83019833626	3	861	560	80205	http://www.ebi.ac.uk/QuickGO/GTerm?id=GO:0008237
5	5	nucleotidyltransferase activity	GO:0016779	0.941	0.993	UGP2|3.6731046492;CMAS|0.311866392979	2	646	560	80205	http://www.ebi.ac.uk/QuickGO/GTerm?id=GO:0016779
6	6	endopeptidase activity	GO:0004175	0.949	1.00e+00	CPS1|3.953142606;HP|5.40764333211;ERAP1|0.519429551649;CTSB|0.409802303819;LTF|0.333324669273;PSMB1|0.493116352247;PSMA2|0.467487598876;CTSC|0.146909541052;BLMH|0.167240944348;UCHL1|0.210369870571	10	2229	560	80205	http://www.ebi.ac.uk/QuickGO/GTerm?id=GO:0004175
6	5,6	serine-type peptidase activity	GO:0008236	0.952	1.00e+00	HP|5.40764333211;CTSB|0.409802303819;LTF|0.333324669273;CTSC|0.146909541052	4	1110	560	80205	http://www.ebi.ac.uk/QuickGO/GTerm?id=GO:0008236
4	4	serine hydrolase activity	GO:0017171	0.953	1.00e+00	HP|5.40764333211;CTSB|0.409802303819;LTF|0.333324669273;CTSC|0.146909541052	4	1116	560	80205	http://www.ebi.ac.uk/QuickGO/GTerm?id=GO:0017171
7	6,7	transmembrane receptor protein tyrosine kinase activity	GO:0004714	0.96	1.00e+00	EFEMP1|0.414947292795	1	457	560	80205	http://www.ebi.ac.uk/QuickGO/GTerm?id=GO:0004714
9	9	sodium ion transmembrane transporter activity	GO:0015081	0.963	1.00e+00	SLC18A1|0.206755842111	1	468	560	80205	http://www.ebi.ac.uk/QuickGO/GTerm?id=GO:0015081
5	5	cytokine activity	GO:0005125	0.963	1.00e+00	HMGB1|0.38958228983	1	470	560	80205	http://www.ebi.ac.uk/QuickGO/GTerm?id=GO:0005125
5	5	transcription factor activity, RNA polymerase II core promoter proximal region sequence-specific binding	GO:0000982	0.97	1.00e+00	LRRFIP1|0.472701058375	1	498	560	80205	http://www.ebi.ac.uk/QuickGO/GTerm?id=GO:0000982
6	5,6	transmembrane receptor protein kinase activity	GO:0019199	0.976	1.00e+00	EFEMP1|0.414947292795	1	530	560	80205	http://www.ebi.ac.uk/QuickGO/GTerm?id=GO:0019199
4	4	peptidase activity	GO:0008233	0.978	1.00e+00	CPS1|3.953142606;CNDP2|1.81503831063;HP|5.40764333211;ERAP1|0.519429551649;ABHD14A-ACY1|1.83019833626;CTSB|0.409802303819;OTUB1|0.409802303819;LTF|0.333324669273;PSMB1|0.493116352247;EIF3F|0.412652704256;PSMA2|0.467487598876;CTSC|0.146909541052;BLMH|0.167240944348;SPCS3|0.450312989924;COPS4|1.76296031581;UCHL1|0.210369870571	16	3551	560	80205	http://www.ebi.ac.uk/QuickGO/GTerm?id=GO:0008233
5	5	peptidase activity, acting on L-amino acid peptides	GO:0070011	0.98	1.00e+00	CPS1|3.953142606;CNDP2|1.81503831063;HP|5.40764333211;ERAP1|0.519429551649;ABHD14A-ACY1|1.83019833626;CTSB|0.409802303819;OTUB1|0.409802303819;LTF|0.333324669273;PSMB1|0.493116352247;EIF3F|0.412652704256;PSMA2|0.467487598876;CTSC|0.146909541052;BLMH|0.167240944348;COPS4|1.76296031581;UCHL1|0.210369870571	15	3404	560	80205	http://www.ebi.ac.uk/QuickGO/GTerm?id=GO:0070011
4	4	Ras guanyl-nucleotide exchange factor activity	GO:0005088	0.982	1.00e+00	GRB2|0.369590607818	1	573	560	80205	http://www.ebi.ac.uk/QuickGO/GTerm?id=GO:0005088
5	5	DNA binding	GO:0003677	0.982	1.00e+00	PRKDC|0.225000482448;XRCC6|0.274713554394;XRCC5|0.424253950853;ANXA1|0.425137080032;AIFM1|1.92252185678;NCL|0.235206526878;HNRNPU|0.321970407377;APEX1|0.556325060292;PARP1|0.268501117905;IMPDH2|0.502431910212;RPL7|0.421323414752;MAPK1|0.479299719246;PCBP1|0.383952567426;HDGF|0.432568345292;YBX1|0.361232599481;HMGB1|0.38958228983;ILF2|0.315563008028;NACA|0.41928409222;TSN|0.187895184758;ARID4A|0.3…	40	7678	560	80205	http://www.ebi.ac.uk/QuickGO/GTerm?id=GO:0003677
9	9	microtubule motor activity	GO:0003777	0.985	1.00e+00	DYNC1H1|0.536258308409	1	595	560	80205	http://www.ebi.ac.uk/QuickGO/GTerm?id=GO:0003777
3	3	guanyl-nucleotide exchange factor activity	GO:0005085	0.991	1.00e+00	LAMTOR1|0.336575017319;GRB2|0.369590607818	2	961	560	80205	http://www.ebi.ac.uk/QuickGO/GTerm?id=GO:0005085
7	7	phosphoprotein phosphatase activity	GO:0004721	0.995	1.00e+00	PPP1CB|0.390393246304	1	762	560	80205	http://www.ebi.ac.uk/QuickGO/GTerm?id=GO:0004721
7	7	voltage-gated channel activity	GO:0022832	0.997	1.00e+00	CLIC1|0.395294558302	1	844	560	80205	http://www.ebi.ac.uk/QuickGO/GTerm?id=GO:0022832
8	7,8	voltage-gated ion channel activity	GO:0005244	0.997	1.00e+00	CLIC1|0.395294558302	1	844	560	80205	http://www.ebi.ac.uk/QuickGO/GTerm?id=GO:0005244
5	5	phosphotransferase activity, alcohol group as acceptor	GO:0016773	0.999	1.00e+00	PRKDC|0.225000482448;PKM|0.189464570814;HSP90AA1|0.563309614249;TKFC|5.14082534988;PFKL|0.351598299978;MAPK1|0.479299719246;EFEMP1|0.414947292795;PDXK|1.53368265967;GK|0.344840230457;ERLIN2|0.277584708407;RHOG|0.328963631257;CAB39|0.38742796548;RAC2|0.164481815629;GRB2|0.369590607818	14	4040	560	80205	http://www.ebi.ac.uk/QuickGO/GTerm?id=GO:0016773
7	7	protein serine/threonine kinase activity	GO:0004674	0.999	1.00e+00	PRKDC|0.225000482448;MAPK1|0.479299719246;CAB39|0.38742796548	3	1667	560	80205	http://www.ebi.ac.uk/QuickGO/GTerm?id=GO:0004674
4	4	RNA polymerase II transcription factor activity, sequence-specific DNA binding	GO:0000981	1.00e+00	1.00e+00	PARP1|0.268501117905;PCBP1|0.383952567426;ARID4A|0.39859623827;SUB1|0.193848301587;LRRFIP1|0.472701058375	5	2222	560	80205	http://www.ebi.ac.uk/QuickGO/GTerm?id=GO:0000981
5	5	kinase activity	GO:0016301	1.00e+00	1.00e+00	PRKDC|0.225000482448;PKM|0.189464570814;HSP90AA1|0.563309614249;TKFC|5.14082534988;PFKL|0.351598299978;ALDH18A1|0.398044049389;MAPK1|0.479299719246;NAGK|0.361733721468;EFEMP1|0.414947292795;SCRIB|0.323312232972;PDXK|1.53368265967;GK|0.344840230457;ERLIN2|0.277584708407;RHOG|0.328963631257;CAB39|0.38742796548;RAC2|0.164481815629;GRB2|0.369590607818	17	4875	560	80205	http://www.ebi.ac.uk/QuickGO/GTerm?id=GO:0016301
8	8	metal ion transmembrane transporter activity	GO:0046873	1.00e+00	1.00e+00	SLC18A1|0.206755842111;TFRC|0.18453930071	2	1674	560	80205	http://www.ebi.ac.uk/QuickGO/GTerm?id=GO:0046873
4	4	oxidoreductase activity, acting on NAD(P)H	GO:0016651	1.00e+00	1.00e+00	ADH4|5.43771296763;NNT|2.0;AKR1C1|2.20839769433;CBR1|2.06050790724;AIFM1|1.92252185678;CYB5R3|0.554016173932;DPYD|0.425726853874;DCXR|5.25977104082;AKR1C4|4.44443491462;CBR4|2.84810039119;NQO2|4.83997635688;AKR1C2|6.81162966199;NDUFAF2|2.12579134872	13	4359	560	80205	http://www.ebi.ac.uk/QuickGO/GTerm?id=GO:0016651
4	4	transferase activity, transferring phosphorus-containing groups	GO:0016772	1.00e+00	1.00e+00	PRKDC|0.225000482448;PKM|0.189464570814;HSP90AA1|0.563309614249;TKFC|5.14082534988;UGP2|3.6731046492;PFKL|0.351598299978;ALDH18A1|0.398044049389;MAPK1|0.479299719246;NAGK|0.361733721468;EFEMP1|0.414947292795;SCRIB|0.323312232972;PDXK|1.53368265967;GK|0.344840230457;ERLIN2|0.277584708407;RHOG|0.328963631257;CMAS|0.311866392979;CAB39|0.38742796548;RAC2|0.164481815629;GRB2|0.369590607818	19	5688	560	80205	http://www.ebi.ac.uk/QuickGO/GTerm?id=GO:0016772
6	6	gated channel activity	GO:0022836	1.00e+00	1.00e+00	CLIC1|0.395294558302	1	1442	560	80205	http://www.ebi.ac.uk/QuickGO/GTerm?id=GO:0022836
5	5	oxidoreductase activity, acting on diphenols and related substances as donors, cytochrome as acceptor	GO:0016681	1.00e+00	1.00e+00	UQCRFS1|2.87388035309	1	1490	560	80205	http://www.ebi.ac.uk/QuickGO/GTerm?id=GO:0016681
10	6,10	ubiquinol-cytochrome-c reductase activity	GO:0008121	1.00e+00	1.00e+00	UQCRFS1|2.87388035309	1	1490	560	80205	http://www.ebi.ac.uk/QuickGO/GTerm?id=GO:0008121
4	4	oxidoreductase activity, acting on diphenols and related substances as donors	GO:0016679	1.00e+00	1.00e+00	UQCRFS1|2.87388035309	1	1492	560	80205	http://www.ebi.ac.uk/QuickGO/GTerm?id=GO:0016679
2	2	molecular transducer activity	GO:0060089	1.00e+00	1.00e+00	STAT1|0.20040633235;KRT1|0.461371246327;RPSA|0.470413053757;MAPK1|0.479299719246;ITGB1|0.383420664918;HMOX1|0.291991848653;CD163|0.443498152576;EFEMP1|0.414947292795;TFG|0.296684199414;S100A9|0.331481440075;BCAM|0.304813773519;ASGR1|0.242490477585;TFRC|0.18453930071;STMN1|0.297507924077;LSP1|0.193579756963;F11R|0.315125847896;ITGB2|0.193579756963;FKBP1A|0.305236628167;LGALS3BP|6.75052636904;IGSF1…	21	6297	560	80205	http://www.ebi.ac.uk/QuickGO/GTerm?id=GO:0060089
6	6	protein kinase activity	GO:0004672	1.00e+00	1.00e+00	PRKDC|0.225000482448;HSP90AA1|0.563309614249;MAPK1|0.479299719246;EFEMP1|0.414947292795;ERLIN2|0.277584708407;CAB39|0.38742796548;GRB2|0.369590607818	7	3377	560	80205	http://www.ebi.ac.uk/QuickGO/GTerm?id=GO:0004672
6	3,5,6	cytochrome-c oxidase activity	GO:0004129	1.00e+00	1.00e+00	CYB5A|3.19762332141	1	1728	560	80205	http://www.ebi.ac.uk/QuickGO/GTerm?id=GO:0004129
5	5	oxidoreductase activity, acting on a heme group of donors, oxygen as acceptor	GO:0016676	1.00e+00	1.00e+00	CYB5A|3.19762332141	1	1728	560	80205	http://www.ebi.ac.uk/QuickGO/GTerm?id=GO:0016676
4	4	oxidoreductase activity, acting on a heme group of donors	GO:0016675	1.00e+00	1.00e+00	CYB5A|3.19762332141	1	1729	560	80205	http://www.ebi.ac.uk/QuickGO/GTerm?id=GO:0016675
4	4	heme-copper terminal oxidase activity	GO:0015002	1.00e+00	1.00e+00	CYB5A|3.19762332141	1	1731	560	80205	http://www.ebi.ac.uk/QuickGO/GTerm?id=GO:0015002
5	5	oxidoreductase activity, acting on NAD(P)H, quinone or similar compound as acceptor	GO:0016655	1.00e+00	1.00e+00	ADH4|5.43771296763;AKR1C1|2.20839769433;CBR1|2.06050790724;DCXR|5.25977104082;AKR1C4|4.44443491462;CBR4|2.84810039119;NQO2|4.83997635688;AKR1C2|6.81162966199;NDUFAF2|2.12579134872	9	4123	560	80205	http://www.ebi.ac.uk/QuickGO/GTerm?id=GO:0016655
6	6	ion channel activity	GO:0005216	1.00e+00	1.00e+00	CLIC1|0.395294558302	1	1956	560	80205	http://www.ebi.ac.uk/QuickGO/GTerm?id=GO:0005216
5	5	substrate-specific channel activity	GO:0022838	1.00e+00	1.00e+00	CLIC1|0.395294558302	1	1971	560	80205	http://www.ebi.ac.uk/QuickGO/GTerm?id=GO:0022838
5	5	channel activity	GO:0015267	1.00e+00	1.00e+00	CLIC1|0.395294558302	1	2071	560	80205	http://www.ebi.ac.uk/QuickGO/GTerm?id=GO:0015267
4	4	passive transmembrane transporter activity	GO:0022803	1.00e+00	1.00e+00	CLIC1|0.395294558302	1	2072	560	80205	http://www.ebi.ac.uk/QuickGO/GTerm?id=GO:0022803
2	2	signal transducer activity	GO:0004871	1.00e+00	1.00e+00	STAT1|0.20040633235;KRT1|0.461371246327;AGT|0.413798408039;MAPK1|0.479299719246;ITGB1|0.383420664918;HMOX1|0.291991848653;EFEMP1|0.414947292795;TFG|0.296684199414;S100A9|0.331481440075;BCAM|0.304813773519;STMN1|0.297507924077;LSP1|0.193579756963;ITGB2|0.193579756963;FKBP1A|0.305236628167;IGSF1|0.327825503554;GNG12|2.66659735418	16	6147	560	80205	http://www.ebi.ac.uk/QuickGO/GTerm?id=GO:0004871
3	3	receptor activity	GO:0004872	1.00e+00	1.00e+00	KRT1|0.461371246327;RPSA|0.470413053757;ITGB1|0.383420664918;CD163|0.443498152576;EFEMP1|0.414947292795;BCAM|0.304813773519;ASGR1|0.242490477585;TFRC|0.18453930071;F11R|0.315125847896;ITGB2|0.193579756963;LGALS3BP|6.75052636904;IGSF1|0.327825503554	12	5767	560	80205	http://www.ebi.ac.uk/QuickGO/GTerm?id=GO:0004872
3	3	transcription factor activity, sequence-specific DNA binding	GO:0003700	1.00e+00	1.00e+00	STAT1|0.20040633235;PARP1|0.268501117905;PCBP1|0.383952567426;HMGB1|0.38958228983;ARID4A|0.39859623827;SUB1|0.193848301587;LRRFIP1|0.472701058375;HMGB2|0.230685623163;EDF1|0.527411158534	9	5028	560	80205	http://www.ebi.ac.uk/QuickGO/GTerm?id=GO:0003700
2	2	nucleic acid binding transcription factor activity	GO:0001071	1.00e+00	1.00e+00	STAT1|0.20040633235;PARP1|0.268501117905;PCBP1|0.383952567426;HMGB1|0.38958228983;ARID4A|0.39859623827;SUB1|0.193848301587;LRRFIP1|0.472701058375;HMGB2|0.230685623163;EDF1|0.527411158534	9	5028	560	80205	http://www.ebi.ac.uk/QuickGO/GTerm?id=GO:0001071
3	3	substrate-specific transporter activity	GO:0022892	1.00e+00	1.00e+00	APOB|0.600818024763;SCP2|3.03353509075;HBA2|0.534773543943;HBB|0.577542892277;NNT|2.0;KPNB1|0.539614118252;SLC27A5|4.68484072488;SLC18A1|0.206755842111;CLIC1|0.395294558302;ATP6V1B2|0.337275633585;SLC27A2|2.26106113425;ATP6V1A|0.224377512667;AKR1C4|4.44443491462;IPO7|0.295657750061;LASP1|0.358986127656;HNRNPA3|0.468136123717;SLC25A10|1.7350773743;ATP5F1D|0.623732785957;CYB5A|3.19762332141;SLC25A2…	28	9529	560	80205	http://www.ebi.ac.uk/QuickGO/GTerm?id=GO:0022892
9	9	hydrogen ion transmembrane transporter activity	GO:0015078	1.00e+00	1.00e+00	NNT|2.0;ATP6V1B2|0.337275633585;ATP6V1A|0.224377512667;ATP5F1D|0.623732785957;CYB5A|3.19762332141;UQCRFS1|2.87388035309;ATP6V1G1|0.144987456813	7	4766	560	80205	http://www.ebi.ac.uk/QuickGO/GTerm?id=GO:0015078
2	2	transporter activity	GO:0005215	1.00e+00	1.00e+00	APOB|0.600818024763;SCP2|3.03353509075;HBA2|0.534773543943;HBB|0.577542892277;NNT|2.0;KPNB1|0.539614118252;SLC27A5|4.68484072488;SLC18A1|0.206755842111;CLIC1|0.395294558302;ATP6V1B2|0.337275633585;SLC27A2|2.26106113425;ATP6V1A|0.224377512667;RAN|0.18124335411;AKR1C4|4.44443491462;IPO7|0.295657750061;LASP1|0.358986127656;HNRNPA3|0.468136123717;SEC14L2|2.87587306569;SLC25A10|1.7350773743;ATP5F1D|0.…	32	10647	560	80205	http://www.ebi.ac.uk/QuickGO/GTerm?id=GO:0005215
5	5	ion transmembrane transporter activity	GO:0015075	1.00e+00	1.00e+00	NNT|2.0;SLC27A5|4.68484072488;SLC18A1|0.206755842111;CLIC1|0.395294558302;ATP6V1B2|0.337275633585;SLC27A2|2.26106113425;ATP6V1A|0.224377512667;AKR1C4|4.44443491462;LASP1|0.358986127656;SLC25A10|1.7350773743;ATP5F1D|0.623732785957;CYB5A|3.19762332141;SLC25A20|3.11449876425;TFRC|0.18453930071;BSG|0.593368398828;UQCRFS1|2.87388035309;SLC2A2|3.1689392437;ATP6V1G1|0.144987456813	18	8523	560	80205	http://www.ebi.ac.uk/QuickGO/GTerm?id=GO:0015075
4	4	substrate-specific transmembrane transporter activity	GO:0022891	1.00e+00	1.00e+00	NNT|2.0;SLC18A1|0.206755842111;CLIC1|0.395294558302;ATP6V1B2|0.337275633585;ATP6V1A|0.224377512667;AKR1C4|4.44443491462;LASP1|0.358986127656;HNRNPA3|0.468136123717;SLC25A10|1.7350773743;ATP5F1D|0.623732785957;CYB5A|3.19762332141;SLC25A20|3.11449876425;TFRC|0.18453930071;BSG|0.593368398828;UQCRFS1|2.87388035309;SLC2A2|3.1689392437;TAPBP|0.357248534935;ATP6V1G1|0.144987456813	18	8860	560	80205	http://www.ebi.ac.uk/QuickGO/GTerm?id=GO:0022891
6	6	cation transmembrane transporter activity	GO:0008324	1.00e+00	1.00e+00	NNT|2.0;SLC18A1|0.206755842111;ATP6V1B2|0.337275633585;ATP6V1A|0.224377512667;ATP5F1D|0.623732785957;CYB5A|3.19762332141;SLC25A20|3.11449876425;TFRC|0.18453930071;UQCRFS1|2.87388035309;SLC2A2|3.1689392437;ATP6V1G1|0.144987456813	11	7364	560	80205	http://www.ebi.ac.uk/QuickGO/GTerm?id=GO:0008324
8	8	monovalent inorganic cation transmembrane transporter activity	GO:0015077	1.00e+00	1.00e+00	NNT|2.0;SLC18A1|0.206755842111;ATP6V1B2|0.337275633585;ATP6V1A|0.224377512667;ATP5F1D|0.623732785957;CYB5A|3.19762332141;UQCRFS1|2.87388035309;ATP6V1G1|0.144987456813	8	5727	560	80205	http://www.ebi.ac.uk/QuickGO/GTerm?id=GO:0015077
8	8	calcium ion binding involved in regulation of presynaptic cytosolic calcium ion concentration	GO:0099534	1.00e+00	1.00e+00	CALB1|0.294226684305	1	0	560	80205	http://www.ebi.ac.uk/QuickGO/GTerm?id=GO:0099534
8	8	calcium ion binding involved in regulation of postsynaptic cytosolic calcium ion concentration	GO:0099567	1.00e+00	1.00e+00	CALB1|0.294226684305	1	0	560	80205	http://www.ebi.ac.uk/QuickGO/GTerm?id=GO:0099567
4	3,4	signaling receptor activity	GO:0038023	1.00e+00	1.00e+00	KRT1|0.461371246327;ITGB1|0.383420664918;EFEMP1|0.414947292795;BCAM|0.304813773519;ITGB2|0.193579756963;IGSF1|0.327825503554	6	5384	560	80205	http://www.ebi.ac.uk/QuickGO/GTerm?id=GO:0038023
7	7	oligoribonucleotidase activity	GO:0034611	1.00e+00	1.00e+00	PDE12|0.423666217473	1	0	560	80205	http://www.ebi.ac.uk/QuickGO/GTerm?id=GO:0034611
9	5,6,9	inorganic solute uptake transmembrane transporter activity	GO:0015318	1.00e+00	1.00e+00	NNT|2.0;SLC27A5|4.68484072488;SLC18A1|0.206755842111;CLIC1|0.395294558302;ATP6V1B2|0.337275633585;SLC27A2|2.26106113425;ATP6V1A|0.224377512667;AKR1C4|4.44443491462;SLC25A10|1.7350773743;ATP5F1D|0.623732785957;CYB5A|3.19762332141;TFRC|0.18453930071;BSG|0.593368398828;ATP6V1G1|0.144987456813	14	0	560	80205	http://www.ebi.ac.uk/QuickGO/GTerm?id=GO:0015318
6	6	delta3,5-delta2,4-dienoyl-CoA isomerase activity	GO:0051750	1.00e+00	1.00e+00	ECH1|1.995845438	1	0	560	80205	http://www.ebi.ac.uk/QuickGO/GTerm?id=GO:0051750
5	5	NADH dehydrogenase activity	GO:0003954	1.00e+00	1.00e+00	DPYD|0.425726853874;NDUFAF2|2.12579134872	2	4134	560	80205	http://www.ebi.ac.uk/QuickGO/GTerm?id=GO:0003954
6	6	benzoate-CoA ligase activity	GO:0018858	1.00e+00	1.00e+00	ACSM2B|3.39638498579;ACSM2A|11.5514335642;ACSM1|4.17275437412	3	0	560	80205	http://www.ebi.ac.uk/QuickGO/GTerm?id=GO:0018858
5	4,5	transmembrane signaling receptor activity	GO:0004888	1.00e+00	1.00e+00	EFEMP1|0.414947292795;BCAM|0.304813773519;ITGB2|0.193579756963	3	4595	560	80205	http://www.ebi.ac.uk/QuickGO/GTerm?id=GO:0004888
6	6	dihydrouracil dehydrogenase (NAD+) activity	GO:0004159	1.00e+00	1.00e+00	DPYD|0.425726853874	1	0	560	80205	http://www.ebi.ac.uk/QuickGO/GTerm?id=GO:0004159
6	6	androstan-3-alpha,17-beta-diol dehydrogenase activity	GO:0047044	1.00e+00	1.00e+00	RDH16|4.95883079976	1	0	560	80205	http://www.ebi.ac.uk/QuickGO/GTerm?id=GO:0047044
5	5	TORC2 complex binding	GO:1904841	1.00e+00	1.00e+00	RPL23A|0.343647173893	1	0	560	80205	http://www.ebi.ac.uk/QuickGO/GTerm?id=GO:1904841
7	7	calcium ion binding involved in regulation of cytosolic calcium ion concentration	GO:0099510	1.00e+00	1.00e+00	CALB1|0.294226684305	1	0	560	80205	http://www.ebi.ac.uk/QuickGO/GTerm?id=GO:0099510
7	7	NADH dehydrogenase (ubiquinone) activity	GO:0008137	1.00e+00	1.00e+00	NDUFAF2|2.12579134872	1	4107	560	80205	http://www.ebi.ac.uk/QuickGO/GTerm?id=GO:0008137
6	6	allyl-alcohol dehydrogenase activity	GO:0047655	1.00e+00	1.00e+00	AKR1A1|1.56808090815;AKR1B10|10.8377998199	2	0	560	80205	http://www.ebi.ac.uk/QuickGO/GTerm?id=GO:0047655
7	7	inorganic cation transmembrane transporter activity	GO:0022890	1.00e+00	1.00e+00	NNT|2.0;SLC18A1|0.206755842111;ATP6V1B2|0.337275633585;ATP6V1A|0.224377512667;ATP5F1D|0.623732785957;CYB5A|3.19762332141;TFRC|0.18453930071;UQCRFS1|2.87388035309;ATP6V1G1|0.144987456813	9	6432	560	80205	http://www.ebi.ac.uk/QuickGO/GTerm?id=GO:0022890
6	6	glucuronolactone reductase activity	GO:0047941	1.00e+00	1.00e+00	AKR1A1|1.56808090815	1	0	560	80205	http://www.ebi.ac.uk/QuickGO/GTerm?id=GO:0047941
6	6	NADH dehydrogenase (quinone) activity	GO:0050136	1.00e+00	1.00e+00	NDUFAF2|2.12579134872	1	4107	560	80205	http://www.ebi.ac.uk/QuickGO/GTerm?id=GO:0050136
6	6	methyl indole-3-acetate esterase activity	GO:0080030	1.00e+00	1.00e+00	CES1|12.9152171921;CES2|8.4913856716	2	0	560	80205	http://www.ebi.ac.uk/QuickGO/GTerm?id=GO:0080030
6	6	ribitol 2-dehydrogenase activity	GO:0050255	1.00e+00	1.00e+00	SORD|2.90593009914	1	0	560	80205	http://www.ebi.ac.uk/QuickGO/GTerm?id=GO:0050255
6	6	oligonucleotidase activity	GO:0008946	1.00e+00	1.00e+00	PDE12|0.423666217473	1	0	560	80205	http://www.ebi.ac.uk/QuickGO/GTerm?id=GO:0008946
12	6,7,12	amide-transporting ATPase activity	GO:0033220	1.00e+00	1.00e+00	TAPBP|0.357248534935	1	0	560	80205	http://www.ebi.ac.uk/QuickGO/GTerm?id=GO:0033220
3	3	transmembrane transporter activity	GO:0022857	1.00e+00	1.00e+00	NNT|2.0;SLC27A5|4.68484072488;SLC18A1|0.206755842111;CLIC1|0.395294558302;ATP6V1B2|0.337275633585;SLC27A2|2.26106113425;ATP6V1A|0.224377512667;AKR1C4|4.44443491462;LASP1|0.358986127656;HNRNPA3|0.468136123717;SLC25A10|1.7350773743;ATP5F1D|0.623732785957;CYB5A|3.19762332141;SLC25A20|3.11449876425;TFRC|0.18453930071;BSG|0.593368398828;UQCRFS1|2.87388035309;SLC2A2|3.1689392437;TAPBP|0.357248534935;AT…	20	9680	560	80205	http://www.ebi.ac.uk/QuickGO/GTerm?id=GO:0022857
4	4	transmembrane receptor activity	GO:0099600	1.00e+00	1.00e+00	EFEMP1|0.414947292795;BCAM|0.304813773519;ITGB2|0.193579756963	3	4518	560	80205	http://www.ebi.ac.uk/QuickGO/GTerm?id=GO:0099600
