# Supplementary material for: Serum Anti-14-3-3 Zeta Autoantibody as a Biomarker for Predicting Hepatocarcinogenesis
Source: Front Oncol. 2021 Oct 15;11:733680. doi: 10.3389/fonc.2021.733680 (PMC8555665; doi:10.3389/fonc.2021.733680)
Supplement: Supplementary file 1 [file DataSheet_1.zip › Raw data/raw data for figure 3/Kegg.xlsx]

## Sheet: Tablib Dataset
Pathway Name	Pathway ID	Pvalue	Pvalue_adjusted	Genes	Count	Pop Hit	List_Total	Background Genes	URL	First class	Secondary class
Ribosome	hsa03010	1.33e-23	3.9e-21	RPL4|0.493116352247;RPLP0|0.508035071497;RPSA|0.470413053757;RPS3A|0.35478083905;RPS4X|0.502431910212;RPL7|0.421323414752;RPL5|0.242322454234;RPLP2|0.550952557938;RPS12|0.451876363376;RPS8|0.4547041259;RPL10A|0.489031736724;RPS19|0.335410556221;RPS17|0.451876363376;RPL13|0.37087373346;RPL3|0.287772372832;RPS9|0.431071772509;RPL18|0.3389160817;RPL17|0.406126198178;RPS18|0.418413121342;RPS2|0.50034…	46	138	413	7057	http://www.kegg.jp/kegg-bin/show_pathway?hsa03010/hsa:6124%09blue/hsa:6175%09blue/hsa:3921%09blue/hsa:6189%09blue/hsa:6191%09blue/hsa:6129%09blue/hsa:6125%09blue/hsa:6181%09blue/hsa:6206%09blue/hsa:6202%09blue/hsa:4736%09blue/hsa:6223%09blue/hsa:6218%09blue/hsa:6137%09blue/hsa:6122%09blue/hsa:6203%09blue/hsa:6141%09blue/hsa:6139%09blue/hsa:6222%09blue/hsa:6187%09blue/hsa:6132%09blue/hsa:6208%09bl…	Genetic Information Processing	Translation
Metabolic pathways	hsa01100	1.42e-17	2.08e-15	CPS1|3.953142606;AOX1|3.78685452495;EHHADH|10.8754259353;GANAB|0.47731050707;HSD17B4|3.6376330072;GLYAT|2.04344016543;ALDH1A1|2.36690204351;ATIC|0.294226684305;ACLY|0.437089310205;ACSM2B|3.39638498579;PKM|0.189464570814;ADH1B|5.34429631356;ACSL1|1.93187265785;ALDH2|6.13473063869;ALDOB|16.0666806918;GATM|2.51228476229;GAPDH|0.62720110226;ADH4|5.43771296763;PYGL|2.95467612717;CNDP2|1.81503831063;AB…	142	1239	413	7057	http://www.kegg.jp/kegg-bin/show_pathway?hsa01100/hsa:1373%09red/hsa:316%09red/hsa:1962%09red/hsa:23193%09blue/hsa:3295%09red/hsa:10249%09red/hsa:216%09red/hsa:471%09blue/hsa:47%09blue/hsa:348158%09red/hsa:5315%09blue/hsa:125%09red/hsa:2180%09red/hsa:217%09red/hsa:229%09red/hsa:2628%09red/hsa:2597%09blue/hsa:127%09red/hsa:5836%09red/hsa:55748%09red/hsa:18%09red/hsa:6342%09red/hsa:48%09red/hsa:51%…	Metabolism	Global and overview maps
Metabolism of xenobiotics by cytochrome P450	hsa00980	1.12e-12	1.1e-10	ADH1B|5.34429631356;EPHX1|2.83628007136;ADH4|5.43771296763;CYP3A4|2.85600795937;CYP2C9|4.08688033086;AKR1C1|2.20839769433;CBR1|2.06050790724;UGT2B7|8.74222191281;AKR7A3|10.7331377991;UGT1A6|5.03851991979;GSTP1|0.406407800992;ADH6|4.91775546902;ADH1C|4.3469394501;SULT2A1|6.58416276223;CYP2A6|2.99592186885;GSTA1|3.56277160243;CYP1A2|3.14269006667;HSD11B1|2.36526200049;GSTM1|8.40355635209;UGT2B4|5.6…	24	73	413	7057	http://www.kegg.jp/kegg-bin/show_pathway?hsa00980/hsa:125%09red/hsa:2052%09red/hsa:127%09red/hsa:1576%09red/hsa:1559%09red/hsa:1645%09red/hsa:873%09red/hsa:7364%09red/hsa:22977%09red/hsa:54578%09red/hsa:2950%09blue/hsa:130%09red/hsa:126%09red/hsa:6822%09red/hsa:1548%09red/hsa:2938%09red/hsa:1544%09red/hsa:3290%09red/hsa:2944%09red/hsa:7363%09red/hsa:4257%09red/hsa:54600%09red/hsa:54657%09red/hsa:…	Metabolism	Xenobiotics biodegradation and metabolism
Drug metabolism - other enzymes	hsa00983	2.43e-12	1.5e-10	CES1|12.9152171921;CYP3A4|2.85600795937;CES2|8.4913856716;UGT2B7|8.74222191281;UGT1A6|5.03851991979;DPYD|0.425726853874;IMPDH2|0.502431910212;GSTP1|0.406407800992;DPYS|3.85037777241;HPRT1|0.57275894899;CYP2A6|2.99592186885;GSTA1|3.56277160243;MPO|0.408667664244;GSTM1|8.40355635209;UGT2B4|5.66077664131;MGST1|2.81668845382;UGT1A9|2.33755449712;UGT1A4|8.4444297411;UGT2B15|4.71415763125	19	46	413	7057	http://www.kegg.jp/kegg-bin/show_pathway?hsa00983/hsa:1066%09red/hsa:1576%09red/hsa:8824%09red/hsa:7364%09red/hsa:54578%09red/hsa:1806%09blue/hsa:3615%09blue/hsa:2950%09blue/hsa:1807%09red/hsa:3251%09blue/hsa:1548%09red/hsa:2938%09red/hsa:4353%09blue/hsa:2944%09red/hsa:7363%09red/hsa:4257%09red/hsa:54600%09red/hsa:54657%09red/hsa:7366%09red	Metabolism	Xenobiotics biodegradation and metabolism
Chemical carcinogenesis	hsa05204	2.55e-12	1.5e-10	ADH1B|5.34429631356;EPHX1|2.83628007136;ADH4|5.43771296763;CYP3A4|2.85600795937;CYP2C9|4.08688033086;CBR1|2.06050790724;UGT2B7|8.74222191281;UGT1A6|5.03851991979;GSTP1|0.406407800992;CYP2C8|2.69820506868;ADH6|4.91775546902;ADH1C|4.3469394501;SULT1A1|4.6815945659;SULT2A1|6.58416276223;CYP2A6|2.99592186885;GSTA1|3.56277160243;CYP1A2|3.14269006667;HSD11B1|2.36526200049;GSTM1|8.40355635209;UGT2B4|5.6…	25	82	413	7057	http://www.kegg.jp/kegg-bin/show_pathway?hsa05204/hsa:125%09red/hsa:2052%09red/hsa:127%09red/hsa:1576%09red/hsa:1559%09red/hsa:873%09red/hsa:7364%09red/hsa:54578%09red/hsa:2950%09blue/hsa:1558%09red/hsa:130%09red/hsa:126%09red/hsa:6817%09red/hsa:6822%09red/hsa:1548%09red/hsa:2938%09red/hsa:1544%09red/hsa:3290%09red/hsa:2944%09red/hsa:7363%09red/hsa:4257%09red/hsa:54600%09red/hsa:54657%09red/hsa:7…	Human Diseases	Cancers: Overview
Drug metabolism - cytochrome P450	hsa00982	2.01e-11	9.83e-10	AOX1|3.78685452495;ADH1B|5.34429631356;ADH4|5.43771296763;FMO3|3.59004020267;CYP3A4|2.85600795937;CYP2C9|4.08688033086;MAOA|3.87178810757;UGT2B7|8.74222191281;UGT1A6|5.03851991979;GSTP1|0.406407800992;CYP2C8|2.69820506868;ADH6|4.91775546902;ADH1C|4.3469394501;CYP2A6|2.99592186885;GSTA1|3.56277160243;CYP1A2|3.14269006667;GSTM1|8.40355635209;UGT2B4|5.66077664131;MGST1|2.81668845382;UGT1A9|2.3375544…	22	69	413	7057	http://www.kegg.jp/kegg-bin/show_pathway?hsa00982/hsa:316%09red/hsa:125%09red/hsa:127%09red/hsa:2328%09red/hsa:1576%09red/hsa:1559%09red/hsa:4128%09red/hsa:7364%09red/hsa:54578%09red/hsa:2950%09blue/hsa:1558%09red/hsa:130%09red/hsa:126%09red/hsa:1548%09red/hsa:2938%09red/hsa:1544%09red/hsa:2944%09red/hsa:7363%09red/hsa:4257%09red/hsa:54600%09red/hsa:54657%09red/hsa:7366%09red	Metabolism	Xenobiotics biodegradation and metabolism
Retinol metabolism	hsa00830	4.38e-11	1.84e-09	AOX1|3.78685452495;ALDH1A1|2.36690204351;ADH1B|5.34429631356;ADH4|5.43771296763;CYP3A4|2.85600795937;CYP2C9|4.08688033086;UGT2B7|8.74222191281;UGT1A6|5.03851991979;HSD17B6|9.99356900523;CYP2C8|2.69820506868;ADH6|4.91775546902;ADH1C|4.3469394501;CYP2A6|2.99592186885;CYP1A2|3.14269006667;RDH16|4.95883079976;UGT2B4|5.66077664131;UGT1A9|2.33755449712;DHRS4|2.70382166606;RETSAT|2.5829147006;UGT1A4|8.4…	21	65	413	7057	http://www.kegg.jp/kegg-bin/show_pathway?hsa00830/hsa:316%09red/hsa:216%09red/hsa:125%09red/hsa:127%09red/hsa:1576%09red/hsa:1559%09red/hsa:7364%09red/hsa:54578%09red/hsa:8630%09red/hsa:1558%09red/hsa:130%09red/hsa:126%09red/hsa:1548%09red/hsa:1544%09red/hsa:8608%09red/hsa:7363%09red/hsa:54600%09red/hsa:10901%09red/hsa:54884%09red/hsa:54657%09red/hsa:7366%09red	Metabolism	Metabolism of cofactors and vitamins
Peroxisome	hsa04146	6.61e-09	2.43e-07	EHHADH|10.8754259353;HSD17B4|3.6376330072;ACSL1|1.93187265785;SCP2|3.03353509075;ACOX1|3.63007662127;SOD2|2.012515647;HAO1|5.97525382845;ACSL3|0.205612517178;ECI2|2.9814207736;ECH1|1.995845438;ACOX2|3.22880429802;EPHX2|2.40160685497;HMGCL|2.20381023175;SLC27A2|2.26106113425;SOD1|3.4749687406;BAAT|2.84218408636;AMACR|4.20177817604;PIPOX|8.29935949252;DECR2|7.18505898307;HACL1|2.73776762618;DHRS4|2…	21	83	413	7057	http://www.kegg.jp/kegg-bin/show_pathway?hsa04146/hsa:1962%09red/hsa:3295%09red/hsa:2180%09red/hsa:6342%09red/hsa:51%09red/hsa:6648%09red/hsa:54363%09red/hsa:2181%09blue/hsa:10455%09red/hsa:1891%09red/hsa:8309%09red/hsa:2053%09red/hsa:3155%09red/hsa:11001%09red/hsa:6647%09red/hsa:570%09red/hsa:23600%09red/hsa:51268%09red/hsa:26063%09red/hsa:26061%09red/hsa:10901%09red	Cellular Processes	Transport and catabolism
Fatty acid degradation	hsa00071	1.21e-08	3.94e-07	EHHADH|10.8754259353;ADH1B|5.34429631356;ACSL1|1.93187265785;ALDH2|6.13473063869;ADH4|5.43771296763;ACOX1|3.63007662127;ACAA2|5.00024921034;ALDH1B1|2.65001403409;ACSL3|0.205612517178;CPT2|2.03495938421;ACADS|3.04406676168;ECI2|2.9814207736;ADH6|4.91775546902;ADH1C|4.3469394501;ECI1|1.93857963387	15	44	413	7057	http://www.kegg.jp/kegg-bin/show_pathway?hsa00071/hsa:1962%09red/hsa:125%09red/hsa:2180%09red/hsa:217%09red/hsa:127%09red/hsa:51%09red/hsa:10449%09red/hsa:219%09red/hsa:2181%09blue/hsa:1376%09red/hsa:35%09red/hsa:10455%09red/hsa:130%09red/hsa:126%09red/hsa:1632%09red	Metabolism	Lipid metabolism
Pathogenic Escherichia coli infection	hsa05130	5.11e-08	1.5e-06	TUBB4B|0.544876056107;GAPDH|0.62720110226;NCL|0.235206526878;RHOA|0.63463544301;MAPK1|0.479299719246;ITGB1|0.383420664918;ARPC1B|0.398044049389;SLC9A3R1|0.443190849597;ARPC4|0.398872619905;ARPC2|0.578745108495;HCLS1|0.490049707671;ARPC5|0.395842932936;BAX|0.462973011264;TUBA1C|0.29341204457;ARPC3|0.25;ARPC5L|0.349896466399	16	55	413	7057	http://www.kegg.jp/kegg-bin/show_pathway?hsa05130/hsa:10383%09blue/hsa:2597%09blue/hsa:4691%09blue/hsa:387%09blue/hsa:5594%09blue/hsa:3688%09blue/hsa:10095%09blue/hsa:9368%09blue/hsa:10093%09blue/hsa:10109%09blue/hsa:3059%09blue/hsa:10092%09blue/hsa:581%09blue/hsa:84790%09blue/hsa:10094%09blue/hsa:81873%09blue	Human Diseases	Infectious diseases: Bacterial
Glycolysis / Gluconeogenesis	hsa00010	1.79e-07	4.78e-06	PKM|0.189464570814;ADH1B|5.34429631356;ALDH2|6.13473063869;ALDOB|16.0666806918;GAPDH|0.62720110226;ADH4|5.43771296763;TPI1|0.547526235397;PCK2|4.3711109564;AKR1A1|1.56808090815;FBP1|2.28786194641;ALDH1B1|2.65001403409;ALDOA|0.538493188097;LDHA|0.491751037013;PFKL|0.351598299978;LDHB|0.443498152576;ADH6|4.91775546902;ADH1C|4.3469394501	17	67	413	7057	http://www.kegg.jp/kegg-bin/show_pathway?hsa00010/hsa:5315%09blue/hsa:125%09red/hsa:217%09red/hsa:229%09red/hsa:2597%09blue/hsa:127%09red/hsa:7167%09blue/hsa:5106%09red/hsa:10327%09red/hsa:2203%09red/hsa:219%09red/hsa:226%09blue/hsa:3939%09blue/hsa:5211%09blue/hsa:3945%09blue/hsa:130%09red/hsa:126%09red	Metabolism	Carbohydrate metabolism
Butanoate metabolism	hsa00650	2.1e-07	5.14e-06	EHHADH|10.8754259353;ACSM2B|3.39638498579;ABAT|5.30002806818;HMGCS2|4.0502192294;ACADS|3.04406676168;HMGCL|2.20381023175;ACSM2A|11.5514335642;ALDH5A1|2.85798827948;BDH1|4.12101581448;ACSM1|4.17275437412;BDH2|4.64281565753	11	28	413	7057	http://www.kegg.jp/kegg-bin/show_pathway?hsa00650/hsa:1962%09red/hsa:348158%09red/hsa:18%09red/hsa:3158%09red/hsa:35%09red/hsa:3155%09red/hsa:123876%09red/hsa:7915%09red/hsa:622%09red/hsa:116285%09red/hsa:56898%09red	Metabolism	Carbohydrate metabolism
Carbon metabolism	hsa01200	4.52e-07	1.02e-05	CPS1|3.953142606;EHHADH|10.8754259353;PKM|0.189464570814;ALDOB|16.0666806918;GAPDH|0.62720110226;ACO1|2.42502563812;ACOX1|3.63007662127;TPI1|0.547526235397;GOT2|2.59547753388;TKFC|5.14082534988;HAO1|5.97525382845;FBP1|2.28786194641;ALDOA|0.538493188097;PHGDH|0.371130892657;SHMT1|5.05601239381;G6PD|0.337743521134;ACADS|3.04406676168;PGD|0.573156092864;PFKL|0.351598299978;IDH3A|0.360982298881;GLUD2…	22	113	413	7057	http://www.kegg.jp/kegg-bin/show_pathway?hsa01200/hsa:1373%09red/hsa:1962%09red/hsa:5315%09blue/hsa:229%09red/hsa:2597%09blue/hsa:48%09red/hsa:51%09red/hsa:7167%09blue/hsa:2806%09red/hsa:26007%09red/hsa:54363%09red/hsa:2203%09red/hsa:226%09blue/hsa:26227%09blue/hsa:6470%09red/hsa:2539%09blue/hsa:35%09red/hsa:5226%09blue/hsa:5211%09blue/hsa:3419%09blue/hsa:2747%09blue/hsa:4199%09red	Metabolism	Global and overview maps
PPAR signaling pathway	hsa03320	5.48e-07	1.15e-05	EHHADH|10.8754259353;ACSL1|1.93187265785;SCP2|3.03353509075;ACOX1|3.63007662127;PCK2|4.3711109564;HMGCS2|4.0502192294;PLIN2|3.15578736341;ACSL3|0.205612517178;CPT2|2.03495938421;SLC27A5|4.68484072488;ACOX2|3.22880429802;SLC27A2|2.26106113425;GK|0.344840230457;DBI|0.356259403537;ME1|2.20686748008;FABP5|0.209787409277;APOC3|9.05679121689	17	72	413	7057	http://www.kegg.jp/kegg-bin/show_pathway?hsa03320/hsa:1962%09red/hsa:2180%09red/hsa:6342%09red/hsa:51%09red/hsa:5106%09red/hsa:3158%09red/hsa:123%09red/hsa:2181%09blue/hsa:1376%09red/hsa:10998%09red/hsa:8309%09red/hsa:11001%09red/hsa:2710%09blue/hsa:1622%09blue/hsa:4199%09red/hsa:2171%09blue/hsa:345%09red	Organismal Systems	Endocrine system
Steroid hormone biosynthesis	hsa00140	7.31e-07	1.43e-05	CYP3A4|2.85600795937;AKR1C1|2.20839769433;UGT2B7|8.74222191281;UGT1A6|5.03851991979;HSD17B12|0.50662845008;HSD17B6|9.99356900523;AKR1C4|4.44443491462;CYP1A2|3.14269006667;HSD11B1|2.36526200049;UGT2B4|5.66077664131;HSD17B8|2.14800894324;UGT1A9|2.33755449712;UGT1A4|8.4444297411;UGT2B15|4.71415763125;AKR1C2|6.81162966199	15	58	413	7057	http://www.kegg.jp/kegg-bin/show_pathway?hsa00140/hsa:1576%09red/hsa:1645%09red/hsa:7364%09red/hsa:54578%09red/hsa:51144%09blue/hsa:8630%09red/hsa:1109%09red/hsa:1544%09red/hsa:3290%09red/hsa:7363%09red/hsa:7923%09red/hsa:54600%09red/hsa:54657%09red/hsa:7366%09red/hsa:1646%09red	Metabolism	Lipid metabolism
Biosynthesis of amino acids	hsa01230	1.02e-06	1.87e-05	CPS1|3.953142606;PKM|0.189464570814;ALDOB|16.0666806918;GAPDH|0.62720110226;ACO1|2.42502563812;TPI1|0.547526235397;GOT2|2.59547753388;ALDOA|0.538493188097;PHGDH|0.371130892657;SHMT1|5.05601239381;ARG1|4.10675818288;PFKL|0.351598299978;GLUL|4.04460832341;MAT1A|3.01258093327;OTC|4.44751663007;ALDH18A1|0.398044049389;IDH3A|0.360982298881	17	75	413	7057	http://www.kegg.jp/kegg-bin/show_pathway?hsa01230/hsa:1373%09red/hsa:5315%09blue/hsa:229%09red/hsa:2597%09blue/hsa:48%09red/hsa:7167%09blue/hsa:2806%09red/hsa:226%09blue/hsa:26227%09blue/hsa:6470%09red/hsa:383%09red/hsa:5211%09blue/hsa:2752%09red/hsa:4143%09red/hsa:5009%09red/hsa:5832%09blue/hsa:3419%09blue	Metabolism	Global and overview maps
Pentose and glucuronate interconversions	hsa00040	3.83e-06	6.62e-05	AKR1A1|1.56808090815;UGP2|3.6731046492;AKR1B10|10.8377998199;UGT2B7|8.74222191281;SORD|2.90593009914;UGT1A6|5.03851991979;DCXR|5.25977104082;UGT2B4|5.66077664131;UGT1A9|2.33755449712;UGT1A4|8.4444297411;UGT2B15|4.71415763125	11	36	413	7057	http://www.kegg.jp/kegg-bin/show_pathway?hsa00040/hsa:10327%09red/hsa:7360%09red/hsa:57016%09red/hsa:7364%09red/hsa:6652%09red/hsa:54578%09red/hsa:51181%09red/hsa:7363%09red/hsa:54600%09red/hsa:54657%09red/hsa:7366%09red	Metabolism	Carbohydrate metabolism
Fatty acid metabolism	hsa01212	1.4e-05	0.000228	EHHADH|10.8754259353;HSD17B4|3.6376330072;ACSL1|1.93187265785;SCP2|3.03353509075;ACOX1|3.63007662127;ACAA2|5.00024921034;ACSL3|0.205612517178;CPT2|2.03495938421;ACADS|3.04406676168;HSD17B12|0.50662845008;HSD17B8|2.14800894324;CBR4|2.84810039119	12	48	413	7057	http://www.kegg.jp/kegg-bin/show_pathway?hsa01212/hsa:1962%09red/hsa:3295%09red/hsa:2180%09red/hsa:6342%09red/hsa:51%09red/hsa:10449%09red/hsa:2181%09blue/hsa:1376%09red/hsa:35%09red/hsa:51144%09blue/hsa:7923%09red/hsa:84869%09red	Metabolism	Global and overview maps
Primary bile acid biosynthesis	hsa00120	2.6e-05	0.000403	HSD17B4|3.6376330072;SCP2|3.03353509075;SLC27A5|4.68484072488;ACOX2|3.22880429802;AKR1C4|4.44443491462;BAAT|2.84218408636;AMACR|4.20177817604	7	17	413	7057	http://www.kegg.jp/kegg-bin/show_pathway?hsa00120/hsa:3295%09red/hsa:6342%09red/hsa:10998%09red/hsa:8309%09red/hsa:1109%09red/hsa:570%09red/hsa:23600%09red	Metabolism	Lipid metabolism
Spliceosome	hsa03040	2.91e-05	0.000428	DDX39B|0.390934821564;HNRNPU|0.321970407377;PCBP1|0.383952567426;DHX15|0.535144349213;HNRNPA3|0.468136123717;EIF4A3|0.29057852688;EFTUD2|0.320856474391;HNRNPM|0.317097849831;LSM2|0.496890546661;SNRPD3|0.366783336042;HNRNPA1|0.331481440075;SF3B3|0.495514781632;PRPF19|0.414085330667;SF3B2|0.175069540111;SNRPD1|0.307999518361;SNU13|0.179866697501;ALYREF|0.251738887514;SNRPC|0.378141999321;RBMXL1|0.1…	21	134	413	7057	http://www.kegg.jp/kegg-bin/show_pathway?hsa03040/hsa:7919%09blue/hsa:3192%09blue/hsa:5093%09blue/hsa:1665%09blue/hsa:220988%09blue/hsa:9775%09blue/hsa:9343%09blue/hsa:4670%09blue/hsa:57819%09blue/hsa:6634%09blue/hsa:3178%09blue/hsa:23450%09blue/hsa:27339%09blue/hsa:10992%09blue/hsa:6632%09blue/hsa:4809%09blue/hsa:10189%09blue/hsa:6631%09blue/hsa:494115%09blue/hsa:9939%09blue/hsa:6635%09blue	Genetic Information Processing	Transcription
beta-Alanine metabolism	hsa00410	4.69e-05	0.000656	EHHADH|10.8754259353;ALDH2|6.13473063869;CNDP2|1.81503831063;ABAT|5.30002806818;ACOX1|3.63007662127;ALDH1B1|2.65001403409;ACADS|3.04406676168;DPYD|0.425726853874;DPYS|3.85037777241	9	31	413	7057	http://www.kegg.jp/kegg-bin/show_pathway?hsa00410/hsa:1962%09red/hsa:217%09red/hsa:55748%09red/hsa:18%09red/hsa:51%09red/hsa:219%09red/hsa:35%09red/hsa:1806%09blue/hsa:1807%09red	Metabolism	Metabolism of other amino acids
Valine, leucine and isoleucine degradation	hsa00280	7.61e-05	0.00102	AOX1|3.78685452495;EHHADH|10.8754259353;ALDH2|6.13473063869;ABAT|5.30002806818;HMGCS2|4.0502192294;ACAA2|5.00024921034;ALDH1B1|2.65001403409;ACADS|3.04406676168;HIBADH|2.08204319537;HMGCL|2.20381023175;ACAD8|0.511214265305	11	48	413	7057	http://www.kegg.jp/kegg-bin/show_pathway?hsa00280/hsa:316%09red/hsa:1962%09red/hsa:217%09red/hsa:18%09red/hsa:3158%09red/hsa:10449%09red/hsa:219%09red/hsa:35%09red/hsa:11112%09red/hsa:3155%09red/hsa:27034%09blue	Metabolism	Amino acid metabolism
Ascorbate and aldarate metabolism	hsa00053	0.000106	0.00136	ALDH2|6.13473063869;ALDH1B1|2.65001403409;UGT2B7|8.74222191281;UGT1A6|5.03851991979;UGT2B4|5.66077664131;UGT1A9|2.33755449712;UGT1A4|8.4444297411;UGT2B15|4.71415763125	8	27	413	7057	http://www.kegg.jp/kegg-bin/show_pathway?hsa00053/hsa:217%09red/hsa:219%09red/hsa:7364%09red/hsa:54578%09red/hsa:7363%09red/hsa:54600%09red/hsa:54657%09red/hsa:7366%09red	Metabolism	Carbohydrate metabolism
Tyrosine metabolism	hsa00350	0.000133	0.00163	AOX1|3.78685452495;ADH1B|5.34429631356;ADH4|5.43771296763;GOT2|2.59547753388;MAOA|3.87178810757;HGD|2.49320238855;ADH6|4.91775546902;HPD|5.11239745281;ADH1C|4.3469394501	9	35	413	7057	http://www.kegg.jp/kegg-bin/show_pathway?hsa00350/hsa:316%09red/hsa:125%09red/hsa:127%09red/hsa:2806%09red/hsa:4128%09red/hsa:3081%09red/hsa:130%09red/hsa:3242%09red/hsa:126%09red	Metabolism	Amino acid metabolism
Fructose and mannose metabolism	hsa00051	0.000488	0.00574	ALDOB|16.0666806918;TPI1|0.547526235397;TKFC|5.14082534988;FBP1|2.28786194641;AKR1B10|10.8377998199;ALDOA|0.538493188097;PFKL|0.351598299978;SORD|2.90593009914	8	33	413	7057	http://www.kegg.jp/kegg-bin/show_pathway?hsa00051/hsa:229%09red/hsa:7167%09blue/hsa:26007%09red/hsa:2203%09red/hsa:57016%09red/hsa:226%09blue/hsa:5211%09blue/hsa:6652%09red	Metabolism	Carbohydrate metabolism
Porphyrin and chlorophyll metabolism	hsa00860	0.000584	0.0066	UGT2B7|8.74222191281;UGT1A6|5.03851991979;ALAD|2.1361308161;BLVRB|1.53900722016;HMOX1|0.291991848653;UGT2B4|5.66077664131;UGT1A9|2.33755449712;UGT1A4|8.4444297411;UGT2B15|4.71415763125	9	42	413	7057	http://www.kegg.jp/kegg-bin/show_pathway?hsa00860/hsa:7364%09red/hsa:54578%09red/hsa:210%09red/hsa:645%09red/hsa:3162%09blue/hsa:7363%09red/hsa:54600%09red/hsa:54657%09red/hsa:7366%09red	Metabolism	Metabolism of cofactors and vitamins
Arginine biosynthesis	hsa00220	0.000989	0.0108	CPS1|3.953142606;GOT2|2.59547753388;ARG1|4.10675818288;GLUL|4.04460832341;OTC|4.44751663007;GLUD2|0.26061644021	6	21	413	7057	http://www.kegg.jp/kegg-bin/show_pathway?hsa00220/hsa:1373%09red/hsa:2806%09red/hsa:383%09red/hsa:2752%09red/hsa:5009%09red/hsa:2747%09blue	-	-
Shigellosis	hsa05131	0.00123	0.0129	PFN1|0.535144349213;MAPK1|0.479299719246;ITGB1|0.383420664918;ARPC1B|0.398044049389;ARPC4|0.398872619905;ARPC2|0.578745108495;HCLS1|0.490049707671;RHOG|0.328963631257;ARPC5|0.395842932936;ARPC3|0.25;ARPC5L|0.349896466399	11	65	413	7057	http://www.kegg.jp/kegg-bin/show_pathway?hsa05131/hsa:5216%09blue/hsa:5594%09blue/hsa:3688%09blue/hsa:10095%09blue/hsa:10093%09blue/hsa:10109%09blue/hsa:3059%09blue/hsa:391%09blue/hsa:10092%09blue/hsa:10094%09blue/hsa:81873%09blue	Human Diseases	Infectious diseases: Bacterial
Bacterial invasion of epithelial cells	hsa05100	0.00176	0.0179	CLTC|0.257563488405;RHOA|0.63463544301;ITGB1|0.383420664918;ARPC1B|0.398044049389;DNM2|0.330105710254;ARPC4|0.398872619905;ARPC2|0.578745108495;HCLS1|0.490049707671;RHOG|0.328963631257;ARPC5|0.395842932936;ARPC3|0.25;ARPC5L|0.349896466399	12	78	413	7057	http://www.kegg.jp/kegg-bin/show_pathway?hsa05100/hsa:1213%09blue/hsa:387%09blue/hsa:3688%09blue/hsa:10095%09blue/hsa:1785%09blue/hsa:10093%09blue/hsa:10109%09blue/hsa:3059%09blue/hsa:391%09blue/hsa:10092%09blue/hsa:10094%09blue/hsa:81873%09blue	Human Diseases	Infectious diseases: Bacterial
Synthesis and degradation of ketone bodies	hsa00072	0.00183	0.0179	HMGCS2|4.0502192294;HMGCL|2.20381023175;BDH1|4.12101581448;BDH2|4.64281565753	4	10	413	7057	http://www.kegg.jp/kegg-bin/show_pathway?hsa00072/hsa:3158%09red/hsa:3155%09red/hsa:622%09red/hsa:56898%09red	Metabolism	Lipid metabolism
Pyruvate metabolism	hsa00620	0.00188	0.0179	PKM|0.189464570814;ALDH2|6.13473063869;PCK2|4.3711109564;ALDH1B1|2.65001403409;LDHA|0.491751037013;GRHPR|3.09942372384;LDHB|0.443498152576;ME1|2.20686748008	8	40	413	7057	http://www.kegg.jp/kegg-bin/show_pathway?hsa00620/hsa:5315%09blue/hsa:217%09red/hsa:5106%09red/hsa:219%09red/hsa:3939%09blue/hsa:9380%09red/hsa:3945%09blue/hsa:4199%09red	Metabolism	Carbohydrate metabolism
Histidine metabolism	hsa00340	0.00211	0.0193	ALDH2|6.13473063869;CNDP2|1.81503831063;ALDH1B1|2.65001403409;FTCD|5.1873582186;MAOA|3.87178810757;HAL|0.418703243754	6	24	413	7057	http://www.kegg.jp/kegg-bin/show_pathway?hsa00340/hsa:217%09red/hsa:55748%09red/hsa:219%09red/hsa:10841%09red/hsa:4128%09red/hsa:3034%09blue	Metabolism	Amino acid metabolism
Arginine and proline metabolism	hsa00330	0.00216	0.0193	ALDH2|6.13473063869;GATM|2.51228476229;CNDP2|1.81503831063;GOT2|2.59547753388;ALDH1B1|2.65001403409;MAOA|3.87178810757;ARG1|4.10675818288;ALDH18A1|0.398044049389;P4HA1|0.249826773248	9	50	413	7057	http://www.kegg.jp/kegg-bin/show_pathway?hsa00330/hsa:217%09red/hsa:2628%09red/hsa:55748%09red/hsa:2806%09red/hsa:219%09red/hsa:4128%09red/hsa:383%09red/hsa:5832%09blue/hsa:5033%09blue	Metabolism	Amino acid metabolism
Fc gamma R-mediated phagocytosis	hsa04666	0.00279	0.0241	CFL1|0.480297431977;GSN|0.496202187343;MAPK1|0.479299719246;ARPC1B|0.398044049389;DNM2|0.330105710254;ARPC4|0.398872619905;ARPC2|0.578745108495;BIN1|0.480297431977;ARPC5|0.395842932936;CFL2|4.26930135216;RAC2|0.164481815629;ARPC3|0.25;ARPC5L|0.349896466399	13	93	413	7057	http://www.kegg.jp/kegg-bin/show_pathway?hsa04666/hsa:1072%09blue/hsa:2934%09blue/hsa:5594%09blue/hsa:10095%09blue/hsa:1785%09blue/hsa:10093%09blue/hsa:10109%09blue/hsa:274%09blue/hsa:10092%09blue/hsa:1073%09red/hsa:5880%09blue/hsa:10094%09blue/hsa:81873%09blue	Organismal Systems	Immune system
Glutathione metabolism	hsa00480	0.00287	0.0241	G6PD|0.337743521134;PGD|0.573156092864;GSTP1|0.406407800992;GPX1|0.386891248386;GSTA1|3.56277160243;GSTM1|8.40355635209;MGST1|2.81668845382;TXNDC12|0.204192247778;GPX7|0.334018519598	9	52	413	7057	http://www.kegg.jp/kegg-bin/show_pathway?hsa00480/hsa:2539%09blue/hsa:5226%09blue/hsa:2950%09blue/hsa:2876%09blue/hsa:2938%09red/hsa:2944%09red/hsa:4257%09red/hsa:51060%09blue/hsa:2882%09blue	Metabolism	Metabolism of other amino acids
Vitamin B6 metabolism	hsa00750	0.00348	0.0285	AOX1|3.78685452495;PDXK|1.53368265967;PNPO|2.11403608112	3	6	413	7057	http://www.kegg.jp/kegg-bin/show_pathway?hsa00750/hsa:316%09red/hsa:8566%09red/hsa:55163%09red	Metabolism	Metabolism of cofactors and vitamins
One carbon pool by folate	hsa00670	0.00499	0.0397	ATIC|0.294226684305;ALDH1L1|6.50703358506;SHMT1|5.05601239381;FTCD|5.1873582186;GART|0.497924876547	5	20	413	7057	http://www.kegg.jp/kegg-bin/show_pathway?hsa00670/hsa:471%09blue/hsa:10840%09red/hsa:6470%09red/hsa:10841%09red/hsa:2618%09blue	Metabolism	Metabolism of cofactors and vitamins
Fatty acid biosynthesis	hsa00061	0.00541	0.0408	ACSL1|1.93187265785;ACSL3|0.205612517178;HSD17B8|2.14800894324;CBR4|2.84810039119	4	13	413	7057	http://www.kegg.jp/kegg-bin/show_pathway?hsa00061/hsa:2180%09red/hsa:2181%09blue/hsa:7923%09red/hsa:84869%09red	Metabolism	Lipid metabolism
Non-homologous end-joining	hsa03450	0.00541	0.0408	PRKDC|0.225000482448;XRCC6|0.274713554394;XRCC5|0.424253950853;FEN1|0.278548412705	4	13	413	7057	http://www.kegg.jp/kegg-bin/show_pathway?hsa03450/hsa:5591%09blue/hsa:2547%09blue/hsa:7520%09blue/hsa:2237%09blue	Genetic Information Processing	Replication and repair
Pentose phosphate pathway	hsa00030	0.00582	0.0428	ALDOB|16.0666806918;FBP1|2.28786194641;ALDOA|0.538493188097;G6PD|0.337743521134;PGD|0.573156092864;PFKL|0.351598299978	6	29	413	7057	http://www.kegg.jp/kegg-bin/show_pathway?hsa00030/hsa:229%09red/hsa:2203%09red/hsa:226%09blue/hsa:2539%09blue/hsa:5226%09blue/hsa:5211%09blue	Metabolism	Carbohydrate metabolism
mTOR signaling pathway	hsa04150	0.00762	0.0546	ATP6V1B2|0.337275633585;RHOA|0.63463544301;MAPK1|0.479299719246;ATP6V1A|0.224377512667;RPS6|0.390663940086;LAMTOR1|0.336575017319;CAB39|0.38742796548;GRB2|0.369590607818;ATP6V1G1|0.144987456813	9	60	413	7057	http://www.kegg.jp/kegg-bin/show_pathway?hsa04150/hsa:526%09blue/hsa:387%09blue/hsa:5594%09blue/hsa:523%09blue/hsa:6194%09blue/hsa:55004%09blue/hsa:51719%09blue/hsa:2885%09blue/hsa:9550%09blue	Environmental Information Processing	Signal transduction
Biosynthesis of unsaturated fatty acids	hsa01040	0.00938	0.0655	HSD17B4|3.6376330072;SCP2|3.03353509075;ACOX1|3.63007662127;HSD17B12|0.50662845008;BAAT|2.84218408636	5	23	413	7057	http://www.kegg.jp/kegg-bin/show_pathway?hsa01040/hsa:3295%09red/hsa:6342%09red/hsa:51%09red/hsa:51144%09blue/hsa:570%09red	Metabolism	Lipid metabolism
Propanoate metabolism	hsa00640	0.00957	0.0655	EHHADH|10.8754259353;ABAT|5.30002806818;ACOX1|3.63007662127;LDHA|0.491751037013;ACADS|3.04406676168;LDHB|0.443498152576	6	32	413	7057	http://www.kegg.jp/kegg-bin/show_pathway?hsa00640/hsa:1962%09red/hsa:18%09red/hsa:51%09red/hsa:3939%09blue/hsa:35%09red/hsa:3945%09blue	Metabolism	Carbohydrate metabolism
Salmonella infection	hsa05132	0.0112	0.0745	DYNC1H1|0.536258308409;FLNB|0.433769343576;PFN1|0.535144349213;MAPK1|0.479299719246;ARPC1B|0.398044049389;ARPC4|0.398872619905;ARPC2|0.578745108495;RHOG|0.328963631257;ARPC5|0.395842932936;ARPC3|0.25;ARPC5L|0.349896466399	11	86	413	7057	http://www.kegg.jp/kegg-bin/show_pathway?hsa05132/hsa:1778%09blue/hsa:2317%09blue/hsa:5216%09blue/hsa:5594%09blue/hsa:10095%09blue/hsa:10093%09blue/hsa:10109%09blue/hsa:391%09blue/hsa:10092%09blue/hsa:10094%09blue/hsa:81873%09blue	Human Diseases	Infectious diseases: Bacterial
Cysteine and methionine metabolism	hsa00270	0.0147	0.0917	GOT2|2.59547753388;PHGDH|0.371130892657;AHCY|0.36729215832;LDHA|0.491751037013;LDHB|0.443498152576;MAT1A|3.01258093327;ENOPH1|2.88986079585	7	45	413	7057	http://www.kegg.jp/kegg-bin/show_pathway?hsa00270/hsa:2806%09red/hsa:26227%09blue/hsa:191%09blue/hsa:3939%09blue/hsa:3945%09blue/hsa:4143%09red/hsa:58478%09red	Metabolism	Amino acid metabolism
Alanine, aspartate and glutamate metabolism	hsa00250	0.0148	0.0917	CPS1|3.953142606;ABAT|5.30002806818;GOT2|2.59547753388;GLUL|4.04460832341;ALDH5A1|2.85798827948;GLUD2|0.26061644021	6	35	413	7057	http://www.kegg.jp/kegg-bin/show_pathway?hsa00250/hsa:1373%09red/hsa:18%09red/hsa:2806%09red/hsa:2752%09red/hsa:7915%09red/hsa:2747%09blue	Metabolism	Amino acid metabolism
Phenylalanine metabolism	hsa00360	0.015	0.0917	GLYAT|2.04344016543;GOT2|2.59547753388;MAOA|3.87178810757;HPD|5.11239745281	4	17	413	7057	http://www.kegg.jp/kegg-bin/show_pathway?hsa00360/hsa:10249%09red/hsa:2806%09red/hsa:4128%09red/hsa:3242%09red	Metabolism	Amino acid metabolism
Nitrogen metabolism	hsa00910	0.015	0.0917	CPS1|3.953142606;GLUL|4.04460832341;CA2|3.00007797857;GLUD2|0.26061644021	4	17	413	7057	http://www.kegg.jp/kegg-bin/show_pathway?hsa00910/hsa:1373%09red/hsa:2752%09red/hsa:760%09red/hsa:2747%09blue	Metabolism	Energy metabolism
Endocytosis	hsa04144	0.0173	0.104	CLTC|0.257563488405;PDCD6IP|0.371903440609;CAPZB|0.429878243122;RHOA|0.63463544301;ARPC1B|0.398044049389;ARF3|0.339151081862;DNM2|0.330105710254;RAB5A|0.226722582233;RAB10|0.322193657621;ARPC4|0.398872619905;CAPZA1|0.511214265305;ARPC2|0.578745108495;TFRC|0.18453930071;AP2M1|0.49277466847;BIN1|0.480297431977;EHD2|2.41663568678;AP2A1|0.271683715632;ARPC5|0.395842932936;SNX2|0.393653988285;HLA-A|0.…	24	260	413	7057	http://www.kegg.jp/kegg-bin/show_pathway?hsa04144/hsa:1213%09blue/hsa:10015%09blue/hsa:832%09blue/hsa:387%09blue/hsa:10095%09blue/hsa:377%09blue/hsa:1785%09blue/hsa:5868%09blue/hsa:10890%09blue/hsa:10093%09blue/hsa:829%09blue/hsa:10109%09blue/hsa:7037%09blue/hsa:1173%09blue/hsa:274%09blue/hsa:30846%09red/hsa:160%09blue/hsa:10092%09blue/hsa:6643%09blue/hsa:3105%09blue/hsa:58533%09blue/hsa:10094%09…	Cellular Processes	Transport and catabolism
Glyoxylate and dicarboxylate metabolism	hsa00630	0.0216	0.127	ACO1|2.42502563812;HAO1|5.97525382845;SHMT1|5.05601239381;GRHPR|3.09942372384;GLUL|4.04460832341	5	28	413	7057	http://www.kegg.jp/kegg-bin/show_pathway?hsa00630/hsa:48%09red/hsa:54363%09red/hsa:6470%09red/hsa:9380%09red/hsa:2752%09red	Metabolism	Carbohydrate metabolism
RNA transport	hsa03013	0.0231	0.133	KPNB1|0.539614118252;EIF4A1|0.390122740087;DDX39B|0.390934821564;EIF3B|0.483638164807;EIF2S1|0.493458272943;EIF2S2|0.378929141628;EIF3C|0.399149193178;EIF2S3|0.414372452244;RAN|0.18124335411;RANGAP1|0.417254640578;EIF4A3|0.29057852688;EIF3F|0.412652704256;EIF1AY|0.128871039849;ALYREF|0.251738887514;PAIP1|0.127361399577;RBM8A|0.263340258989;SUMO2|0.252612861622	17	172	413	7057	http://www.kegg.jp/kegg-bin/show_pathway?hsa03013/hsa:3837%09blue/hsa:1973%09blue/hsa:7919%09blue/hsa:8662%09blue/hsa:1965%09blue/hsa:8894%09blue/hsa:8663%09blue/hsa:1968%09blue/hsa:5901%09blue/hsa:5905%09blue/hsa:9775%09blue/hsa:8665%09blue/hsa:9086%09blue/hsa:10189%09blue/hsa:10605%09blue/hsa:9939%09blue/hsa:6613%09blue	Genetic Information Processing	Translation
Regulation of actin cytoskeleton	hsa04810	0.0262	0.146	IQGAP1|0.394473420426;CFL1|0.480297431977;GSN|0.496202187343;PFN1|0.535144349213;PPP1CB|0.390393246304;RHOA|0.63463544301;MAPK1|0.479299719246;ITGB1|0.383420664918;ARPC1B|0.398044049389;ITGA1|0.4547041259;ARPC4|0.398872619905;ARPC2|0.578745108495;RRAS|2.7056964621;ITGB2|0.193579756963;ARPC5|0.395842932936;CFL2|4.26930135216;RAC2|0.164481815629;GNG12|2.66659735418;ARPC3|0.25;ARPC5L|0.349896466399	20	215	413	7057	http://www.kegg.jp/kegg-bin/show_pathway?hsa04810/hsa:8826%09blue/hsa:1072%09blue/hsa:2934%09blue/hsa:5216%09blue/hsa:5500%09blue/hsa:387%09blue/hsa:5594%09blue/hsa:3688%09blue/hsa:10095%09blue/hsa:3672%09blue/hsa:10093%09blue/hsa:10109%09blue/hsa:6237%09red/hsa:3689%09blue/hsa:10092%09blue/hsa:1073%09red/hsa:5880%09blue/hsa:55970%09red/hsa:10094%09blue/hsa:81873%09blue	Cellular Processes	Cell motility
Glycine, serine and threonine metabolism	hsa00260	0.0274	0.146	GATM|2.51228476229;PHGDH|0.371130892657;SHMT1|5.05601239381;MAOA|3.87178810757;GRHPR|3.09942372384;PIPOX|8.29935949252	6	40	413	7057	http://www.kegg.jp/kegg-bin/show_pathway?hsa00260/hsa:2628%09red/hsa:26227%09blue/hsa:6470%09red/hsa:4128%09red/hsa:9380%09red/hsa:51268%09red	Metabolism	Amino acid metabolism
Tryptophan metabolism	hsa00380	0.0274	0.146	AOX1|3.78685452495;EHHADH|10.8754259353;ALDH2|6.13473063869;ALDH1B1|2.65001403409;MAOA|3.87178810757;CYP1A2|3.14269006667	6	40	413	7057	http://www.kegg.jp/kegg-bin/show_pathway?hsa00380/hsa:316%09red/hsa:1962%09red/hsa:217%09red/hsa:219%09red/hsa:4128%09red/hsa:1544%09red	Metabolism	Amino acid metabolism
Ferroptosis	hsa04216	0.0274	0.146	ACSL1|1.93187265785;ACSL3|0.205612517178;PCBP1|0.383952567426;HMOX1|0.291991848653;TFRC|0.18453930071;PCBP2|0.319968103461	6	40	413	7057	http://www.kegg.jp/kegg-bin/show_pathway?hsa04216/hsa:2180%09red/hsa:2181%09blue/hsa:5093%09blue/hsa:3162%09blue/hsa:7037%09blue/hsa:5094%09blue	-	-
Synaptic vesicle cycle	hsa04721	0.0295	0.155	CLTC|0.257563488405;SLC18A1|0.206755842111;ATP6V1B2|0.337275633585;ATP6V1A|0.224377512667;DNM2|0.330105710254;AP2M1|0.49277466847;AP2A1|0.271683715632;ATP6V1G1|0.144987456813	8	63	413	7057	http://www.kegg.jp/kegg-bin/show_pathway?hsa04721/hsa:1213%09blue/hsa:6570%09blue/hsa:526%09blue/hsa:523%09blue/hsa:1785%09blue/hsa:1173%09blue/hsa:160%09blue/hsa:9550%09blue	Organismal Systems	Nervous system
Caffeine metabolism	hsa00232	0.0304	0.157	CYP2A6|2.99592186885;CYP1A2|3.14269006667	2	5	413	7057	http://www.kegg.jp/kegg-bin/show_pathway?hsa00232/hsa:1548%09red/hsa:1544%09red	Metabolism	Biosynthesis of other secondary metabolites
Proximal tubule bicarbonate reclamation	hsa04964	0.0423	0.214	PCK2|4.3711109564;CA2|3.00007797857;SLC25A10|1.7350773743;GLUD2|0.26061644021	4	23	413	7057	http://www.kegg.jp/kegg-bin/show_pathway?hsa04964/hsa:5106%09red/hsa:760%09red/hsa:1468%09red/hsa:2747%09blue	Organismal Systems	Excretory system
Glycerolipid metabolism	hsa00561	0.0552	0.275	ALDH2|6.13473063869;TKFC|5.14082534988;AKR1A1|1.56808090815;AKR1B10|10.8377998199;ALDH1B1|2.65001403409;GK|0.344840230457;MGLL|2.31498043398	7	59	413	7057	http://www.kegg.jp/kegg-bin/show_pathway?hsa00561/hsa:217%09red/hsa:26007%09red/hsa:10327%09red/hsa:57016%09red/hsa:219%09red/hsa:2710%09blue/hsa:11343%09red	Metabolism	Lipid metabolism
Phagosome	hsa04145	0.0692	0.337	DYNC1H1|0.536258308409;TUBB4B|0.544876056107;THBS2|0.351354675052;CORO1A|0.343409058357;ATP6V1B2|0.337275633585;ITGB1|0.383420664918;ATP6V1A|0.224377512667;RAB5A|0.226722582233;MPO|0.408667664244;TFRC|0.18453930071;ITGB2|0.193579756963;HLA-A|0.329191730515;ATP6V1G1|0.144987456813;TUBA1C|0.29341204457	14	155	413	7057	http://www.kegg.jp/kegg-bin/show_pathway?hsa04145/hsa:1778%09blue/hsa:10383%09blue/hsa:7058%09blue/hsa:11151%09blue/hsa:526%09blue/hsa:3688%09blue/hsa:523%09blue/hsa:5868%09blue/hsa:4353%09blue/hsa:7037%09blue/hsa:3689%09blue/hsa:3105%09blue/hsa:9550%09blue/hsa:84790%09blue	Cellular Processes	Transport and catabolism
Collecting duct acid secretion	hsa04966	0.0699	0.337	ATP6V1B2|0.337275633585;CA2|3.00007797857;ATP6V1A|0.224377512667;ATP6V1G1|0.144987456813	4	27	413	7057	http://www.kegg.jp/kegg-bin/show_pathway?hsa04966/hsa:526%09blue/hsa:760%09red/hsa:523%09blue/hsa:9550%09blue	Organismal Systems	Excretory system
Glucagon signaling pathway	hsa04922	0.0742	0.352	PKM|0.189464570814;PYGL|2.95467612717;PCK2|4.3711109564;FBP1|2.28786194641;LDHA|0.491751037013;PFKL|0.351598299978;LDHB|0.443498152576;CALM1|0.54866596879;PRMT1|0.179742066606;SLC2A2|3.1689392437	10	102	413	7057	http://www.kegg.jp/kegg-bin/show_pathway?hsa04922/hsa:5315%09blue/hsa:5836%09red/hsa:5106%09red/hsa:2203%09red/hsa:3939%09blue/hsa:5211%09blue/hsa:3945%09blue/hsa:801%09blue/hsa:3276%09blue/hsa:6514%09red	Organismal Systems	Endocrine system
HIF-1 signaling pathway	hsa04066	0.0781	0.364	ALDOB|16.0666806918;GAPDH|0.62720110226;ALDOA|0.538493188097;LDHA|0.491751037013;PFKL|0.351598299978;LDHB|0.443498152576;MAPK1|0.479299719246;HMOX1|0.291991848653;TFRC|0.18453930071;RPS6|0.390663940086	10	103	413	7057	http://www.kegg.jp/kegg-bin/show_pathway?hsa04066/hsa:229%09red/hsa:2597%09blue/hsa:226%09blue/hsa:3939%09blue/hsa:5211%09blue/hsa:3945%09blue/hsa:5594%09blue/hsa:3162%09blue/hsa:7037%09blue/hsa:6194%09blue	Environmental Information Processing	Signal transduction
Regulation of autophagy	hsa04140	0.0819	0.376	EIF2S1|0.493458272943;CTSB|0.409802303819;MAPK1|0.479299719246;HMGB1|0.38958228983;RRAS|2.7056964621	5	40	413	7057	http://www.kegg.jp/kegg-bin/show_pathway?hsa04140/hsa:1965%09blue/hsa:1508%09blue/hsa:5594%09blue/hsa:3146%09blue/hsa:6237%09red	Cellular Processes	Transport and catabolism
2-Oxocarboxylic acid metabolism	hsa01210	0.0845	0.379	ACO1|2.42502563812;GOT2|2.59547753388;IDH3A|0.360982298881	3	18	413	7057	http://www.kegg.jp/kegg-bin/show_pathway?hsa01210/hsa:48%09red/hsa:2806%09red/hsa:3419%09blue	Metabolism	Global and overview maps
Thyroid cancer	hsa05216	0.0864	0.379	TPM3|0.545631938527;MAPK1|0.479299719246;TFG|0.296684199414;BAX|0.462973011264	4	29	413	7057	http://www.kegg.jp/kegg-bin/show_pathway?hsa05216/hsa:7170%09blue/hsa:5594%09blue/hsa:10342%09blue/hsa:581%09blue	Human Diseases	Cancers: Specific types
Linoleic acid metabolism	hsa00591	0.0864	0.379	CYP3A4|2.85600795937;CYP2C9|4.08688033086;CYP2C8|2.69820506868;CYP1A2|3.14269006667	4	29	413	7057	http://www.kegg.jp/kegg-bin/show_pathway?hsa00591/hsa:1576%09red/hsa:1559%09red/hsa:1558%09red/hsa:1544%09red	Metabolism	Lipid metabolism
Central carbon metabolism in cancer	hsa05230	0.0953	0.4	PKM|0.189464570814;G6PD|0.337743521134;LDHA|0.491751037013;PFKL|0.351598299978;LDHB|0.443498152576;MAPK1|0.479299719246;SLC2A2|3.1689392437	7	67	413	7057	http://www.kegg.jp/kegg-bin/show_pathway?hsa05230/hsa:5315%09blue/hsa:2539%09blue/hsa:3939%09blue/hsa:5211%09blue/hsa:3945%09blue/hsa:5594%09blue/hsa:6514%09red	Human Diseases	Cancers: Overview
Citrate cycle (TCA cycle)	hsa00020	0.0953	0.4	ACLY|0.437089310205;ACO1|2.42502563812;PCK2|4.3711109564;IDH3A|0.360982298881	4	30	413	7057	http://www.kegg.jp/kegg-bin/show_pathway?hsa00020/hsa:47%09blue/hsa:48%09red/hsa:5106%09red/hsa:3419%09blue	Metabolism	Carbohydrate metabolism
Nicotinate and nicotinamide metabolism	hsa00760	0.0953	0.4	AOX1|3.78685452495;NNT|2.0;PNP|0.558256480991;NNMT|1.91321631618	4	30	413	7057	http://www.kegg.jp/kegg-bin/show_pathway?hsa00760/hsa:316%09red/hsa:23530%09red/hsa:4860%09blue/hsa:4837%09red	Metabolism	Metabolism of cofactors and vitamins
Galactose metabolism	hsa00052	0.105	0.433	UGP2|3.6731046492;AKR1B10|10.8377998199;GAA|1.90659709058;PFKL|0.351598299978	4	31	413	7057	http://www.kegg.jp/kegg-bin/show_pathway?hsa00052/hsa:7360%09red/hsa:57016%09red/hsa:2548%09red/hsa:5211%09blue	Metabolism	Carbohydrate metabolism
Protein processing in endoplasmic reticulum	hsa04141	0.106	0.435	GANAB|0.47731050707;HSP90AA1|0.563309614249;CKAP4|0.269807059126;TXNDC5|0.410940093647;EIF2S1|0.493458272943;ERO1A|0.346277367028;ERP29|0.458819941156;SEC31A|0.560971740265;UBQLN1|0.201520707873;SEL1L|0.152512563784;FBXO2|5.37773997661;BAX|0.462973011264;SSR1|0.462331639057;CRYAB|4.44443491462	14	166	413	7057	http://www.kegg.jp/kegg-bin/show_pathway?hsa04141/hsa:23193%09blue/hsa:3320%09blue/hsa:10970%09blue/hsa:81567%09blue/hsa:1965%09blue/hsa:30001%09blue/hsa:10961%09blue/hsa:22872%09blue/hsa:29979%09blue/hsa:6400%09blue/hsa:26232%09red/hsa:581%09blue/hsa:6745%09blue/hsa:1410%09red	Genetic Information Processing	Folding, sorting and degradation
Vasopressin-regulated water reabsorption	hsa04962	0.112	0.448	DYNC1H1|0.536258308409;ARHGDIA|0.396941965466;DCTN2|0.457866843209;DCTN1|0.450937689191;RAB5A|0.226722582233	5	44	413	7057	http://www.kegg.jp/kegg-bin/show_pathway?hsa04962/hsa:1778%09blue/hsa:396%09blue/hsa:10540%09blue/hsa:1639%09blue/hsa:5868%09blue	Organismal Systems	Excretory system
Sulfur metabolism	hsa00920	0.113	0.448	SELENBP1|2.27048420429;SQOR|0.354289349127	2	10	413	7057	http://www.kegg.jp/kegg-bin/show_pathway?hsa00920/hsa:8991%09red/hsa:58472%09blue	Metabolism	Energy metabolism
NOD-like receptor signaling pathway	hsa04621	0.114	0.448	HSP90AA1|0.563309614249;CTSB|0.409802303819;RHOA|0.63463544301;SUGT1|0.445346450303;GBP1|0.329191730515;MAPK1|0.479299719246	6	57	413	7057	http://www.kegg.jp/kegg-bin/show_pathway?hsa04621/hsa:3320%09blue/hsa:1508%09blue/hsa:387%09blue/hsa:10910%09blue/hsa:2633%09blue/hsa:5594%09blue	Organismal Systems	Immune system
Bile secretion	hsa04976	0.12	0.465	EPHX1|2.83628007136;CYP3A4|2.85600795937;SLC27A5|4.68484072488;CA2|3.00007797857;SULT2A1|6.58416276223;BAAT|2.84218408636;UGT2B4|5.66077664131	7	71	413	7057	http://www.kegg.jp/kegg-bin/show_pathway?hsa04976/hsa:2052%09red/hsa:1576%09red/hsa:10998%09red/hsa:760%09red/hsa:6822%09red/hsa:570%09red/hsa:7363%09red	Organismal Systems	Digestive system
Base excision repair	hsa03410	0.124	0.475	APEX1|0.556325060292;PARP1|0.268501117905;HMGB1|0.38958228983;FEN1|0.278548412705	4	33	413	7057	http://www.kegg.jp/kegg-bin/show_pathway?hsa03410/hsa:328%09blue/hsa:142%09blue/hsa:3146%09blue/hsa:2237%09blue	Genetic Information Processing	Replication and repair
Platinum drug resistance	hsa01524	0.134	0.504	GSTP1|0.406407800992;MAPK1|0.479299719246;GSTA1|3.56277160243;BID|0.405282559943;GSTM1|8.40355635209;MGST1|2.81668845382;BAX|0.462973011264	7	73	413	7057	http://www.kegg.jp/kegg-bin/show_pathway?hsa01524/hsa:2950%09blue/hsa:5594%09blue/hsa:2938%09red/hsa:637%09blue/hsa:2944%09red/hsa:4257%09red/hsa:581%09blue	-	-
Endocrine and other factor-regulated calcium reabsorption	hsa04961	0.138	0.514	CLTC|0.257563488405;DNM2|0.330105710254;AP2M1|0.49277466847;AP2A1|0.271683715632;CALB1|0.294226684305	5	47	413	7057	http://www.kegg.jp/kegg-bin/show_pathway?hsa04961/hsa:1213%09blue/hsa:1785%09blue/hsa:1173%09blue/hsa:160%09blue/hsa:793%09blue	Organismal Systems	Excretory system
Prion diseases	hsa05020	0.146	0.53	STIP1|0.470413053757;MAPK1|0.479299719246;SOD1|3.4749687406;BAX|0.462973011264	4	35	413	7057	http://www.kegg.jp/kegg-bin/show_pathway?hsa05020/hsa:10963%09blue/hsa:5594%09blue/hsa:6647%09red/hsa:581%09blue	Human Diseases	Neurodegenerative diseases
Amino sugar and nucleotide sugar metabolism	hsa00520	0.147	0.53	UGP2|3.6731046492;CYB5R3|0.554016173932;NAGK|0.361733721468;CMAS|0.311866392979;PGM3|2.36526200049	5	48	413	7057	http://www.kegg.jp/kegg-bin/show_pathway?hsa00520/hsa:7360%09red/hsa:1727%09blue/hsa:55577%09blue/hsa:55907%09blue/hsa:5238%09red	Metabolism	Carbohydrate metabolism
Pertussis	hsa05133	0.148	0.53	CFL1|0.480297431977;CALM1|0.54866596879;RHOA|0.63463544301;MAPK1|0.479299719246;ITGB1|0.383420664918;ITGB2|0.193579756963;CFL2|4.26930135216	7	75	413	7057	http://www.kegg.jp/kegg-bin/show_pathway?hsa05133/hsa:1072%09blue/hsa:801%09blue/hsa:387%09blue/hsa:5594%09blue/hsa:3688%09blue/hsa:3689%09blue/hsa:1073%09red	Human Diseases	Infectious diseases: Bacterial
Arachidonic acid metabolism	hsa00590	0.153	0.536	CYP2C9|4.08688033086;CBR1|2.06050790724;EPHX2|2.40160685497;GPX1|0.386891248386;CYP2C8|2.69820506868;GPX7|0.334018519598	6	62	413	7057	http://www.kegg.jp/kegg-bin/show_pathway?hsa00590/hsa:1559%09red/hsa:873%09red/hsa:2053%09red/hsa:2876%09blue/hsa:1558%09red/hsa:2882%09blue	Metabolism	Lipid metabolism
Colorectal cancer	hsa05210	0.153	0.536	RHOA|0.63463544301;MAPK1|0.479299719246;RAC2|0.164481815629;BAX|0.462973011264;GRB2|0.369590607818;RALA|0.323312232972	6	62	413	7057	http://www.kegg.jp/kegg-bin/show_pathway?hsa05210/hsa:387%09blue/hsa:5594%09blue/hsa:5880%09blue/hsa:581%09blue/hsa:2885%09blue/hsa:5898%09blue	Human Diseases	Cancers: Specific types
Lipoic acid metabolism	hsa00785	0.166	0.572	ACSM1|4.17275437412	1	3	413	7057	http://www.kegg.jp/kegg-bin/show_pathway?hsa00785/hsa:116285%09red	Metabolism	Metabolism of cofactors and vitamins
Amyotrophic lateral sclerosis (ALS)	hsa05014	0.176	0.603	GPX1|0.386891248386;SOD1|3.4749687406;RAB5A|0.226722582233;BID|0.405282559943;BAX|0.462973011264	5	51	413	7057	http://www.kegg.jp/kegg-bin/show_pathway?hsa05014/hsa:2876%09blue/hsa:6647%09red/hsa:5868%09blue/hsa:637%09blue/hsa:581%09blue	Human Diseases	Neurodegenerative diseases
Lysine degradation	hsa00310	0.186	0.63	EHHADH|10.8754259353;ALDH2|6.13473063869;ALDH1B1|2.65001403409;PIPOX|8.29935949252;COLGALT1|0.474013482564	5	52	413	7057	http://www.kegg.jp/kegg-bin/show_pathway?hsa00310/hsa:1962%09red/hsa:217%09red/hsa:219%09red/hsa:51268%09red/hsa:79709%09blue	Metabolism	Amino acid metabolism
Tight junction	hsa04530	0.19	0.634	HSPA4|0.529242197438;ACTR3|0.422786143689;ACTR2|0.341273429471;RHOA|0.63463544301;ITGB1|0.383420664918;SLC9A3R1|0.443190849597;SCRIB|0.323312232972;HCLS1|0.490049707671;F11R|0.315125847896;TUBA1C|0.29341204457;RAB8B|0.473356815618	11	139	413	7057	http://www.kegg.jp/kegg-bin/show_pathway?hsa04530/hsa:3308%09blue/hsa:10096%09blue/hsa:10097%09blue/hsa:387%09blue/hsa:3688%09blue/hsa:9368%09blue/hsa:23513%09blue/hsa:3059%09blue/hsa:50848%09blue/hsa:84790%09blue/hsa:51762%09blue	Cellular Processes	Cellular community
Folate biosynthesis	hsa00790	0.196	0.64	AKR1B10|10.8377998199;CBR1|2.06050790724	2	14	413	7057	http://www.kegg.jp/kegg-bin/show_pathway?hsa00790/hsa:57016%09red/hsa:873%09red	Metabolism	Metabolism of cofactors and vitamins
Apoptosis	hsa04210	0.196	0.64	LMNA|0.582366793234;AIFM1|1.92252185678;EIF2S1|0.493458272943;CTSB|0.409802303819;PARP1|0.268501117905;MAPK1|0.479299719246;DIABLO|0.431669779287;BID|0.405282559943;CTSC|0.146909541052;BAX|0.462973011264;TUBA1C|0.29341204457	11	140	413	7057	http://www.kegg.jp/kegg-bin/show_pathway?hsa04210/hsa:4000%09blue/hsa:9131%09red/hsa:1965%09blue/hsa:1508%09blue/hsa:142%09blue/hsa:5594%09blue/hsa:56616%09blue/hsa:637%09blue/hsa:1075%09blue/hsa:581%09blue/hsa:84790%09blue	Cellular Processes	Cell growth and death
D-Glutamine and D-glutamate metabolism	hsa00471	0.214	0.685	GLUD2|0.26061644021	1	4	413	7057	http://www.kegg.jp/kegg-bin/show_pathway?hsa00471/hsa:2747%09blue	Metabolism	Metabolism of other amino acids
Riboflavin metabolism	hsa00740	0.214	0.685	BLVRB|1.53900722016	1	4	413	7057	http://www.kegg.jp/kegg-bin/show_pathway?hsa00740/hsa:645%09red	Metabolism	Metabolism of cofactors and vitamins
Staphylococcus aureus infection	hsa05150	0.24	0.758	CFH|0.36248670822;KRT10|0.29219431214;ITGB2|0.193579756963;KRT19|0.327144517864;KRT9|0.287174588749	5	57	413	7057	http://www.kegg.jp/kegg-bin/show_pathway?hsa05150/hsa:3075%09blue/hsa:3858%09blue/hsa:3689%09blue/hsa:3880%09blue/hsa:3857%09blue	Human Diseases	Infectious diseases: Bacterial
Proteasome	hsa03050	0.255	0.799	PSMB1|0.493116352247;PSMD12|0.486327473706;PSMA2|0.467487598876;PSMF1|0.445655247948	4	44	413	7057	http://www.kegg.jp/kegg-bin/show_pathway?hsa03050/hsa:5689%09blue/hsa:5718%09blue/hsa:5683%09blue/hsa:9491%09blue	Genetic Information Processing	Folding, sorting and degradation
Phenylalanine, tyrosine and tryptophan biosynthesis	hsa00400	0.26	0.806	GOT2|2.59547753388	1	5	413	7057	http://www.kegg.jp/kegg-bin/show_pathway?hsa00400/hsa:2806%09red	Metabolism	Amino acid metabolism
Antifolate resistance	hsa01523	0.271	0.831	ATIC|0.294226684305;SHMT1|5.05601239381;GART|0.497924876547	3	31	413	7057	http://www.kegg.jp/kegg-bin/show_pathway?hsa01523/hsa:471%09blue/hsa:6470%09red/hsa:2618%09blue	-	-
Pantothenate and CoA biosynthesis	hsa00770	0.284	0.862	DPYD|0.425726853874;DPYS|3.85037777241	2	18	413	7057	http://www.kegg.jp/kegg-bin/show_pathway?hsa00770/hsa:1806%09blue/hsa:1807%09red	Metabolism	Metabolism of cofactors and vitamins
Fluid shear stress and atherosclerosis	hsa05418	0.296	0.887	HSP90AA1|0.563309614249;CALM1|0.54866596879;GSTP1|0.406407800992;RHOA|0.63463544301;HMOX1|0.291991848653;GSTA1|3.56277160243;GSTM1|8.40355635209;MGST1|2.81668845382;RAC2|0.164481815629;SUMO2|0.252612861622	10	139	413	7057	http://www.kegg.jp/kegg-bin/show_pathway?hsa05418/hsa:3320%09blue/hsa:801%09blue/hsa:2950%09blue/hsa:387%09blue/hsa:3162%09blue/hsa:2938%09red/hsa:2944%09red/hsa:4257%09red/hsa:5880%09blue/hsa:6613%09blue	-	-
Apoptosis - multiple species	hsa04215	0.304	0.898	DIABLO|0.431669779287;BID|0.405282559943;BAX|0.462973011264	3	33	413	7057	http://www.kegg.jp/kegg-bin/show_pathway?hsa04215/hsa:56616%09blue/hsa:637%09blue/hsa:581%09blue	-	-
Antigen processing and presentation	hsa04612	0.305	0.898	HSPA4|0.529242197438;HSP90AA1|0.563309614249;CTSB|0.409802303819;B2M|0.502083771619;HLA-A|0.329191730515;TAPBP|0.357248534935	6	78	413	7057	http://www.kegg.jp/kegg-bin/show_pathway?hsa04612/hsa:3308%09blue/hsa:3320%09blue/hsa:1508%09blue/hsa:567%09blue/hsa:3105%09blue/hsa:6892%09blue	Organismal Systems	Immune system
Malaria	hsa05144	0.322	0.937	HBA2|0.534773543943;HBB|0.577542892277;THBS2|0.351354675052;ITGB2|0.193579756963	4	49	413	7057	http://www.kegg.jp/kegg-bin/show_pathway?hsa05144/hsa:3039%09blue/hsa:3043%09blue/hsa:7058%09blue/hsa:3689%09blue	Human Diseases	Infectious diseases: Parasitic
Cholesterol metabolism	hsa04979	0.336	0.967	APOB|0.600818024763;SOAT1|4.10391258135;APOH|0.576343173399;APOC3|9.05679121689	4	50	413	7057	http://www.kegg.jp/kegg-bin/show_pathway?hsa04979/hsa:338%09blue/hsa:6646%09red/hsa:350%09blue/hsa:345%09red	-	-
Vibrio cholerae infection	hsa05110	0.349	0.996	ERO1A|0.346277367028;ATP6V1B2|0.337275633585;ATP6V1A|0.224377512667;ATP6V1G1|0.144987456813	4	51	413	7057	http://www.kegg.jp/kegg-bin/show_pathway?hsa05110/hsa:30001%09blue/hsa:526%09blue/hsa:523%09blue/hsa:9550%09blue	Human Diseases	Infectious diseases: Bacterial
Estrogen signaling pathway	hsa04915	0.359	1.00e+00	HSP90AA1|0.563309614249;CALM1|0.54866596879;MAPK1|0.479299719246;KRT10|0.29219431214;KRT19|0.327144517864;KRT9|0.287174588749;GRB2|0.369590607818	7	99	413	7057	http://www.kegg.jp/kegg-bin/show_pathway?hsa04915/hsa:3320%09blue/hsa:801%09blue/hsa:5594%09blue/hsa:3858%09blue/hsa:3880%09blue/hsa:3857%09blue/hsa:2885%09blue	Organismal Systems	Endocrine system
Hepatitis C	hsa05160	0.376	1.00e+00	EIF2S1|0.493458272943;YWHAQ|0.428688018317;MAPK1|0.479299719246;YWHAB|0.405563577789;YWHAH|0.394200087028;BID|0.405282559943;YWHAG|0.614719433627;BAX|0.462973011264;GRB2|0.369590607818	9	133	413	7057	http://www.kegg.jp/kegg-bin/show_pathway?hsa05160/hsa:1965%09blue/hsa:10971%09blue/hsa:5594%09blue/hsa:7529%09blue/hsa:7533%09blue/hsa:637%09blue/hsa:7532%09blue/hsa:581%09blue/hsa:2885%09blue	Human Diseases	Infectious diseases: Viral
Protein export	hsa03060	0.393	1.00e+00	SRP9|0.351111218934;SPCS3|0.450312989924	2	23	413	7057	http://www.kegg.jp/kegg-bin/show_pathway?hsa03060/hsa:6726%09blue/hsa:60559%09blue	Genetic Information Processing	Folding, sorting and degradation
Non-small cell lung cancer	hsa05223	0.417	1.00e+00	EML4|0.415811049187;MAPK1|0.479299719246;BAX|0.462973011264;GRB2|0.369590607818	4	56	413	7057	http://www.kegg.jp/kegg-bin/show_pathway?hsa05223/hsa:27436%09blue/hsa:5594%09blue/hsa:581%09blue/hsa:2885%09blue	Human Diseases	Cancers: Specific types
Viral carcinogenesis	hsa05203	0.424	1.00e+00	PKM|0.189464570814;GSN|0.496202187343;RHOA|0.63463544301;YWHAQ|0.428688018317;MAPK1|0.479299719246;YWHAB|0.405563577789;SCRIB|0.323312232972;YWHAH|0.394200087028;DDB1|0.362235538639;YWHAG|0.614719433627;HLA-A|0.329191730515;BAX|0.462973011264;GRB2|0.369590607818	13	205	413	7057	http://www.kegg.jp/kegg-bin/show_pathway?hsa05203/hsa:5315%09blue/hsa:2934%09blue/hsa:387%09blue/hsa:10971%09blue/hsa:5594%09blue/hsa:7529%09blue/hsa:23513%09blue/hsa:7533%09blue/hsa:1642%09blue/hsa:7532%09blue/hsa:3105%09blue/hsa:581%09blue/hsa:2885%09blue	Human Diseases	Cancers: Overview
Insulin signaling pathway	hsa04910	0.427	1.00e+00	PYGL|2.95467612717;PCK2|4.3711109564;FBP1|2.28786194641;CALM1|0.54866596879;PPP1CB|0.390393246304;MAPK1|0.479299719246;RPS6|0.390663940086;FLOT1|0.467487598876;GRB2|0.369590607818	9	139	413	7057	http://www.kegg.jp/kegg-bin/show_pathway?hsa04910/hsa:5836%09red/hsa:5106%09red/hsa:2203%09red/hsa:801%09blue/hsa:5500%09blue/hsa:5594%09blue/hsa:6194%09blue/hsa:10211%09blue/hsa:2885%09blue	Organismal Systems	Endocrine system
Fatty acid elongation	hsa00062	0.435	1.00e+00	ACAA2|5.00024921034;HSD17B12|0.50662845008	2	25	413	7057	http://www.kegg.jp/kegg-bin/show_pathway?hsa00062/hsa:10449%09red/hsa:51144%09blue	Metabolism	Lipid metabolism
Insulin resistance	hsa04931	0.457	1.00e+00	PYGL|2.95467612717;PCK2|4.3711109564;AGT|0.413798408039;SLC27A5|4.68484072488;PPP1CB|0.390393246304;SLC27A2|2.26106113425;SLC2A2|3.1689392437	7	109	413	7057	http://www.kegg.jp/kegg-bin/show_pathway?hsa04931/hsa:5836%09red/hsa:5106%09red/hsa:183%09blue/hsa:10998%09red/hsa:5500%09blue/hsa:11001%09red/hsa:6514%09red	-	-
Huntington's disease	hsa05016	0.457	1.00e+00	CLTC|0.257563488405;SOD2|2.012515647;GPX1|0.386891248386;SOD1|3.4749687406;DCTN2|0.457866843209;DCTN1|0.450937689191;ATP5F1D|0.623732785957;AP2M1|0.49277466847;AP2A1|0.271683715632;UQCRFS1|2.87388035309;NDUFB11|0.533292890416;BAX|0.462973011264	12	193	413	7057	http://www.kegg.jp/kegg-bin/show_pathway?hsa05016/hsa:1213%09blue/hsa:6648%09red/hsa:2876%09blue/hsa:6647%09red/hsa:10540%09blue/hsa:1639%09blue/hsa:513%09blue/hsa:1173%09blue/hsa:160%09blue/hsa:7386%09red/hsa:54539%09blue/hsa:581%09blue	Human Diseases	Neurodegenerative diseases
Viral myocarditis	hsa05416	0.47	1.00e+00	BID|0.405282559943;ITGB2|0.193579756963;RAC2|0.164481815629;HLA-A|0.329191730515	4	60	413	7057	http://www.kegg.jp/kegg-bin/show_pathway?hsa05416/hsa:637%09blue/hsa:3689%09blue/hsa:5880%09blue/hsa:3105%09blue	Human Diseases	Cardiovascular diseases
Taurine and hypotaurine metabolism	hsa00430	0.485	1.00e+00	BAAT|2.84218408636	1	11	413	7057	http://www.kegg.jp/kegg-bin/show_pathway?hsa00430/hsa:570%09red	Metabolism	Metabolism of other amino acids
Ubiquinone and other terpenoid-quinone biosynthesis	hsa00130	0.485	1.00e+00	HPD|5.11239745281	1	11	413	7057	http://www.kegg.jp/kegg-bin/show_pathway?hsa00130/hsa:3242%09red	Metabolism	Metabolism of cofactors and vitamins
Glioma	hsa05214	0.533	1.00e+00	CALM1|0.54866596879;MAPK1|0.479299719246;BAX|0.462973011264;GRB2|0.369590607818	4	65	413	7057	http://www.kegg.jp/kegg-bin/show_pathway?hsa05214/hsa:801%09blue/hsa:5594%09blue/hsa:581%09blue/hsa:2885%09blue	Human Diseases	Cancers: Specific types
Type II diabetes mellitus	hsa04930	0.539	1.00e+00	PKM|0.189464570814;MAPK1|0.479299719246;SLC2A2|3.1689392437	3	48	413	7057	http://www.kegg.jp/kegg-bin/show_pathway?hsa04930/hsa:5315%09blue/hsa:5594%09blue/hsa:6514%09red	Human Diseases	Endocrine and metabolic diseases
Hypertrophic cardiomyopathy (HCM)	hsa05410	0.54	1.00e+00	LMNA|0.582366793234;AGT|0.413798408039;TPM3|0.545631938527;ITGB1|0.383420664918;ITGA1|0.4547041259	5	83	413	7057	http://www.kegg.jp/kegg-bin/show_pathway?hsa05410/hsa:4000%09blue/hsa:183%09blue/hsa:7170%09blue/hsa:3688%09blue/hsa:3672%09blue	Human Diseases	Cardiovascular diseases
Proteoglycans in cancer	hsa05205	0.543	1.00e+00	FLNB|0.433769343576;IQGAP1|0.394473420426;PPP1CB|0.390393246304;RHOA|0.63463544301;MAPK1|0.479299719246;ITGB1|0.383420664918;PDCD4|0.353553390593;DCN|0.247757390816;HCLS1|0.490049707671;RRAS|2.7056964621;RPS6|0.390663940086;GRB2|0.369590607818	12	205	413	7057	http://www.kegg.jp/kegg-bin/show_pathway?hsa05205/hsa:2317%09blue/hsa:8826%09blue/hsa:5500%09blue/hsa:387%09blue/hsa:5594%09blue/hsa:3688%09blue/hsa:27250%09blue/hsa:1634%09blue/hsa:3059%09blue/hsa:6237%09red/hsa:6194%09blue/hsa:2885%09blue	Human Diseases	Cancers: Overview
Pancreatic cancer	hsa05212	0.545	1.00e+00	MAPK1|0.479299719246;RAC2|0.164481815629;BAX|0.462973011264;RALA|0.323312232972	4	66	413	7057	http://www.kegg.jp/kegg-bin/show_pathway?hsa05212/hsa:5594%09blue/hsa:5880%09blue/hsa:581%09blue/hsa:5898%09blue	Human Diseases	Cancers: Specific types
Amphetamine addiction	hsa05031	0.557	1.00e+00	MAOA|3.87178810757;SLC18A1|0.206755842111;CALM1|0.54866596879;PPP1CB|0.390393246304	4	67	413	7057	http://www.kegg.jp/kegg-bin/show_pathway?hsa05031/hsa:4128%09red/hsa:6570%09blue/hsa:801%09blue/hsa:5500%09blue	Human Diseases	Substance dependence
Epithelial cell signaling in Helicobacter pylori infection	hsa05120	0.569	1.00e+00	ATP6V1B2|0.337275633585;ATP6V1A|0.224377512667;F11R|0.315125847896;ATP6V1G1|0.144987456813	4	68	413	7057	http://www.kegg.jp/kegg-bin/show_pathway?hsa05120/hsa:526%09blue/hsa:523%09blue/hsa:50848%09blue/hsa:9550%09blue	Human Diseases	Infectious diseases: Bacterial
Oocyte meiosis	hsa04114	0.586	1.00e+00	CALM1|0.54866596879;PPP1CB|0.390393246304;YWHAQ|0.428688018317;MAPK1|0.479299719246;YWHAB|0.405563577789;YWHAH|0.394200087028;YWHAG|0.614719433627	7	123	413	7057	http://www.kegg.jp/kegg-bin/show_pathway?hsa04114/hsa:801%09blue/hsa:5500%09blue/hsa:10971%09blue/hsa:5594%09blue/hsa:7529%09blue/hsa:7533%09blue/hsa:7532%09blue	Cellular Processes	Cell growth and death
Human immunodeficiency virus 1 infection	hsa05170	0.591	1.00e+00	CFL1|0.480297431977;CALM1|0.54866596879;MAPK1|0.479299719246;BID|0.405282559943;DDB1|0.362235538639;B2M|0.502083771619;CFL2|4.26930135216;RAC2|0.164481815629;HLA-A|0.329191730515;GNG12|2.66659735418;BAX|0.462973011264;TAPBP|0.357248534935	12	212	413	7057	http://www.kegg.jp/kegg-bin/show_pathway?hsa05170/hsa:1072%09blue/hsa:801%09blue/hsa:5594%09blue/hsa:637%09blue/hsa:1642%09blue/hsa:567%09blue/hsa:1073%09red/hsa:5880%09blue/hsa:3105%09blue/hsa:55970%09red/hsa:581%09blue/hsa:6892%09blue	-	-
Endometrial cancer	hsa05213	0.594	1.00e+00	MAPK1|0.479299719246;BAX|0.462973011264;GRB2|0.369590607818	3	52	413	7057	http://www.kegg.jp/kegg-bin/show_pathway?hsa05213/hsa:5594%09blue/hsa:581%09blue/hsa:2885%09blue	Human Diseases	Cancers: Specific types
Cell cycle	hsa04110	0.595	1.00e+00	PRKDC|0.225000482448;YWHAQ|0.428688018317;YWHAB|0.405563577789;YWHAH|0.394200087028;MCM3|0.458184322338;BUB3|0.483638164807;YWHAG|0.614719433627	7	124	413	7057	http://www.kegg.jp/kegg-bin/show_pathway?hsa04110/hsa:5591%09blue/hsa:10971%09blue/hsa:7529%09blue/hsa:7533%09blue/hsa:4172%09blue/hsa:9184%09blue/hsa:7532%09blue	Cellular Processes	Cell growth and death
AMPK signaling pathway	hsa04152	0.603	1.00e+00	EEF2|0.47434215757;PCK2|4.3711109564;FBP1|2.28786194641;PFKL|0.351598299978;RAB10|0.322193657621;ELAVL1|0.217336140023;CAB39|0.38742796548	7	125	413	7057	http://www.kegg.jp/kegg-bin/show_pathway?hsa04152/hsa:1938%09blue/hsa:5106%09red/hsa:2203%09red/hsa:5211%09blue/hsa:10890%09blue/hsa:1994%09blue/hsa:51719%09blue	Environmental Information Processing	Signal transduction
Thyroid hormone synthesis	hsa04918	0.604	1.00e+00	GPX1|0.386891248386;TTR|1.91852823865;ASGR1|0.242490477585;GPX7|0.334018519598	4	71	413	7057	http://www.kegg.jp/kegg-bin/show_pathway?hsa04918/hsa:2876%09blue/hsa:7276%09red/hsa:432%09blue/hsa:2882%09blue	Organismal Systems	Endocrine system
Dilated cardiomyopathy	hsa05414	0.613	1.00e+00	LMNA|0.582366793234;AGT|0.413798408039;TPM3|0.545631938527;ITGB1|0.383420664918;ITGA1|0.4547041259	5	90	413	7057	http://www.kegg.jp/kegg-bin/show_pathway?hsa05414/hsa:4000%09blue/hsa:183%09blue/hsa:7170%09blue/hsa:3688%09blue/hsa:3672%09blue	-	-
Necroptosis	hsa04217	0.613	1.00e+00	HSP90AA1|0.563309614249;PYGL|2.95467612717;AIFM1|1.92252185678;GLUL|4.04460832341;PARP1|0.268501117905;HMGB1|0.38958228983;GLUD2|0.26061644021;BID|0.405282559943;BAX|0.462973011264	9	162	413	7057	http://www.kegg.jp/kegg-bin/show_pathway?hsa04217/hsa:3320%09blue/hsa:5836%09red/hsa:9131%09red/hsa:2752%09red/hsa:142%09blue/hsa:3146%09blue/hsa:2747%09blue/hsa:637%09blue/hsa:581%09blue	-	-
African trypanosomiasis	hsa05143	0.616	1.00e+00	HBA2|0.534773543943;HBB|0.577542892277	2	35	413	7057	http://www.kegg.jp/kegg-bin/show_pathway?hsa05143/hsa:3039%09blue/hsa:3043%09blue	Human Diseases	Infectious diseases: Parasitic
DNA replication	hsa03030	0.631	1.00e+00	MCM3|0.458184322338;FEN1|0.278548412705	2	36	413	7057	http://www.kegg.jp/kegg-bin/show_pathway?hsa03030/hsa:4172%09blue/hsa:2237%09blue	Genetic Information Processing	Replication and repair
mRNA surveillance pathway	hsa03015	0.632	1.00e+00	DDX39B|0.390934821564;PPP1CB|0.390393246304;EIF4A3|0.29057852688;ALYREF|0.251738887514;RBM8A|0.263340258989	5	92	413	7057	http://www.kegg.jp/kegg-bin/show_pathway?hsa03015/hsa:7919%09blue/hsa:5500%09blue/hsa:9775%09blue/hsa:10189%09blue/hsa:9939%09blue	Genetic Information Processing	Translation
Adherens junction	hsa04520	0.637	1.00e+00	IQGAP1|0.394473420426;RHOA|0.63463544301;MAPK1|0.479299719246;RAC2|0.164481815629	4	74	413	7057	http://www.kegg.jp/kegg-bin/show_pathway?hsa04520/hsa:8826%09blue/hsa:387%09blue/hsa:5594%09blue/hsa:5880%09blue	Cellular Processes	Cellular community
Serotonergic synapse	hsa04726	0.647	1.00e+00	CYP2C9|4.08688033086;MAOA|3.87178810757;SLC18A1|0.206755842111;CYP2C8|2.69820506868;MAPK1|0.479299719246;GNG12|2.66659735418	6	112	413	7057	http://www.kegg.jp/kegg-bin/show_pathway?hsa04726/hsa:1559%09red/hsa:4128%09red/hsa:6570%09blue/hsa:1558%09red/hsa:5594%09blue/hsa:55970%09red	Organismal Systems	Nervous system
Focal adhesion	hsa04510	0.649	1.00e+00	TLN1|0.499653546495;FLNB|0.433769343576;THBS2|0.351354675052;PPP1CB|0.390393246304;RHOA|0.63463544301;MAPK1|0.479299719246;ITGB1|0.383420664918;ITGA1|0.4547041259;COL4A2|0.15690899891;RAC2|0.164481815629;GRB2|0.369590607818	11	203	413	7057	http://www.kegg.jp/kegg-bin/show_pathway?hsa04510/hsa:7094%09blue/hsa:2317%09blue/hsa:7058%09blue/hsa:5500%09blue/hsa:387%09blue/hsa:5594%09blue/hsa:3688%09blue/hsa:3672%09blue/hsa:1284%09blue/hsa:5880%09blue/hsa:2885%09blue	Cellular Processes	Cellular community
IL-17 signaling pathway	hsa04657	0.651	1.00e+00	HSP90AA1|0.563309614249;MAPK1|0.479299719246;S100A9|0.331481440075;ELAVL1|0.217336140023;S100A8|0.206183387153	5	94	413	7057	http://www.kegg.jp/kegg-bin/show_pathway?hsa04657/hsa:3320%09blue/hsa:5594%09blue/hsa:6280%09blue/hsa:1994%09blue/hsa:6279%09blue	-	-
Starch and sucrose metabolism	hsa00500	0.657	1.00e+00	PYGL|2.95467612717;UGP2|3.6731046492;GAA|1.90659709058	3	57	413	7057	http://www.kegg.jp/kegg-bin/show_pathway?hsa00500/hsa:5836%09red/hsa:7360%09red/hsa:2548%09red	Metabolism	Carbohydrate metabolism
Acute myeloid leukemia	hsa05221	0.657	1.00e+00	MAPK1|0.479299719246;MPO|0.408667664244;GRB2|0.369590607818	3	57	413	7057	http://www.kegg.jp/kegg-bin/show_pathway?hsa05221/hsa:5594%09blue/hsa:4353%09blue/hsa:2885%09blue	Human Diseases	Cancers: Specific types
Oxidative phosphorylation	hsa00190	0.669	1.00e+00	PPA1|0.4736850353;ATP6V1B2|0.337275633585;ATP6V1A|0.224377512667;ATP5F1D|0.623732785957;UQCRFS1|2.87388035309;NDUFB11|0.533292890416;ATP6V1G1|0.144987456813	7	133	413	7057	http://www.kegg.jp/kegg-bin/show_pathway?hsa00190/hsa:5464%09blue/hsa:526%09blue/hsa:523%09blue/hsa:513%09blue/hsa:7386%09red/hsa:54539%09blue/hsa:9550%09blue	Metabolism	Energy metabolism
EGFR tyrosine kinase inhibitor resistance	hsa01521	0.687	1.00e+00	MAPK1|0.479299719246;RPS6|0.390663940086;BAX|0.462973011264;GRB2|0.369590607818	4	79	413	7057	http://www.kegg.jp/kegg-bin/show_pathway?hsa01521/hsa:5594%09blue/hsa:6194%09blue/hsa:581%09blue/hsa:2885%09blue	-	-
Leukocyte transendothelial migration	hsa04670	0.697	1.00e+00	RHOA|0.63463544301;ITGB1|0.383420664918;F11R|0.315125847896;ITGB2|0.193579756963;RAC2|0.164481815629;CD99|0.460412848603	6	118	413	7057	http://www.kegg.jp/kegg-bin/show_pathway?hsa04670/hsa:387%09blue/hsa:3688%09blue/hsa:50848%09blue/hsa:3689%09blue/hsa:5880%09blue/hsa:4267%09blue	Organismal Systems	Immune system
Steroid biosynthesis	hsa00100	0.701	1.00e+00	SOAT1|4.10391258135	1	20	413	7057	http://www.kegg.jp/kegg-bin/show_pathway?hsa00100/hsa:6646%09red	Metabolism	Lipid metabolism
Fat digestion and absorption	hsa04975	0.701	1.00e+00	APOB|0.600818024763;GOT2|2.59547753388	2	41	413	7057	http://www.kegg.jp/kegg-bin/show_pathway?hsa04975/hsa:338%09blue/hsa:2806%09red	Organismal Systems	Digestive system
Amoebiasis	hsa05146	0.704	1.00e+00	ARG1|4.10675818288;SERPINB9|0.438910898805;RAB5A|0.226722582233;COL4A2|0.15690899891;ITGB2|0.193579756963	5	100	413	7057	http://www.kegg.jp/kegg-bin/show_pathway?hsa05146/hsa:383%09red/hsa:5272%09blue/hsa:5868%09blue/hsa:1284%09blue/hsa:3689%09blue	Human Diseases	Infectious diseases: Parasitic
Neurotrophin signaling pathway	hsa04722	0.712	1.00e+00	CALM1|0.54866596879;ARHGDIA|0.396941965466;RHOA|0.63463544301;MAPK1|0.479299719246;BAX|0.462973011264;GRB2|0.369590607818	6	120	413	7057	http://www.kegg.jp/kegg-bin/show_pathway?hsa04722/hsa:801%09blue/hsa:396%09blue/hsa:387%09blue/hsa:5594%09blue/hsa:581%09blue/hsa:2885%09blue	Organismal Systems	Nervous system
unkown	hsa05135	0.712	1.00e+00	ACTR3|0.422786143689;ACTR2|0.341273429471;RHOA|0.63463544301;MAPK1|0.479299719246;ITGB1|0.383420664918;RAC2|0.164481815629	6	120	413	7057	http://www.kegg.jp/kegg-bin/show_pathway?hsa05135/hsa:10096%09blue/hsa:10097%09blue/hsa:387%09blue/hsa:5594%09blue/hsa:3688%09blue/hsa:5880%09blue	-	-
Vascular smooth muscle contraction	hsa04270	0.712	1.00e+00	AGT|0.413798408039;ACTA2|0.521955963711;CALM1|0.54866596879;PPP1CB|0.390393246304;RHOA|0.63463544301;MAPK1|0.479299719246	6	120	413	7057	http://www.kegg.jp/kegg-bin/show_pathway?hsa04270/hsa:183%09blue/hsa:59%09blue/hsa:801%09blue/hsa:5500%09blue/hsa:387%09blue/hsa:5594%09blue	Organismal Systems	Circulatory system
ECM-receptor interaction	hsa04512	0.715	1.00e+00	THBS2|0.351354675052;ITGB1|0.383420664918;ITGA1|0.4547041259;COL4A2|0.15690899891	4	82	413	7057	http://www.kegg.jp/kegg-bin/show_pathway?hsa04512/hsa:7058%09blue/hsa:3688%09blue/hsa:3672%09blue/hsa:1284%09blue	Environmental Information Processing	Signaling molecules and interaction
Pathways in cancer	hsa05200	0.72	1.00e+00	HSP90AA1|0.563309614249;EML4|0.415811049187;AGT|0.413798408039;TPM3|0.545631938527;CALM1|0.54866596879;GSTP1|0.406407800992;RHOA|0.63463544301;MAPK1|0.479299719246;ITGB1|0.383420664918;HMOX1|0.291991848653;GSTA1|3.56277160243;TFG|0.296684199414;BID|0.405282559943;COL4A2|0.15690899891;GSTM1|8.40355635209;MGST1|2.81668845382;RAC2|0.164481815629;GNG12|2.66659735418;BAX|0.462973011264;GRB2|0.36959060…	21	397	413	7057	http://www.kegg.jp/kegg-bin/show_pathway?hsa05200/hsa:3320%09blue/hsa:27436%09blue/hsa:183%09blue/hsa:7170%09blue/hsa:801%09blue/hsa:2950%09blue/hsa:387%09blue/hsa:5594%09blue/hsa:3688%09blue/hsa:3162%09blue/hsa:2938%09red/hsa:10342%09blue/hsa:637%09blue/hsa:1284%09blue/hsa:2944%09red/hsa:4257%09red/hsa:5880%09blue/hsa:55970%09red/hsa:581%09blue/hsa:2885%09blue/hsa:5898%09blue	Human Diseases	Cancers: Overview
Platelet activation	hsa04611	0.727	1.00e+00	TLN1|0.499653546495;PPP1CB|0.390393246304;RHOA|0.63463544301;MAPK1|0.479299719246;FERMT3|0.210224103813;ITGB1|0.383420664918	6	122	413	7057	http://www.kegg.jp/kegg-bin/show_pathway?hsa04611/hsa:7094%09blue/hsa:5500%09blue/hsa:387%09blue/hsa:5594%09blue/hsa:83706%09blue/hsa:3688%09blue	Organismal Systems	Immune system
Renin secretion	hsa04924	0.732	1.00e+00	AGT|0.413798408039;CTSB|0.409802303819;CALM1|0.54866596879	3	64	413	7057	http://www.kegg.jp/kegg-bin/show_pathway?hsa04924/hsa:183%09blue/hsa:1508%09blue/hsa:801%09blue	-	-
Longevity regulating pathway - multiple species	hsa04213	0.732	1.00e+00	SOD2|2.012515647;SOD1|3.4749687406;CRYAB|4.44443491462	3	64	413	7057	http://www.kegg.jp/kegg-bin/show_pathway?hsa04213/hsa:6648%09red/hsa:6647%09red/hsa:1410%09red	-	-
Parkinson's disease	hsa05012	0.734	1.00e+00	UBA1|0.611744020566;SLC18A1|0.206755842111;ATP5F1D|0.623732785957;UBE2L3|0.334481888697;UQCRFS1|2.87388035309;NDUFB11|0.533292890416;UCHL1|0.210369870571	7	142	413	7057	http://www.kegg.jp/kegg-bin/show_pathway?hsa05012/hsa:7317%09blue/hsa:6570%09blue/hsa:513%09blue/hsa:7332%09blue/hsa:7386%09red/hsa:54539%09blue/hsa:7345%09blue	Human Diseases	Neurodegenerative diseases
Terpenoid backbone biosynthesis	hsa00900	0.735	1.00e+00	HMGCS2|4.0502192294	1	22	413	7057	http://www.kegg.jp/kegg-bin/show_pathway?hsa00900/hsa:3158%09red	Metabolism	Metabolism of terpenoids and polyketides
Phospholipase D signaling pathway	hsa04072	0.747	1.00e+00	AGT|0.413798408039;RHOA|0.63463544301;MAPK1|0.479299719246;DNM2|0.330105710254;RRAS|2.7056964621;GRB2|0.369590607818;RALA|0.323312232972	7	144	413	7057	http://www.kegg.jp/kegg-bin/show_pathway?hsa04072/hsa:183%09blue/hsa:387%09blue/hsa:5594%09blue/hsa:1785%09blue/hsa:6237%09red/hsa:2885%09blue/hsa:5898%09blue	-	-
Renin-angiotensin system	hsa04614	0.751	1.00e+00	AGT|0.413798408039	1	23	413	7057	http://www.kegg.jp/kegg-bin/show_pathway?hsa04614/hsa:183%09blue	Organismal Systems	Endocrine system
Long-term potentiation	hsa04720	0.751	1.00e+00	CALM1|0.54866596879;PPP1CB|0.390393246304;MAPK1|0.479299719246	3	66	413	7057	http://www.kegg.jp/kegg-bin/show_pathway?hsa04720/hsa:801%09blue/hsa:5500%09blue/hsa:5594%09blue	Organismal Systems	Nervous system
Parathyroid hormone synthesis, secretion and action	hsa04928	0.752	1.00e+00	RHOA|0.63463544301;MAPK1|0.479299719246;SLC9A3R1|0.443190849597;NACA|0.41928409222;ARRB1|0.323088207659	5	106	413	7057	http://www.kegg.jp/kegg-bin/show_pathway?hsa04928/hsa:387%09blue/hsa:5594%09blue/hsa:9368%09blue/hsa:4666%09blue/hsa:408%09blue	-	-
Hepatitis B	hsa05161	0.759	1.00e+00	YWHAQ|0.428688018317;MAPK1|0.479299719246;YWHAB|0.405563577789;BID|0.405282559943;DDB1|0.362235538639;BAX|0.462973011264;GRB2|0.369590607818	7	146	413	7057	http://www.kegg.jp/kegg-bin/show_pathway?hsa05161/hsa:10971%09blue/hsa:5594%09blue/hsa:7529%09blue/hsa:637%09blue/hsa:1642%09blue/hsa:581%09blue/hsa:2885%09blue	Human Diseases	Infectious diseases: Viral
Vitamin digestion and absorption	hsa04977	0.765	1.00e+00	APOB|0.600818024763	1	24	413	7057	http://www.kegg.jp/kegg-bin/show_pathway?hsa04977/hsa:338%09blue	Organismal Systems	Digestive system
Gap junction	hsa04540	0.766	1.00e+00	TUBB4B|0.544876056107;MAPK1|0.479299719246;GRB2|0.369590607818;TUBA1C|0.29341204457	4	88	413	7057	http://www.kegg.jp/kegg-bin/show_pathway?hsa04540/hsa:10383%09blue/hsa:5594%09blue/hsa:2885%09blue/hsa:84790%09blue	Cellular Processes	Cellular community
Fc epsilon RI signaling pathway	hsa04664	0.769	1.00e+00	MAPK1|0.479299719246;RAC2|0.164481815629;GRB2|0.369590607818	3	68	413	7057	http://www.kegg.jp/kegg-bin/show_pathway?hsa04664/hsa:5594%09blue/hsa:5880%09blue/hsa:2885%09blue	Organismal Systems	Immune system
Prostate cancer	hsa05215	0.773	1.00e+00	HSP90AA1|0.563309614249;GSTP1|0.406407800992;MAPK1|0.479299719246;GRB2|0.369590607818	4	89	413	7057	http://www.kegg.jp/kegg-bin/show_pathway?hsa05215/hsa:3320%09blue/hsa:2950%09blue/hsa:5594%09blue/hsa:2885%09blue	Human Diseases	Cancers: Specific types
Human cytomegalovirus infection	hsa05163	0.775	1.00e+00	CALM1|0.54866596879;RHOA|0.63463544301;MAPK1|0.479299719246;BID|0.405282559943;B2M|0.502083771619;RAC2|0.164481815629;HLA-A|0.329191730515;GNG12|2.66659735418;BAX|0.462973011264;GRB2|0.369590607818;TAPBP|0.357248534935	11	225	413	7057	http://www.kegg.jp/kegg-bin/show_pathway?hsa05163/hsa:801%09blue/hsa:387%09blue/hsa:5594%09blue/hsa:637%09blue/hsa:567%09blue/hsa:5880%09blue/hsa:3105%09blue/hsa:55970%09red/hsa:581%09blue/hsa:2885%09blue/hsa:6892%09blue	-	-
Relaxin signaling pathway	hsa04926	0.775	1.00e+00	ACTA2|0.521955963711;MAPK1|0.479299719246;COL4A2|0.15690899891;GNG12|2.66659735418;GRB2|0.369590607818;ARRB1|0.323088207659	6	129	413	7057	http://www.kegg.jp/kegg-bin/show_pathway?hsa04926/hsa:59%09blue/hsa:5594%09blue/hsa:1284%09blue/hsa:55970%09red/hsa:2885%09blue/hsa:408%09blue	-	-
Alzheimer's disease	hsa05010	0.776	1.00e+00	GAPDH|0.62720110226;CALM1|0.54866596879;MAPK1|0.479299719246;RTN4|0.140048651774;BID|0.405282559943;ATP5F1D|0.623732785957;UQCRFS1|2.87388035309;NDUFB11|0.533292890416	8	168	413	7057	http://www.kegg.jp/kegg-bin/show_pathway?hsa05010/hsa:2597%09blue/hsa:801%09blue/hsa:5594%09blue/hsa:57142%09blue/hsa:637%09blue/hsa:513%09blue/hsa:7386%09red/hsa:54539%09blue	Human Diseases	Neurodegenerative diseases
Hepatocellular carcinoma	hsa05225	0.776	1.00e+00	GSTP1|0.406407800992;MAPK1|0.479299719246;HMOX1|0.291991848653;GSTA1|3.56277160243;GSTM1|8.40355635209;MGST1|2.81668845382;BAX|0.462973011264;GRB2|0.369590607818	8	168	413	7057	http://www.kegg.jp/kegg-bin/show_pathway?hsa05225/hsa:2950%09blue/hsa:5594%09blue/hsa:3162%09blue/hsa:2938%09red/hsa:2944%09red/hsa:4257%09red/hsa:581%09blue/hsa:2885%09blue	-	-
alpha-Linolenic acid metabolism	hsa00592	0.779	1.00e+00	ACOX1|3.63007662127	1	25	413	7057	http://www.kegg.jp/kegg-bin/show_pathway?hsa00592/hsa:51%09red	Metabolism	Lipid metabolism
Adipocytokine signaling pathway	hsa04920	0.786	1.00e+00	ACSL1|1.93187265785;PCK2|4.3711109564;ACSL3|0.205612517178	3	70	413	7057	http://www.kegg.jp/kegg-bin/show_pathway?hsa04920/hsa:2180%09red/hsa:5106%09red/hsa:2181%09blue	Organismal Systems	Endocrine system
Rheumatoid arthritis	hsa05323	0.788	1.00e+00	ATP6V1B2|0.337275633585;ATP6V1A|0.224377512667;ITGB2|0.193579756963;ATP6V1G1|0.144987456813	4	91	413	7057	http://www.kegg.jp/kegg-bin/show_pathway?hsa05323/hsa:526%09blue/hsa:523%09blue/hsa:3689%09blue/hsa:9550%09blue	Human Diseases	Immune diseases
N-Glycan biosynthesis	hsa00510	0.79	1.00e+00	GANAB|0.47731050707;DPM3|0.205043227799	2	49	413	7057	http://www.kegg.jp/kegg-bin/show_pathway?hsa00510/hsa:23193%09blue/hsa:54344%09blue	Metabolism	Glycan biosynthesis and metabolism
Cocaine addiction	hsa05030	0.79	1.00e+00	MAOA|3.87178810757;SLC18A1|0.206755842111	2	49	413	7057	http://www.kegg.jp/kegg-bin/show_pathway?hsa05030/hsa:4128%09red/hsa:6570%09blue	Human Diseases	Substance dependence
Maturity onset diabetes of the young	hsa04950	0.792	1.00e+00	SLC2A2|3.1689392437	1	26	413	7057	http://www.kegg.jp/kegg-bin/show_pathway?hsa04950/hsa:6514%09red	Human Diseases	Endocrine and metabolic diseases
Rap1 signaling pathway	hsa04015	0.799	1.00e+00	TLN1|0.499653546495;PFN1|0.535144349213;CALM1|0.54866596879;RHOA|0.63463544301;MAPK1|0.479299719246;ITGB1|0.383420664918;RRAS|2.7056964621;ITGB2|0.193579756963;RAC2|0.164481815629;RALA|0.323312232972	10	211	413	7057	http://www.kegg.jp/kegg-bin/show_pathway?hsa04015/hsa:7094%09blue/hsa:5216%09blue/hsa:801%09blue/hsa:387%09blue/hsa:5594%09blue/hsa:3688%09blue/hsa:6237%09red/hsa:3689%09blue/hsa:5880%09blue/hsa:5898%09blue	Environmental Information Processing	Signal transduction
Prolactin signaling pathway	hsa04917	0.802	1.00e+00	MAPK1|0.479299719246;SLC2A2|3.1689392437;GRB2|0.369590607818	3	72	413	7057	http://www.kegg.jp/kegg-bin/show_pathway?hsa04917/hsa:5594%09blue/hsa:6514%09red/hsa:2885%09blue	Organismal Systems	Endocrine system
Thermogenesis	hsa04714	0.803	1.00e+00	ACSL1|1.93187265785;ACSL3|0.205612517178;CPT2|2.03495938421;ATP5F1D|0.623732785957;SLC25A20|3.11449876425;RPS6|0.390663940086;UQCRFS1|2.87388035309;MGLL|2.31498043398;NDUFB11|0.533292890416;GRB2|0.369590607818;NDUFAF2|2.12579134872	11	231	413	7057	http://www.kegg.jp/kegg-bin/show_pathway?hsa04714/hsa:2180%09red/hsa:2181%09blue/hsa:1376%09red/hsa:513%09blue/hsa:788%09red/hsa:6194%09blue/hsa:7386%09red/hsa:11343%09red/hsa:54539%09blue/hsa:2885%09blue/hsa:91942%09red	-	-
Phototransduction	hsa04744	0.804	1.00e+00	CALM1|0.54866596879	1	27	413	7057	http://www.kegg.jp/kegg-bin/show_pathway?hsa04744/hsa:801%09blue	Organismal Systems	Sensory system
Hippo signaling pathway	hsa04390	0.806	1.00e+00	PPP1CB|0.390393246304;YWHAQ|0.428688018317;YWHAB|0.405563577789;SCRIB|0.323312232972;YWHAH|0.394200087028;ITGB2|0.193579756963;YWHAG|0.614719433627	7	154	413	7057	http://www.kegg.jp/kegg-bin/show_pathway?hsa04390/hsa:5500%09blue/hsa:10971%09blue/hsa:7529%09blue/hsa:23513%09blue/hsa:7533%09blue/hsa:3689%09blue/hsa:7532%09blue	Environmental Information Processing	Signal transduction
Chronic myeloid leukemia	hsa05220	0.809	1.00e+00	MAPK1|0.479299719246;BAX|0.462973011264;GRB2|0.369590607818	3	73	413	7057	http://www.kegg.jp/kegg-bin/show_pathway?hsa05220/hsa:5594%09blue/hsa:581%09blue/hsa:2885%09blue	Human Diseases	Cancers: Specific types
B cell receptor signaling pathway	hsa04662	0.809	1.00e+00	MAPK1|0.479299719246;RAC2|0.164481815629;GRB2|0.369590607818	3	73	413	7057	http://www.kegg.jp/kegg-bin/show_pathway?hsa04662/hsa:5594%09blue/hsa:5880%09blue/hsa:2885%09blue	Organismal Systems	Immune system
Natural killer cell mediated cytotoxicity	hsa04650	0.81	1.00e+00	MAPK1|0.479299719246;BID|0.405282559943;ITGB2|0.193579756963;RAC2|0.164481815629;HLA-A|0.329191730515;GRB2|0.369590607818	6	135	413	7057	http://www.kegg.jp/kegg-bin/show_pathway?hsa04650/hsa:5594%09blue/hsa:637%09blue/hsa:3689%09blue/hsa:5880%09blue/hsa:3105%09blue/hsa:2885%09blue	Organismal Systems	Immune system
Arrhythmogenic right ventricular cardiomyopathy (ARVC)	hsa05412	0.817	1.00e+00	LMNA|0.582366793234;ITGB1|0.383420664918;ITGA1|0.4547041259	3	74	413	7057	http://www.kegg.jp/kegg-bin/show_pathway?hsa05412/hsa:4000%09blue/hsa:3688%09blue/hsa:3672%09blue	Human Diseases	Cardiovascular diseases
Leishmaniasis	hsa05140	0.817	1.00e+00	MAPK1|0.479299719246;ITGB1|0.383420664918;ITGB2|0.193579756963	3	74	413	7057	http://www.kegg.jp/kegg-bin/show_pathway?hsa05140/hsa:5594%09blue/hsa:3688%09blue/hsa:3689%09blue	Human Diseases	Infectious diseases: Parasitic
Ubiquitin mediated proteolysis	hsa04120	0.821	1.00e+00	UBA1|0.611744020566;UBE2N|0.414947292795;UBE2L3|0.334481888697;DDB1|0.362235538639;PRPF19|0.414085330667;FBXO2|5.37773997661	6	137	413	7057	http://www.kegg.jp/kegg-bin/show_pathway?hsa04120/hsa:7317%09blue/hsa:7334%09blue/hsa:7332%09blue/hsa:1642%09blue/hsa:27339%09blue/hsa:26232%09red	Genetic Information Processing	Folding, sorting and degradation
Apelin signaling pathway	hsa04371	0.821	1.00e+00	ACTA2|0.521955963711;CALM1|0.54866596879;MAPK1|0.479299719246;RRAS|2.7056964621;RPS6|0.390663940086;GNG12|2.66659735418	6	137	413	7057	http://www.kegg.jp/kegg-bin/show_pathway?hsa04371/hsa:59%09blue/hsa:801%09blue/hsa:5594%09blue/hsa:6237%09red/hsa:6194%09blue/hsa:55970%09red	-	-
Tuberculosis	hsa05152	0.831	1.00e+00	CORO1A|0.343409058357;CALM1|0.54866596879;RHOA|0.63463544301;MAPK1|0.479299719246;RAB5A|0.226722582233;BID|0.405282559943;ITGB2|0.193579756963;BAX|0.462973011264	8	179	413	7057	http://www.kegg.jp/kegg-bin/show_pathway?hsa05152/hsa:11151%09blue/hsa:801%09blue/hsa:387%09blue/hsa:5594%09blue/hsa:5868%09blue/hsa:637%09blue/hsa:3689%09blue/hsa:581%09blue	Human Diseases	Infectious diseases: Bacterial
Legionellosis	hsa05134	0.841	1.00e+00	EEF1G|0.41638788544;ITGB2|0.193579756963	2	55	413	7057	http://www.kegg.jp/kegg-bin/show_pathway?hsa05134/hsa:1937%09blue/hsa:3689%09blue	Human Diseases	Infectious diseases: Bacterial
Sphingolipid signaling pathway	hsa04071	0.845	1.00e+00	RHOA|0.63463544301;MAPK1|0.479299719246;BID|0.405282559943;RAC2|0.164481815629;BAX|0.462973011264	5	121	413	7057	http://www.kegg.jp/kegg-bin/show_pathway?hsa04071/hsa:387%09blue/hsa:5594%09blue/hsa:637%09blue/hsa:5880%09blue/hsa:581%09blue	Environmental Information Processing	Signal transduction
Other types of O-glycan biosynthesis	hsa00514	0.846	1.00e+00	COLGALT1|0.474013482564	1	31	413	7057	http://www.kegg.jp/kegg-bin/show_pathway?hsa00514/hsa:79709%09blue	Metabolism	Glycan biosynthesis and metabolism
Mucin type O-Glycan biosynthesis	hsa00512	0.846	1.00e+00	GALNT2|2.13317156166	1	31	413	7057	http://www.kegg.jp/kegg-bin/show_pathway?hsa00512/hsa:2590%09red	Metabolism	Glycan biosynthesis and metabolism
AGE-RAGE signaling pathway in diabetic complications	hsa04933	0.851	1.00e+00	AGT|0.413798408039;MAPK1|0.479299719246;COL4A2|0.15690899891;BAX|0.462973011264	4	101	413	7057	http://www.kegg.jp/kegg-bin/show_pathway?hsa04933/hsa:183%09blue/hsa:5594%09blue/hsa:1284%09blue/hsa:581%09blue	-	-
Retrograde endocannabinoid signaling	hsa04723	0.851	1.00e+00	MAPK1|0.479299719246;MGLL|2.31498043398;GNG12|2.66659735418;NDUFB11|0.533292890416	4	101	413	7057	http://www.kegg.jp/kegg-bin/show_pathway?hsa04723/hsa:5594%09blue/hsa:11343%09red/hsa:55970%09red/hsa:54539%09blue	Organismal Systems	Nervous system
Herpes simplex infection	hsa05168	0.86	1.00e+00	EIF2S1|0.493458272943;PPP1CB|0.390393246304;BID|0.405282559943;B2M|0.502083771619;HLA-A|0.329191730515;BAX|0.462973011264;TAPBP|0.357248534935;ALYREF|0.251738887514	8	186	413	7057	http://www.kegg.jp/kegg-bin/show_pathway?hsa05168/hsa:1965%09blue/hsa:5500%09blue/hsa:637%09blue/hsa:567%09blue/hsa:3105%09blue/hsa:581%09blue/hsa:6892%09blue/hsa:10189%09blue	Human Diseases	Infectious diseases: Viral
C-type lectin receptor signaling pathway	hsa04625	0.866	1.00e+00	CALM1|0.54866596879;RHOA|0.63463544301;MAPK1|0.479299719246;RRAS|2.7056964621	4	104	413	7057	http://www.kegg.jp/kegg-bin/show_pathway?hsa04625/hsa:801%09blue/hsa:387%09blue/hsa:5594%09blue/hsa:6237%09red	-	-
Pyrimidine metabolism	hsa00240	0.871	1.00e+00	DPYD|0.425726853874;PNP|0.558256480991;DPYS|3.85037777241;DCTD|0.605836330215	4	105	413	7057	http://www.kegg.jp/kegg-bin/show_pathway?hsa00240/hsa:1806%09blue/hsa:4860%09blue/hsa:1807%09red/hsa:1635%09blue	Metabolism	Nucleotide metabolism
TGF-beta signaling pathway	hsa04350	0.877	1.00e+00	RHOA|0.63463544301;MAPK1|0.479299719246;DCN|0.247757390816	3	84	413	7057	http://www.kegg.jp/kegg-bin/show_pathway?hsa04350/hsa:387%09blue/hsa:5594%09blue/hsa:1634%09blue	Environmental Information Processing	Signal transduction
VEGF signaling pathway	hsa04370	0.88	1.00e+00	MAPK1|0.479299719246;RAC2|0.164481815629	2	61	413	7057	http://www.kegg.jp/kegg-bin/show_pathway?hsa04370/hsa:5594%09blue/hsa:5880%09blue	Environmental Information Processing	Signal transduction
Dopaminergic synapse	hsa04728	0.885	1.00e+00	MAOA|3.87178810757;SLC18A1|0.206755842111;CALM1|0.54866596879;PPP1CB|0.390393246304;GNG12|2.66659735418	5	130	413	7057	http://www.kegg.jp/kegg-bin/show_pathway?hsa04728/hsa:4128%09red/hsa:6570%09blue/hsa:801%09blue/hsa:5500%09blue/hsa:55970%09red	Organismal Systems	Nervous system
Small cell lung cancer	hsa05222	0.887	1.00e+00	ITGB1|0.383420664918;COL4A2|0.15690899891;BAX|0.462973011264	3	86	413	7057	http://www.kegg.jp/kegg-bin/show_pathway?hsa05222/hsa:3688%09blue/hsa:1284%09blue/hsa:581%09blue	Human Diseases	Cancers: Specific types
GABAergic synapse	hsa04727	0.896	1.00e+00	ABAT|5.30002806818;GLUL|4.04460832341;GNG12|2.66659735418	3	88	413	7057	http://www.kegg.jp/kegg-bin/show_pathway?hsa04727/hsa:18%09red/hsa:2752%09red/hsa:55970%09red	Organismal Systems	Nervous system
unkown	hsa04929	0.896	1.00e+00	MAPK1|0.479299719246;ARRB1|0.323088207659	2	64	413	7057	http://www.kegg.jp/kegg-bin/show_pathway?hsa04929/hsa:5594%09blue/hsa:408%09blue	-	-
Axon guidance	hsa04360	0.898	1.00e+00	CFL1|0.480297431977;RHOA|0.63463544301;MAPK1|0.479299719246;ITGB1|0.383420664918;RRAS|2.7056964621;CFL2|4.26930135216;RAC2|0.164481815629	7	176	413	7057	http://www.kegg.jp/kegg-bin/show_pathway?hsa04360/hsa:1072%09blue/hsa:387%09blue/hsa:5594%09blue/hsa:3688%09blue/hsa:6237%09red/hsa:1073%09red/hsa:5880%09blue	Organismal Systems	Development
FoxO signaling pathway	hsa04068	0.9	1.00e+00	SOD2|2.012515647;PCK2|4.3711109564;MAPK1|0.479299719246;PRMT1|0.179742066606;GRB2|0.369590607818	5	134	413	7057	http://www.kegg.jp/kegg-bin/show_pathway?hsa04068/hsa:6648%09red/hsa:5106%09red/hsa:5594%09blue/hsa:3276%09blue/hsa:2885%09blue	Environmental Information Processing	Signal transduction
Ribosome biogenesis in eukaryotes	hsa03008	0.9	1.00e+00	EIF6|0.432568345292;RAN|0.18124335411;SNU13|0.179866697501	3	89	413	7057	http://www.kegg.jp/kegg-bin/show_pathway?hsa03008/hsa:3692%09blue/hsa:5901%09blue/hsa:4809%09blue	Genetic Information Processing	Translation
Aldosterone-regulated sodium reabsorption	hsa04960	0.905	1.00e+00	MAPK1|0.479299719246	1	39	413	7057	http://www.kegg.jp/kegg-bin/show_pathway?hsa04960/hsa:5594%09blue	Organismal Systems	Excretory system
Allograft rejection	hsa05330	0.905	1.00e+00	HLA-A|0.329191730515	1	39	413	7057	http://www.kegg.jp/kegg-bin/show_pathway?hsa05330/hsa:3105%09blue	Human Diseases	Immune diseases
Aminoacyl-tRNA biosynthesis	hsa00970	0.906	1.00e+00	IARS2|0.287373712009;CARS2|0.297301778751	2	66	413	7057	http://www.kegg.jp/kegg-bin/show_pathway?hsa00970/hsa:55699%09blue/hsa:79587%09blue	Genetic Information Processing	Translation
Alcoholism	hsa05034	0.907	1.00e+00	MAOA|3.87178810757;SLC18A1|0.206755842111;CALM1|0.54866596879;PPP1CB|0.390393246304;MAPK1|0.479299719246;GNG12|2.66659735418;GRB2|0.369590607818	7	179	413	7057	http://www.kegg.jp/kegg-bin/show_pathway?hsa05034/hsa:4128%09red/hsa:6570%09blue/hsa:801%09blue/hsa:5500%09blue/hsa:5594%09blue/hsa:55970%09red/hsa:2885%09blue	Human Diseases	Substance dependence
GnRH signaling pathway	hsa04912	0.908	1.00e+00	CALM1|0.54866596879;MAPK1|0.479299719246;GRB2|0.369590607818	3	91	413	7057	http://www.kegg.jp/kegg-bin/show_pathway?hsa04912/hsa:801%09blue/hsa:5594%09blue/hsa:2885%09blue	Organismal Systems	Endocrine system
Renal cell carcinoma	hsa05211	0.91	1.00e+00	MAPK1|0.479299719246;GRB2|0.369590607818	2	67	413	7057	http://www.kegg.jp/kegg-bin/show_pathway?hsa05211/hsa:5594%09blue/hsa:2885%09blue	Human Diseases	Cancers: Specific types
Bladder cancer	hsa05219	0.916	1.00e+00	MAPK1|0.479299719246	1	41	413	7057	http://www.kegg.jp/kegg-bin/show_pathway?hsa05219/hsa:5594%09blue	Human Diseases	Cancers: Specific types
p53 signaling pathway	hsa04115	0.919	1.00e+00	BID|0.405282559943;BAX|0.462973011264	2	69	413	7057	http://www.kegg.jp/kegg-bin/show_pathway?hsa04115/hsa:637%09blue/hsa:581%09blue	Cellular Processes	Cell growth and death
Graft-versus-host disease	hsa05332	0.921	1.00e+00	HLA-A|0.329191730515	1	42	413	7057	http://www.kegg.jp/kegg-bin/show_pathway?hsa05332/hsa:3105%09blue	Human Diseases	Immune diseases
Circadian entrainment	hsa04713	0.923	1.00e+00	CALM1|0.54866596879;MAPK1|0.479299719246;GNG12|2.66659735418	3	95	413	7057	http://www.kegg.jp/kegg-bin/show_pathway?hsa04713/hsa:801%09blue/hsa:5594%09blue/hsa:55970%09red	Organismal Systems	Environmental adaptation
Ras signaling pathway	hsa04014	0.925	1.00e+00	CALM1|0.54866596879;RHOA|0.63463544301;MAPK1|0.479299719246;RAB5A|0.226722582233;RRAS|2.7056964621;RAC2|0.164481815629;GNG12|2.66659735418;GRB2|0.369590607818;RALA|0.323312232972	9	228	413	7057	http://www.kegg.jp/kegg-bin/show_pathway?hsa04014/hsa:801%09blue/hsa:387%09blue/hsa:5594%09blue/hsa:5868%09blue/hsa:6237%09red/hsa:5880%09blue/hsa:55970%09red/hsa:2885%09blue/hsa:5898%09blue	Environmental Information Processing	Signal transduction
Inositol phosphate metabolism	hsa00562	0.926	1.00e+00	TPI1|0.547526235397;INPP1|0.264621098719	2	71	413	7057	http://www.kegg.jp/kegg-bin/show_pathway?hsa00562/hsa:7167%09blue/hsa:3628%09blue	Metabolism	Carbohydrate metabolism
Melanoma	hsa05218	0.926	1.00e+00	MAPK1|0.479299719246;BAX|0.462973011264	2	71	413	7057	http://www.kegg.jp/kegg-bin/show_pathway?hsa05218/hsa:5594%09blue/hsa:581%09blue	Human Diseases	Cancers: Specific types
Type I diabetes mellitus	hsa04940	0.93	1.00e+00	HLA-A|0.329191730515	1	44	413	7057	http://www.kegg.jp/kegg-bin/show_pathway?hsa04940/hsa:3105%09blue	Human Diseases	Endocrine and metabolic diseases
Endocrine resistance	hsa01522	0.932	1.00e+00	MAPK1|0.479299719246;BAX|0.462973011264;GRB2|0.369590607818	3	98	413	7057	http://www.kegg.jp/kegg-bin/show_pathway?hsa01522/hsa:5594%09blue/hsa:581%09blue/hsa:2885%09blue	-	-
Cell adhesion molecules (CAMs)	hsa04514	0.935	1.00e+00	ITGB1|0.383420664918;F11R|0.315125847896;ITGB2|0.193579756963;HLA-A|0.329191730515;CD99|0.460412848603	5	146	413	7057	http://www.kegg.jp/kegg-bin/show_pathway?hsa04514/hsa:3688%09blue/hsa:50848%09blue/hsa:3689%09blue/hsa:3105%09blue/hsa:4267%09blue	Environmental Information Processing	Signaling molecules and interaction
Lysosome	hsa04142	0.935	1.00e+00	CLTC|0.257563488405;GAA|1.90659709058;CTSB|0.409802303819;CTSC|0.146909541052	4	123	413	7057	http://www.kegg.jp/kegg-bin/show_pathway?hsa04142/hsa:1213%09blue/hsa:2548%09red/hsa:1508%09blue/hsa:1075%09blue	Cellular Processes	Transport and catabolism
Gastric acid secretion	hsa04971	0.936	1.00e+00	CALM1|0.54866596879;CA2|3.00007797857	2	74	413	7057	http://www.kegg.jp/kegg-bin/show_pathway?hsa04971/hsa:801%09blue/hsa:760%09red	Organismal Systems	Digestive system
Carbohydrate digestion and absorption	hsa04973	0.938	1.00e+00	SLC2A2|3.1689392437	1	46	413	7057	http://www.kegg.jp/kegg-bin/show_pathway?hsa04973/hsa:6514%09red	Organismal Systems	Digestive system
Choline metabolism in cancer	hsa05231	0.941	1.00e+00	MAPK1|0.479299719246;RAC2|0.164481815629;GRB2|0.369590607818	3	101	413	7057	http://www.kegg.jp/kegg-bin/show_pathway?hsa05231/hsa:5594%09blue/hsa:5880%09blue/hsa:2885%09blue	Human Diseases	Cancers: Overview
Hedgehog signaling pathway	hsa04340	0.942	1.00e+00	ARRB1|0.323088207659	1	47	413	7057	http://www.kegg.jp/kegg-bin/show_pathway?hsa04340/hsa:408%09blue	Environmental Information Processing	Signal transduction
Adrenergic signaling in cardiomyocytes	hsa04261	0.942	1.00e+00	AGT|0.413798408039;TPM3|0.545631938527;CALM1|0.54866596879;PPP1CB|0.390393246304;MAPK1|0.479299719246	5	149	413	7057	http://www.kegg.jp/kegg-bin/show_pathway?hsa04261/hsa:183%09blue/hsa:7170%09blue/hsa:801%09blue/hsa:5500%09blue/hsa:5594%09blue	Organismal Systems	Circulatory system
PI3K-Akt signaling pathway	hsa04151	0.944	1.00e+00	HSP90AA1|0.563309614249;PCK2|4.3711109564;THBS2|0.351354675052;YWHAQ|0.428688018317;MAPK1|0.479299719246;ITGB1|0.383420664918;YWHAB|0.405563577789;ITGA1|0.4547041259;YWHAH|0.394200087028;COL4A2|0.15690899891;RPS6|0.390663940086;YWHAG|0.614719433627;GNG12|2.66659735418;GRB2|0.369590607818	14	342	413	7057	http://www.kegg.jp/kegg-bin/show_pathway?hsa04151/hsa:3320%09blue/hsa:5106%09red/hsa:7058%09blue/hsa:10971%09blue/hsa:5594%09blue/hsa:3688%09blue/hsa:7529%09blue/hsa:3672%09blue/hsa:7533%09blue/hsa:1284%09blue/hsa:6194%09blue/hsa:7532%09blue/hsa:55970%09red/hsa:2885%09blue	Environmental Information Processing	Signal transduction
RNA degradation	hsa03018	0.945	1.00e+00	PFKL|0.351598299978;LSM2|0.496890546661	2	77	413	7057	http://www.kegg.jp/kegg-bin/show_pathway?hsa03018/hsa:5211%09blue/hsa:57819%09blue	Genetic Information Processing	Folding, sorting and degradation
Nucleotide excision repair	hsa03420	0.945	1.00e+00	DDB1|0.362235538639	1	48	413	7057	http://www.kegg.jp/kegg-bin/show_pathway?hsa03420/hsa:1642%09blue	Genetic Information Processing	Replication and repair
Non-alcoholic fatty liver disease (NAFLD)	hsa04932	0.946	1.00e+00	EIF2S1|0.493458272943;BID|0.405282559943;UQCRFS1|2.87388035309;NDUFB11|0.533292890416;BAX|0.462973011264	5	151	413	7057	http://www.kegg.jp/kegg-bin/show_pathway?hsa04932/hsa:1965%09blue/hsa:637%09blue/hsa:7386%09red/hsa:54539%09blue/hsa:581%09blue	Human Diseases	Endocrine and metabolic diseases
Cardiac muscle contraction	hsa04260	0.948	1.00e+00	TPM3|0.545631938527;UQCRFS1|2.87388035309	2	78	413	7057	http://www.kegg.jp/kegg-bin/show_pathway?hsa04260/hsa:7170%09blue/hsa:7386%09red	Organismal Systems	Circulatory system
T cell receptor signaling pathway	hsa04660	0.95	1.00e+00	RHOA|0.63463544301;MAPK1|0.479299719246;GRB2|0.369590607818	3	105	413	7057	http://www.kegg.jp/kegg-bin/show_pathway?hsa04660/hsa:387%09blue/hsa:5594%09blue/hsa:2885%09blue	Organismal Systems	Immune system
Complement and coagulation cascades	hsa04610	0.95	1.00e+00	CFH|0.36248670822;ITGB2|0.193579756963	2	79	413	7057	http://www.kegg.jp/kegg-bin/show_pathway?hsa04610/hsa:3075%09blue/hsa:3689%09blue	Organismal Systems	Immune system
Purine metabolism	hsa00230	0.951	1.00e+00	ATIC|0.294226684305;PKM|0.189464570814;PNP|0.558256480991;GART|0.497924876547;IMPDH2|0.502431910212;HPRT1|0.57275894899	6	176	413	7057	http://www.kegg.jp/kegg-bin/show_pathway?hsa00230/hsa:471%09blue/hsa:5315%09blue/hsa:4860%09blue/hsa:2618%09blue/hsa:3615%09blue/hsa:3251%09blue	Metabolism	Nucleotide metabolism
cAMP signaling pathway	hsa04024	0.952	1.00e+00	ACOX1|3.63007662127;CALM1|0.54866596879;PPP1CB|0.390393246304;RHOA|0.63463544301;MAPK1|0.479299719246;RRAS|2.7056964621;RAC2|0.164481815629	7	199	413	7057	http://www.kegg.jp/kegg-bin/show_pathway?hsa04024/hsa:51%09red/hsa:801%09blue/hsa:5500%09blue/hsa:387%09blue/hsa:5594%09blue/hsa:6237%09red/hsa:5880%09blue	Environmental Information Processing	Signal transduction
Aldosterone synthesis and secretion	hsa04925	0.955	1.00e+00	AGT|0.413798408039;CALM1|0.54866596879	2	81	413	7057	http://www.kegg.jp/kegg-bin/show_pathway?hsa04925/hsa:183%09blue/hsa:801%09blue	-	-
Human papillomavirus infection	hsa05165	0.956	1.00e+00	THBS2|0.351354675052;ATP6V1B2|0.337275633585;MAPK1|0.479299719246;ITGB1|0.383420664918;ATP6V1A|0.224377512667;SLC9A3R1|0.443190849597;ITGA1|0.4547041259;SCRIB|0.323312232972;COL4A2|0.15690899891;HLA-A|0.329191730515;BAX|0.462973011264;GRB2|0.369590607818;ATP6V1G1|0.144987456813	13	330	413	7057	http://www.kegg.jp/kegg-bin/show_pathway?hsa05165/hsa:7058%09blue/hsa:526%09blue/hsa:5594%09blue/hsa:3688%09blue/hsa:523%09blue/hsa:9368%09blue/hsa:3672%09blue/hsa:23513%09blue/hsa:1284%09blue/hsa:3105%09blue/hsa:581%09blue/hsa:2885%09blue/hsa:9550%09blue	-	-
Mineral absorption	hsa04978	0.957	1.00e+00	HMOX1|0.291991848653	1	52	413	7057	http://www.kegg.jp/kegg-bin/show_pathway?hsa04978/hsa:3162%09blue	Organismal Systems	Digestive system
Oxytocin signaling pathway	hsa04921	0.959	1.00e+00	EEF2|0.47434215757;CALM1|0.54866596879;PPP1CB|0.390393246304;RHOA|0.63463544301;MAPK1|0.479299719246	5	158	413	7057	http://www.kegg.jp/kegg-bin/show_pathway?hsa04921/hsa:1938%09blue/hsa:801%09blue/hsa:5500%09blue/hsa:387%09blue/hsa:5594%09blue	Organismal Systems	Endocrine system
Autoimmune thyroid disease	hsa05320	0.962	1.00e+00	HLA-A|0.329191730515	1	54	413	7057	http://www.kegg.jp/kegg-bin/show_pathway?hsa05320/hsa:3105%09blue	Human Diseases	Immune diseases
Measles	hsa05162	0.962	1.00e+00	RACK1|0.423959982317;EIF2S1|0.493458272943;BID|0.405282559943;BAX|0.462973011264	4	136	413	7057	http://www.kegg.jp/kegg-bin/show_pathway?hsa05162/hsa:10399%09blue/hsa:1965%09blue/hsa:637%09blue/hsa:581%09blue	Human Diseases	Infectious diseases: Viral
Cellular senescence	hsa04218	0.962	1.00e+00	CALM1|0.54866596879;PPP1CB|0.390393246304;MAPK1|0.479299719246;RRAS|2.7056964621;HLA-A|0.329191730515	5	160	413	7057	http://www.kegg.jp/kegg-bin/show_pathway?hsa04218/hsa:801%09blue/hsa:5500%09blue/hsa:5594%09blue/hsa:6237%09red/hsa:3105%09blue	-	-
Basal cell carcinoma	hsa05217	0.964	1.00e+00	BAX|0.462973011264	1	55	413	7057	http://www.kegg.jp/kegg-bin/show_pathway?hsa05217/hsa:581%09blue	Human Diseases	Cancers: Specific types
Kaposi sarcoma-associated herpesvirus infection	hsa05167	0.966	1.00e+00	CALM1|0.54866596879;MAPK1|0.479299719246;BID|0.405282559943;HLA-A|0.329191730515;GNG12|2.66659735418;BAX|0.462973011264	6	186	413	7057	http://www.kegg.jp/kegg-bin/show_pathway?hsa05167/hsa:801%09blue/hsa:5594%09blue/hsa:637%09blue/hsa:3105%09blue/hsa:55970%09red/hsa:581%09blue	-	-
Regulation of lipolysis in adipocytes	hsa04923	0.966	1.00e+00	MGLL|2.31498043398	1	56	413	7057	http://www.kegg.jp/kegg-bin/show_pathway?hsa04923/hsa:11343%09red	-	-
Chemokine signaling pathway	hsa04062	0.967	1.00e+00	RHOA|0.63463544301;MAPK1|0.479299719246;RAC2|0.164481815629;GNG12|2.66659735418;GRB2|0.369590607818;ARRB1|0.323088207659	6	187	413	7057	http://www.kegg.jp/kegg-bin/show_pathway?hsa04062/hsa:387%09blue/hsa:5594%09blue/hsa:5880%09blue/hsa:55970%09red/hsa:2885%09blue/hsa:408%09blue	Organismal Systems	Immune system
Glutamatergic synapse	hsa04724	0.967	1.00e+00	GLUL|4.04460832341;MAPK1|0.479299719246;GNG12|2.66659735418	3	114	413	7057	http://www.kegg.jp/kegg-bin/show_pathway?hsa04724/hsa:2752%09red/hsa:5594%09blue/hsa:55970%09red	Organismal Systems	Nervous system
ErbB signaling pathway	hsa04012	0.969	1.00e+00	MAPK1|0.479299719246;GRB2|0.369590607818	2	88	413	7057	http://www.kegg.jp/kegg-bin/show_pathway?hsa04012/hsa:5594%09blue/hsa:2885%09blue	Environmental Information Processing	Signal transduction
Hematopoietic cell lineage	hsa04640	0.969	1.00e+00	ITGA1|0.4547041259;TFRC|0.18453930071	2	88	413	7057	http://www.kegg.jp/kegg-bin/show_pathway?hsa04640/hsa:3672%09blue/hsa:7037%09blue	Organismal Systems	Immune system
unkown	hsa05235	0.97	1.00e+00	EML4|0.415811049187;MAPK1|0.479299719246	2	89	413	7057	http://www.kegg.jp/kegg-bin/show_pathway?hsa05235/hsa:27436%09blue/hsa:5594%09blue	-	-
Salivary secretion	hsa04970	0.97	1.00e+00	CALM1|0.54866596879;LYZ|0.268315071598	2	89	413	7057	http://www.kegg.jp/kegg-bin/show_pathway?hsa04970/hsa:801%09blue/hsa:4069%09blue	Organismal Systems	Digestive system
Wnt signaling pathway	hsa04310	0.972	1.00e+00	SERPINF1|0.434973676354;RHOA|0.63463544301;CACYBP|0.4008126647;RAC2|0.164481815629	4	143	413	7057	http://www.kegg.jp/kegg-bin/show_pathway?hsa04310/hsa:5176%09blue/hsa:387%09blue/hsa:27101%09blue/hsa:5880%09blue	Environmental Information Processing	Signal transduction
Protein digestion and absorption	hsa04974	0.972	1.00e+00	COL18A1|0.478967609111;COL4A2|0.15690899891	2	90	413	7057	http://www.kegg.jp/kegg-bin/show_pathway?hsa04974/hsa:80781%09blue/hsa:1284%09blue	Organismal Systems	Digestive system
Morphine addiction	hsa05032	0.973	1.00e+00	GNG12|2.66659735418;ARRB1|0.323088207659	2	91	413	7057	http://www.kegg.jp/kegg-bin/show_pathway?hsa05032/hsa:55970%09red/hsa:408%09blue	Human Diseases	Substance dependence
Long-term depression	hsa04730	0.974	1.00e+00	MAPK1|0.479299719246	1	60	413	7057	http://www.kegg.jp/kegg-bin/show_pathway?hsa04730/hsa:5594%09blue	Organismal Systems	Nervous system
Longevity regulating pathway	hsa04211	0.977	1.00e+00	SOD2|2.012515647;BAX|0.462973011264	2	94	413	7057	http://www.kegg.jp/kegg-bin/show_pathway?hsa04211/hsa:6648%09red/hsa:581%09blue	-	-
Glycerophospholipid metabolism	hsa00564	0.978	1.00e+00	GPD1|3.46294626208;GPD2|0.535515411596	2	95	413	7057	http://www.kegg.jp/kegg-bin/show_pathway?hsa00564/hsa:2819%09red/hsa:2820%09blue	Metabolism	Lipid metabolism
Pancreatic secretion	hsa04972	0.979	1.00e+00	CA2|3.00007797857;RHOA|0.63463544301	2	96	413	7057	http://www.kegg.jp/kegg-bin/show_pathway?hsa04972/hsa:760%09red/hsa:387%09blue	Organismal Systems	Digestive system
Cortisol synthesis and secretion	hsa04927	0.981	1.00e+00	AGT|0.413798408039	1	65	413	7057	http://www.kegg.jp/kegg-bin/show_pathway?hsa04927/hsa:183%09blue	-	-
Phosphatidylinositol signaling system	hsa04070	0.981	1.00e+00	CALM1|0.54866596879;INPP1|0.264621098719	2	98	413	7057	http://www.kegg.jp/kegg-bin/show_pathway?hsa04070/hsa:801%09blue/hsa:3628%09blue	Environmental Information Processing	Signal transduction
Progesterone-mediated oocyte maturation	hsa04914	0.981	1.00e+00	HSP90AA1|0.563309614249;MAPK1|0.479299719246	2	98	413	7057	http://www.kegg.jp/kegg-bin/show_pathway?hsa04914/hsa:3320%09blue/hsa:5594%09blue	Organismal Systems	Endocrine system
Inflammatory mediator regulation of TRP channels	hsa04750	0.981	1.00e+00	CALM1|0.54866596879;PPP1CB|0.390393246304	2	98	413	7057	http://www.kegg.jp/kegg-bin/show_pathway?hsa04750/hsa:801%09blue/hsa:5500%09blue	Organismal Systems	Sensory system
Epstein-Barr virus infection	hsa05169	0.983	1.00e+00	PSMD12|0.486327473706;BID|0.405282559943;B2M|0.502083771619;HLA-A|0.329191730515;BAX|0.462973011264;TAPBP|0.357248534935	6	204	413	7057	http://www.kegg.jp/kegg-bin/show_pathway?hsa05169/hsa:5718%09blue/hsa:637%09blue/hsa:567%09blue/hsa:3105%09blue/hsa:581%09blue/hsa:6892%09blue	Human Diseases	Infectious diseases: Viral
Melanogenesis	hsa04916	0.983	1.00e+00	CALM1|0.54866596879;MAPK1|0.479299719246	2	100	413	7057	http://www.kegg.jp/kegg-bin/show_pathway?hsa04916/hsa:801%09blue/hsa:5594%09blue	Organismal Systems	Endocrine system
MAPK signaling pathway	hsa04010	0.985	1.00e+00	FLNB|0.433769343576;MAPK1|0.479299719246;STMN1|0.297507924077;RRAS|2.7056964621;RAC2|0.164481815629;GNG12|2.66659735418;GRB2|0.369590607818;ARRB1|0.323088207659	8	255	413	7057	http://www.kegg.jp/kegg-bin/show_pathway?hsa04010/hsa:2317%09blue/hsa:5594%09blue/hsa:3925%09blue/hsa:6237%09red/hsa:5880%09blue/hsa:55970%09red/hsa:2885%09blue/hsa:408%09blue	Environmental Information Processing	Signal transduction
RIG-I-like receptor signaling pathway	hsa04622	0.986	1.00e+00	TKFC|5.14082534988	1	70	413	7057	http://www.kegg.jp/kegg-bin/show_pathway?hsa04622/hsa:26007%09red	Organismal Systems	Immune system
HTLV-I infection	hsa05166	0.987	1.00e+00	TLN1|0.499653546495;MAPK1|0.479299719246;RAN|0.18124335411;ITGB2|0.193579756963;B2M|0.502083771619;BUB3|0.483638164807;HLA-A|0.329191730515;BAX|0.462973011264	8	259	413	7057	http://www.kegg.jp/kegg-bin/show_pathway?hsa05166/hsa:7094%09blue/hsa:5594%09blue/hsa:5901%09blue/hsa:3689%09blue/hsa:567%09blue/hsa:9184%09blue/hsa:3105%09blue/hsa:581%09blue	Human Diseases	Infectious diseases: Viral
Systemic lupus erythematosus	hsa05322	0.988	1.00e+00	SSB|0.2513901451;SNRPD3|0.366783336042;SNRPD1|0.307999518361	3	136	413	7057	http://www.kegg.jp/kegg-bin/show_pathway?hsa05322/hsa:6741%09blue/hsa:6634%09blue/hsa:6632%09blue	Human Diseases	Immune diseases
Th17 cell differentiation	hsa04659	0.988	1.00e+00	HSP90AA1|0.563309614249;MAPK1|0.479299719246	2	107	413	7057	http://www.kegg.jp/kegg-bin/show_pathway?hsa04659/hsa:3320%09blue/hsa:5594%09blue	-	-
cGMP-PKG signaling pathway	hsa04022	0.99	1.00e+00	CALM1|0.54866596879;PPP1CB|0.390393246304;RHOA|0.63463544301;MAPK1|0.479299719246	4	167	413	7057	http://www.kegg.jp/kegg-bin/show_pathway?hsa04022/hsa:801%09blue/hsa:5500%09blue/hsa:387%09blue/hsa:5594%09blue	Environmental Information Processing	Signal transduction
Cholinergic synapse	hsa04725	0.991	1.00e+00	MAPK1|0.479299719246;GNG12|2.66659735418	2	111	413	7057	http://www.kegg.jp/kegg-bin/show_pathway?hsa04725/hsa:5594%09blue/hsa:55970%09red	Organismal Systems	Nervous system
Breast cancer	hsa05224	0.993	1.00e+00	MAPK1|0.479299719246;BAX|0.462973011264;GRB2|0.369590607818	3	147	413	7057	http://www.kegg.jp/kegg-bin/show_pathway?hsa05224/hsa:5594%09blue/hsa:581%09blue/hsa:2885%09blue	-	-
Influenza A	hsa05164	0.993	1.00e+00	EIF2S1|0.493458272943;MAPK1|0.479299719246;BID|0.405282559943;BAX|0.462973011264	4	176	413	7057	http://www.kegg.jp/kegg-bin/show_pathway?hsa05164/hsa:1965%09blue/hsa:5594%09blue/hsa:637%09blue/hsa:581%09blue	Human Diseases	Infectious diseases: Viral
Gastric cancer	hsa05226	0.994	1.00e+00	MAPK1|0.479299719246;BAX|0.462973011264;GRB2|0.369590607818	3	149	413	7057	http://www.kegg.jp/kegg-bin/show_pathway?hsa05226/hsa:5594%09blue/hsa:581%09blue/hsa:2885%09blue	-	-
unkown	hsa04935	0.994	1.00e+00	MAPK1|0.479299719246;GRB2|0.369590607818	2	119	413	7057	http://www.kegg.jp/kegg-bin/show_pathway?hsa04935/hsa:5594%09blue/hsa:2885%09blue	-	-
Toxoplasmosis	hsa05145	0.994	1.00e+00	MAPK1|0.479299719246;ITGB1|0.383420664918	2	119	413	7057	http://www.kegg.jp/kegg-bin/show_pathway?hsa05145/hsa:5594%09blue/hsa:3688%09blue	Human Diseases	Infectious diseases: Parasitic
Insulin secretion	hsa04911	0.994	1.00e+00	SLC2A2|3.1689392437	1	85	413	7057	http://www.kegg.jp/kegg-bin/show_pathway?hsa04911/hsa:6514%09red	Organismal Systems	Endocrine system
Transcriptional misregulation in cancer	hsa05202	0.995	1.00e+00	MPO|0.408667664244;FUS|0.243501067136;BAX|0.462973011264;EWSR1|0.271119352211	4	180	413	7057	http://www.kegg.jp/kegg-bin/show_pathway?hsa05202/hsa:4353%09blue/hsa:2521%09blue/hsa:581%09blue/hsa:2130%09blue	Human Diseases	Cancers: Overview
Th1 and Th2 cell differentiation	hsa04658	0.996	1.00e+00	MAPK1|0.479299719246	1	92	413	7057	http://www.kegg.jp/kegg-bin/show_pathway?hsa04658/hsa:5594%09blue	-	-
NF-kappa B signaling pathway	hsa04064	0.996	1.00e+00	PARP1|0.268501117905	1	93	413	7057	http://www.kegg.jp/kegg-bin/show_pathway?hsa04064/hsa:142%09blue	Environmental Information Processing	Signal transduction
Osteoclast differentiation	hsa04380	0.997	1.00e+00	MAPK1|0.479299719246;GRB2|0.369590607818	2	132	413	7057	http://www.kegg.jp/kegg-bin/show_pathway?hsa04380/hsa:5594%09blue/hsa:2885%09blue	Organismal Systems	Development
MicroRNAs in cancer	hsa05206	0.997	1.00e+00	RHOA|0.63463544301;MAPK1|0.479299719246;HMOX1|0.291991848653;PDCD4|0.353553390593;IGF2BP1|0.230685623163;FSCN1|0.555939578759;STMN1|0.297507924077;GRB2|0.369590607818	8	297	413	7057	http://www.kegg.jp/kegg-bin/show_pathway?hsa05206/hsa:387%09blue/hsa:5594%09blue/hsa:3162%09blue/hsa:27250%09blue/hsa:10642%09blue/hsa:6624%09blue/hsa:3925%09blue/hsa:2885%09blue	Human Diseases	Cancers: Overview
Chagas disease (American trypanosomiasis)	hsa05142	0.998	1.00e+00	MAPK1|0.479299719246	1	104	413	7057	http://www.kegg.jp/kegg-bin/show_pathway?hsa05142/hsa:5594%09blue	Human Diseases	Infectious diseases: Parasitic
Signaling pathways regulating pluripotency of stem cells	hsa04550	0.998	1.00e+00	MAPK1|0.479299719246;GRB2|0.369590607818	2	142	413	7057	http://www.kegg.jp/kegg-bin/show_pathway?hsa04550/hsa:5594%09blue/hsa:2885%09blue	Cellular Processes	Cellular community
Toll-like receptor signaling pathway	hsa04620	0.998	1.00e+00	MAPK1|0.479299719246	1	106	413	7057	http://www.kegg.jp/kegg-bin/show_pathway?hsa04620/hsa:5594%09blue	Organismal Systems	Immune system
TNF signaling pathway	hsa04668	0.999	1.00e+00	MAPK1|0.479299719246	1	110	413	7057	http://www.kegg.jp/kegg-bin/show_pathway?hsa04668/hsa:5594%09blue	Environmental Information Processing	Signal transduction
Cushing syndrome	hsa04934	0.999	1.00e+00	AGT|0.413798408039;MAPK1|0.479299719246	2	155	413	7057	http://www.kegg.jp/kegg-bin/show_pathway?hsa04934/hsa:183%09blue/hsa:5594%09blue	-	-
Thyroid hormone signaling pathway	hsa04919	0.999	1.00e+00	MAPK1|0.479299719246	1	118	413	7057	http://www.kegg.jp/kegg-bin/show_pathway?hsa04919/hsa:5594%09blue	Organismal Systems	Endocrine system
Jak-STAT signaling pathway	hsa04630	0.999	1.00e+00	AOX1|3.78685452495;GRB2|0.369590607818	2	158	413	7057	http://www.kegg.jp/kegg-bin/show_pathway?hsa04630/hsa:316%09red/hsa:2885%09blue	Environmental Information Processing	Signal transduction
Calcium signaling pathway	hsa04020	1.00e+00	1.00e+00	CALM1|0.54866596879	1	180	413	7057	http://www.kegg.jp/kegg-bin/show_pathway?hsa04020/hsa:801%09blue	Environmental Information Processing	Signal transduction
Neuroactive ligand-receptor interaction	hsa04080	1.00e+00	1.00e+00	AGT|0.413798408039	1	278	413	7057	http://www.kegg.jp/kegg-bin/show_pathway?hsa04080/hsa:183%09blue	Environmental Information Processing	Signaling molecules and interaction
Olfactory transduction	hsa04740	1.00e+00	1.00e+00	CALM1|0.54866596879;ARRB1|0.323088207659	2	420	413	7057	http://www.kegg.jp/kegg-bin/show_pathway?hsa04740/hsa:801%09blue/hsa:408%09blue	Organismal Systems	Sensory system
unkown	hsa04137	1.00e+00	1.00e+00	RRAS|2.7056964621	1	0	413	7057	http://www.kegg.jp/kegg-bin/show_pathway?hsa04137/hsa:6237%09red	-	-
