# Supplementary material for: Serum Anti-14-3-3 Zeta Autoantibody as a Biomarker for Predicting Hepatocarcinogenesis
Source: Front Oncol. 2021 Oct 15;11:733680. doi: 10.3389/fonc.2021.733680 (PMC8555665; doi:10.3389/fonc.2021.733680)
Supplement: Supplementary file 1 [file DataSheet_1.zip › Raw data/raw data for figure 4/serum series of AFPú¿-ú⌐HCC.xlsx]

## Sheet: Sheet1
No	Sex	age	AFP (ng/mL)2015-05-08	AFP (ng/mL)2015-06-24	AFP (ng/mL)2015-07-15	AFP (ng/mL)2015-12-02	AFP (ng/mL)2016-01-18
1	man	62	2.85	2.15	1.99	2.59	3.62
