# Supplementary material for: Serum Anti-14-3-3 Zeta Autoantibody as a Biomarker for Predicting Hepatocarcinogenesis
Source: Front Oncol. 2021 Oct 15;11:733680. doi: 10.3389/fonc.2021.733680 (PMC8555665; doi:10.3389/fonc.2021.733680)
Supplement: Supplementary file 1 [file DataSheet_1.zip › Raw data/raw data for figure 5-7 and table 1-2/Clinical data and results of ELISA.xlsx]

## Sheet: LC
No.	serum No.	Sex1.man 2.women	Age	Encephalopathy1non2.1-2 3.3-4	Ascites degree1.non 2.low 3.medium4.high	HBV 1.YES 2.NO	HCV 1.YES 2.NO	肝炎（1.no 2.HBV 3.HCV 4.BC 5.NBNC）	ALT	AST	TBIL	DBIL	ALB	INR	CR	PT	Meld	child	child grade	Ab	E1(1433)	E2(1433)	E3(1433)	Blank standardization1	Blank standardization2	Blank standardization3	standardization1	standardization2	standardization3	averge	outcome
1	1	1	53.3753	1	3	2	2	1	46.1	32.8	20.4	5.1	37.1	0.98	102.6	11.1	9	6	1	ND	0.16	0.108	0.104	0.109	0.057	0.051	0.063438	0.033174	0.0765	0.048306
2	2	1	49.2055	1	1	1	2	2	37.1	25.1	36.9	7.5	37.8	1.04	91.4	11.7	10	7	1	ND	0.107	0.117	0.08	0.056	0.066	0.027	0.032592	0.038412	0.0405	0.035502
3	3	2	51.2603	1	1	2	2	1	11.9	20.4	17.4	4.6	41.3	1.09	49.8	12.2	7	6	1	ND	0.133	0.139	0.207	0.082	0.088	0.154	0.047724	0.051216	0.231	0.04947
4	5	1	48.0274	1	4	2	1	3	45	66.2	13.5	4.5	38	1.29	276.9	14.6	20	8	1	ND	0.249	0.245	0.114	0.198	0.194	0.061	0.115236	0.112908	0.0915	0.114072
5	6	2	59.663	2	1	2	1	3	43.9	78.9	75.2	25.1	33.8	1.46	34.5	16.5	16	10	2	ND	0.119	0.131	0.074	0.068	0.08	0.021	0.039576	0.04656	0.0315	0.043068
6	7	1	57.3945	1	2	1	1	5	22.5	34.3	28	10.7	33	1.08	62.8	12.1	9	6	1	ND	0.213	0.186	0.098	0.162	0.135	0.045	0.094284	0.07857	0.0675	0.086427
7	8	1	48.4685	2	2	2	2	1	16.1	123.2	294.3	152.7	34.5	1.46	46.6	16.4	21	11	2	ND	0.138	0.149	0.075	0.087	0.098	0.022	0.050634	0.057036	0.033	0.053835
8	9	1	66.8877	1	3	1	2	2	40.7	65.5	40.2	13.7	38.4	1.29	67.5	14.4	13	7	1	ND	0.126	0.118	0.085	0.075	0.067	0.032	0.04365	0.038994	0.048	0.041322
9	10	1	76.4767	1	2	2	2	1	86.5	92.6	167.8	95.7	28.4	1	39.4	11.2	15	9	2	ND	0.127	0.132	0.085	0.076	0.081	0.032	0.044232	0.047142	0.048	0.045687
10	11	1	55.2685	1	2	2	2	1	46.9	78.1	31.5	8.4	30.5	1.12	43.8	12.5	10	7	1	ND	0.383	0.386	0.303	0.332	0.335	0.25	0.193224	0.19497	0.375	0.194097	+
11	12	1	64.0767	1	4	1	2	2	15	26.3	37	6.4	30.4	1.38	75.9	15.4	13	10	2	ND	0.253	0.27	0.182	0.202	0.219	0.129	0.117564	0.127458	0.1935	0.160479	+
12	13	2	66.4932	1	2	1	2	2	20.7	33.8	26.5	5.7	28.8	1.32	41.3	14.8	11	7	1	ND	0.144	0.152	0.092	0.093	0.101	0.039	0.054126	0.058782	0.0585	0.056454
13	14	1	61.5315	1	3	2	2	1	27.8	46.8	56.6	25.3	31.8	1.36	97	15.4	15	9	2	++	0.119	0.126	0.203	0.068	0.075	0.15	0.039576	0.04365	0.225	0.041613
14	16	1	51.789	1	4	1	2	2	7.6	27.1	20.5	7.3	33.7	1.35	46.9	15.1	10	9	2	ND	0.165	0.175	0.11	0.114	0.124	0.057	0.066348	0.072168	0.0855	0.069258
15	17	1	63.811	2	1	2	2	4	24.1	38.6	10.6	2.9	39.8	0.88	58.8	9.8	6	6	1	ND	0.108	0.11	0.069	0.057	0.059	0.016	0.033174	0.034338	0.024	0.033756
16	18	2	60.789	1	2	2	1	3	11.8	19.4	11.8	3	36.2	1.12	56.1	12.5	8	6	1	ND	0.095	0.09	0.065	0.044	0.039	0.012	0.025608	0.022698	0.018	0.024153
17	20	2	60.737	1	3	2	1	3	75.9	112	70	30.4	29	1.19	44	13.3	14	9	2	ND	0.174	0.184	0.108	0.123	0.133	0.055	0.071586	0.077406	0.0825	0.074496
18	21	2	32.1836	1	2	2	2	4	164.6	181.7	373.8	200.3	32.2	1.15	92.1	12.9	20	9	2	ND	0.15	0.139	0.077	0.099	0.088	0.024	0.057618	0.051216	0.036	0.054417
19	22	1	58.6055	1	1	2	1	3	40.2	36.1	20.4	5	35.9	0.95	45.3	10.6	7	5	1	ND	0.163	0.157	0.077	0.112	0.106	0.024	0.065184	0.061692	0.036	0.063438
20	24	1	45.537	1	2	1	2	2	37.6	35	12.8	3.9	38.5	0.95	59.9	10.6	6	6	1	ND	0.158	0.148	0.1	0.107	0.097	0.047	0.062274	0.056454	0.0705	0.059364
21	25	2	67.4685	1	3	2	1	3	55.2	55.3	15.9	6.6	25.2	1.42	58.5	16.1	10	9	2	ND	0.095	0.092	0.074	0.044	0.041	0.021	0.025608	0.023862	0.0315	0.024735
22	26	1	51.7945	1	1	2	1	3	13.7	34.1	11.7	3	31.4	1.2	79.1	13.5	8	7	1	ND	0.232	0.228	0.389	0.181	0.177	0.336	0.105342	0.103014	0.504	0.203114	+
23	27	1	31.8082	1	1	1	2	2	127.9	130.1	91.6	38.2	36.1	1.4	56.3	15.8	17	8	1	ND	0.249	0.192	0.128	0.198	0.141	0.075	0.115236	0.082062	0.1125	0.098649
24	28	1	33.3178	1	3	1	2	2	29.4	47	46.4	10.7	28.3	1.39	52.2	15.7	14	9	2	ND	0.363	0.306	0.349	0.312	0.255	0.296	0.181584	0.14841	0.444	0.164997	+
25	29	1	49.3479	1	2	1	1	5	68.6	103.5	62.6	25	29.1	1.48	64	16.8	16	10	2	ND	0.133	0.127	0.196	0.082	0.076	0.143	0.047724	0.044232	0.2145	0.045978
26	30	1	66.3507	1	1	1	2	5	22.6	25.8	9.6	3.3	39.5	0.98	86.5	11	6	5	1	ND	0.148	0.158	0.083	0.097	0.107	0.03	0.056454	0.062274	0.045	0.059364
27	31	1	41.6301	1	2	2	2	4	255.8	286.8	218.7	139.6	43.3	1.05	64.5	11.8	17	8	1	ND	0.097	0.088	0.067	0.046	0.037	0.014	0.026772	0.021534	0.021	0.024153
28	32	1	29.9534	1	1	1	2	2	43.6	32.5	21.3	4.9	39.3	1.28	53.6	14.5	10	5	1	ND	0.14	0.142	0.071	0.089	0.091	0.018	0.051798	0.052962	0.027	0.05238
29	33	2	62.537	1	1	1	2	2	14.7	20.1	12.4	2.8	42.9	1.04	58.6	11.7	7	5	1	ND	0.11	0.101	0.065	0.059	0.05	0.012	0.034338	0.0291	0.018	0.031719
30	35	1	62.6932	1	4	2	2	4	17.1	20.2	40.4	10.2	28.5	1.15	51.6	12.9	11	8	1	ND	0.138	0.134	0.071	0.087	0.083	0.018	0.050634	0.048306	0.027	0.04947
31	36	1	49.4219	1	2	2	1	3	31.4	74.8	49.8	21.8	25.2	1.44	49.5	16.3	15	10	2	ND	0.164	0.142	0.086	0.113	0.091	0.033	0.065766	0.052962	0.0495	0.059364
32	38	1	26.2493	1	4	1	2	2	31.3	66.6	14.7	3.6	34.4	1.57	65.9	17.8	11	8	1	ND	0.146	0.133	0.101	0.0815	0.0685	0.048	0.113285	0.095215	0.072	0.10425
33	40	1	50.9452	1	1	1	2	2	20.3	37.4	22.8	5.6	40.6	0.88	52.5	9.8	8	5	1	ND	0.109	0.1	0.072	0.0445	0.0355	0.019	0.061855	0.049345	0.0285	0.0556
34	41	1	69.5041	1	1	2	2	4	15.9	31.6	13.8	4.1	32.8	0.88	126.1	9.8	10	6	1	ND	0.09	0.089	0.075	0.0255	0.0245	0.022	0.035445	0.034055	0.033	0.03475
35	42	1	49.4795	1	2	2	2	4	57.5	56.7	19.9	5.9	36.1	1.2	64.4	13.5	9	5	1	ND	0.126	0.13	0.136	0.0615	0.0655	0.083	0.085485	0.091045	0.1245	0.088265
36	43	1	32.7068	1	1	1	2	2	28.8	19.6	17.5	4.6	41.4	1	55.2	11.2	7	5	1	ND	0.119	0.101	0.085	0.0545	0.0365	0.032	0.075755	0.050735	0.048	0.063245
37	44	1	44.3808	1	2	2	2	4	13.9	27.6	40	12.8	31.6	2.05	61.6	23.5	18	10	2	ND	0.104	0.098	0.096	0.0395	0.0335	0.043	0.054905	0.046565	0.0645	0.050735
38	45	1	55.0301	1	1	1	2	2	61	92.4	23.6	2.6	29.6	1.24	63.9	14	10	6	1	ND	0.135	0.173	0.098	0.0705	0.1085	0.045	0.097995	0.150815	0.0675	0.124405
39	47	2	63.6466	1	2	2	1	3	53.7	70.4	28.7	7.2	31.6	1.1	43.3	12.3	9	6	1	ND	0.117	0.113	0.09	0.0525	0.0485	0.037	0.072975	0.067415	0.0555	0.070195
40	48	1	74.4192	1	4	1	2	2	33.7	69.2	38.2	10.2	24.4	1.34	68.4	15.2	13	11	2	ND	0.091	0.272	0.091	0.0265	0.2075	0.038	0.036835	0.288425	0.057	0.16263	+
41	49	1	47.0959	1	1	1	2	2	21.3	29.9	9.7	2.3	40.2	1.07	67.5	12	7	5	1	ND	0.144	0.101	0.133	0.0795	0.0365	0.08	0.110505	0.050735	0.12	0.08062
42	50	1	59.7315	1	1	1	2	2	22.3	22.9	30.2	4.7	46	0.96	92.9	10.7	9	5	1	ND	0.098	0.093	0.08	0.0335	0.0285	0.027	0.046565	0.039615	0.0405	0.04309
43	51	1	25.8767	1	1	1	2	2	304.3	267.7	295.4	144.8	33	1.48	58.4	16.8	22	10	2	ND	0.109	0.116	0.103	0.0445	0.0515	0.05	0.061855	0.071585	0.075	0.06672
44	52	1	41.474	1	1	1	2	5	57.3	32	22.7	4.3	44.4	1.12	76.9	12.6	9	5	1	ND	0.082	0.082	0.069	0.0175	0.0175	0.016	0.024325	0.024325	0.024	0.024325
45	54	1	51.7562	1	3	1	2	2	60.4	67.9	49.3	15.5	31.5	1.14	70.6	12.8	12	8	1	-	0.118	0.108	0.083	0.0535	0.0435	0.03	0.074365	0.060465	0.045	0.067415
46	55	1	33.074	1	3	1	2	2	30.6	52.7	212.9	67.8	25.2	1.77	44.2	20.2	22	12	3	ND	0.105	0.079	0.066	0.0405	0.0145	0.013	0.056295	0.020155	0.0195	0.038225
47	56	2	80.8219	1	2	2	1	3	24.6	76.6	44.9	13.1	25.6	1.52	53	17.3	15	10	2	ND	0.097	0.095	0.085	0.0325	0.0305	0.032	0.045175	0.042395	0.048	0.043785
48	57	2	59.9753	1	4	2	1	3	13.4	39.1	131	32.5	38.4	1.2	100.4	13.5	17	9	2	ND	0.074	0.078	0.072	0.0095	0.0135	0.019	0.013205	0.018765	0.0285	0.015985
49	58	1	24.8356	1	3	2	2	1	24.6	25.9	82.3	26.7	31.7	1.48	59.6	16.8	17	10	2	ND	0.129	0.133	0.092	0.0645	0.0685	0.039	0.089655	0.095215	0.0585	0.092435
50	59	1	63.4055	1	1	1	2	5	37.4	30.7	14.5	3.6	40.6	1	81.2	11.2	6	5	1	ND	0.083	0.081	0.08	0.0185	0.0165	0.027	0.025715	0.022935	0.0405	0.024325
51	62	1	47.2329	1	2	2	1	3	26.8	57.2	38.5	14.6	26.1	1.4	57.4	15.9	13	10	2	ND	0.216	0.199	0.226	0.1515	0.1345	0.173	0.210585	0.186955	0.2595	0.19877	+
52	64	1	40.1041	1	2	2	2	4	40.4	137.8	189.9	97.4	27.3	1.55	41.8	17.6	20	11	2	ND	0.106	0.109	0.211	0.0415	0.0445	0.158	0.057685	0.061855	0.237	0.05977
53	66	2	52.7644	1	1	1	2	2	92.3	91.3	18.3	4.6	36.7	1.11	63.6	12.5	8	5	1	ND	0.094	0.106	0.076	0.0295	0.0415	0.023	0.041005	0.057685	0.0345	0.049345
54	67	1	51.2027	1	2	1	2	5	16.6	36.3	27.1	6.6	33	1.17	46.8	13.2	10	7	1	ND	0.167	0.129	0.092	0.1025	0.0645	0.039	0.142475	0.089655	0.0585	0.116065
55	68	1	43.7616	1	2	2	2	4	1048.5	350.7	124.6	69.8	41.9	0.86	66.9	9.6	14	8	1	ND	0.078	0.074	0.063	0.0135	0.0095	0.01	0.018765	0.013205	0.015	0.015985
56	69	1	52.0137	1	2	1	2	2	16	27.6	12.9	2.5	36.8	0.9	48.4	10.1	6	6	1	ND	0.133	0.131	0.107	0.0685	0.0665	0.054	0.095215	0.092435	0.081	0.093825
57	70	1	60.1973	1	1	1	2	2	104.7	87.2	35.8	10.2	33.9	1.07	53.6	12	10	8	1	ND	0.112	0.113	0.1	0.0475	0.0485	0.047	0.066025	0.067415	0.0705	0.06672
58	71	2	62.9945	1	4	2	2	1	40.1	47.1	30	4.4	33.2	1.1	37.1	12.4	10	8	1	ND	0.107	0.109	0.092	0.0425	0.0445	0.039	0.059075	0.061855	0.0585	0.060465
59	72	2	58.9808	1	1	2	2	2	56	59.9	22.4	6.1	39.3	0.94	48.1	10.5	7	5	1	ND	0.101	0.109	0.093	0.0365	0.0445	0.04	0.050735	0.061855	0.06	0.056295
60	73	2	61.7808	1	1	1	2	2	55.9	42	20	3.8	44.9	0.92	56.9	10.3	7	5	1	ND	0.102	0.094	0.077	0.0375	0.0295	0.024	0.052125	0.041005	0.036	0.046565
61	74	1	54.0384	1	2	2	2	4	49.4	71.4	48.3	9.4	40.4	1.47	48.9	16.7	15	8	1	ND	0.145	0.13	0.101	0.0805	0.0655	0.048	0.111895	0.091045	0.072	0.10147
62	76	1	62.3425	1	1	1	2	1	19.4	27.5	29.1	6.1	29.6	1.17	60.8	13.2	10	7	1	ND	0.11	0.104	0.106	0.0455	0.0395	0.053	0.063245	0.054905	0.0795	0.059075
63	77	2	66.1534	2	1	2	1	3	21.7	28.3	47.2	18.8	32.3	1.46	77.8	16.6	15	9	2	ND	0.106	0.099	0.099	0.0415	0.0345	0.046	0.057685	0.047955	0.069	0.05282
64	78	1	62.9671	3	2	1	1	2	16.8	26.1	62.7	26.5	24.6	1.5	149.5	17	21	13	3	ND	0.157	0.165	0.1	0.0925	0.1005	0.047	0.128575	0.139695	0.0705	0.134135	+
65	79	1	50.4658	1	4	2	2	5	41	48	12.6	3.4	33.3	1.06	88.1	11.9	7	7	1	ND	0.164	0.162	0.094	0.1135	0.1095	0.041	0.1135	0.1095	0.0615	0.1115
66	81	2	52.5616	1	2	1	2	2	44.5	46.6	17.3	3.5	44.7	0.99	64.7	11.1	6	6	1	ND	0.367	0.385	0.095	0.3165	0.3325	0.042	0.3165	0.3325	0.063	0.3245	+
67	82	2	23.1726	1	1	2	2	5	2597.1	1623.9	37.2	24.2	43.3	1.11	58.3	12.5	11	6	1	ND	0.625	0.467	0.271	0.5745	0.4145	0.218	0.5745	0.4145	0.327	0.4945	+
68	86	1	42.1151	1	2	1	2	2	31.8	58.8	52.5	18.5	26.5	2.31	29.6	26.5	20	12	3	ND	0.143	0.132	0.086	0.0925	0.0795	0.0235	0.0925	0.0795	0.0126665	0.086
69	87	2	59.1041	1	1	2	1	3	14.2	38.2	37.1	15.2	27.4	1.36	63.2	15.4	13	10	2	ND	0.088	0.076	0.082	0.0375	0.0235	0.0195	0.0375	0.0235	0.0105105	0.0305
70	88	1	70.2986	1	1	2	2	1	44.1	80.1	16.1	4.8	21.6	1.22	79.9	13.8	9	7	1	ND	0.084	0.073	0.087	0.0335	0.0205	0.0245	0.0335	0.0205	0.0132055	0.027
71	90	1	35.1425	1	1	1	2	2	86.3	48.6	23.5	6.6	33.8	1.26	70.1	14.2	10	7	1	ND	0.169	0.151	0.119	0.1185	0.0985	0.0565	0.1185	0.0985	0.0304535	0.1085
72	92	2	53.5863	1	1	1	2	2	136.1	115.3	31.8	8.6	30.3	1.35	61.3	15.3	12	8	1	ND	0.185	0.174	0.141	0.1345	0.1215	0.0785	0.1345	0.1215	0.0423115	0.128	+
73	95	1	47.7562	1	4	2	2	5	18	25.9	108.3	20.7	20.7	1.8	75.9	20.5	20	12	3	ND	1.232	1.177	0.515	1.1815	1.1245	0.4525	1.1815	1.1245	0.243898	1.153	+
74	96	1	40.4658	1	1	1	2	2	17.9	32	45.6	8.6	32.1	1.44	65	16.3	14	9	2	ND	0.108	0.104	0.094	0.0575	0.0515	0.0315	0.0575	0.0515	0.0169785	0.0545
75	97	1	30.4164	1	1	1	2	2	57.1	48	36.9	7	38.1	1.26	55.1	14.2	12	6	1	ND	0.184	0.159	0.125	0.1335	0.1065	0.0625	0.1335	0.1065	0.0336875	0.12
76	99	1	59.2658	1	1	2	1	3	24.5	19.7	22.6	6.5	39.4	1.09	51	12.2	8	5	1	ND	0.119	0.112	0.073	0.0685	0.0595	0.0105	0.0685	0.0595	0.0056595	0.064
77	100	1	40.6082	2	2	1	2	2	17.9	21.3	59.5	15.2	28.2	2.04	60	23.3	19	12	3	ND	0.211	0.196	0.132	0.1605	0.1435	0.0695	0.1605	0.1435	0.0374605	0.152	+
78	101	1	66.5425	1	1	1	2	2	18.5	21.6	27.1	6.6	36.7	1.21	64.9	13.6	10	5	1	ND	0.098	0.089	0.066	0.0475	0.0365	0.0035	0.0475	0.0365	0.0018865	0.042
79	B51	1	55.7534	1	1	1	2	5	214.8	130.9	45.1	17.5	35.8	1.16	103.5	13.1	12	6	1	ND	0.18	0.192	0.124	0.1195	0.1335	0.0615	0.090342	0.072624	0.0331485	0.081483
80	B52	1	32.3233	1	1	1	1	5	130.4	61.4	25.7	5.7	43.7	1	53	11.2	8	5	1	ND	0.113	0.112	0.123	0.0525	0.0535	0.0605	0.03969	0.029104	0.0326095	0.034397
81	B53	1	29.3288	2	2	1	2	2	736.9	265.3	118.1	48.6	31.9	2.73	48.9	31.5	25	12	3	ND	0.097	0.094	0.08	0.0365	0.0355	0.0175	0.027594	0.019312	0.0094325	0.023453
82	B54	1	61.2685	1	1	1	2	5	1188.2	272.2	292.9	242.3	31.5	1.23	79.4	13.8	19	8	1	ND	0.087	0.082	0.073	0.0265	0.0235	0.0105	0.020034	0.012784	0.0056595	0.016409
83	B74	1	59.8932	1	2	1	2	2	287.9	92.6	331	159	33.2	1.14	140.9	12.8	24	9	2	ND	0.162	0.121	0.139	0.1015	0.0625	0.085	0.076734	0.034	0.068935	0.055367
84	B76	1	50.8219	2	2	1	2	2	151.5	253.2	46	40	23.7	2.08	43.1	23.8	18	12	3	ND	0.331	0.354	0.252	0.2705	0.2955	0.198	0.204498	0.160752	0.160578	0.182625	+
85	HCV4	2	58.7863	1	1	2	1	3	18.8	39.2	57.5	18.6	31.8	1.54	62.9	17.5	16	10	2	ND	0.165	0.161	0.111	0.1145	0.1085	0.0585	0.1145	0.1085	0.085644	0.1115
86	HCV11	2	77.874	1	1	2	1	3	29.5	41.3	27	11.2	29	1.2	67.3	13.5	10	6	1	ND	0.058	0.063	0.108	0.0075	0.009	0.0555	0.0075	0.007299	0.081252	0.0073995
87	HCV13	1	48.3178	1	1	2	1	3	55.8	33.7	13.1	2.3	40.5	1.29	66.7	14.4	9	5	1	ND	0.148	0.17	0.161	0.0975	0.1175	0.1085	0.0975	0.1175	0.158844	0.138172	+
88	HCV14	1	42.7945	1	1	2	1	5	58.3	88.6	20.7	4.6	42.3	1.09	63.1	12.2	8	5	1	ND	0.107	0.121	0.068	0.0465	0.0625	0.0155	0.035154	0.034	0.022692	0.034577
89	HCV21	1	83.0795	1	1	2	1	3	25.8	48.4	10.8	4.6	40.9	1.03	78	11.6	7	5	1	ND	0.092	0.094	0.092	0.0315	0.0355	0.0395	0.023814	0.019312	0.057828	0.021563
90	HCV23	1	40.8904	1	1	2	1	3	25.4	29.4	25.2	5.4	33	1.33	55.2	15	11	8	1	ND	0.083	0.088	0.082	0.0405	0.0455	0.0295	0.027864	0.031304	0.043188	0.029584
91	HCV27	2	57.2466	1	1	2	1	3	102.3	76.2	19.2	4.8	37.1	1.23	40.9	13.9	9	5	1	ND	0.108	0.168	0.085	0.0655	0.1255	0.0325	0.045064	0.086344	0.04758	0.065704
92	HCV29	1	47	1	1	2	1	3	122.4	100	30	12.3	27.8	1.31	56.2	14.8	12	8	1	ND	0.102	0.107	0.077	0.0415	0.0485	0.0245	0.031374	0.026384	0.035868	0.028879
93	B45	1	44.6575	1	1	1	2	2	78.8	70.7	29.3	5.5	41.8	1.03	59.7	11.5	9	5	1		0.258	0.267	0.248	0.1975	0.2085	0.1855	0.14931	0.113424	0.0999845	0.131367	+

## Sheet: C HBV
No.	serum No.	Sex 1 man 2 women	Age（year）	Encephalopathy1non2.1-2 3.3-4	Ascites degree1.non 2.low 3.medium4.high	ALT	AST	TBIL	DBIL	ALB	CR	E1(1433)	E2(1433)	E3(1433)	Blank standardization1	Blank standardization2	Blank standardization3	standardization1	standardization2	standardization3	averge	outcome
1	1	2	63.0192	1	1	21.6	31.5	10.5	2.6	47.6	59.2	0.135	0.173	0.076	0.0745	0.1145	0.0135	0.056322	0.062288	0.0072765	0.059305
2	2	1	31.8137	1	1	30.9	22.7	15.7	5.7	48.6	53.1	0.081	0.064	0.081	0.0205	0.0055	0.027	0.015498	0.002992	0.021897	0.009245
3	3	1	61.8082	1	1	60.5	26.5	20.8	5.1	35.1	75.6	0.114	0.122	0.078	0.0535	0.0635	0.0155	0.040446	0.034544	0.0083545	0.037495
4	5	1	27.737	1	1	190.6	62.1	23.3	4.6	46.9	86.4	0.093	0.106	0.1	0.0325	0.0475	0.0375	0.02457	0.02584	0.0202125	0.025205
5	7	1	23.8767	1	1	1579.8	762.8	75.4	45.9	47.3	69.5	0.116	0.123	0.094	0.0555	0.0645	0.0315	0.041958	0.035088	0.0169785	0.038523
6	8	1	31.4137	1	1	439.1	556.3	38.5	8.6	41.2	62.9	0.125	0.141	0.1	0.0645	0.0825	0.0375	0.048762	0.04488	0.0202125	0.046821
7	9	1	26.5945	1	2	272.3	44.8	37.6	17.2	36	64.4	0.136	0.128	0.099	0.0755	0.0695	0.0365	0.057078	0.037808	0.0196735	0.047443
8	10	1	44.3699	1	1	31.8	26.5	7	1.5	45.4	67.5	0.109	0.119	0.244	0.0485	0.0605	0.1815	0.036666	0.032912	0.0978285	0.034789
9	11	1	32.4712	1	1	19.5	15.7	13.7	5.2	41.5	82.2	0.105	0.119	0.077	0.0445	0.0605	0.0145	0.033642	0.032912	0.0078155	0.033277
10	13	1	35.7753	1	1	395.8	74.1	59.9	30	40.3	78.8	0.082	0.08	0.056	0.0215	0.0215	0	0.016254	0.011696	0	0.013975
11	14	1	50.5836	1	1	1190.6	1273.6	31.6	17.6	41.8	72.6	0.08	0.071	0.055	0.0195	0.0125	0.001	0.014742	0.0068	0.000811	0.010771
12	15	2	66.811	1	1	434	250.8	67.2	31.7	44.2	42.3	0.115	0.121	0.078	0.0545	0.0625	0.0155	0.041202	0.034	0.0083545	0.037601
13	16	1	28.5726	1	1	18.5	55.5	16.6	3.3	46.7	63.1	0.118	0.119	0.101	0.0575	0.0605	0.0385	0.04347	0.032912	0.0207515	0.038191
14	17	2	44.0219	1	1	255.7	52.9	18.6	6.1	36.4	56.3	0.166	0.184	0.131	0.1055	0.1255	0.0685	0.079758	0.068272	0.0369215	0.074015
15	19	1	31.8411	1	2	1330.9	279	175.3	93.3	33.2	53.7	0.148	0.151	0.207	0.0875	0.0925	0.1445	0.06615	0.05032	0.0778855	0.058235
16	24	1	44.7945	1	1	896.8	269	20.8	4.4	44.5	73.8	0.12	0.122	0.082	0.0595	0.0635	0.0195	0.044982	0.034544	0.0105105	0.039763
17	25	1	27.4055	1	1	26.8	25.6	14.8	3.4	46.8	68.6	0.113	0.118	0.146	0.0525	0.0595	0.0835	0.03969	0.032368	0.0450065	0.036029
18	26	2	41.9918	1	1	268.6	203.8	109.8	51.8	31.6	63.2	0.189	0.201	0.174	0.1285	0.1425	0.1115	0.097146	0.07752	0.0600985	0.087333
19	27	1	32.9151	1	1	31.6	16.5	13.9	2.9	43.5	70.2	0.102	0.091	0.086	0.0415	0.0325	0.0235	0.031374	0.01768	0.0126665	0.024527
20	28	1	43.0849	1	2	496.9	126	171.5	83.8	39.3	60.7	0.116	0.103	0.075	0.0555	0.0445	0.0125	0.041958	0.024208	0.0067375	0.033083
21	29	1	52.0082	1	1	27	17.6	15.9	3.3	43.5	59.5	0.11	0.121	0.079	0.0495	0.0625	0.0165	0.037422	0.034	0.0088935	0.035711
22	30	1	26.1014	1	1	377.2	173	49.3	25.5	35	52.4	0.085	0.084	0.063	0.0245	0.0255	0.0005	0.018522	0.013872	0.0002695	0.016197
23	31	1	33.8767	1	1	34.3	31.9	9.6	1.5	42.5	69	0.102	0.106	0.073	0.0415	0.0475	0.0105	0.031374	0.02584	0.0056595	0.028607
24	32	1	52.5178	1	1	757.4	512.1	175.6	107.7	40.8	57.1	0.118	0.132	0.096	0.0575	0.0735	0.0335	0.04347	0.039984	0.0180565	0.041727
25	33	2	38.0822	1	2	145.6	147.7	59	21	31.9	47.2	0.129	0.154	0.096	0.0685	0.0955	0.0335	0.051786	0.051952	0.0180565	0.051869
26	34	1	78.474	1	1	40.9	34.4	24.4	6.8	35.5	78.6	0.111	0.121	0.394	0.0505	0.0625	0.3315	0.038178	0.034	0.178679	0.036089
27	35	1	42.8822	1	1	29.5	25.3	17.1	3.2	40.3	88.2	0.098	0.106	0.125	0.0375	0.0475	0.0625	0.02835	0.02584	0.0336875	0.027095
28	36	2	50.6932	1	1	22.4	19	24	4.7	46.1	57.2	0.104	0.119	0.08	0.0435	0.0605	0.0175	0.032886	0.032912	0.0094325	0.032899
29	37	2	48.7644	1	1	879.1	331.2	41	15.6	39.6	62.4	0.178	0.224	0.113	0.1175	0.1655	0.0505	0.08883	0.090032	0.0272195	0.089431
30	38	2	64.6575	1	1	8.2	36.3	12.4	3	39.3	70.8	0.127	0.122	0.081	0.0665	0.0635	0.0185	0.050274	0.034544	0.0099715	0.042409
31	39	1	45.7123	1	1	16	18.1	13.1	2.5	40.9	73.5	0.27	0.254	0.104	0.2095	0.1955	0.0415	0.158382	0.106352	0.0223685	0.132367
32	40	1	43.9589	1	1	176	176.3	17.1	4.6	33.9	53	0.167	0.175	0.093	0.1065	0.1165	0.0305	0.080514	0.063376	0.0164395	0.071945
33	41	1	34.4438	1	1	161.9	56.4	18.1	2.8	43.8	69.8	0.234	0.241	0.118	0.1735	0.1825	0.0555	0.131166	0.09928	0.0299145	0.115223
34	42	2	55.0959	1	1	16.7	21.1	12.4	3.8	35.8	75.6	0.201	0.212	0.119	0.1405	0.1535	0.0565	0.106218	0.083504	0.0304535	0.094861
35	43	1	46.8795	1	1	19.7	19	10.2	2	44.4	77.2	0.107	0.11	0.069	0.0465	0.0515	0.0065	0.035154	0.028016	0.0035035	0.031585
36	44	1	21.8027	1	1	825.1	80.1	71	32	43.6	67.1	0.196	0.212	0.079	0.1355	0.1535	0.0165	0.102438	0.083504	0.0088935	0.092971
37	47	1	36.8411	1	1	219	75.6	11	2.4	43.2	79	0.141	0.157	0.103	0.0805	0.0985	0.0405	0.060858	0.053584	0.0218295	0.057221
38	48	1	60.8027	1	1	707.3	219.7	367.7	174	36.8	65.8	0.107	0.113	0.082	0.0465	0.0545	0.0195	0.035154	0.029648	0.0105105	0.032401
39	49	2	46	1	1	158.4	206.7	67	23	24.7	59.9	0.142	0.146	0.094	0.0815	0.0875	0.0315	0.061614	0.0476	0.0169785	0.054607
40	50	1	41.5945	1	1	32.2	25.9	11.8	1.7	43	72.3	0.164	0.158	0.094	0.1035	0.0995	0.0315	0.078246	0.054128	0.0169785	0.066187
41	55	2	23.9315	1	1	27.6	24.3	10.3	2.2	44.7	64.2	0.099	0.088	0.07	0.0385	0.0295	0.0075	0.029106	0.016048	0.0040425	0.022577
42	56	1	22.2877	1	1	322.2	83.4	52.9	20	42.2	83.6	0.089	0.081	0.065	0.0285	0.0225	0.0025	0.021546	0.01224	0.0013475	0.016893
43	57	1	30.3644	1	1	192.3	62.3	16.9	4.4	36.9	68	0.081	0.082	0.074	0.0205	0.0235	0.0115	0.015498	0.012784	0.0061985	0.014141
44	59	1	28.8411	1	1	36.6	44.9	106.3	49	37.6	64.2	0.193	0.218	0.1	0.1325	0.1595	0.0375	0.10017	0.086768	0.0202125	0.093469
45	60	2	45	1	1	269.6	135.6	21.6	5.2	34.4	50.8	0.121	0.132	0.239	0.0605	0.0735	0.1765	0.045738	0.039984	0.0951335	0.042861
46	61	1	51.6027	1	1	42.2	32.7	13.8	2.3	43.1	72.1	0.142	0.162	0.11	0.0815	0.1035	0.0475	0.061614	0.056304	0.0256025	0.058959
47	62	1	31.8466	1	1	23.6	19	9.8	2	45.6	65.2	0.163	0.16	0.119	0.1025	0.1015	0.0565	0.07749	0.055216	0.0304535	0.066353
48	64	1	32.8384	1	2	735.5	217.6	401.6	324.1	35.5	82	0.122	0.108	0.087	0.0615	0.0495	0.0245	0.046494	0.026928	0.0132055	0.036711
49	65	1	20.8822	1	1	125	45.6	18.6	3.8	45.5	78.3	0.169	0.159	0.125	0.1085	0.1005	0.0625	0.082026	0.054672	0.0336875	0.068349
50	66	1	42.3781	1	1	310.4	170.5	15.8	4.2	38.8	68.6	0.104	0.103	0.297	0.0435	0.0445	0.2345	0.032886	0.024208	0.126395	0.028547
51	67	1	25.526	1	1	28.7	22.4	17	6.8	46	70.5	0.1	0.08	0.066	0.0395	0.0215	0.012	0.029862	0.011696	0.009732	0.020779
52	68	1	57.7233	1	1	24.6	22.9	11.3	2.2	37	59.2	0.119	0.126	0.09	0.0585	0.0675	0.0275	0.044226	0.03672	0.0148225	0.040473
53	69	1	48.4603	1	1	34.2	23.6	7.3	1.4	44.1	54.1	0.079	0.083	0.078	0.0185	0.0245	0.0155	0.013986	0.013328	0.0083545	0.013657
54	70	1	53.3151	1	1	35.3	29.7	25.5	3.7	46.5	63.8	0.11	0.116	0.219	0.0495	0.0575	0.1565	0.037422	0.03128	0.0843535	0.034351
55	72	1	38.2822	1	1	77.5	98.5	15	3.5	46.4	79.6	0.101	0.103	0.09	0.0405	0.0445	0.0275	0.030618	0.024208	0.0148225	0.027413
56	73	1	21.3233	1	1	58.7	37.3	13.2	2.8	41.2	65.4	0.155	0.172	0.13	0.0945	0.1135	0.076	0.071442	0.061744	0.061636	0.066593
57	75	1	27.189	1	1	61	41.7	14.2	7.3	43.2	61.8	0.141	0.137	0.078	0.0805	0.0785	0.024	0.060858	0.042704	0.019464	0.051781
58	78	1	30.4466	1	1	1446.2	429.3	271.4	158.4	38.4	38.4	0.11	0.098	0.077	0.0495	0.0395	0.023	0.037422	0.021488	0.018653	0.029455
59	79	2	53.8219	1	1	483.1	556.8	57.1	33.7	37.6	55.6	0.244	0.251	0.196	0.1835	0.1925	0.142	0.138726	0.10472	0.115162	0.121723
60	80	1	52.9644	1	1	73.1	42.3	17.1	2.4	43	64.2	0.113	0.115	0.087	0.0525	0.0565	0.033	0.03969	0.030736	0.026763	0.035213
61	81	1	41.674	1	1	38.1	30.7	16.2	5.2	43.4	82.8	0.118	0.062		0.0675	0.0095		0.05103	0.005168		0.0385

## Sheet: C HCV
No.	serum No.	Sex 1 man 2 women	Age（year）	Encephalopathy1non2.1-2 3.3-4	Ascites degree1.non 2.low 3.medium4.high	ALT	AST	TBIL	DBIL	ALB	CR	E1(1433)	E2(1433)	E3(1433)	Blank standardization1	Blank standardization2	Blank standardization3	standardization1	standardization2	standardization3	averge	outcome
1	1	1	56.9945	1	1	136.2	68.3	14.4	2.8	41.6	61	0.117	0.105	0.06	0.0665	0.0525	0.0075	0.0665	0.0525	0.01098	0.0595
2	2	1	73.9452	1	1	24.6	25.6	7.8	1.8	43.6	65.1	0.1	0.106	0.071	0.0495	0.0535	0.0185	0.0495	0.0535	0.027084	0.0515
3	3	1	36.3918	1	1	39.6	25.1	7.4	1.9	45.4	75.1	0.144	0.148	0.106	0.0835	0.0895	0.0535	0.063126	0.048688	0.078324	0.055907
4	5	1	24.6849	1	1	641.8	142.9	17.4	5	46.1	80.9	0.18	0.17	0.104	0.1295	0.1175	0.0515	0.1295	0.1175	0.075396	0.1235
5	6	1	26.8767	1	1	38.1	28.4	9.6	2	45.1	69.1	0.113	0.107	0.069	0.0625	0.0545	0.0165	0.0625	0.0545	0.024156	0.0585
6	7	1	40.0548	1	1	9.3	18.4	14.6	2.6	40.4	79.1	0.095	0.082	0.061	0.0445	0.0295	0.0085	0.0445	0.0295	0.012444	0.037
7	8	1	63.1918	1	1	98.3	53.5	18.8	7	34.2	72.1	0.181	0.176	0.105	0.1305	0.1235	0.0525	0.1305	0.1235	0.07686	0.127
8	9	2	62.6192	1	1	73.8	81.3	15	4	39	47.4	0.116	0.107	0.063	0.0655	0.0545	0.0105	0.0655	0.0545	0.015372	0.06
9	10	1	26.1452	1	1	76.7	38.9	36.3	7.6	44.8	78.7	0.103	0.093	0.063	0.0525	0.0405	0.0105	0.0525	0.0405	0.015372	0.0465
10	12	1	51.7589	1	1	106.6	96.2	12.2	3.1	41.4	67.2	0.175	0.175	0.072	0.1245	0.1225	0.0195	0.1245	0.1225	0.028548	0.1235
11	16	2	45.2301	1	1	132.2	46.7	10.3	2	39.7	59.9	0.09	0.108	0.074	0.0295	0.0495	0.0215	0.022302	0.026928	0.031476	0.024615
12	18	1	43.3425	1	1	22.3	24.9	12.9	2.4	49.1	55.2	0.093	0.091	0.097	0.0325	0.0325	0.0445	0.02457	0.01768	0.065148	0.021125
13	22	2	40.8685	1	1	12.8	14	27.1	5.3	44.6	46.9	0.057	0.063	0.093	0.0145	0.0205	0.0405	0.009976	0.014104	0.059292	0.01204
14	28	1	55.6904	1	1	123.2	107	14.8	4.5	45.4	66.7	0.117	0.121	0.076	0.0565	0.0625	0.0235	0.042714	0.034	0.034404	0.038357

## Sheet: NHS
No	Sex 1 man 2 women	Age（year）	E1(1433)	E2(1433)	Blank standardization1	Blank standardization2	averge
1	2	52.2356	0.109	0.096	0.0585	0.0435	0.051
2	2	46.1507	0.122	0.133	0.0715	0.0805	0.076
3	1	60.7096	0.084	0.108	0.0335	0.0555	0.0445
4	2	35.3836	0.096	0.097	0.0455	0.0445	0.045
5	1	26.4685	0.139	0.139	0.0885	0.0865	0.0875
6	2	51.4384	0.111	0.112	0.0605	0.0595	0.06
7	1	48.4575	0.105	0.131	0.0545	0.0785	0.0665
8	1	49.6274	0.061	0.055	0.0105	0.0025	0.0065
9	1	51.989	0.093	0.089	0.0425	0.0365	0.0395
10	2	44.5699	0.107	0.09	0.0565	0.0375	0.047
11	2	31.5945	0.101	0.089	0.0505	0.0365	0.0435
12	1	33.4384	0.092	0.078	0.0415	0.0255	0.0335
13	1	59.726	0.092	0.066	0.0415	0.0135	0.0275
14	1	20.0712	0.089	0.089	0.0385	0.0365	0.0375
15	2	40.8055	0.066	0.058	0.0155	0.0055	0.0105
16	2	52.5808	0.106	0.117	0.0555	0.0645	0.06
17	2	27.6466	0.068	0.06	0.0175	0.0075	0.0125
18	1	21.8904	0.064	0.061	0.0135	0.0085	0.011
19	2	20.5288	0.146	0.137	0.0955	0.0845	0.09
20	1	33.2521	0.081	0.074	0.0305	0.0215	0.026
21	2	50.537	0.093	0.081	0.0425	0.0285	0.0355
22	2	29.7589	0.104	0.082	0.0535	0.0295	0.0415
23	2	46.7726	0.161	0.149	0.1105	0.0965	0.1035
24	2	52.2	0.165	0.162	0.1145	0.1095	0.112
25	1	30.5945	0.119	0.111	0.0685	0.0585	0.0635
26	2	23.5945	0.102	0.096	0.0515	0.0435	0.0475
27	1	28.5315	0.088	0.093	0.0375	0.0405	0.039
28	1	46.474	0.1	0.095	0.0495	0.0425	0.046
29	1	25.737	0.087	0.083	0.0365	0.0305	0.0335
30	1	28.5123	0.105	0.094	0.0545	0.0415	0.048
31	1	35.3425	0.089	0.056	0.0385	0.0035	0.021
32	2	21.6658	0.13	0.065	0.0795	0.0125	0.046
33	2	39.0055	0.131	0.047	0.0805	0	0.0805
34	2	39.6795	0.24	0.101	0.1895	0.0485	0.119
35	2	47.2384	0.102	0.053	0.0515	0.0005	0.026
36	1	20.2082	0.156	0.144	0.1055	0.0915	0.0985
37	2	29.2822	0.091	0.086	0.0405	0.0335	0.037
38	2	41.2027	0.111	0.117	0.0605	0.0645	0.0625
39	1	59.0027	0.082	0.072	0.0315	0.0195	0.0255
40	1	26.5096	0.106	0.097	0.0555	0.0445	0.05
41	1	62.3562	0.094	0.082	0.0435	0.0295	0.0365
42	2	49.6712	0.077	0.068	0.0265	0.0155	0.021
43	1	43.2027	0.133	0.108	0.0825	0.0555	0.069
44	1	56.8932	0.134	0.11	0.0835	0.0575	0.0705
45	2	42.8658	0.107	0.087	0.0565	0.0345	0.0455
46	2	29.2932	0.218	0.195	0.1675	0.1425	0.155
47	1	70.7479	0.116	0.112	0.0655	0.0595	0.0625
48	2	57.8	0.11	0.111	0.0595	0.0585	0.059
49	1	44.6438	0.109	0.116	0.0585	0.0635	0.061
50	2	46.4274	0.086	0.077	0.031	0.022	0.0265
51	2	35.7014	0.102	0.108	0.047	0.053	0.05
52	2	36.3616	0.1	0.092	0.045	0.037	0.041
53	2	32.2877	0.083	0.085	0.028	0.03	0.029
54	2	38.3836	0.137	0.127	0.082	0.072	0.077
55	1	29.5808	0.061	0.064	0.006	0.009	0.0075
56	2	33.8986	0.076	0.072	0.021	0.017	0.019
57	2	26.5863	0.07	0.068	0.015	0.013	0.014
58	2	26.937	0.076	0.073	0.021	0.018	0.0195
59	2	23.3342	0.085	0.085	0.03	0.03	0.03
60	2	24.8877	0.08	0.081	0.025	0.026	0.0255
						averge	0.0488417
						Standard deviation	0.0294526
						cut off	0.137199
		notice	3、8、9、10、11、12、13、15、16、17Standard Control Group
					1433 averge	0.0325
