# Supplementary material for: Serum Anti-14-3-3 Zeta Autoantibody as a Biomarker for Predicting Hepatocarcinogenesis
Source: Front Oncol. 2021 Oct 15;11:733680. doi: 10.3389/fonc.2021.733680 (PMC8555665; doi:10.3389/fonc.2021.733680)
Supplement: Supplementary file 2 [file DataSheet_2.zip]

Archive with 44 entries (36 files):
- Raw figure/
- Raw figure/raw image of Figure 1/
- Raw figure/raw image of Figure 1/FIGURE 1A.tif
- Raw figure/raw image of Figure 1/FIGURE 1B.tif
- Raw figure/raw image of Figure 1/FIGURE 1C.tif
- Raw figure/raw image of Figure 1/FIGURE 1D.tif
- Raw figure/raw image of Figure 2/
- Raw figure/raw image of Figure 2/FIGURE 2A.tif
- Raw figure/raw image of Figure 2/FIGURE 2B.tif
- Raw figure/raw image of Figure 2/FIGURE 2C.tif
- Raw figure/raw image of Figure 3/
- Raw figure/raw image of Figure 3/FIGURE 3.tif
- Raw figure/raw image of Figure 4/
- Raw figure/raw image of Figure 4/2015-05-08 MRI.JPG
- Raw figure/raw image of Figure 4/2015-12-2 CT.JPG
- Raw figure/raw image of Figure 4/2016-01-18 MRI.JPG
- Raw figure/raw image of Figure 4/WB of serial serum (2).jpg
- Raw figure/raw image of Figure 4/WB of serial serum.jpg
- Raw figure/raw image of Figure 4/level of 1433 Ab.tif
- Raw figure/raw image of Figure 4/level of AFP.png
- Raw figure/raw image of Figure 5/
- Raw figure/raw image of Figure 5/FIGURE 5.tif
- Raw figure/raw image of Figure 6/
- Raw figure/raw image of Figure 6/WB1.JPG
- Raw figure/raw image of Figure 6/WB2.JPG
- Raw figure/raw image of Figure 7/
- Raw figure/raw image of Figure 7/LC (2)-Immunofluorescence.jpg
- Raw figure/raw image of Figure 7/LC (2).jpg
- Raw figure/raw image of Figure 7/LC Merged-Immunofluorescence.jpg
- Raw figure/raw image of Figure 7/LC Merged.jpg
- Raw figure/raw image of Figure 7/LC-Immunofluorescence.jpg
- Raw figure/raw image of Figure 7/LC.jpg
- Raw figure/raw image of Figure 7/NHS (2)-Immunofluorescence.jpg
- Raw figure/raw image of Figure 7/NHS (2).jpg
- Raw figure/raw image of Figure 7/NHS Merged-Immunofluorescence.jpg
- Raw figure/raw image of Figure 7/NHS Merged.jpg
- Raw figure/raw image of Figure 7/NHS-Immunofluorescence.jpg
- Raw figure/raw image of Figure 7/NHS.jpg
- Raw figure/raw image of Figure 7/positive control (2)-Immunofluorescence.jpg
- Raw figure/raw image of Figure 7/positive control (2).jpg
- Raw figure/raw image of Figure 7/positive control Merged-Immunofluorescence.jpg
- Raw figure/raw image of Figure 7/positive control Merged.jpg
- Raw figure/raw image of Figure 7/positive control-Immunofluorescence.jpg
- Raw figure/raw image of Figure 7/positive control.jpg
